# Supplementary material for: Kapitza-resistance-like exciton dynamics in atomically flat MoSe2-WSe2 lateral heterojunction
Source: Nat Commun. 2023 Sep 21;14:5881. doi: 10.1038/s41467-023-41538-6 (PMC10514293; doi:10.1038/s41467-023-41538-6)
Supplement: Supplementary file 3 — Source Data [file 41467_2023_41538_MOESM3_ESM.zip]

Archive with 45 entries (40 files):
- Data/
- Data/.DS_Store
- __MACOSX/Data/._.DS_Store
- Data/Figure2/
- Data/Figure3/
- __MACOSX/Data/._Figure3
- Data/Figure4/
- Data/Figure1/
- __MACOSX/Data/._Figure1
- Data/Figure2/Fig1d2.txt
- Data/Figure2/Fig1d3.txt
- Data/Figure2/Fig2b1.txt
- __MACOSX/Data/Figure2/._Fig2b1.txt
- Data/Figure2/Fig2b3.txt
- Data/Figure2/Fig1d1.txt
- Data/Figure2/Fig2b2.txt
- __MACOSX/Data/Figure2/._Fig2b2.txt
- Data/Figure2/Fig2c2.txt
- __MACOSX/Data/Figure2/._Fig2c2.txt
- Data/Figure2/FigureE2.txt
- __MACOSX/Data/Figure2/._FigureE2.txt
- Data/Figure2/Fig2c1.txt
- Data/Figure2/FigureE1.txt
- Data/Figure3/fig3c_iPL_e_LH.txt
- __MACOSX/Data/Figure3/._fig3c_iPL_e_LH.txt
- Data/Figure3/fig3c_iPL_e_LH_model.txt
- __MACOSX/Data/Figure3/._fig3c_iPL_e_LH_model.txt
- Data/Figure3/fig3b_n(x,xtip)_model.txt
- __MACOSX/Data/Figure3/._fig3b_n(x,xtip)_model.txt
- Data/Figure3/fig3d_iPL_un_LH_model.txt
- __MACOSX/Data/Figure3/._fig3d_iPL_un_LH_model.txt
- Data/Figure3/fig3d_iPL_un_LH.txt
- __MACOSX/Data/Figure3/._fig3d_iPL_un_LH.txt
- Data/Figure4/data_fig4_cap.xlsx
- __MACOSX/Data/Figure4/._data_fig4_cap.xlsx
- Data/Figure4/data_fig4_uncap.xlsx
- __MACOSX/Data/Figure4/._data_fig4_uncap.xlsx
- Data/Figure1/Fig1c_typical_spectra_e_LH.txt
- __MACOSX/Data/Figure1/._Fig1c_typical_spectra_e_LH.txt
- Data/Figure1/Fig1g_PL_map_un_LH.txt
- __MACOSX/Data/Figure1/._Fig1g_PL_map_un_LH.txt
- Data/Figure1/Fig1d_PL_map_e_LH.txt
- __MACOSX/Data/Figure1/._Fig1d_PL_map_e_LH.txt
- Data/Figure1/Fig1f_typical_spectra_un_LH.txt
- __MACOSX/Data/Figure1/._Fig1f_typical_spectra_un_LH.txt
