# Supplementary material for: Kapitza-resistance-like exciton dynamics in atomically flat MoSe2-WSe2 lateral heterojunction
Source: Nat Commun. 2023 Sep 21;14:5881. doi: 10.1038/s41467-023-41538-6 (PMC10514293; doi:10.1038/s41467-023-41538-6)
Supplement: Supplementary file 3 — Source Data [file 41467_2023_41538_MOESM3_ESM.zip › Data/Figure2/Fig1d2.txt]

1.730786421645406081e+00	3.284027972027973252e+00	3.091071495959636817e+00	9.831584288888371992e-01	1.381624508448695554e+00
1.730527934142225721e+00	2.413062937062937063e+00	3.108683045477528939e+00	9.869747486971669481e-01	1.386099089452045074e+00
1.730271938528439524e+00	1.877902097902097278e+00	3.126270082637538472e+00	9.907757292113124059e-01	1.390551667073633313e+00
1.730013604663818150e+00	1.616554778554777805e+00	3.144165902604604934e+00	9.946332285736433354e-01	1.395066367559270493e+00
1.729757761184867793e+00	1.567030303030302552e+00	3.162037468207392177e+00	9.984752849214618697e-01	1.399558918694883802e+00
1.729501993365677448e+00	1.667337995338002088e+00	3.180052834229844194e+00	1.002337994329191684e+00	1.404071534811124344e+00
1.729243889342175988e+00	1.996289044289052628e+00	3.198385513466193597e+00	1.006258235264738232e+00	1.408647190013032846e+00
1.728988273454833635e+00	1.782386946386954163e+00	3.216694358885283656e+00	1.010162876670668064e+00	1.413200475177954774e+00
1.728730322728172730e+00	1.943179487179492293e+00	3.235326378809405767e+00	1.014125738542060340e+00	1.417817420801037676e+00
1.728474858637342182e+00	1.936783216783222628e+00	3.253934869630947802e+00	1.018072895592701421e+00	1.422411847633415549e+00
1.728219470038053762e+00	2.158069930069937303e+00	3.272694826028064163e+00	1.022041431197680650e+00	1.427026926919511274e+00
1.727961748641495543e+00	1.788503496503502932e+00	3.291786992027714298e+00	1.026069238625893165e+00	1.431706611933523776e+00
1.727706511636332820e+00	1.921874125874133199e+00	3.310856123064773282e+00	1.030081182374300353e+00	1.436363553261352788e+00
1.727448943195909248e+00	1.734265734265740821e+00	3.330263673649705325e+00	1.034153113290972925e+00	1.441085741453691060e+00
1.727193857649936826e+00	1.764027972027978342e+00	3.349648545652997633e+00	1.038209073678229455e+00	1.445785034371421363e+00
1.726938847427786694e+00	1.918265734265740097e+00	3.369193046058184038e+00	1.042287169002904079e+00	1.450505588259781709e+00
1.726681507807963145e+00	2.001976689976695756e+00	3.389085541477846686e+00	1.046426343297500949e+00	1.455292364446761466e+00
1.726426648843216505e+00	1.778452214452220570e+00	3.408955933815410955e+00	1.050549385881003328e+00	1.460056016181309646e+00
1.726169461839830443e+00	1.777510489510496283e+00	3.429180904527497908e+00	1.054734250396119677e+00	1.464886551876942278e+00
1.725914753997950912e+00	1.905249417249423427e+00	3.449384185641776845e+00	1.058902874808254957e+00	1.469693808647661859e+00
1.725660121312670992e+00	2.093407925407931636e+00	3.469755793196817262e+00	1.063094422952877149e+00	1.474522956835301324e+00
1.725403162621889530e+00	2.214974358974367341e+00	3.490492133513099393e+00	1.067348927132410363e+00	1.479419995748670891e+00
1.725148680858287431e+00	2.376783216783225239e+00	3.511207449628758415e+00	1.071587027731970343e+00	1.484293522202975613e+00
1.724891874445251494e+00	2.032205128205136546e+00	3.532294482040860384e+00	1.075888856217198430e+00	1.489235622367284240e+00
1.724637543469189183e+00	1.833221445221452139e+00	3.553360966816659694e+00	1.080174171208669431e+00	1.494154052666589294e+00
1.724383287482997407e+00	1.426620046620051596e+00	3.574605051984370618e+00	1.084483232746758175e+00	1.499095027686516701e+00
1.724126708876073444e+00	1.588158508158514559e+00	3.596231628430034633e+00	1.088857200530390923e+00	1.504105615730225498e+00
1.723872603476826804e+00	1.542247086247091836e+00	3.617838421919111536e+00	1.093214489081859586e+00	1.509092295944534534e+00
1.723618572967712703e+00	1.634703962703968116e+00	3.639628671075542332e+00	1.097596034575010204e+00	1.514101923980478714e+00
1.723362221863915078e+00	1.698163170163175861e+00	3.661812580001427175e+00	1.102043692190901591e+00	1.519182224478416110e+00
1.723108341741506511e+00	1.986321678321684603e+00	3.683977535065663389e+00	1.106474503499419448e+00	1.524238376490701929e+00
1.722852142375754791e+00	2.406871794871801917e+00	3.706543834702305862e+00	1.110972247806579327e+00	1.529365919801277451e+00
1.722598412506547660e+00	2.518125874125882291e+00	3.729091771870526095e+00	1.115453033512004977e+00	1.534469152425326222e+00
1.722344757361531586e+00	2.372876456876465312e+00	3.751833453219669767e+00	1.119958956955306784e+00	1.539596024779828154e+00
1.722088784994805444e+00	2.137090909090916480e+00	3.774988342078440695e+00	1.124533066874269238e+00	1.544795382484989155e+00
1.721835279903342730e+00	2.056960372960381367e+00	3.798125813824454244e+00	1.129090048924053402e+00	1.549970184299233944e+00
1.721579458938566454e+00	2.246722610722617475e+00	3.821684658284427716e+00	1.133716070844043244e+00	1.555218213863888810e+00
1.721326103767546911e+00	2.216000000000008185e+00	3.845226758554719293e+00	1.138324851153852846e+00	1.560441522275427761e+00
1.721072823155267439e+00	2.256578088578097052e+00	3.868973590107922078e+00	1.142959688622153358e+00	1.565689187811148075e+00
1.720817228686904787e+00	2.289324009324017251e+00	3.893154402895530275e+00	1.147664869271905141e+00	1.571011211131541074e+00
1.720564097796009495e+00	2.438592074592083936e+00	3.917319545094101407e+00	1.152352636905340066e+00	1.576308263473072957e+00
1.720311041364880111e+00	2.273268065268072569e+00	3.941696364236168648e+00	1.157067032334132106e+00	1.581630115782624024e+00
1.720055673092263371e+00	2.479916083916092973e+00	3.966520246469376954e+00	1.161853105258091601e+00	1.587027478168613115e+00
1.719802766183812004e+00	2.241622377622385809e+00	3.991329614843416529e+00	1.166621592506408511e+00	1.592399616944002450e+00
1.719547548777578649e+00	2.142200466200474551e+00	4.016595055050779628e+00	1.171462665878973075e+00	1.597848047847796993e+00
1.719294791259322164e+00	1.887524475524481105e+00	4.041846802509236447e+00	1.176286037603512025e+00	1.603271084880712349e+00
1.719042108036159977e+00	1.952923076923083201e+00	4.067322446920791812e+00	1.181137022430299277e+00	1.608719682351819058e+00
1.718787116325430242e+00	2.380708624708631316e+00	4.093268081347806842e+00	1.186061981353143890e+00	1.614245762544567420e+00
1.718534582294342083e+00	2.765911421911431578e+00	4.119201329654580412e+00	1.190969063933893679e+00	1.619746191497493548e+00
1.718282122459840799e+00	2.750965034965044076e+00	4.145366205960404393e+00	1.195904371355527740e+00	1.625272650454785417e+00
1.718027356145363616e+00	2.740298368298377696e+00	4.172015521788017267e+00	1.200915074237608460e+00	1.630877806426375365e+00
1.717775045305165671e+00	2.710536130536141730e+00	4.198653855234365295e+00	1.205907724899896394e+00	1.636457050914330802e+00
1.717520429324028042e+00	2.461715617715625637e+00	4.225786583831490084e+00	1.210976739144664416e+00	1.642115816689665220e+00
1.717268267346274468e+00	1.936587412587418955e+00	4.252909324265207403e+00	1.216027583089866804e+00	1.647748495600333651e+00
1.717016179401211318e+00	1.952177156177163475e+00	4.280277305082409001e+00	1.221107708516811385e+00	1.653408011102796005e+00
1.716761788318439175e+00	1.845519813519821861e+00	4.308155070001089548e+00	1.226265676704842766e+00	1.659148302980334222e+00
1.716509849038632129e+00	2.274741258741266758e+00	4.336024425501658008e+00	1.231405296809711558e+00	1.664862242898545341e+00
1.716257983693470601e+00	2.799543123543132950e+00	4.364147639934860656e+00	1.236574854648478272e+00	1.670603517591949583e+00
1.716003817211221305e+00	3.018881118881127978e+00	4.392796624663110272e+00	1.241823770417870954e+00	1.676426848998041397e+00
1.715752100334475783e+00	2.892298368298378275e+00	4.421438892026502643e+00	1.247054159222271474e+00	1.682223560408021124e+00
1.715498083655030204e+00	2.942983682983692173e+00	4.450617949684381180e+00	1.252364938201817601e+00	1.688103197787319987e+00
1.715246515115461889e+00	2.995291375291385005e+00	4.479791486172942427e+00	1.257657070181374070e+00	1.693956034548901757e+00
1.714995020347414023e+00	2.452251748251757402e+00	4.509234068302700571e+00	1.262980273813654408e+00	1.699837062075262528e+00
1.714741227772945020e+00	2.480130536130544794e+00	4.539230483618683643e+00	1.268385445124182720e+00	1.705802339385846578e+00
1.714489881145812689e+00	2.961090909090918544e+00	4.569223273883796566e+00	1.273771788803699456e+00	1.711740543080551680e+00
1.714238608192616642e+00	3.192801864801874334e+00	4.599494732362519045e+00	1.279189908624678740e+00	1.717707466388184834e+00
1.713985039426681789e+00	3.536317016317027218e+00	4.630337739131300978e+00	1.284691612443967346e+00	1.723759990213164173e+00
1.713733914418486215e+00	3.904484848484859771e+00	4.661179149001294597e+00	1.290174307006005217e+00	1.729785164416880017e+00
1.713482862986815736e+00	3.827962703962716429e+00	4.692309259322361648e+00	1.295689501307752289e+00	1.735839599137500633e+00
1.713229517733495300e+00	3.984634032634045031e+00	4.724029335935951757e+00	1.301289935867128822e+00	1.741981012684589158e+00
1.712978614051255066e+00	4.335878787878804097e+00	4.755749983574766304e+00	1.306871178591336724e+00	1.748094797574083259e+00
1.712725417875397227e+00	4.280093240093255424e+00	4.788073302656228769e+00	1.312538790285904922e+00	1.754296497290684043e+00
1.712474661812195098e+00	4.000699300699316119e+00	4.820398722153960591e+00	1.318187087728895479e+00	1.760470380334798746e+00
1.712223979163444598e+00	3.480083916083927864e+00	4.853030538022072626e+00	1.323869135786599927e+00	1.766674453660918909e+00
1.711971006007851237e+00	3.941557109557125127e+00	4.886284687990289477e+00	1.329639278276399716e+00	1.772967867625823146e+00
1.711720470783143044e+00	3.354806526806540568e+00	4.919543357762695024e+00	1.335389922454244704e+00	1.779233180775605661e+00
1.711470008875931370e+00	2.844951048951059214e+00	4.953119647595196184e+00	1.341175094763040088e+00	1.785529258865608870e+00
1.711217258446071865e+00	2.824065268065278023e+00	4.987338726573906200e+00	1.347050130078834673e+00	1.791916132828871744e+00
1.710966943768250426e+00	2.949995337995349409e+00	5.021564907265256394e+00	1.352905482201036458e+00	1.798274618742410347e+00
1.710716702311141812e+00	3.006125874125883612e+00	5.056120418208128520e+00	1.358796161341387476e+00	1.804664457532349831e+00
1.710464174313002683e+00	3.610247086247096338e+00	5.091340002354245442e+00	1.364778516437692657e+00	1.811146577581426387e+00
1.710214079890973959e+00	3.838377622377633802e+00	5.126569442010016076e+00	1.370741002691994170e+00	1.817600019232248343e+00
1.709964058593044456e+00	4.186340326340340035e+00	5.162140432060049910e+00	1.376739636888062446e+00	1.824085415330544802e+00
1.709711752733129586e+00	4.314965034965050350e+00	5.198397646804460592e+00	1.382831805664675562e+00	1.830664608974508889e+00
1.709461878276311797e+00	4.793006993007006500e+00	5.234667652598556487e+00	1.388903919241849305e+00	1.837214830736410676e+00
1.709209720577510749e+00	4.477668997669014495e+00	5.271639176736717225e+00	1.395070834519334113e+00	1.843859880071447410e+00
1.708959992832480124e+00	4.079365967365983003e+00	5.308625558315792858e+00	1.401217569799710239e+00	1.850475759805965570e+00
1.708710338050802191e+00	3.920811188811202719e+00	5.345975071828725333e+00	1.407401872986122404e+00	1.857124628570669955e+00
1.708458402001907128e+00	3.713025641025654799e+00	5.384049792441699900e+00	1.413682915681870211e+00	1.863869894453642484e+00
1.708208893738616396e+00	3.330713286713300914e+00	5.422142632428271547e+00	1.419943590978267833e+00	1.870585691977845855e+00
1.707959458342517278e+00	3.295151515151527821e+00	5.460612308627256439e+00	1.426242717318427555e+00	1.877335118306520112e+00
1.707707743651406984e+00	3.375944055944068101e+00	5.499831860068558065e+00	1.432640570334915209e+00	1.884182544304607410e+00
1.707458454580634832e+00	3.483729603729615931e+00	5.539073003354156199e+00	1.439017868011503332e+00	1.891000199996691666e+00
1.707209238281061747e+00	3.493268065268077205e+00	5.578705293427430156e+00	1.445434524542954513e+00	1.897852139306501096e+00
1.706957744656127929e+00	3.516289044289056864e+00	5.619113152025747127e+00	1.451951945738855887e+00	1.904803714673983350e+00
1.706708674489161082e+00	3.618377622377632719e+00	5.659546297253174707e+00	1.458448623186512361e+00	1.911725214580450194e+00
1.706459676997569508e+00	3.693585081585093022e+00	5.700385535449707497e+00	1.464985592749365795e+00	1.918681668367220983e+00
1.706208404147716129e+00	3.888727272727285023e+00	5.742027108551717163e+00	1.471625417296602123e+00	1.925739429292147920e+00
1.705959552596347573e+00	4.423925407925422881e+00	5.783697897713250491e+00	1.478244309293707204e+00	1.932766806375322943e+00
1.705710773624698806e+00	4.570163170163184851e+00	5.825790392338291213e+00	1.484904452917350071e+00	1.939829823473626202e+00
1.705459721259339867e+00	4.642918414918429271e+00	5.868713111596121301e+00	1.491669595736851761e+00	1.946995854362644884e+00
1.705211088035869071e+00	4.908251748251765356e+00	5.911669223884937097e+00	1.498413616888798927e+00	1.954131189786315614e+00
1.704962527296629782e+00	4.599132867132881941e+00	5.955063352596825510e+00	1.505199876258150882e+00	1.961302867668084815e+00
1.704711695125690651e+00	4.725519813519830414e+00	5.999316771645158752e+00	1.512093334536727562e+00	1.968579302470549131e+00
1.704463279942920684e+00	4.562610722610738634e+00	6.043608021703381183e+00	1.518965481796805239e+00	1.975824726925125452e+00
1.704212594637094069e+00	4.447365967365984218e+00	6.088778651535266206e+00	1.525946328463346768e+00	1.983176092978459870e+00
1.703964324882975223e+00	4.848662004662021907e+00	6.133990227915925075e+00	1.532905737591871098e+00	1.990496236611073222e+00
1.703716127454213858e+00	4.864009324009340496e+00	6.179668668613191862e+00	1.539909092865906493e+00	1.997853931679380857e+00
1.703465661860174452e+00	5.122890442890461138e+00	6.226257639802897259e+00	1.547023443546311272e+00	2.005319374396430820e+00
1.703217609668915555e+00	4.827095571095588511e+00	6.272892462313873096e+00	1.554116167141357696e+00	2.012753274341918974e+00
1.702969629707972166e+00	4.742806526806543133e+00	6.320012492182701003e+00	1.561253899978981563e+00	2.020225473907212521e+00
1.702719383536999143e+00	4.679468531468548242e+00	6.368075531944839440e+00	1.568504984281331449e+00	2.027807266195244207e+00
1.702471548622744635e+00	4.742144522144540630e+00	6.416189627518130045e+00	1.575734251955735132e+00	2.035357192063834031e+00
1.702223785843930193e+00	4.886610722610739366e+00	6.464808102955835523e+00	1.583009622330741051e+00	2.042946183761215728e+00
1.701973758807807879e+00	5.314060606060625247e+00	6.514403458458907004e+00	1.590400762097901488e+00	2.050646653285637555e+00
1.701726140885202687e+00	5.616167832167851870e+00	6.564055389511334937e+00	1.597769895796178341e+00	2.058314929433494811e+00
1.701478595003327987e+00	5.794358974358994274e+00	6.614231741842748313e+00	1.605186256978854864e+00	2.066023056146326642e+00
1.701228786814344751e+00	5.716979020979040982e+00	6.665420300031271950e+00	1.612720869219478770e+00	2.073844586856679939e+00
1.700981385598533624e+00	5.722247086247104875e+00	6.716671284813379827e+00	1.620233286153039964e+00	2.081633593913128966e+00
1.700734056328909061e+00	5.605529137529154937e+00	6.768467642284462293e+00	1.627794087677141732e+00	2.089463255315838097e+00
1.700484466699857977e+00	6.044242424242444400e+00	6.821313054696313216e+00	1.635475687593149541e+00	2.097408289019120797e+00
1.700237281906483267e+00	6.181146853146872289e+00	6.874227092604713540e+00	1.643134903272125413e+00	2.105320465461374635e+00
1.699990168964916837e+00	7.007925407925429617e+00	6.927708407350348097e+00	1.650843693999406891e+00	2.113274119610293322e+00
1.699740797609092136e+00	7.688745920745945206e+00	6.982277219962586656e+00	1.658675898112972780e+00	2.121345157593388375e+00
1.699493828954294461e+00	8.621426573426600015e+00	7.036921221835105378e+00	1.666485529477350180e+00	2.129383001370232176e+00
1.699246932057090875e+00	8.426750582750610619e+00	7.092155401828329708e+00	1.674345960762414043e+00	2.137463166343992249e+00
1.698997778688288829e+00	8.082731934731961942e+00	7.148517189924271875e+00	1.682332490145082460e+00	2.145662771046554340e+00
1.698751025888703969e+00	7.787580419580448776e+00	7.204961113299637177e+00	1.690296258798228868e+00	2.153828841252832138e+00
1.698504344752664874e+00	7.231636363636391174e+00	7.262019159247617317e+00	1.698312087756565170e+00	2.162038096843952761e+00
1.698255409085181133e+00	6.996233100233127722e+00	7.320246667255586814e+00	1.706456771363649150e+00	2.170368893583698000e+00
1.698008871857940694e+00	6.879272727272752519e+00	7.378563656528114301e+00	1.714578506910874545e+00	2.178665812187048356e+00
1.697762406200361562e+00	6.449062937062961076e+00	7.437519803629729864e+00	1.722753599793128476e+00	2.187006801646577792e+00
1.697516012081283110e+00	7.021696969696993307e+00	7.497123677357957483e+00	1.730982489310126216e+00	2.195392161008681509e+00
1.697267366011720791e+00	8.267934731934760251e+00	7.557955621169885063e+00	1.739344021401382667e+00	2.203901934020304321e+00
1.697021115550390702e+00	8.333855477855506066e+00	7.618887485585384312e+00	1.747682357076555837e+00	2.212377365857080225e+00
1.696774936533895328e+00	8.312149184149211223e+00	7.680493641814242878e+00	1.756075837062182288e+00	2.220898082365129866e+00
1.696526507501245229e+00	8.323030303030330757e+00	7.743374102355319977e+00	1.764604892360168265e+00	2.229545424840767343e+00
1.696280471954446423e+00	8.877221445221477936e+00	7.806362832166331422e+00	1.773110565910763770e+00	2.238158074677213616e+00
1.696034507758979126e+00	8.456848484848514147e+00	7.870053626739579755e+00	1.781672770879425549e+00	2.246816946675518789e+00
1.695786295479196015e+00	8.083608391608420263e+00	7.935066979280128940e+00	1.790373563316132621e+00	2.255604706620605970e+00
1.695540474565701672e+00	8.152671328671358353e+00	8.000197409629608458e+00	1.799050789748194878e+00	2.264357419107015268e+00
1.695294724910199724e+00	7.969090909090936314e+00	8.066058937859979849e+00	1.807785975396488443e+00	2.273157314617038072e+00
1.695046729099733307e+00	8.432270396270425294e+00	8.133293385975141732e+00	1.816662842519286558e+00	2.282088411036970133e+00
1.694801122538807547e+00	9.138685314685343286e+00	8.200654197970582260e+00	1.825515960590082143e+00	2.290984101826074593e+00
1.694555587142696940e+00	8.961752913752945915e+00	8.268776454681853849e+00	1.834428507664344288e+00	2.299927960541630512e+00
1.694307807518492748e+00	9.553379953379986134e+00	8.338324192890793185e+00	1.843485914580491380e+00	2.309005385476647465e+00
1.694062415029889079e+00	9.905855477855512348e+00	8.408008075732034570e+00	1.852519390746799388e+00	2.318047043260626161e+00
1.693817093613085634e+00	1.029406060606063988e+01	8.478485118313667357e+00	1.861613809031984701e+00	2.327137878605981314e+00
1.693569529892581249e+00	1.003387412587416350e+01	8.550442497531603792e+00	1.870856352476877982e+00	2.336364699230578879e+00
1.693324351196540789e+00	9.590666666666702866e+00	8.622546313177497979e+00	1.880074784966640822e+00	2.345555387842533701e+00
1.693079243479448381e+00	9.666060606060639770e+00	8.695476426914469315e+00	1.889355717399565426e+00	2.354796289095769435e+00
1.692831895380574103e+00	9.230368298368331281e+00	8.769944121911093404e+00	1.898788129931188173e+00	2.364175649884453723e+00
1.692586930197825801e+00	9.260298368298400362e+00	8.844569071427665463e+00	1.908196252941157578e+00	2.373518510466417375e+00
1.692342035901334585e+00	9.033305361305391301e+00	8.920054936184966365e+00	1.917668479850698215e+00	2.382912644950134773e+00
1.692097212460336397e+00	9.185715617715649373e+00	8.996413555940739215e+00	1.927205354098451062e+00	2.392358411905167070e+00
1.691850151194270957e+00	9.952969696969729441e+00	9.074389904589354572e+00	1.936898322195332867e+00	2.401946023151802390e+00
1.691605470039758030e+00	1.066755244755248277e+01	9.152538761719700489e+00	1.946566765672083976e+00	2.411496638493300981e+00
1.691360859648261439e+00	1.077775291375295019e+01	9.231597047188316196e+00	1.956301524190792174e+00	2.421099983629863228e+00
1.691114013347864375e+00	1.080294638694642373e+01	9.312336261233724599e+00	1.966195951370060202e+00	2.430847781916856132e+00
1.690869545057190226e+00	1.019601864801868096e+01	9.393260079333874302e+00	1.976065679768178374e+00	2.440558208380363858e+00
1.690625147437217368e+00	1.053718414918418667e+01	9.475131606179770571e+00	1.986003440533161246e+00	2.450322489950861105e+00
1.690378515822051231e+00	1.005012587412590896e+01	9.558749980804375213e+00	1.996104543904377637e+00	2.460233893870905408e+00
1.690134260117561071e+00	1.015192540792544484e+01	9.642565618654723281e+00	2.006180776477583638e+00	2.470107546763887996e+00
1.689890074991617697e+00	1.030185547785551670e+01	9.727368905913557739e+00	2.016326809934388731e+00	2.480036208880471715e+00
1.689643657781732866e+00	1.076724475524479629e+01	9.813987779628110530e+00	2.026639962124079819e+00	2.490114724532786372e+00
1.689399614386254189e+00	1.077335198135201466e+01	9.900817144324038921e+00	2.036928073798303540e+00	2.500155106689130324e+00
1.689155641477327885e+00	1.187366899766903927e+01	9.988675810429883839e+00	2.047287807681118732e+00	2.510251681832910364e+00
1.688911739024420156e+00	1.157252214452218908e+01	1.007757800561232564e+01	2.057719780951734023e+00	2.520404850026440879e+00
1.688665607030102933e+00	1.069834032634036625e+01	1.016839191805163622e+01	2.068324068027670215e+00	2.530711609725222466e+00
1.688421846061662235e+00	1.012960372960376532e+01	1.025943482879144319e+01	2.078903092316717771e+00	2.540979721335571817e+00
1.688178155457459084e+00	1.047896503496507137e+01	1.035156527466607201e+01	2.089556250265827142e+00	2.551305650613700848e+00
1.687932237217388387e+00	1.001452680652684002e+01	1.044568313348898414e+01	2.100385748822203080e+00	2.561788053840038160e+00
1.687688687913383445e+00	1.125519813519817269e+01	1.054004453890142123e+01	2.111189820841664844e+00	2.572231418986598683e+00
1.687445208881993119e+00	1.197142191142195067e+01	1.063553930253965341e+01	2.122069977552820674e+00	2.582733858137391536e+00
1.687199504117836035e+00	1.273926340326344508e+01	1.073310031442831836e+01	2.133130614682016812e+00	2.593395721526916553e+00
1.686956166202694840e+00	1.278748717948722380e+01	1.083091997113266736e+01	2.144165664340038635e+00	2.604018153667277069e+00
1.686712898468704980e+00	1.436097902097906598e+01	1.092992066291709818e+01	2.155278808253403788e+00	2.614700948802378910e+00
1.686469700885509626e+00	1.430958508158512998e+01	1.103011864789614904e+01	2.166470727444859801e+00	2.625444542642154211e+00
1.686224280101240813e+00	1.379728671328676270e+01	1.113249293996923761e+01	2.177848824034581909e+00	2.636351600016971108e+00
1.685981223389716677e+00	1.417196270396275715e+01	1.123514680997456594e+01	2.189201123377245040e+00	2.647218697447469182e+00
1.685738236737734930e+00	1.435991608391613994e+01	1.133904816408948690e+01	2.200634288379543335e+00	2.658147927583434988e+00
1.685493028782103275e+00	1.374635897435902621e+01	1.144521230985255045e+01	2.212258047772834413e+00	2.669243737179694431e+00
1.685250182818587072e+00	1.462233100233105354e+01	1.155167231891715574e+01	2.223855856132472830e+00	2.680299186384092369e+00
1.685007406823519238e+00	1.406034498834503665e+01	1.165943191117229460e+01	2.235536683384883982e+00	2.691418137249353304e+00
1.684764700766665735e+00	1.461662470862476049e+01	1.176850882219125261e+01	2.247301259267754592e+00	2.702601052578647245e+00
1.684519775930306551e+00	1.433261538461543338e+01	1.187996903868148202e+01	2.259262508986690676e+00	2.713954814518457770e+00
1.684277210318328555e+00	1.504426107226112386e+01	1.199174749386129335e+01	2.271197607937301299e+00	2.725267677816118006e+00
1.684034714553680701e+00	1.504681585081590534e+01	1.210489791475985122e+01	2.283218695496618267e+00	2.736645922723452085e+00
1.683790001901295463e+00	1.474509090909096010e+01	1.222052613710788549e+01	2.295441171157726945e+00	2.748198306766071131e+00
1.683547646399057074e+00	1.511299766899771946e+01	1.233648982315937559e+01	2.307637350170117507e+00	2.759709384664003728e+00
1.683305360653423177e+00	1.527579487179492546e+01	1.245388201931731231e+01	2.319921825198420162e+00	2.771287298748051686e+00
1.683060859909401685e+00	1.526217249417255140e+01	1.257385001578554551e+01	2.332412536530999780e+00	2.783042723768284432e+00
1.682818714244026514e+00	1.509627039627044454e+01	1.269417098225571472e+01	2.344876808931497969e+00	2.794756432196297435e+00
1.682576638244686063e+00	1.563395804195809724e+01	1.281597886775210604e+01	2.357431754224400322e+00	2.806538469936656455e+00
1.682334631881320597e+00	1.659515151515157072e+01	1.293929348488329190e+01	2.370078177952914533e+00	2.818389341868575038e+00
1.682090413032978793e+00	1.759870396270402182e+01	1.306531992620341498e+01	2.382937512261594115e+00	2.830422343973565624e+00
1.681848546507684672e+00	1.843362237762244149e+01	1.319172292190405216e+01	2.395770223848600722e+00	2.842413078169482521e+00
1.681606749528004929e+00	1.915077855477862556e+01	1.331969345292954188e+01	2.408696886548522542e+00	2.854474192842957780e+00
1.681362741947076467e+00	1.829724009324015910e+01	1.345048198370234971e+01	2.421841636279541188e+00	2.866721003172609805e+00
1.681121084624052076e+00	1.777355710955717072e+01	1.358166480180945435e+01	2.434959629789068991e+00	2.878925128492240582e+00
1.680879496756437996e+00	1.760460606060611966e+01	1.371447765498428240e+01	2.448174121490287014e+00	2.891201221876127825e+00
1.680637978314295067e+00	1.749779020979027067e+01	1.384894166659852033e+01	2.461485974591817172e+00	2.903549820215670874e+00
1.680394251776837100e+00	1.659839627039633214e+01	1.398637046666000572e+01	2.475023041623345410e+00	2.916089000024389755e+00
1.680152872750137583e+00	1.862797202797209550e+01	1.412421691733462836e+01	2.488533180634858955e+00	2.928584934862368705e+00
1.679911563058912982e+00	1.827635431235437835e+01	1.426377908984655996e+01	2.502143330652483399e+00	2.941155019205071053e+00
1.679670322673292526e+00	1.937093706293712714e+01	1.440507874693989088e+01	2.515854389609089914e+00	2.953799809249475938e+00
1.679426876694033011e+00	1.915544988344994692e+01	1.454949585474107288e+01	2.529798062150840465e+00	2.966640226847699235e+00
1.679185775483200027e+00	2.023040559440566000e+01	1.469435324149330846e+01	2.543714641891331230e+00	2.979436834793820932e+00
1.678944743488181457e+00	1.958537062937069706e+01	1.484101443158809275e+01	2.557734886676072961e+00	2.992309852254109614e+00
1.678701507774462032e+00	2.005118881118888652e+01	1.499091129686260970e+01	2.571993484787280071e+00	3.005382393770502869e+00
1.678460614773961135e+00	2.100628438228446271e+01	1.514126459219105847e+01	2.586224871041585605e+00	3.018410698795293889e+00
1.678219790899640573e+00	2.126172494172502070e+01	1.529348905863165875e+01	2.600562761043590410e+00	3.031517163199987763e+00
1.677979036121750145e+00	2.075444289044297008e+01	1.544760726555810137e+01	2.615008116742774558e+00	3.044702378877451210e+00
1.677736080119405226e+00	2.076772960372967702e+01	1.560512307597630866e+01	2.629699728924473678e+00	3.058092460142487479e+00
1.677495464096343980e+00	1.944295571095578623e+01	1.576311514863458285e+01	2.644363976745996769e+00	3.071437732401191667e+00
1.677254917080284624e+00	1.916591142191149544e+01	1.592306926411256995e+01	2.659138642618222192e+00	3.084863569329526101e+00
1.677012170709141881e+00	1.817792074592081519e+01	1.608654544801967390e+01	2.674165695435191115e+00	3.098498397522346348e+00
1.676771762268366217e+00	1.879995337995344329e+01	1.625051104146697512e+01	2.689165273922425214e+00	3.112087984212494440e+00
1.676531422745318523e+00	2.102025174825182319e+01	1.641650724961687402e+01	2.704278310859413725e+00	3.125759998345122970e+00
1.676291152110368055e+00	2.267111421911429403e+01	1.658455684203172353e+01	2.719505836432710932e+00	3.139515070084421655e+00
1.676048684607180039e+00	2.402628438228446228e+01	1.675629746719736701e+01	2.734994190127622016e+00	3.153484790202847776e+00
1.675808552308788224e+00	2.463552447552456215e+01	1.692854187132327937e+01	2.750454928744833438e+00	3.167408689085011275e+00
1.675568488809424439e+00	2.360311421911429619e+01	1.710290787084431940e+01	2.766033317391821900e+00	3.181417576469496744e+00
1.675328494079526109e+00	2.314014918414927280e+01	1.727941795764435895e+01	2.781730427164904818e+00	3.195512105612696718e+00
1.675086304964021444e+00	2.282750582750591306e+01	1.745979051316824737e+01	2.797697129651501413e+00	3.209827130128162231e+00
1.674846448332504734e+00	2.194224708624716769e+01	1.764067647980696663e+01	2.813636082497939839e+00	3.224095749856637827e+00
1.674606660381588785e+00	2.226723543123551607e+01	1.782377336824554703e+01	2.829697043107133325e+00	3.238452013139315966e+00
1.674366941081778970e+00	2.254055944055952310e+01	1.800910301622666054e+01	2.845881124900242032e+00	3.252896597266894396e+00
1.674125029874789394e+00	2.488089510489518830e+01	1.819846749261615315e+01	2.862343899422056470e+00	3.267567720987277990e+00
1.673885448435730172e+00	2.480095104895113778e+01	1.838834878508811244e+01	2.878778795316403016e+00	3.282191852794675846e+00
1.673645935559116449e+00	2.511658741258750283e+01	1.858052703381167348e+01	2.895340228535983940e+00	3.296906381036886824e+00
1.673404232632843325e+00	2.488969696969705581e+01	1.877686892591852796e+01	2.912187412575146794e+00	3.311852119767239255e+00
1.673164857438975917e+00	2.441682051282060328e+01	1.897372503417466305e+01	2.929006624342968212e+00	3.326750423699976977e+00
1.672925550719045029e+00	2.408084848484856622e+01	1.917293931661579620e+01	2.945955889575017306e+00	3.341741257021773048e+00
1.672686312443674606e+00	2.388306759906768306e+01	1.937453128682619408e+01	2.963036399187923831e+00	3.356825341486287861e+00
1.672444886589733226e+00	2.387933799533808354e+01	1.958045587210294158e+01	2.980412376373635208e+00	3.372147044542827654e+00
1.672205785760431329e+00	2.417947785547793771e+01	1.978688267049236060e+01	2.997760259911291136e+00	3.387420720044697742e+00
1.671966753287384533e+00	2.485024708624716894e+01	1.999574281636648010e+01	3.015243040883701653e+00	3.402789858801658518e+00
1.671727789141283171e+00	2.745546853146861821e+01	2.020705363779144648e+01	3.032861956396392333e+00	3.418255209402859762e+00
1.671486639883520420e+00	2.874107226107235746e+01	2.042286037636782581e+01	3.050786425701859539e+00	3.433964805753652261e+00
1.671247812947351807e+00	2.937024708624719338e+01	2.063914533837473186e+01	3.068682682633864012e+00	3.449625778960498046e+00
1.671009054250025549e+00	2.959113286713297697e+01	2.085792892765821449e+01	3.086718868223539136e+00	3.465385258523290712e+00
1.670770363762300148e+00	3.003714685314695743e+01	2.107922550720125443e+01	3.104896267127399856e+00	3.481244020965678310e+00
1.670529490625652924e+00	2.999616783216793792e+01	2.130517217155994203e+01	3.123389688122499397e+00	3.497353883927198481e+00
1.670290937112264507e+00	2.921993473193483482e+01	2.153155826169274789e+01	3.141854779027922984e+00	3.513414525621022744e+00
1.670052451720575259e+00	2.973206526806537653e+01	2.176049503087342885e+01	3.160465022466217633e+00	3.529576830481261140e+00
1.669814034421409854e+00	2.981214918414929826e+01	2.199199295572762836e+01	3.179221751962927112e+00	3.545841604110816725e+00
1.669573436931902410e+00	3.117298834498846105e+01	2.222828184128312756e+01	3.198305366571722264e+00	3.562364569551836002e+00
1.669335156372018458e+00	3.237572027972039024e+01	2.246495327700253952e+01	3.217360532351339231e+00	3.578837713378530072e+00
1.669096943816957390e+00	3.210713286713297521e+01	2.270421029281159520e+01	3.236566272388973875e+00	3.595415795551457627e+00
1.668858799237611379e+00	3.166039160839172695e+01	2.294605840313835543e+01	3.255923970335666162e+00	3.612099651944327583e+00
1.668618476922352434e+00	3.145359440559452224e+01	2.319282013332047754e+01	3.275619823738679326e+00	3.629049037240483777e+00
1.668380468847769249e+00	3.106854079254090450e+01	2.343988571357872530e+01	3.295287106065305505e+00	3.645947998677625979e+00
1.668142528661400892e+00	2.975503030303040575e+01	2.368955006577304800e+01	3.315110587147746646e+00	3.662955296860477272e+00
1.667904656334204594e+00	2.944636829836840164e+01	2.394181250188848509e+01	3.335091701938248221e+00	3.680071799173917135e+00
1.667664608721384001e+00	3.177663403263413855e+01	2.419908724224550411e+01	3.355422662321770222e+00	3.697461422937763587e+00
1.667426872664968585e+00	3.429942191142203001e+01	2.445656107196625229e+01	3.375724922867035183e+00	3.714800019036466949e+00
1.667189204380425949e+00	3.466689976689988129e+01	2.471661992943293740e+01	3.396189214003223267e+00	3.732250478547472383e+00
1.666951603838779938e+00	3.531394871794884693e+01	2.497925551471661620e+01	3.416817023055275904e+00	3.749813701656954379e+00
1.666711830457664911e+00	3.501490909090922088e+01	2.524697147535339070e+01	3.437806799862606955e+00	3.767657904268004287e+00
1.666474365953351633e+00	3.447606526806538341e+01	2.551475098785242324e+01	3.458767737946036203e+00	3.785450474193392090e+00
1.666236969104834431e+00	3.422054079254090908e+01	2.578506894393804671e+01	3.479896749902332331e+00	3.803358567715006355e+00
1.665999639883203987e+00	3.342908158508170402e+01	2.605790785590365033e+01	3.501195376370494383e+00	3.821383119162039321e+00
1.665760140264137545e+00	3.241231701631712525e+01	2.633585706393629522e+01	3.522868536656225125e+00	3.839696784120610662e+00
1.665522946846924368e+00	3.574259207459218857e+01	2.661369835549446705e+01	3.544512704907278433e+00	3.857958210514444986e+00
1.665285820969695907e+00	4.033390209790222514e+01	2.689399211205276430e+01	3.566331205303022500e+00	3.876338959664563433e+00
1.665048762603608790e+00	4.335313752913766905e+01	2.717670992955013531e+01	3.588325632577461288e+00	3.894840001437890109e+00
1.664811771719835409e+00	4.517168298368313373e+01	2.746182039652693518e+01	3.610497595056281206e+00	3.913462314788541452e+00
1.664572613483951580e+00	4.672330069930085017e+01	2.775201205506318303e+01	3.633060432568120834e+00	3.932384308754506286e+00
1.664335758114335873e+00	4.640806526806543530e+01	2.804182266988858885e+01	3.655594058385206679e+00	3.951253306508122787e+00
1.664098970140379219e+00	4.481245687645703413e+01	2.833391207392986999e+01	3.678310141872215944e+00	3.970246577680902611e+00
1.663862249533321069e+00	4.302220979020994918e+01	2.862823560988764982e+01	3.701210346146482255e+00	3.989365138583467196e+00
1.663623364006945327e+00	3.992650815850831236e+01	2.892755251925253646e+01	3.724515030569647500e+00	4.008792175260873947e+00
1.663386778682322653e+00	3.813940326340340903e+01	2.922621567734302772e+01	3.747790297517378466e+00	4.028165609243722578e+00
1.663150260638140976e+00	3.949496503496517619e+01	2.952695633508799489e+01	3.771254773123394077e+00	4.047667449487586389e+00
1.662913809845705027e+00	4.025527272727286743e+01	2.982971464980564136e+01	3.794910175582100642e+00	4.067298751178114458e+00
1.662675196562651170e+00	4.069843356643370669e+01	3.013731041940512512e+01	3.818984141444080826e+00	4.087247636703064124e+00
1.662438880821456744e+00	4.295641958041971975e+01	3.044392549139946524e+01	3.843028449539854563e+00	4.107142313376709097e+00
1.662202632245747713e+00	4.573515151515167076e+01	3.075235297299977333e+01	3.867268938198843209e+00	4.127169687372346907e+00
1.661966450806893869e+00	4.805928205128221720e+01	3.106251591124686584e+01	3.891707380685351048e+00	4.147330854325915972e+00
1.661728109302038847e+00	5.000344988345005959e+01	3.137728206984426294e+01	3.916578956443762305e+00	4.167819038405064624e+00
1.661492062683759041e+00	4.950934265734282747e+01	3.169068109258100918e+01	3.941420591081414848e+00	4.188252408161772244e+00
1.661256083116270821e+00	4.905871328671346276e+01	3.200555605863976183e+01	3.966465598572654017e+00	4.208822930923109773e+00
1.661020170571008370e+00	4.760289976689993807e+01	3.232181109912340133e+01	3.991715806898937569e+00	4.229531744408362215e+00
1.660784325019422969e+00	4.717280186480203952e+01	3.263934537221980037e+01	4.017173057587760887e+00	4.250379997094068329e+00
1.660546322425456633e+00	4.418542657342673152e+01	3.296106488345437668e+01	4.043082339740756481e+00	4.271567529531734131e+00
1.660310611406984549e+00	4.403977622377638568e+01	3.328084422730135827e+01	4.068961250941829810e+00	4.292699492658619498e+00
1.660074967296370607e+00	4.335594405594421374e+01	3.360156843091380097e+01	4.095052827606985524e+00	4.313974417223829683e+00
1.659839390065130038e+00	4.480689044289059808e+01	3.392311585605418855e+01	4.121358964961999050e+00	4.335393495909857897e+00
1.659601658206973251e+00	4.639730536130552707e+01	3.424840243098325487e+01	4.148132821534232129e+00	4.357162066767179986e+00
1.659366215279357792e+00	4.899366899766917527e+01	3.457121454176248676e+01	4.174875888139396807e+00	4.378874465638086022e+00
1.659130839145492198e+00	5.025420979020996270e+01	3.489445123650667568e+01	4.201839298252979304e+00	4.400734676539988399e+00
1.658895529776957423e+00	5.273955244755262584e+01	3.521796908081810784e+01	4.229024999436318488e+00	4.422743938126432184e+00
1.658660287145349299e+00	5.337539393939412946e+01	3.554161912086408392e+01	4.256434952026850738e+00	4.444903500798789153e+00
1.658422892899038770e+00	5.499528205128223846e+01	3.586829935338041508e+01	4.284332931144611223e+00	4.467425834861761480e+00
1.658187784285062971e+00	5.370162237762257007e+01	3.619174230987319874e+01	4.312199480424181885e+00	4.489891246443304951e+00
1.657952742322633233e+00	5.334338461538479237e+01	3.651483586335271525e+01	4.340296256338444181e+00	4.512510794142761128e+00
1.657717766983411334e+00	5.072611655011673548e+01	3.683740896644525975e+01	4.368625269044883019e+00	4.535285776621242881e+00
1.657480642435844587e+00	4.946707692307710147e+01	3.716231781578341753e+01	4.397459127448064997e+00	4.558434592481889425e+00
1.657245800885937648e+00	4.888400000000017087e+01	3.748330604857418535e+01	4.426260931018762612e+00	4.581525887501599392e+00
1.657011025874051136e+00	4.931097435897452641e+01	3.780322659368700755e+01	4.455301092595502332e+00	4.604776600405065423e+00
1.656776317371911000e+00	5.112424242424259546e+01	3.812188708911507007e+01	4.484581669381991098e+00	4.628188080011392813e+00
1.656541675351258291e+00	5.283185081585099852e+01	3.843909010525263170e+01	4.514104729794237159e+00	4.651761687952329360e+00
1.656304887123126068e+00	5.358866200466219709e+01	3.875760154380516553e+01	4.544154351002064551e+00	4.675723516733706120e+00
1.656070378607254368e+00	5.566068997669016483e+01	3.907125913150714780e+01	4.574170964479749024e+00	4.699627080323000250e+00
1.655835936487924931e+00	5.610427972027991927e+01	3.938283599366992149e+01	4.604436351558976348e+00	4.723696948525905270e+00
1.655601560736943645e+00	5.460120279720299408e+01	3.969211595809860427e+01	4.634952623117708725e+00	4.747934535585151217e+00
1.655367251326131717e+00	5.374157575757594429e+01	3.999887867441896816e+01	4.665721899930474592e+00	4.772341269179027456e+00
1.655130798702425743e+00	5.469344522144542253e+01	4.030575420139653176e+01	4.697040217136744467e+00	4.797151268950333503e+00
1.654896622512666893e+00	5.452983682983703773e+01	4.060677677399613827e+01	4.728324342153628734e+00	4.821902263041808467e+00
1.654662512578372935e+00	5.529114219114240569e+01	4.090459630026029458e+01	4.759867911278957031e+00	4.846826782511792331e+00
1.654428468871429247e+00	5.546424242424263440e+01	4.119897831918396491e+01	4.791673081710588811e+00	4.871926310190834108e+00
1.654192284343875885e+00	5.375120745920765586e+01	4.149240988179547429e+01	4.824045818821177001e+00	4.897441641362941134e+00
1.653958373631475354e+00	5.137833100233120120e+01	4.177916477834223485e+01	4.856383215051326196e+00	4.922897377042057876e+00
1.653724529061912030e+00	5.232097902097921605e+01	4.206176142147971575e+01	4.888988752313273345e+00	4.948532668886925556e+00
1.653490750607135462e+00	5.080236829836849211e+01	4.233995652790627418e+01	4.921864618174896400e+00	4.974349056975118089e+00
1.653257038239110299e+00	4.852768298368317090e+01	4.261350559920855119e+01	4.955013006693801181e+00	5.000348095994812780e+00
1.653021188033800604e+00	4.930066200466218618e+01	4.288467378963899534e+01	4.988752745430685032e+00	5.026779249462664190e+00
1.652787608378035289e+00	5.223499300699317871e+01	4.314814499199138709e+01	5.022455408053616566e+00	5.053150073989590041e+00
1.652554094724747902e+00	5.306699300699317945e+01	4.340623149099960187e+01	5.056437230473408206e+00	5.079708317681713048e+00
1.652320647045966817e+00	5.572731934731952919e+01	4.365868845702973289e+01	5.090700427788027227e+00	5.106455595162794125e+00
1.652087265313736841e+00	5.715107692307711318e+01	4.390527219619718835e+01	5.125247218988433495e+00	5.133393536346904540e+00
1.651851748721316904e+00	5.793984149184169041e+01	4.414797935227946368e+01	5.160409803876862433e+00	5.160780653293983278e+00
1.651618499419861719e+00	5.753020046620065386e+01	4.438203160398392555e+01	5.195533180399046103e+00	5.188106711341462507e+00
1.651385315980921531e+00	5.858727272727291790e+01	4.460948935948435690e+01	5.230946846148350815e+00	5.215628431850406699e+00
1.651152198376603986e+00	5.971414452214474267e+01	4.483011877517063226e+01	5.266653029562597510e+00	5.243347507431142418e+00
1.650919146579032715e+00	5.950715151515171897e+01	4.504368983222134659e+01	5.302653959768135472e+00	5.271265646681040806e+00
1.650683962892154133e+00	5.917903030303051537e+01	4.525188760826249990e+01	5.339295720088462538e+00	5.299650808817526482e+00
1.650451043244667959e+00	5.977144055944078360e+01	4.545059814973085821e+01	5.375895663665187563e+00	5.327974184847690253e+00
1.650218189320129980e+00	5.855290442890464675e+01	4.564158680979196703e+01	5.412797059190223692e+00	5.356501864330734719e+00
1.649985401090726000e+00	5.729130069930090485e+01	4.582464451637680725e+01	5.450002131020288410e+00	5.385235621383000826e+00
1.649752678528658922e+00	5.561977622377642660e+01	4.599956881349991278e+01	5.487513100293542223e+00	5.414177246818403511e+00
1.649517827041971030e+00	5.380138927738946819e+01	4.616769579997577466e+01	5.525690442006755632e+00	5.443604564744402019e+00
1.649285236350092276e+00	5.323842424242443627e+01	4.632569387321206023e+01	5.563822790433635035e+00	5.472969370927771138e+00
1.649052711241988156e+00	5.371902097902117390e+01	4.647499459748627260e+01	5.602267692294184087e+00	5.502547537014351064e+00
1.648820251689923966e+00	5.682788811188831346e+01	4.661542738700373434e+01	5.641027346719256208e+00	5.532340922208750733e+00
1.648587857666179435e+00	5.882042890442911443e+01	4.674683086581915603e+01	5.680103944908163172e+00	5.562351403134505823e+00
1.648355529143051612e+00	5.870445687645708688e+01	4.686905333368929405e+01	5.719499669080903459e+00	5.592580873978481470e+00
1.648121075243660583e+00	5.875694172494193168e+01	4.698297348613832725e+01	5.759592917039874749e+00	5.623319572262993837e+00
1.647888878255992617e+00	5.794605128205148503e+01	4.708632994750966105e+01	5.799636460213784872e+00	5.653994887914021383e+00
1.647656746685661311e+00	5.651488111888131982e+01	4.718011156856702115e+01	5.840005631322902957e+00	5.684895001337332943e+00
1.647424680505026551e+00	5.645006060606081633e+01	4.726420962054009323e+01	5.880702565298205009e+00	5.716021878596859729e+00
1.647192679686461991e+00	5.497256876456896180e+01	4.733852698951860560e+01	5.921729382260367380e+00	5.747377504047618046e+00
1.646958556442753574e+00	5.660186480186500546e+01	4.740353928376568149e+01	5.963479951046391392e+00	5.779262970312348813e+00
1.646726686881485824e+00	5.685285780885800477e+01	4.745795776402370336e+01	6.005175990132724628e+00	5.811084324749757890e+00
1.646494882599243814e+00	5.833106759906780781e+01	4.750237615115941736e+01	6.047208190019937035e+00	5.843140510976042812e+00
1.646263143568464704e+00	5.824914685314705309e+01	4.753674648204469122e+01	6.089578598068998261e+00	5.875433588139334695e+00
1.646031469761600530e+00	5.492796270396290481e+01	4.756103350813274488e+01	6.132289239931161262e+00	5.907965634404743760e+00
1.645797676474570537e+00	5.388377622377642950e+01	4.757530042535035619e+01	6.175749913137796199e+00	5.941049081975397606e+00
1.645566133647623719e+00	5.358546386946406415e+01	4.757927099756085454e+01	6.219150261743921604e+00	5.974067682048453953e+00
1.645334655961780967e+00	5.296357109557129661e+01	4.757312972666353090e+01	6.262896793725478695e+00	6.007331621504808261e+00
1.645103243389557379e+00	5.274782284382303743e+01	4.755689296609803307e+01	6.306991431963698602e+00	6.040843056199894257e+00
1.644871895903481596e+00	5.119445221445240435e+01	4.753058988947607588e+01	6.351436069533100692e+00	6.074604161723835993e+00
1.644640613476099134e+00	5.322541724941743979e+01	4.749426238891170016e+01	6.396232567929257762e+00	6.108617133542426636e+00
1.644407215093338648e+00	5.403506759906778711e+01	4.744748089676495795e+01	6.441810390236233808e+00	6.143208678148217139e+00
1.644176063314153113e+00	5.416149184149203677e+01	4.739118728352127619e+01	6.487319421294392541e+00	6.177734477958172654e+00
1.643944976511130474e+00	5.209949650349668815e+01	4.732507042604694192e+01	6.533185706037598628e+00	6.212518872497651223e+00
1.643713954656877307e+00	5.103451748251765707e+01	4.724922140020483852e+01	6.579410960451578028e+00	6.247564138327511785e+00
1.643482997724016181e+00	5.280068065268083899e+01	4.716374291041533695e+01	6.625996859231552349e+00	6.282872572579804249e+00
1.643252105685184317e+00	5.393114219114238495e+01	4.706874896523237339e+01	6.672945033669250847e+00	6.318446493093520466e+00
1.643019101206977917e+00	5.334320745920764040e+01	4.696333547376578821e+01	6.720705146901905458e+00	6.354627650975051445e+00
1.642788339485741878e+00	5.370557575757594293e+01	4.684960941697215020e+01	6.768386036312328713e+00	6.390742141239313057e+00
1.642557642576282895e+00	5.453043356643375006e+01	4.672677547001056553e+01	6.816433826576292709e+00	6.427129219418907802e+00
1.642327010451300362e+00	5.582469930069947850e+01	4.659498910170169950e+01	6.864849952505526431e+00	6.463791287708802180e+00
1.642096443083508772e+00	5.743754778554797724e+01	4.645441502632795050e+01	6.913635793990112077e+00	6.500730769668060738e+00
1.641863766200573949e+00	5.661707226107245106e+01	4.630377884202999894e+01	6.963258188418136818e+00	6.538302576593048698e+00
1.641633328875642395e+00	5.574249883449902399e+01	4.614607938999526482e+01	7.012790886551988123e+00	6.575806917913923577e+00
1.641402956225880505e+00	5.619416317016337814e+01	4.598013876658782095e+01	7.062697096138569108e+00	6.613596096595671270e+00
1.641172648224064501e+00	5.684684382284402204e+01	4.580615375185592342e+01	7.112977951160367240e+00	6.651672623100520987e+00
1.640942404842985480e+00	5.675453613053633006e+01	4.562432780548048328e+01	7.163634517517173173e+00	6.690039029865153530e+00
1.640712226055450085e+00	5.563613053613073589e+01	4.543487052160793382e+01	7.214667790192116570e+00	6.728697871415424636e+00
1.640479941252745544e+00	5.463201864801884255e+01	4.523610516871142551e+01	7.266565499660581295e+00	6.768020626621617630e+00
1.640249892179508784e+00	5.470264801864821180e+01	4.503196895344630235e+01	7.318358445919071364e+00	6.807274910329046413e+00
1.640019907618070150e+00	5.504979020979040172e+01	4.482086361656039486e+01	7.370530635367202876e+00	6.846829450880239420e+00
1.639789987541297789e+00	5.682356177156196964e+01	4.460301780843672503e+01	7.423082748764081806e+00	6.886686892463442788e+00
1.639560131922074060e+00	5.771322144522164876e+01	4.437866355536621654e+01	7.476015380681151790e+00	6.926849901888297190e+00
1.639330340733297309e+00	5.921595337995359642e+01	4.414803571947581418e+01	7.529329036234491568e+00	6.967321168681976928e+00
1.639098447020624905e+00	5.791803263403284063e+01	4.390911080407629896e+01	7.583532502496824534e+00	7.008489632644093525e+00
1.638868785218691171e+00	5.538551981352001263e+01	4.366659553337017030e+01	7.637612948694881609e+00	7.049588546665678024e+00
1.638639187765734473e+00	5.340525874125892614e+01	4.341852528845153358e+01	7.692075364918933289e+00	7.091003949983145205e+00
1.638409654634713775e+00	5.332522144522162932e+01	4.316514107439292758e+01	7.746919863317940802e+00	7.132738624101128799e+00
1.638180185798602473e+00	5.212900699300718799e+01	4.290668418854887989e+01	7.802146449101273085e+00	7.174795373666534637e+00
1.637950781230390174e+00	5.364096037296056352e+01	4.264339575619619183e+01	7.857755016823906757e+00	7.217177026539862261e+00
1.637719277620883096e+00	5.403981351981371262e+01	4.237296802336906154e+01	7.914275374025726784e+00	7.260290922545014070e+00
1.637490002113159759e+00	5.665755710955730962e+01	4.210069705262656470e+01	7.970650723998642384e+00	7.303334091702271103e+00
1.637260790792139264e+00	5.849189743589762713e+01	4.182431473989789339e+01	8.027407032453822922e+00	7.346710815124345650e+00
1.637031643630870947e+00	5.966068997669017904e+01	4.154405722253146394e+01	8.084543711491168239e+00	7.390424014364546323e+00
1.636802560602420353e+00	5.860675058275079152e+01	4.126015842023696933e+01	8.142060042835479905e+00	7.434476634471068657e+00
1.636573541679866794e+00	5.566554778554799299e+01	4.097284968776100555e+01	8.199955173681535925e+00	7.478871644026458654e+00
1.636344586836305126e+00	5.435219580419600049e+01	4.068235948890077935e+01	8.258228112467106641e+00	7.523612035179966462e+00
1.636113537002653828e+00	5.376073659673677696e+01	4.038613136414494420e+01	8.317432812356448935e+00	7.569127858164866218e+00
1.635884710840305400e+00	5.269583216783234292e+01	4.008992580734366840e+01	8.376461350597402600e+00	7.614571413340827988e+00
1.635655948676071114e+00	5.388469930069948788e+01	3.979120593147621321e+01	8.435863831977773231e+00	7.660369497198577626e+00
1.635427250483106221e+00	5.351117016317034825e+01	3.949018576868382979e+01	8.495638664765845505e+00	7.706525196568774660e+00
1.635198616234580626e+00	5.472863403263423265e+01	3.918707515069586833e+01	8.555784096274674511e+00	7.753041621908101533e+00
1.634970045903680003e+00	5.377049883449902268e+01	3.888207951103123605e+01	8.616298208236749190e+00	7.799921907287871825e+00
1.634739384046601351e+00	5.487268065268084882e+01	3.857249911210482196e+01	8.677754996824200262e+00	7.847616697324237833e+00
1.634510942072929573e+00	5.539641025641045502e+01	3.826431815006854720e+01	8.739003454799465942e+00	7.895237707017154882e+00
1.634282563936276134e+00	5.357279254079274011e+01	3.795484218350647154e+01	8.800613773886560409e+00	7.943232150759558685e+00
1.634054249609885767e+00	5.286506293706312931e+01	3.764425742808309394e+01	8.862583324319263767e+00	7.991603257019087359e+00
1.633825999067019197e+00	5.213342657342677455e+01	3.733274500699259590e+01	8.924909286730692060e+00	8.040354277689022666e+00
1.633597812280951356e+00	5.296787878787898762e+01	3.702048086740846600e+01	8.987588647208641035e+00	8.089488488021890689e+00
1.633369689224972499e+00	5.274430769230788485e+01	3.670763571365633027e+01	9.050618192307842591e+00	8.139009186551922070e+00
1.633139478672299028e+00	5.205448951048969519e+01	3.639141820206993572e+01	9.114594033478313762e+00	8.189392415582178231e+00
1.632911483597025093e+00	5.222871794871813478e+01	3.607790025704630210e+01	9.178316703394948206e+00	8.239699803790561106e+00
1.632683552171548591e+00	5.122102564102581823e+01	3.576428295455985307e+01	9.242378632684944861e+00	8.290403746430673237e+00
1.632455684369219284e+00	5.230554778554796513e+01	3.545071561644177649e+01	9.306775757091156009e+00	8.341507634380782576e+00
1.632227880163401590e+00	5.315682051282069409e+01	3.513734221156058624e+01	9.371503787345787373e+00	8.393014881240549840e+00
1.632000139527475913e+00	5.354532400932419733e+01	3.482430137313340879e+01	9.436558204018123064e+00	8.444928923181212355e+00
1.631772462434835980e+00	5.370447552447570416e+01	3.451172642724651496e+01	9.501934252353709809e+00	8.497253218783077600e+00
1.631544848858891728e+00	5.346910023310041993e+01	3.419974543181218962e+01	9.567626937108110852e+00	8.549991248857674364e+00
1.631315152376366262e+00	5.335615850815869265e+01	3.388554856272118343e+01	9.634255162776888426e+00	8.603649978934985398e+00
1.631087666352686316e+00	5.180394405594424256e+01	3.357512723747414896e+01	9.700568005795824789e+00	8.657229994647039462e+00
1.630860243765768214e+00	5.097074125874144102e+01	3.326565399521604149e+01	9.767180949526037992e+00	8.711234352219969779e+00
1.630632884589080511e+00	5.103316550116568351e+01	3.295723634550006409e+01	9.834087982770892467e+00	8.765666619520494862e+00
1.630405588796107752e+00	5.021513286713304325e+01	3.264997685519656301e+01	9.901282828140026027e+00	8.820530385528766004e+00
1.630178356360346914e+00	5.189885314685332673e+01	3.234397323444613193e+01	9.968758937004334797e+00	8.875829260066304016e+00
1.629951187255311851e+00	5.416922144522163052e+01	3.203931842803692120e+01	1.003650948449540792e+01	8.931566873504111825e+00
1.629721939248313323e+00	5.470510955710974343e+01	3.173324728027152020e+01	1.010517029222806151e+01	8.988278994601953897e+00
1.629494897322162128e+00	5.497272727272746096e+01	3.143156509189160275e+01	1.017345052890626711e+01	9.044909283241491238e+00
1.629267918647114843e+00	5.411811655011673139e+01	3.113148366881297946e+01	1.024198294918754470e+01	9.101989356909397699e+00
1.629041003196743720e+00	5.479818181818200884e+01	3.083307785467012252e+01	1.031075957169238322e+01	9.159522925068220189e+00
1.628814150944635664e+00	5.340963170163188067e+01	3.053641824611889533e+01	1.037977211478095363e+01	9.217513715982255107e+00
1.628587361864392458e+00	5.265435897435915535e+01	3.024157130466735310e+01	1.044901199203019893e+01	9.275965476305733759e+00
1.628360635929630318e+00	5.246662937062955478e+01	2.994859947016814772e+01	1.051847030782633752e+01	9.334881970648631011e+00
1.628131835085986800e+00	5.138276923076941927e+01	2.965482501672342153e+01	1.058879606018804687e+01	9.394829460000931221e+00
1.627905235958183816e+00	5.317410722610741658e+01	2.936579421074118912e+01	1.065866514580971014e+01	9.454691259670498837e+00
1.627678699896550452e+00	5.356141724941743121e+01	2.907880331718775579e+01	1.072872399142960909e+01	9.515029226301175314e+00
1.627452226874761987e+00	5.358528671328689796e+01	2.879389981029662948e+01	1.079896242021079189e+01	9.575847191654963453e+00
1.627225816866508357e+00	5.414849417249435959e+01	2.851112772236615100e+01	1.086936992618698028e+01	9.637149002909051632e+00
1.626999469845493929e+00	5.367318414918434399e+01	2.823052775933068048e+01	1.093993567079609797e+01	9.698938522070372770e+00
1.626773185785437947e+00	5.373338927738947035e+01	2.795213741560555931e+01	1.101064847961473347e+01	9.761219625361967189e+00
1.626546964660073868e+00	5.125291375291394047e+01	2.767599108796215646e+01	1.108149683930771268e+01	9.823996202580808301e+00
1.626318673174519835e+00	5.065117016317034881e+01	2.739954742812379251e+01	1.115313899283996335e+01	9.887871489634965982e+00
1.626092578432902780e+00	4.980620979020996941e+01	2.712800235694948014e+01	1.122422353742264534e+01	9.951655501714139263e+00
1.625866546547019231e+00	4.746625641025658382e+01	2.685878725641705955e+01	1.129540691239366090e+01	1.001594676877219747e+01
1.625640577490661265e+00	4.805154312354328994e+01	2.659192522031748851e+01	1.136667621975006881e+01	1.008074922796633288e+01
1.625414671237636055e+00	4.783559906759924729e+01	2.632743679367662182e+01	1.143801821102284855e+01	1.014606682634332202e+01
1.625188827761764321e+00	4.852261072261089936e+01	2.606534007689224453e+01	1.150941928581734608e+01	1.021190352000486534e+01
1.624963047036882324e+00	4.945626107226124901e+01	2.580565082777692965e+01	1.158086549066923610e+01	1.027826327323638189e+01
1.624737329036840539e+00	4.866780419580437211e+01	2.554838256140577712e+01	1.165234251823333622e+01	1.034515005760025375e+01
1.624511673735503869e+00	4.834728205128221390e+01	2.529354664769590144e+01	1.172383570681909859e+01	1.041256785099104754e+01
1.624283953172735773e+00	4.751164568764586704e+01	2.503878297986679158e+01	1.179600447184313161e+01	1.048116426073799801e+01
1.624058423781342464e+00	4.656353379953396399e+01	2.478886090757231031e+01	1.186748437137127254e+01	1.054966112995180438e+01
1.623832957010090006e+00	4.585077855477871367e+01	2.454139341043708455e+01	1.193893417164408888e+01	1.061870100749698942e+01
1.623607552832901701e+00	4.492047552447569103e+01	2.429638418972201563e+01	1.201033779310666638e+01	1.068828788637476457e+01
1.623382211223715066e+00	4.519963636363652881e+01	2.405383525428192115e+01	1.208167880529681604e+01	1.075842576058185607e+01
1.623156932156481824e+00	4.538741258741274720e+01	2.381374700352053964e+01	1.215294042878911895e+01	1.082911862391648405e+01
1.622931715605169023e+00	4.515628904428920265e+01	2.357611830784459528e+01	1.222410553759221230e+01	1.090037046873844417e+01
1.622706561543757031e+00	4.645192540792557168e+01	2.334094658661528143e+01	1.229515666201514357e+01	1.097218528468330412e+01
1.622481469946241983e+00	4.653958041958058800e+01	2.310822788361480562e+01	1.236607599201469476e+01	1.104456705732711619e+01
1.622254318167247300e+00	4.867011655011671678e+01	2.287579620784067558e+01	1.243751224417095358e+01	1.111821073109444846e+01
1.622029352008236947e+00	4.956935198135216325e+01	2.264798952898236450e+01	1.250811153562009892e+01	1.119174379323220947e+01
1.621804448234951179e+00	4.906943589743607248e+01	2.242261638633475229e+01	1.257852342245356603e+01	1.126585576770984964e+01
1.621579606821442532e+00	4.954965967365984625e+01	2.219966801681520607e+01	1.264872877381590222e+01	1.134055060941449788e+01
1.621354827741779525e+00	4.979959906759923172e+01	2.197913462306055976e+01	1.271870814300303820e+01	1.141583226171894871e+01
1.621130110970043114e+00	4.882453146853163872e+01	2.176100543443551061e+01	1.278844177398522497e+01	1.149170465483163461e+01
1.620905456480330242e+00	4.826329137529155133e+01	2.154526876576756678e+01	1.285790960849635844e+01	1.156817170408671558e+01
1.620680864246751396e+00	4.640333799533815551e+01	2.133191207383959664e+01	1.292709129370338772e+01	1.164523730817722935e+01
1.620456334243431495e+00	4.680288111888128100e+01	2.112092201169546613e+01	1.299596619046169543e+01	1.172290534732673706e+01
1.620229749119867835e+00	4.740906293706310493e+01	2.091032735707121404e+01	1.306515842606719069e+01	1.180192101763272383e+01
1.620005344085965415e+00	4.789917948717964435e+01	2.070404953886822952e+01	1.313335333498943136e+01	1.188081125834324858e+01
1.619781001204539272e+00	4.799581351981369437e+01	2.050009384961172287e+01	1.320117770819694236e+01	1.196031548060063798e+01
1.619556720449771836e+00	4.774090442890459940e+01	2.029844422283212424e+01	1.326860985357003564e+01	1.204043747095113659e+01
1.619332501795859747e+00	4.804221911421927871e+01	2.009908402913387704e+01	1.333562784310989180e+01	1.212118098735277627e+01
1.619108345217014522e+00	4.961668065268082728e+01	1.990199611839942051e+01	1.340220952485030992e+01	1.220254975695261379e+01
1.618884250687460780e+00	4.846748717948734253e+01	1.970716286016232743e+01	1.346833253538923181e+01	1.228454747379381296e+01
1.618660218181438459e+00	4.820358974358992299e+01	1.951456618220907657e+01	1.353397431303768883e+01	1.236717779644864379e+01
1.618436247673201489e+00	4.709720279720296787e+01	1.932418760745668607e+01	1.359911211158663491e+01	1.245044434557857826e+01
1.618212339137017564e+00	4.710900699300716354e+01	1.913600828916380792e+01	1.366372301468686423e+01	1.253435070141814656e+01
1.617986381081761849e+00	4.710522144522160914e+01	1.894826465312897312e+01	1.372838560670995278e+01	1.261970111430064456e+01
1.617762596996580093e+00	4.672718881118896661e+01	1.876444628453727859e+01	1.379186784658239873e+01	1.270490376820047373e+01
1.617538874806099036e+00	4.753886247086262529e+01	1.858276855482376888e+01	1.385475335333229729e+01	1.279075673285917603e+01
1.617315214484643437e+00	4.868543589743606503e+01	1.840321145706002781e+01	1.391701868498822847e+01	1.287726339957021970e+01
1.617091616006552712e+00	4.894395337995354822e+01	1.822575476780411563e+01	1.397864031047824618e+01	1.296442710539689180e+01
1.616868079346180487e+00	5.094135198135215603e+01	1.805037807339244083e+01	1.403959462753604548e+01	1.305225113016649097e+01
1.616644604477894376e+00	4.998602331002348365e+01	1.787706079492431499e+01	1.409985798115134514e+01	1.314073869337723011e+01
1.616421191376075983e+00	5.044633100233117773e+01	1.770578221198719859e+01	1.415940668254754620e+01	1.322989295101623064e+01
1.616197840015121345e+00	4.894712354312371616e+01	1.753652148516984965e+01	1.421821702866801118e+01	1.331971699228688522e+01
1.615974550369440710e+00	4.778956643356659839e+01	1.736925767740849125e+01	1.427626532215071720e+01	1.341021383624442009e+01
1.615751322413458535e+00	4.763536596736614115e+01	1.720396977421161822e+01	1.433352789176866793e+01	1.350138642833772629e+01
1.615526051072768032e+00	4.745289510489528340e+01	1.703910506535676106e+01	1.439050976198757326e+01	1.359410739786615885e+01
1.615302947000885947e+00	4.807062937062954688e+01	1.687772385481735427e+01	1.444612211008586655e+01	1.368664645163366700e+01
1.615079904541818934e+00	4.891964568764586829e+01	1.671825502768298222e+01	1.450087786744261997e+01	1.377986963731083314e+01
1.614856923670047850e+00	4.819898368298386515e+01	1.656067744108513295e+01	1.455475368137103764e+01	1.387377956855893579e+01
1.614634004360067543e+00	4.806771095571112085e+01	1.640496996066020685e+01	1.460772633381220942e+01	1.396837876664489819e+01
1.614411146586387069e+00	4.677446153846170773e+01	1.625111147491651309e+01	1.465977276400250595e+01	1.406366965638763489e+01
1.614188350323529697e+00	4.479260606060621086e+01	1.609908090876227504e+01	1.471087009139994350e+01	1.415965456200027894e+01
1.613965615546032462e+00	4.348404662004678300e+01	1.594885723623025520e+01	1.476099563883330568e+01	1.425633570282697349e+01
1.613742942228446831e+00	4.214969696969711777e+01	1.580041949243457466e+01	1.481012695583580729e+01	1.435371518897219900e+01
1.613520330345337594e+00	4.258134265734280888e+01	1.565374678479125947e+01	1.485824184212475529e+01	1.445179501682269141e+01
1.613297779871284199e+00	4.290392540792556275e+01	1.550881830353765167e+01	1.490531837118556169e+01	1.455057706445876775e+01
1.613075290780880078e+00	4.294844755244770340e+01	1.536561333157890097e+01	1.495133491391923286e+01	1.465006308695595116e+01
1.612850764965976236e+00	4.319553379953395478e+01	1.522278437124128736e+01	1.499668886404329804e+01	1.475120328016508431e+01
1.612628399145198177e+00	4.297407925407939899e+01	1.508298045701054590e+01	1.504051135748301249e+01	1.485210867883053609e+01
1.612406094631694042e+00	4.354869930069944672e+01	1.494483835408360051e+01	1.508321080583482754e+01	1.495372254301272008e+01
1.612183851400113221e+00	4.359564568764583470e+01	1.480833780332987892e+01	1.512476700967307330e+01	1.505604608515774245e+01
1.611961669425119315e+00	4.387289510489526378e+01	1.467345867852926489e+01	1.516516018484527173e+01	1.515908036946735571e+01
1.611739548681390133e+00	4.540130536130551775e+01	1.454018099278155773e+01	1.520437098555720290e+01	1.526282630651484062e+01
1.611517489143616144e+00	4.537520745920762266e+01	1.440848490443309693e+01	1.524238052720092185e+01	1.536728464774485481e+01
1.611295490786503359e+00	4.620966899766914793e+01	1.427835072254727677e+01	1.527917040887682454e+01	1.547245597985408949e+01
1.611073553584770890e+00	4.546736596736612768e+01	1.414975891193535418e+01	1.531472273556333441e+01	1.557834071905688766e+01
1.610851677513151392e+00	4.334943589743604520e+01	1.402269009777388220e+01	1.534902013988475922e+01	1.568493910523174328e+01
1.610629862546392843e+00	4.445133799533815022e+01	1.389712506982826135e+01	1.538204580342977223e+01	1.579225119594930149e+01
1.610408108659255211e+00	4.457624242424257943e+01	1.377304478629848461e+01	1.541378347757396661e+01	1.590027686038497556e+01
1.610186415826514006e+00	4.546810256410272189e+01	1.365043037731279618e+01	1.544421750375768632e+01	1.600901577311060464e+01
1.609962693447395621e+00	4.608047552447568762e+01	1.352812689253321388e+01	1.547360118064908363e+01	1.611950336180154864e+01
1.609741123223216608e+00	4.613728671328687625e+01	1.340840171653432300e+01	1.550137075011530285e+01	1.622967369737549603e+01
1.609519613977604235e+00	4.567724009324025758e+01	1.329008669486001182e+01	1.552779330319959250e+01	1.634055506353704601e+01
1.609298165685389082e+00	4.487757575757591866e+01	1.317316367549578793e+01	1.555285573826265733e+01	1.645214628993058881e+01
1.609076778321415269e+00	4.260239627039642585e+01	1.305761469109837236e+01	1.557654563553321658e+01	1.656444597875367464e+01
1.608855451860541352e+00	4.191829370629385920e+01	1.294342196070458328e+01	1.559885127317842191e+01	1.667745249785647488e+01
1.608634186277639211e+00	4.027225174825189669e+01	1.283056789119527075e+01	1.561976164252939014e+01	1.679116397373080005e+01
1.608412981547594489e+00	4.255634498834514545e+01	1.271903507852946724e+01	1.563926646242448548e+01	1.690557828438872789e+01
1.608191837645307265e+00	4.238533333333349162e+01	1.260880630876084929e+01	1.565735619263531220e+01	1.702069305213339234e+01
1.607970754545690495e+00	4.280466200466214133e+01	1.249986455884747905e+01	1.567402204634261942e+01	1.713650563622541156e+01
1.607749732223671790e+00	4.439352913752928487e+01	1.239219299726930323e+01	1.568925600163076872e+01	1.725301312544458909e+01
1.607528770654192085e+00	4.536578088578104229e+01	1.228577498446126626e+01	1.570305081197278341e+01	1.737021233055289571e+01
1.607307869812206080e+00	4.626118414918429522e+01	1.218059407307518249e+01	1.571540001567950995e+01	1.748809977665931115e+01
1.607087029672682688e+00	4.600497902097917802e+01	1.207663400807954623e+01	1.572629794428948991e+01	1.760667169549063971e+01
1.606866250210604141e+00	4.524896969696985138e+01	1.197387872670638131e+01	1.573573972987872871e+01	1.772592401757271929e+01
1.606645531400966220e+00	4.626264801864817144e+01	1.187231235825550435e+01	1.574372131127203822e+01	1.784585236432466360e+01
1.606422791826411789e+00	4.604437296037312422e+01	1.177097765550794151e+01	1.575029395429983481e+01	1.796759295362862119e+01
1.606202194818301177e+00	4.650497902097918512e+01	1.167175311629561563e+01	1.575533235703184332e+01	1.808886519849590258e+01
1.605981658387466871e+00	4.557930069930086603e+01	1.157367088298461866e+01	1.575890324654028518e+01	1.821079834526405605e+01
1.605761182508959051e+00	4.513347319347335684e+01	1.147671585041381093e+01	1.576100583605737881e+01	1.833338669503611484e+01
1.605540767157843662e+00	4.556551981351996972e+01	1.138087310265089158e+01	1.576164015970821453e+01	1.845662419906610907e+01
1.605320412309198419e+00	4.528789743589758388e+01	1.128612791210611910e+01	1.576080707189992758e+01	1.858050445043878796e+01
1.605100117938115467e+00	4.389267132867147581e+01	1.119246573855942728e+01	1.575850824556627749e+01	1.870502067569673343e+01
1.604879884019701386e+00	4.368308624708639343e+01	1.109987222810298846e+01	1.575474616927304794e+01	1.883016572642706166e+01
1.604659710529074523e+00	4.399901165501180600e+01	1.100833321200525994e+01	1.574952414319236560e+01	1.895593207081505582e+01
1.604439597441368992e+00	4.351174825174840066e+01	1.091783470550605983e+01	1.574284627395738312e+01	1.908231178516725635e+01
1.604219544731731117e+00	4.490159440559456527e+01	1.082836290654203992e+01	1.573471746841100050e+01	1.920929654542025844e+01
1.603999552375321658e+00	4.508820512820528137e+01	1.073990419441323674e+01	1.572514342626584316e+01	1.933687761863642507e+01
1.603779620347314250e+00	4.475490909090925129e+01	1.065244512839150204e+01	1.571413063169479329e+01	1.946504585450101743e+01
1.603559748622896741e+00	4.546400932400948847e+01	1.056597244627818633e+01	1.570168634387458262e+01	1.959379167682667955e+01
1.603339937177270746e+00	4.578227505827521782e+01	1.048047306291348590e+01	1.568781858650702787e+01	1.972310507507799571e+01
1.603120185985650092e+00	4.503226107226123531e+01	1.039593406864185532e+01	1.567253613634520093e+01	1.985297559592647687e+01
1.602900495023264371e+00	4.340108158508173375e+01	1.031234272773983562e+01	1.565584851075454331e+01	1.998339233484339417e+01
1.602680864265355165e+00	4.411082517482532950e+01	1.022968647680510834e+01	1.563776595433996697e+01	2.011434392774944513e+01
1.602461293687177823e+00	4.396651748251763792e+01	1.014795292311531583e+01	1.561829942467372767e+01	2.024581854272584636e+01
1.602241783264001684e+00	4.340104428904444234e+01	1.006712984295717384e+01	1.559746057715950762e+01	2.037780387180373509e+01
1.602020262971557862e+00	4.337696969696984439e+01	9.986455413417115068e+00	1.557504589159370134e+01	2.051153929370645557e+01
1.601800873351162169e+00	4.345066666666681954e+01	9.907425584072120373e+00	1.555148744197297539e+01	2.064451168959815064e+01
1.601581543811423369e+00	4.351136596736611750e+01	9.829270444233344506e+00	1.552659579599257889e+01	2.077795480627627711e+01
1.601362274327664981e+00	4.579913286713302512e+01	9.751978430558217781e+00	1.550038523895219811e+01	2.091185434666246934e+01
1.601143064875224287e+00	4.540049417249433361e+01	9.675538140008830723e+00	1.547287066654269516e+01	2.104619549814740509e+01
1.600923915429451005e+00	4.579856410256426358e+01	9.599938328065830362e+00	1.544406756536763403e+01	2.118096292514364265e+01
1.600704825965709732e+00	4.575731468531485291e+01	9.525167906933164730e+00	1.541399199289583066e+01	2.131614076181742234e+01
1.600485796459377275e+00	4.639920745920762357e+01	9.451215943732666602e+00	1.538266055688984402e+01	2.145171260502200994e+01
1.600266826885845095e+00	4.674143589743606242e+01	9.378071658693940549e+00	1.535009039435857581e+01	2.158766150744368417e+01
1.600047917220517313e+00	4.611934731934748299e+01	9.305724423338180173e+00	1.531629915007961529e+01	2.172396997098432792e+01
1.599829067438811592e+00	4.628374825174842044e+01	9.234163758660102417e+00	1.528130495473982897e+01	2.186061994039454248e+01
1.599610277516159362e+00	4.698519347319364670e+01	9.163379333308446562e+00	1.524512640274095432e+01	2.199759279717854099e+01
1.599391547428005378e+00	4.690558508158523665e+01	9.093360961766588701e+00	1.520778252971763855e+01	2.213486935379021858e+01
1.599172877149807492e+00	4.605809790209804788e+01	9.024098602534971647e+00	1.516929278981504048e+01	2.227242984813987192e+01
1.598954266657037548e+00	4.500292773892790166e+01	8.955582356317012938e+00	1.512967703277294262e+01	2.241025393843128199e+01
1.598735715925180045e+00	4.598137995338011308e+01	8.887802464208673925e+00	1.508895548086197991e+01	2.254832069835214625e+01
1.598517224929733693e+00	4.572854079254094728e+01	8.820749305894462822e+00	1.504714870571846141e+01	2.268660861263574091e+01
1.598298793646210303e+00	4.606500699300715951e+01	8.754413397849276635e+00	1.500427760512154940e+01	2.282509557301893821e+01
1.598080422050134564e+00	4.722215384615401490e+01	8.688785391548165649e+00	1.496036337975736252e+01	2.296375887461623577e+01
1.597862110117045598e+00	4.764298368298385356e+01	8.623856071685297664e+00	1.491542751001304090e+01	2.310257521273135239e+01
1.597643857822494740e+00	4.788213519813536578e+01	8.559616354401262228e+00	1.486949173284146042e+01	2.324152068013258088e+01
1.597425665142047313e+00	4.597568298368313577e+01	8.496057285521938951e+00	1.482257801873868353e+01	2.338057076480946606e+01
1.597207532051282186e+00	4.522002797202812019e+01	8.433170038807814350e+00	1.477470854887212859e+01	2.351970034823786904e+01
1.596989458525791106e+00	4.495391142191158451e+01	8.370945914215017325e+00	1.472590569239769742e+01	2.365888370417513187e+01
1.596771444541178919e+00	4.651308158508175694e+01	8.309376336169142618e+00	1.467619198400250724e+01	2.379809449800781707e+01
1.596553490073064685e+00	4.611723076923093600e+01	8.248452851852338341e+00	1.462559010170801876e+01	2.393730578667533138e+01
1.596335595097079896e+00	4.651300699300715991e+01	8.188167129503256092e+00	1.457412284496604116e+01	2.407649001919505238e+01
1.596117759588870255e+00	4.817367832167849429e+01	8.128510956732089454e+00	1.452181311308060430e+01	2.421561903780806446e+01
1.595899983524093235e+00	4.906972494172512000e+01	8.069476238849079053e+00	1.446868388398385541e+01	2.435466407977357406e+01
1.595682266878421851e+00	4.786053146853163298e+01	8.011054997209736683e+00	1.441475819339662578e+01	2.449359577982829705e+01
1.595464609627540220e+00	4.616296503496518966e+01	7.953239367573234020e+00	1.436005911439667138e+01	2.463238417334272157e+01
1.595247011747146892e+00	4.506263869463886351e+01	7.896021598478663250e+00	1.430460973742307296e+01	2.477099870018644268e+01
1.595029473212953297e+00	4.491981351981368675e+01	7.839394049636055684e+00	1.424843315073667860e+01	2.490940820933273514e+01
1.594811994000684185e+00	4.556450349650365439e+01	7.783349190334274859e+00	1.419155242135930273e+01	2.504758096421952018e+01
1.594592523237075232e+00	4.563379020979036937e+01	7.727359015528283415e+00	1.413344437043017443e+01	2.518678424143163497e+01
1.594375163154950759e+00	4.453495571095587735e+01	7.672462697152636402e+00	1.407521827969505068e+01	2.532438296039963177e+01
1.594157862321775587e+00	4.556220046620062192e+01	7.618127050448163295e+00	1.401635715242663771e+01	2.546164594936950820e+01
1.593940620713327982e+00	4.714451282051298620e+01	7.564344968400032343e+00	1.395688378933654938e+01	2.559853919392674371e+01
1.593723438305399087e+00	4.751094638694654293e+01	7.511109445849858623e+00	1.389682088222941836e+01	2.573502813310239645e+01
1.593506315073792701e+00	4.766559440559456817e+01	7.458413578005939293e+00	1.383619099816126763e+01	2.587107766970828493e+01
1.593289250994326389e+00	4.843457342657359987e+01	7.406250558971362530e+00	1.377501656417521048e+01	2.600665218156136405e+01
1.593072246042831042e+00	4.740575291375308353e+01	7.354613680289310729e+00	1.371331985262109932e+01	2.614171553361441980e+01
1.592855300195149759e+00	4.628881118881135848e+01	7.303496329505899887e+00	1.365112296706509554e+01	2.627623109100639454e+01
1.592638413427139854e+00	4.487190675990692057e+01	7.252891988751437147e+00	1.358844782879453739e+01	2.641016173304273806e+01
1.592421585714671073e+00	4.371809790209805868e+01	7.202794233338504881e+00	1.352531616391895319e+01	2.654346986812133125e+01
1.592204817033626707e+00	4.363942191142207605e+01	7.153196730378446055e+00	1.346174949107051155e+01	2.667611744960969844e+01
1.591988107359903148e+00	4.439844289044305015e+01	7.104093237415199269e+00	1.339776910970268275e+01	2.680806599268455059e+01
1.591771456669409668e+00	4.570131468531484131e+01	7.055477601076873384e+00	1.333339608898630857e+01	2.693927659213911241e+01
1.591554864938069080e+00	4.725675524475540357e+01	7.007343755745167435e+00	1.326865125730085460e+01	2.706970994116278817e+01
1.591338332141816636e+00	4.864173426573444203e+01	6.959685722241994554e+00	1.320355519231630481e+01	2.719932635109773500e+01
1.591121858256601129e+00	4.822622843822860972e+01	6.912497606534141248e+00	1.313812821166212075e+01	2.732808577217116408e+01
1.590905443258384455e+00	4.645034965034982122e+01	6.865773598455033877e+00	1.307239036417627709e+01	2.745594781520463812e+01
1.590689087123141388e+00	4.531838694638711473e+01	6.819507970443951628e+00	1.300636142172808718e+01	2.758287177429645709e+01
1.590472789826860245e+00	4.347058275058291343e+01	6.773695076302717055e+00	1.294006087160719254e+01	2.770881665047149767e+01
1.590256551345541336e+00	4.244435431235446288e+01	6.728329349969094153e+00	1.287350790946922885e+01	2.783374117629308486e+01
1.590040371655199403e+00	4.479130069930084801e+01	6.683405304308140060e+00	1.280672143283055142e+01	2.795760384142351640e+01
1.589824250731861399e+00	4.609469463869479711e+01	6.638917529919511118e+00	1.273972003509927120e+01	2.808036291912624449e+01
1.589608188551567158e+00	4.817172960372977286e+01	6.594860693962254494e+00	1.267252200013401264e+01	2.820197649369093185e+01
1.589392185090369836e+00	5.046020512820529547e+01	6.551229538996245161e+00	1.260514529731806022e+01	2.832240248876611588e+01
1.589176240324335909e+00	5.118770163170179899e+01	6.508018881840119008e+00	1.253760757713672191e+01	2.844159869658025741e+01
1.588960354229544292e+00	5.214733799533817660e+01	6.465223612445480050e+00	1.246992616724534919e+01	2.855952280802916832e+01
1.588744526782087663e+00	5.134001864801882675e+01	6.422838692787848025e+00	1.240211806901597136e+01	2.867613244360359914e+01
1.588528757958070470e+00	5.103919813519831905e+01	6.380859155773097591e+00	1.233419995454750762e+01	2.879138518513259726e+01
1.588313047733611150e+00	4.910142657342675676e+01	6.339280104160724960e+00	1.226618816412823776e+01	2.890523860830862191e+01
1.588097396084841018e+00	4.933839627039645137e+01	6.298096709502308599e+00	1.219809870413423702e+01	2.901765031596590916e+01
1.587881802987903601e+00	4.912800000000017775e+01	6.257304211095744861e+00	1.212994724535076863e+01	2.912857797207466248e+01
1.587666268418956639e+00	4.656762703962720451e+01	6.216897914955508142e+00	1.206174912170294888e+01	2.923797933641209212e+01
1.587450792354169415e+00	4.656800000000016126e+01	6.176873192797386558e+00	1.199351932937892329e+01	2.934581229987349715e+01
1.587235374769725649e+00	4.471401398601415167e+01	6.137225481039455310e+00	1.192527252633411905e+01	2.945203492037497739e+01
1.587020015641820159e+00	4.389714685314702081e+01	6.097950279816900299e+00	1.185702303215825637e+01	2.955660545930802385e+01
1.586804714946662642e+00	4.386700233100249591e+01	6.059043152013026123e+00	1.178878482829461127e+01	2.965948241849104505e+01
1.586589472660473898e+00	4.257262470862486481e+01	6.020499722303530810e+00	1.172057155859228139e+01	2.976062457757446822e+01
1.586374288759489160e+00	4.319122610722627087e+01	5.982315676216603428e+00	1.165239653018146804e+01	2.985999103183912595e+01
1.586161192433558131e+00	4.284386946386961625e+01	5.944841989500954327e+00	1.158491511342622182e+01	2.995662955669739702e+01
1.585946124681490987e+00	4.548770163170178904e+01	5.907360714764120502e+00	1.151685448792590627e+01	3.005234104036363618e+01
1.585731115243632638e+00	4.578449417249433395e+01	5.870226274919448706e+00	1.144886990350080858e+01	3.014615675427288721e+01
1.585516164096268499e+00	4.621288578088594079e+01	5.833434589246689228e+00	1.138097333816183010e+01	3.023803743557066781e+01
1.585301271215697527e+00	4.832102564102580544e+01	5.796981633394917566e+00	1.131317644185790705e+01	3.032794432960511699e+01
1.585086436578231561e+00	4.919653146853164571e+01	5.760863438525111846e+00	1.124549053897287543e+01	3.041583922887234337e+01
1.584871660160194873e+00	5.023204662004679477e+01	5.725076090466050260e+00	1.117792663104509465e+01	3.050168451192948993e+01
1.584656941937924834e+00	5.030048484848502710e+01	5.689615728883502754e+00	1.111049539969694955e+01	3.058544318220709357e+01
1.584442281887771475e+00	5.007086247086265018e+01	5.654478546462148536e+00	1.104320720976061132e+01	3.066707890665227154e+01
1.584227679986097925e+00	4.951821911421928490e+01	5.619660788100393489e+00	1.097607211258806537e+01	3.074655605413151349e+01
1.584013136209279971e+00	4.836083916083932621e+01	5.585158750117617643e+00	1.090909984953253620e+01	3.082383973352257911e+01
1.583798650533706054e+00	4.887531934731952532e+01	5.550968779473888226e+00	1.084229985558969211e+01	3.089889583142293006e+01
1.583584222935777719e+00	4.923026573426590602e+01	5.517087273001978431e+00	1.077568126318694475e+01	3.097169104940240203e+01
1.583369853391908721e+00	4.911790209790227379e+01	5.483510676651220273e+00	1.070925290610892588e+01	3.104219294072800395e+01
1.583155541878526140e+00	4.962561305361323605e+01	5.450235484743561898e+00	1.064302332354912295e+01	3.111036994648694787e+01
1.582941288372069488e+00	4.878880186480204628e+01	5.417258239241022899e+00	1.057700076427574487e+01	3.117619143103678070e+01
1.582727092848991157e+00	4.834268531468548957e+01	5.384575529024897556e+00	1.051119319090251203e+01	3.123962771670927552e+01
1.582512955285756640e+00	4.552866200466218061e+01	5.352183989186302782e+00	1.044560828425384535e+01	3.130065011769707439e+01
1.582298875658843418e+00	4.482215384615401632e+01	5.320080300327732381e+00	1.038025344781448922e+01	3.135923097305273188e+01
1.582084853944742520e+00	4.457041491841508218e+01	5.288261187876062586e+00	1.031513581225547682e+01	3.141534367872926836e+01
1.581870890119956741e+00	4.366166899766915321e+01	5.256723421405934182e+00	1.025026224002561648e+01	3.146896271859576899e+01
1.581656984161002644e+00	4.447475058275074389e+01	5.225463813974418947e+00	1.018563933000207911e+01	3.152006369435917321e+01
1.581443136044408337e+00	4.605660606060622086e+01	5.194479221465623908e+00	1.012127342218938608e+01	3.156862335432941080e+01
1.581229345746715920e+00	4.742356177156192842e+01	5.163766541946367639e+00	1.005717060246155725e+01	3.161461962096257139e+01
1.581015613244479034e+00	4.906349650349666547e+01	5.133322715031403582e+00	9.993336707336933245e+00	3.165803161712363689e+01
1.580801938514264871e+00	4.910082983683000180e+01	5.103144721259359251e+00	9.929777328781277390e+00	3.169883969100806098e+01
1.580588321532652385e+00	4.950645221445238064e+01	5.073229581478072348e+00	9.866497819029710570e+00	3.173702543966841816e+01
1.580374762276233858e+00	4.824661072261091022e+01	5.043574356240181800e+00	9.803503295423084296e+00	3.177257173109147814e+01
1.580161260721614225e+00	4.811642890442908538e+01	5.014176145208022461e+00	9.740798645250778875e+00	3.180546272477704761e+01
1.579947816845410635e+00	4.675214918414935994e+01	4.985032086568046417e+00	9.678388530594782324e+00	3.183568389077108307e+01
1.579734430624253116e+00	4.569061072261089151e+01	4.956139356454720257e+00	9.616277393169600174e+00	3.186322202710986318e+01
1.579521102034784574e+00	4.425725874125890158e+01	4.927495168383519086e+00	9.554469459152146626e+00	3.188806527563533777e+01
1.579307831053660127e+00	4.456698368298383883e+01	4.899096772692873358e+00	9.492968743996561543e+00	3.191020313614568593e+01
1.579094617657547772e+00	4.323019114219128056e+01	4.870941455995194680e+00	9.431779057229764618e+00	3.192962647884828442e+01
1.578881461823127497e+00	4.449028438228453552e+01	4.843026540636460098e+00	9.370904007222424781e+00	3.194632755508698807e+01
1.578668363527093055e+00	4.415946853146868278e+01	4.815349384164762547e+00	9.310347005932319675e+00	3.196030000631901302e+01
1.578457332296171689e+00	4.497116083916098717e+01	4.788165174916047206e+00	9.250678024568513180e+00	3.197144562905555887e+01
1.578244348464770797e+00	4.623525407925423991e+01	4.760953564855530118e+00	9.190763521390850954e+00	3.197997318373397491e+01
1.578031422102129433e+00	4.636052214452231368e+01	4.733972016153513707e+00	9.131176145188856452e+00	3.198576145530201487e+01
1.577818553184991313e+00	4.600120279720296423e+01	4.707218021706255584e+00	9.071918570651581248e+00	3.198880968652584755e+01
1.577605741690111252e+00	4.667887179487195226e+01	4.680689107082575795e+00	9.012993299170952710e+00	3.198911852836216951e+01
1.577392987594258278e+00	4.438350582750599216e+01	4.654382830041409846e+00	8.954402663341348045e+00	3.198669003817301615e+01
1.577180290874212742e+00	4.566286247086262762e+01	4.628296780056319726e+00	8.896148831406581081e+00	3.198152767613792591e+01
1.576967651506768320e+00	4.433232634032649599e+01	4.602428577848187707e+00	8.838233811654923500e+00	3.197363629987307476e+01
1.576755069468731119e+00	4.443881585081601315e+01	4.576775874925004040e+00	8.780659456757877734e+00	3.196302215727132179e+01
1.576542544736919016e+00	4.313813519813536601e+01	4.551336353129033618e+00	8.723427468051633937e+00	3.194969287758143395e+01
1.576330077288163212e+00	4.258044755244770840e+01	4.526107724191454018e+00	8.666539399759958684e+00	3.193365746074885436e+01
1.576117667099306674e+00	4.219925407925423144e+01	4.501087729293721473e+00	8.609996663155460084e+00	3.191492626504426866e+01
1.575905314147205694e+00	4.231275524475539385e+01	4.476274138636290090e+00	8.553800530659520618e+00	3.189351099301060088e+01
1.575693018408728552e+00	4.214485780885795663e+01	4.451664751013863608e+00	8.497952139877973821e+00	3.186942467576212223e+01
1.575480779860755520e+00	4.171205594405609673e+01	4.427257393397557195e+00	8.442452497572586978e+00	3.184268165567397801e+01
1.575268598480180193e+00	4.066853146853161860e+01	4.403049920523859129e+00	8.387302483567316003e+00	3.181329756750358939e+01
1.575056474243908378e+00	4.352260139860154453e+01	4.379040214489847926e+00	8.332502854587566787e+00	3.178128931798824652e+01
1.574844407128857871e+00	4.378304895104911054e+01	4.355226184354949126e+00	8.278054248032594487e+00	3.174667506396741246e+01
1.574632397111959348e+00	4.525120745920762033e+01	4.331605765749130477e+00	8.223957185680546900e+00	3.170947418908084359e+01
1.574422443459599474e+00	4.461752913752929572e+01	4.308397058465351925e+00	8.170717461133056858e+00	3.167009436181467663e+01
1.574210547031727137e+00	4.519480652680668697e+01	4.285155995179974475e+00	8.117321283907237728e+00	3.162780707595285534e+01
1.573998707633089911e+00	4.514096037296054220e+01	4.262102524537303871e+00	8.064277557141831920e+00	3.158299820629260424e+01
1.573786925240667767e+00	4.519945920745935553e+01	4.239234684418407895e+00	8.011586376752928729e+00	3.153569177367819165e+01
1.573575199831453775e+00	4.484579020979037267e+01	4.216550537410106436e+00	7.959247740501215418e+00	3.148591289014185790e+01
1.573363531382452329e+00	4.414514685314701836e+01	4.194048170448645863e+00	7.907261551285191814e+00	3.143368772828493718e+01
1.573151919870680704e+00	4.260979020979036846e+01	4.171725694469368584e+00	7.855627620366518293e+00	3.137904348966129575e+01
1.572940365273168606e+00	4.439004195804211861e+01	4.149581244061707253e+00	7.804345670526346979e+00	3.132200837223008349e+01
1.572728867566957511e+00	4.374916550116565617e+01	4.127612977129594185e+00	7.753415339153434616e+00	3.126261153694743911e+01
1.572517426729101997e+00	4.259774358974373598e+01	4.105819074557444992e+00	7.702836181264800963e+00	3.120088307356810375e+01
1.572306042736668852e+00	4.152896969696985252e+01	4.084197739881175515e+00	7.652607672458459298e+00	3.113685396572662611e+01
1.572094715566736634e+00	4.284772960372976058e+01	4.062747198964441253e+00	7.602729211799219122e+00	3.107055605537030019e+01
1.571883445196396556e+00	4.313969230769246366e+01	4.041465699680122370e+00	7.553200124638382640e+00	3.100202200661579610e+01
1.571672231602752268e+00	4.307284848484864170e+01	4.020351511596682137e+00	7.504019665367271053e+00	3.093128526910034637e+01
1.571461074762920074e+00	4.239289510489525981e+01	3.999402925669519160e+00	7.455187020105609186e+00	3.085838004089962539e+01
1.571249974654027604e+00	4.269799533799549351e+01	3.978618253936997196e+00	7.406701309324967397e+00	3.078334123108248122e+01
1.571040921963798409e+00	4.064522144522160119e+01	3.958189627423077894e+00	7.359014125124169858e+00	3.070694181877766482e+01
1.570829934713559251e+00	4.118040093240107069e+01	3.937726295570491253e+00	7.311216145124751264e+00	3.062776250766622255e+01
1.570619004125934026e+00	4.059410722610736855e+01	3.917421952809628571e+00	7.263762102694942158e+00	3.054655787971631753e+01
1.570408130178099437e+00	4.061060139860154550e+01	3.897274992380336478e+00	7.216650881201196022e+00	3.046336530362975026e+01
1.570197312847244620e+00	4.130747785547799822e+01	3.877283827158913621e+00	7.169881310516455386e+00	3.037822266923854286e+01
1.569986552110571587e+00	4.215643822843836119e+01	3.857446889381702437e+00	7.123452169273070567e+00	3.029116834933205027e+01
1.569775847945294123e+00	4.312545454545469426e+01	3.837762630372853145e+00	7.077362187056401410e+00	3.020224116159138461e+01
1.569565200328637999e+00	4.351787412587427895e+01	3.818229520276450906e+00	7.031610046540635039e+00	3.011148033069385122e+01
1.569354609237842091e+00	4.296715151515167008e+01	3.798846047792886260e+00	6.986194385567627840e+00	3.001892545064680107e+01
1.569144074650156595e+00	4.209660606060621291e+01	3.779610719919070938e+00	6.941113799168889820e+00	2.992461644740694382e+01
1.568933596542844366e+00	4.150431701631717374e+01	3.760522061692957330e+00	6.896366841532961089e+00	2.982859354184308387e+01
1.568723174893180472e+00	4.069647552447567307e+01	3.741578615941873132e+00	6.851952027918067678e+00	2.973089721309357358e+01
1.568512809678451747e+00	4.101169230769245644e+01	3.722778943034745769e+00	6.807867836511402260e+00	2.963156816237016500e+01
1.568302500875957906e+00	4.239919813519828296e+01	3.704121620638304524e+00	6.764112710236344306e+00	2.953064727725763206e+01
1.568094231712931164e+00	4.150470862470878330e+01	3.685779272033942622e+00	6.721093228222436267e+00	2.942914942906719133e+01
1.567884035135196807e+00	4.039411655011669922e+01	3.667401141515509444e+00	6.677988362250252941e+00	2.932518215751560575e+01
1.567673894901881360e+00	4.003137529137543993e+01	3.649161208776763310e+00	6.635207711625599636e+00	2.921974609461304340e+01
1.567463810990333828e+00	3.959635431235444969e+01	3.631058118157683978e+00	6.592749595533860862e+00	2.911288252758011552e+01
1.567253783377913212e+00	3.983705361305376158e+01	3.613090530133754807e+00	6.550612306164510734e+00	2.900463276076424890e+01
1.567043812041992279e+00	3.896392540792555081e+01	3.595257121094064701e+00	6.508794110225383456e+00	2.889503808378632499e+01
1.566833896959954897e+00	3.992688111888126201e+01	3.577556583122269984e+00	6.467293250410048877e+00	2.878413974044912038e+01
1.566624038109197592e+00	3.917723076923091696e+01	3.559987623781273314e+00	6.426107946821442596e+00	2.867197889844121761e+01
1.566414235467128879e+00	3.874052214452228782e+01	3.542548965901015201e+00	6.385236398351379350e+00	2.855859661985896025e+01
1.566204489011169709e+00	3.807316550116563292e+01	3.525239347369598875e+00	6.344676784017608817e+00	2.844403383257130358e+01
1.565994798718751913e+00	3.663065734265747153e+01	3.508057520927450934e+00	6.304427264258733565e+00	2.832833130244666364e+01
1.565787141985746977e+00	3.522735664335677086e+01	3.491162565150957686e+00	6.264861352296917651e+00	2.821263651977319142e+01
1.565577563423445673e+00	3.585409790209803305e+01	3.474231462691033556e+00	6.225223553486698869e+00	2.809478582087256981e+01
1.565368040957269002e+00	3.634661072261085479e+01	3.457424508937637864e+00	6.185890249316789102e+00	2.797591606301662637e+01
1.565158574564698091e+00	3.799933799533813072e+01	3.440740513914081866e+00	6.146859538185283078e+00	2.785606710680105635e+01
1.564949164223225830e+00	3.843054545454558735e+01	3.424178301515353073e+00	6.108129505783593594e+00	2.773527852567365670e+01
1.564739809910356660e+00	4.026730069930083289e+01	3.407736709320431157e+00	6.069698226160913812e+00	2.761358958363042859e+01
1.564530511603608343e+00	4.173934731934745912e+01	3.391414588407609010e+00	6.031563762753673785e+00	2.749103921385406579e+01
1.564321269280509741e+00	4.130502564102578589e+01	3.375210803172293161e+00	5.993724169379751388e+00	2.736766599829380553e+01
1.564112082918601487e+00	3.987279254079268043e+01	3.359124231147780471e+00	5.956177491199574625e+00	2.724350814819116451e+01
1.563902952495437093e+00	4.004802797202811604e+01	3.343153762828775299e+00	5.918921765644474142e+00	2.711860348554851186e+01
1.563695850128390630e+00	3.884108158508173148e+01	3.327447347324032911e+00	5.882302422015948551e+00	2.699417766345927561e+01
1.563486830988224385e+00	3.832200466200480093e+01	3.311704739160947764e+00	5.845619989162564423e+00	2.686789736971179821e+01
1.563277867719744307e+00	3.695402331002344454e+01	3.296074992281651905e+00	5.809222602364749299e+00	2.674098087999543694e+01
1.563068960300550980e+00	3.526016783216795858e+01	3.280557047197922849e+00	5.773108276828063268e+00	2.661346429708515160e+01
1.562860108708257423e+00	3.498834498834511919e+01	3.265149856540643380e+00	5.737275024198964068e+00	2.648538325594917353e+01
1.562651312920488644e+00	3.616682517482531267e+01	3.249852384898503477e+00	5.701720853313263504e+00	2.635677291073756479e+01
1.562442572914881422e+00	3.589465734265747443e+01	3.234663608659129164e+00	5.666443770917338085e+00	2.622766792265721136e+01
1.562233888669084303e+00	3.526849417249430019e+01	3.219582515852595694e+00	5.631441782362827553e+00	2.609810244871981411e+01
1.562025260160758044e+00	3.613172027972041889e+01	3.204608105997312162e+00	5.596712892275570006e+00	2.596811013134823654e+01
1.561816687367575174e+00	3.674088578088591106e+01	3.189739389948129666e+00	5.562255105199280791e+00	2.583772408882465754e+01
1.561610137149521904e+00	3.570151981351994408e+01	3.175114186490992640e+00	5.528387709702260011e+00	2.570821195819279126e+01
1.561401675194602046e+00	3.480133333333344581e+01	3.160452960939184486e+00	5.494463634388333517e+00	2.557713863746477756e+01
1.561193268888124930e+00	3.529149650349663148e+01	3.145894537260485624e+00	5.460804700082494634e+00	2.544576742379287282e+01
1.560984918207811267e+00	3.619846153846167169e+01	3.131437970080891198e+00	5.427408916935333671e+00	2.531412926488368598e+01
1.560776623131392649e+00	3.781325874125887765e+01	3.117082324637957313e+00	5.394274297875948143e+00	2.518225454861704193e+01
1.560568383636613099e+00	3.850425174825188890e+01	3.102826676642049808e+00	5.361398859119481664e+00	2.505017309816490823e+01
1.560360199701228634e+00	3.743781818181831511e+01	3.088670112139487500e+00	5.328780620653763123e+00	2.491791416781939716e+01
1.560152071303006371e+00	3.705917948717961963e+01	3.074611727377681625e+00	5.296417606705925429e+00	2.478550643950980970e+01
1.559943998419726308e+00	3.845786480186493606e+01	3.060650628672433538e+00	5.264307846190047435e+00	2.465297801998919169e+01
1.559737943198172605e+00	3.774473659673674319e+01	3.046916283578650742e+00	5.232748756714570959e+00	2.452160793694742935e+01
1.559529980754959189e+00	3.538609790209804373e+01	3.033146218396932436e+00	5.201137267676666731e+00	2.438892064484353384e+01
1.559322073760306626e+00	3.341940326340339595e+01	3.019470825438346218e+00	5.169773169538370183e+00	2.425619326607132109e+01
1.559114222192042210e+00	3.298356177156189517e+01	3.005889249912715666e+00	5.138654514005576601e+00	2.412345159659797034e+01
1.558906426028003667e+00	3.301881585081596882e+01	2.992400646463766467e+00	5.107779359433084032e+00	2.399072085238816143e+01
1.558698685246041826e+00	3.222440093240105341e+01	2.979004179047706202e+00	5.077145771167757005e+00	2.385802567013253039e+01
1.558490999824019063e+00	3.028446620046631921e+01	2.965699020813293618e+00	5.046751821875393951e+00	2.372539010848730712e+01
1.558283369739809077e+00	2.980648018648030018e+01	2.952484353983738874e+00	5.016595591852625269e+00	2.359283764980662568e+01
1.558077752965437934e+00	3.026473659673671435e+01	2.939482773793276937e+00	4.986956341563388406e+00	2.346164013210113808e+01
1.557870232968988189e+00	3.117291375291386046e+01	2.926445837356389301e+00	4.957267625192732119e+00	2.332932071923196204e+01
1.557662768244252760e+00	3.134247086247097158e+01	2.913496999709771274e+00	4.927810935506330203e+00	2.319715122010743613e+01
1.557455358769151976e+00	3.044587412587423714e+01	2.900635478146742940e+00	4.898584386072783126e+00	2.306515284358733098e+01
1.557248004521619045e+00	3.037799533799545060e+01	2.887860498470940396e+00	4.869586099437595017e+00	2.293334623747525569e+01
1.557040705479598497e+00	3.127441491841503662e+01	2.875171294888000606e+00	4.840814207353424159e+00	2.280175149274730018e+01
1.556833461621046188e+00	3.127422843822854759e+01	2.862567109898899620e+00	4.812266850998451417e+00	2.267038814812606162e+01
1.556626272923930410e+00	3.106841958041969676e+01	2.850047194194893052e+00	4.783942181183148179e+00	2.253927519498009957e+01
1.556419139366230553e+00	2.953968298368309675e+01	2.837610806553813259e+00	4.755838358545386058e+00	2.240843108252698102e+01
1.556214014238663568e+00	2.833528205128215305e+01	2.825373372464157207e+00	4.728215600222606341e+00	2.227910400237467314e+01
1.556006990374116938e+00	2.712873659673668669e+01	2.813101078244462094e+00	4.700545953498678209e+00	2.214884782929683382e+01
1.555800021583203296e+00	2.757615850815860625e+01	2.800910142660328450e+00	4.673091713636809530e+00	2.201891249129163342e+01
1.555593107843949108e+00	2.788489510489520384e+01	2.788799855757136292e+00	4.645851082223820150e+00	2.188931433132670534e+01
1.555386249134392385e+00	2.801763170163179595e+01	2.776769515171472857e+00	4.618822271491605846e+00	2.176006918010657643e+01
1.555179445432583130e+00	2.974649883449894361e+01	2.764818426036088628e+00	4.592003504451981577e+00	2.163119236272359558e+01
1.554972696716582670e+00	3.164498834498844815e+01	2.752945900886135888e+00	4.565393015022433332e+00	2.150269870549028184e+01
1.554767952648771878e+00	3.183839627039638742e+01	2.741262167949081174e+00	4.539237182613212518e+00	2.137580909670133167e+01
1.554561313320402149e+00	3.147475058275069415e+01	2.729544012241959638e+00	4.513036070596843530e+00	2.124812033489686414e+01
1.554354728912301864e+00	2.974843822843834218e+01	2.717902407871022330e+00	4.487038020801419336e+00	2.112085616628641205e+01
1.554148199402579422e+00	2.723647552447563314e+01	2.706336696004180364e+00	4.461241311750274718e+00	2.099402949789374873e+01
1.553941724769354327e+00	2.513970163170173322e+01	2.694846224763467468e+00	4.435644233377167289e+00	2.086765277425504905e+01
1.553735304990757848e+00	2.528924009324018840e+01	2.683430349139008353e+00	4.410245087104788908e+00	2.074173798503192501e+01
1.553528940044932805e+00	2.479392074592084683e+01	2.672088430904151046e+00	4.385042185916184998e+00	2.061629667270689126e+01
1.553324575976025468e+00	2.460396270396280016e+01	2.660925805335826677e+00	4.360268878119025970e+00	2.049251647983780700e+01
1.553118320113442197e+00	2.493263403263412314e+01	2.649729230957490245e+00	4.335451640475392665e+00	2.036805027820543401e+01
1.552912119018334147e+00	2.537534731934740506e+01	2.638604744960761472e+00	4.310825672371840334e+00	2.024408948107058492e+01
1.552705972668890766e+00	2.754149184149193630e+01	2.627551735366344676e+00	4.286389333505468358e+00	2.012064392428470683e+01
1.552499881043312824e+00	2.756776689976700112e+01	2.616569596572105194e+00	4.262140995394691600e+00	1.999772303575845456e+01
1.552293844119812416e+00	2.789150582750592733e+01	2.605657729275069112e+00	4.238079041413982395e+00	1.987533584341640136e+01
1.552087861876613406e+00	2.775805128205137606e+01	2.594815540394539877e+00	4.214201866823304776e+00	1.975349098315995988e+01
1.551883876749690527e+00	2.762323543123552838e+01	2.584143754967465068e+00	4.190730555956116099e+00	1.963333839515412649e+01
1.551678003286472540e+00	2.800300233100243119e+01	2.573438524557569274e+00	4.167216467672266944e+00	1.951259727434108626e+01
1.551472184438501989e+00	2.842171561771572286e+01	2.562801235297928137e+00	4.143882430834529451e+00	1.939242205161188082e+01
1.551266420184048922e+00	2.681463869463879135e+01	2.552231318193332488e+00	4.120726888325659587e+00	1.927281987762276572e+01
1.551060710501394269e+00	2.584144522144532274e+01	2.541728210102607743e+00	4.097748294987270334e+00	1.915379755057094613e+01
1.550855055368831614e+00	2.690226573426583556e+01	2.531291353667944666e+00	4.074945117621386004e+00	1.903536152403590975e+01
1.550649454764665425e+00	2.713304428904438481e+01	2.520920197245027250e+00	4.052315834987545884e+00	1.891751791477371114e+01
1.550445847526723764e+00	2.573936596736606575e+01	2.510711118520952745e+00	4.030069994500705910e+00	1.880137578688501065e+01
1.550240355400400727e+00	2.448532400932410269e+01	2.500469122645285758e+00	4.007782380210680451e+00	1.868472833423547286e+01
1.550034917737660667e+00	2.419399533799542823e+01	2.490291210466821337e+00	3.985664182550146872e+00	1.856868965817844952e+01
1.549829534516854013e+00	2.358128671328679360e+01	2.480176852465411308e+00	3.963713927894293665e+00	1.845326460788422906e+01
1.549624205716342518e+00	2.443544988344996582e+01	2.470125524500204506e+00	3.941930154507343520e+00	1.833845773373560561e+01
1.549418931314499925e+00	2.494556643356652259e+01	2.460136707745423923e+00	3.920311412518902028e+00	1.822427329474173874e+01
1.549215647073670876e+00	2.411531934731943494e+01	2.450303249761229374e+00	3.899057911003472210e+00	1.811178362946204246e+01
1.549010480891644059e+00	2.466349650349658873e+01	2.440437342166178691e+00	3.877763406274097324e+00	1.799884974803929794e+01
1.548805369043678271e+00	2.545903962703970436e+01	2.430632425288856702e+00	3.856629667531183969e+00	1.788654937237020093e+01
1.548600311508191663e+00	2.592807459207468312e+01	2.420888000890828007e+00	3.835655291959442881e+00	1.777488567090663452e+01
1.548395308263615489e+00	2.542889510489519367e+01	2.411203575740922034e+00	3.814838888448250476e+00	1.766386155647097311e+01
1.548190359288391216e+00	2.537828438228446970e+01	2.401578661555884064e+00	3.794179077551490753e+00	1.755347969314415479e+01
1.547985464560971636e+00	2.658921212121221345e+01	2.392012774942012587e+00	3.773674491445509815e+00	1.744374250305897078e+01
1.547782556264075460e+00	2.702147319347329102e+01	2.382594857105214015e+00	3.753515047016513950e+00	1.733567829846197483e+01
1.547577769456406349e+00	2.814227505827515685e+01	2.373145049043176247e+00	3.733315420630930692e+00	1.722723065745163495e+01
1.547373036832173643e+00	2.693214918414927794e+01	2.363752851539537403e+00	3.713266997370767708e+00	1.711943355546643275e+01
1.547168358369875429e+00	2.497321212121221379e+01	2.354417800146507922e+00	3.693368455331087041e+00	1.701228851477502602e+01
1.546963734048022010e+00	2.379120745920755198e+01	2.345139435025902497e+00	3.673618483988618344e+00	1.690579684808580652e+01
1.546759163845134788e+00	2.251514219114227089e+01	2.335917300895218318e+00	3.654015784147945034e+00	1.679995966472329982e+01
1.546556576884264178e+00	2.263535664335671882e+01	2.326837162766702161e+00	3.634741943674600684e+00	1.669576709301394501e+01
1.546352114344867967e+00	2.236977156177163906e+01	2.317725622780113959e+00	3.615428575056353289e+00	1.659123522842592990e+01
1.546147705860273058e+00	2.331626107226115607e+01	2.308668978890863865e+00	3.596258659647640243e+00	1.648736001080051849e+01
1.545943351409045263e+00	2.414358974358982834e+01	2.299666793473876591e+00	3.577230942892269283e+00	1.638414179722142450e+01
1.545739050969763273e+00	2.431143123543131424e+01	2.290718633201505039e+00	3.558344181271765994e+00	1.628158077060917464e+01
1.545536731122103102e+00	2.391727738927746572e+01	2.281907730870711415e+00	3.539773352046565957e+00	1.618063523166951256e+01
1.545332538133449063e+00	2.340965967365975686e+01	2.273065838203419897e+00	3.521163513040424409e+00	1.607938226122249858e+01
1.545128399092744464e+00	2.320137062937072159e+01	2.264276699937818993e+00	3.502690975584501931e+00	1.597878603989859769e+01
1.544924313978612629e+00	2.217572960372968893e+01	2.255539899406469928e+00	3.484354539577283472e+00	1.587884610960062837e+01
1.544720282769687758e+00	2.075093706293714035e+01	2.246855023997563983e+00	3.466153015634309664e+00	1.577956186459011612e+01
1.544516305444615822e+00	2.004122144522151672e+01	2.238221665108425018e+00	3.448085225021170874e+00	1.568093255647989182e+01
1.544314305536699017e+00	2.099064801864809127e+01	2.229720145120061225e+00	3.430318584014392602e+00	1.558387854101804493e+01
1.544110435407479276e+00	2.119527272727280476e+01	2.221188132722942576e+00	3.412513531800208000e+00	1.548655015976099136e+01
1.543906619098318389e+00	2.110398135198143166e+01	2.212706438361767614e+00	3.394838750703801367e+00	1.538987367408735807e+01
1.543702856587907180e+00	2.061709090909098308e+01	2.204274668981037966e+00	3.377293103806865648e+00	1.529384781396305826e+01
1.543499147854947351e+00	2.199401398601406754e+01	2.195892435311031843e+00	3.359875464495168274e+00	1.519847119004163716e+01
1.543295492878152597e+00	2.321972960372968586e+01	2.187559351824833964e+00	3.342584716387493327e+00	1.510374229803087864e+01
1.543093812151670852e+00	2.429563636363645074e+01	2.179352963918170794e+00	3.325581102556427471e+00	1.501054408259305539e+01
1.542890264116757004e+00	2.324424242424250764e+01	2.171116584222654300e+00	3.308539657066610129e+00	1.491709963212738366e+01
1.542686769774415545e+00	2.209811655011662879e+01	2.162928223681714446e+00	3.291621824515697625e+00	1.482429777084004563e+01
1.542483329103404355e+00	2.100420512820520713e+01	2.154787511286879287e+00	3.274826528639839029e+00	1.473213657721723990e+01
1.542279942082492639e+00	2.070000932400939675e+01	2.146694079565986346e+00	3.258152703046424126e+00	1.464061403509724180e+01
1.542078526679494077e+00	2.142963170163177722e+01	2.138723256965476160e+00	3.241754896026304511e+00	1.455058248501339158e+01
1.541875246389500020e+00	2.091827505827513889e+01	2.130722860587424439e+00	3.225319729696547011e+00	1.446032486369009007e+01
1.541672019686179951e+00	2.089354778554786662e+01	2.122768666642359303e+00	3.209002902702723592e+00	1.437069933666455057e+01
1.541468846548348148e+00	2.167107692307700617e+01	2.114860321378871699e+00	3.192803387309785190e+00	1.428170354675780906e+01
1.541265726954828885e+00	2.101412587412595201e+01	2.106997474388289771e+00	3.176720165284832476e+00	1.419333506006821999e+01
1.541064576352083826e+00	2.072833566433574148e+01	2.099253320515380938e+00	3.160902333183278401e+00	1.410641622855184174e+01
1.540861563279073199e+00	1.925891841491848311e+01	2.091480010915613974e+00	3.145047607312323468e+00	1.401928889849146209e+01
1.540658603687117045e+00	1.880147319347326018e+01	2.083751171247136380e+00	3.129306185677934948e+00	1.393278116764142283e+01
1.540455697555084491e+00	1.927798601398608014e+01	2.076066464074149742e+00	3.113677087224907769e+00	1.384689032814946152e+01
1.540252844861856651e+00	1.968658275058282570e+01	2.068425555122194393e+00	3.098159340028443065e+00	1.376161361116342086e+01
1.540051958537509202e+00	2.191931002331009637e+01	2.060899585143458168e+00	3.082896820837673246e+00	1.367774407274897541e+01
1.539849212154933422e+00	2.248157575757583970e+01	2.053344876832307708e+00	3.067597868556855012e+00	1.359368133852546379e+01
1.539646519148069492e+00	2.333033100233108570e+01	2.045832985590748443e+00	3.052407414668460550e+00	1.351022411078536045e+01
1.539443879495842271e+00	2.182657342657350696e+01	2.038363589415669086e+00	3.037324522941217353e+00	1.342736940535296064e+01
1.539241293177187941e+00	2.073806993007001154e+01	2.030936369295011090e+00	3.022348265902951248e+00	1.334511419075006344e+01
1.539038760171053788e+00	1.807190675990683459e+01	2.023551009174927806e+00	3.007477724766513649e+00	1.326345539071331636e+01
1.538838190393446492e+00	1.699518881118888558e+01	2.016276284021463638e+00	2.992850801845701181e+00	1.318315189314326119e+01
1.538635763446784877e+00	1.590107226107233096e+01	2.008973319827863868e+00	2.978187994481625633e+00	1.310267097400473446e+01
1.538433389749749303e+00	1.427288578088584003e+01	2.001711287786787530e+00	2.963628206416958566e+00	1.302277702634958700e+01
1.538231069281331242e+00	1.443034965034970973e+01	1.994489883330474278e+00	2.949170552788884958e+00	1.294346681884510097e+01
1.538028802020533048e+00	1.516165034965040448e+01	1.987308804691555020e+00	2.934814157052855865e+00	1.286473708688282080e+01
1.537828495377864035e+00	1.604074592074597660e+01	1.980234935182026756e+00	2.920692175138263291e+00	1.278731913633654216e+01
1.537626333967891723e+00	1.663942191142196947e+01	1.973133240484722606e+00	2.906534763498550777e+00	1.270973504088872019e+01
1.537424225702810121e+00	1.684047552447558616e+01	1.966070985559253304e+00	2.892476037300568681e+00	1.263272147998170070e+01
1.537222170561666212e+00	1.773020979020985521e+01	1.959047879514008494e+00	2.878515152472221228e+00	1.255627507655444042e+01
1.537022073955063739e+00	1.706623776223782585e+01	1.952129342529006051e+00	2.864781613534420845e+00	1.248110568062587511e+01
1.536820124498300633e+00	1.777700699300705267e+01	1.945183309560517770e+00	2.851013007503617747e+00	1.240577809908293894e+01
1.536618228102877293e+00	1.714524941724947737e+01	1.938275571254320484e+00	2.837339765790877877e+00	1.233100744319228426e+01
1.536416384747884001e+00	1.674302097902103981e+01	1.931405847133192744e+00	2.823761075655600639e+00	1.225679025306858527e+01
1.536214594412422141e+00	1.802971561771568076e+01	1.924573859260040765e+00	2.810276132032271779e+00	1.218312305228617021e+01
1.536014760010456337e+00	1.820005594405600391e+01	1.917843257335580587e+00	2.797010045184090909e+00	1.211068962476594990e+01
1.535813075151711837e+00	1.876735664335670606e+01	1.911085568610346730e+00	2.783709343980993456e+00	1.203810680891886875e+01
1.535611443250065378e+00	1.918794405594411856e+01	1.904364799832289901e+00	2.770500026793153214e+00	1.196606350267624386e+01
1.535409864284661641e+00	1.968501631701638388e+01	1.897680682933084118e+00	2.757381318490142341e+00	1.189455617884383365e+01
1.535208338234656855e+00	1.964697435897443256e+01	1.891032952251990862e+00	2.744352451271351967e+00	1.182358130107517624e+01
1.535008765522279051e+00	1.910858741258747884e+01	1.884483550195175550e+00	2.731534324171102757e+00	1.175379744960382666e+01
1.534807344741871971e+00	1.816181818181825136e+01	1.877907467361646709e+00	2.718682034920723467e+00	1.168387188540783583e+01
1.534605976814593431e+00	1.747280186480192299e+01	1.871366990383698692e+00	2.705917333660046165e+00	1.161446815001369970e+01
1.534404661719643403e+00	1.809796736596743472e+01	1.864861862956363359e+00	2.693239481165377480e+00	1.154558268339906668e+01
1.534205297890322450e+00	1.792210722610728979e+01	1.858452705893427259e+00	2.680766135045520748e+00	1.147785453588357107e+01
1.534004087899742519e+00	1.742103496503503024e+01	1.852017190214536813e+00	2.668258988113929586e+00	1.140999011072245395e+01
1.533802930679351029e+00	1.733958041958048213e+01	1.845616271116370166e+00	2.655836520727219874e+00	1.134263329474870474e+01
1.533601826208391028e+00	1.745653146853153004e+01	1.839249701261492342e+00	2.643498021182479896e+00	1.127578052275358722e+01
1.533400774466116889e+00	1.725257808857815434e+01	1.832917235501022812e+00	2.631242784511091948e+00	1.120942823082431694e+01
1.533201671402885324e+00	1.725713752913759436e+01	1.826677894183173168e+00	2.619184565311917456e+00	1.114419182361022287e+01
1.533000724558835071e+00	1.614717016317022669e+01	1.820412593750943442e+00	2.607092996924158079e+00	1.107882517232023467e+01
1.532799830381493367e+00	1.568544522144528308e+01	1.814180677111942419e+00	2.595082622703972053e+00	1.101394836011055922e+01
1.532598988850157218e+00	1.537282983682989723e+01	1.807981907625114015e+00	2.583152763922466288e+00	1.094955783749290568e+01
1.532400093933270258e+00	1.590385081585087512e+01	1.801874066126490037e+00	2.571414169874249200e+00	1.088625071964537483e+01
1.532199357135707318e+00	1.523803263403268815e+01	1.795740582083866110e+00	2.559642587535046587e+00	1.082281764725598805e+01
1.531998672922301852e+00	1.527472261072266591e+01	1.789639549809724395e+00	2.547949528908766137e+00	1.075986028697345098e+01
1.531798041272394606e+00	1.546258275058280596e+01	1.783570740822735479e+00	2.536334340514875496e+00	1.069737511691902121e+01
1.531597462165337209e+00	1.490374825174830065e+01	1.777533928633706628e+00	2.524796375048008024e+00	1.063535862396277132e+01
1.531398827095381332e+00	1.569572027972033723e+01	1.771585392281040505e+00	2.513442761726729646e+00	1.057438581454988835e+01
1.531198352516919270e+00	1.631608391608397213e+01	1.765611605481312685e+00	2.502056611070977432e+00	1.051329183556291724e+01
1.530997930419620845e+00	1.642863403263409694e+01	1.759669149832635782e+00	2.490745783787831513e+00	1.045265608619200215e+01
1.530797560782880762e+00	1.698059673659679447e+01	1.753757806592992630e+00	2.479509656622520986e+00	1.039247509466567365e+01
1.530599133126017808e+00	1.750598601398607812e+01	1.747932691142686235e+00	2.468452570257308576e+00	1.033330679075101166e+01
1.530398867854193767e+00	1.719685780885787096e+01	1.742082635602107743e+00	2.457363306744608789e+00	1.027402073859192377e+01
1.530198654981369977e+00	1.701251282051288527e+01	1.736263049519959578e+00	2.446346914329633915e+00	1.021517913452852078e+01
1.529998494486984217e+00	1.631582284382290382e+01	1.730473721588756675e+00	2.435402792884585832e+00	1.015677855720891998e+01
1.529800273918515474e+00	1.604998601398607505e+01	1.724768635383586712e+00	2.424632585094210757e+00	1.009936038527650126e+01
1.529600217625708414e+00	1.535219580419586727e+01	1.719038916522679372e+00	2.413830559863311631e+00	1.004182757266836212e+01
1.529400213649910301e+00	1.572082051282057158e+01	1.713338834645312225e+00	2.403099044399872319e+00	9.984725639572015865e+00
1.529200261970601105e+00	1.505919813519819073e+01	1.707668185580313081e+00	2.392437460809789140e+00	9.928051222606026016e+00
1.529002248166504874e+00	1.532070862470867922e+01	1.702079851875834215e+00	2.381944840959061338e+00	9.872329665085938899e+00
1.528802400525777871e+00	1.531035897435902982e+01	1.696467189944810272e+00	2.371420762769261614e+00	9.816496298168177148e+00
1.528602605120238822e+00	1.608205128205133505e+01	1.690883360570860861e+00	2.360964920442052861e+00	9.761080483197263291e+00
1.528402861929410772e+00	1.639985081585087556e+01	1.685328166434656216e+00	2.350576757454144516e+00	9.706078920976814572e+00
1.528205054566341037e+00	1.708688111888118044e+01	1.679853418803908038e+00	2.340352778802822886e+00	9.652001424693551712e+00
1.528005415251438404e+00	1.733433100233106927e+01	1.674354644297627592e+00	2.330097700171116948e+00	9.597814707272091184e+00
1.527805828090073037e+00	1.698882983682989689e+01	1.668883924854725365e+00	2.319908667523989276e+00	9.544032478239490302e+00
1.527606293061811726e+00	1.608921212121217792e+01	1.663441069736231182e+00	2.309785144876118856e+00	9.490651507619050520e+00
1.527408691817096598e+00	1.507239160839166559e+01	1.658076847684947674e+00	2.299821191203916371e+00	9.438166572402053589e+00
1.527209260502442101e+00	1.419986946386952020e+01	1.652688896967638987e+00	2.289826495021780151e+00	9.385574790788755450e+00
1.527009881259845159e+00	1.371915151515157127e+01	1.647328249687993518e+00	2.279895735693956205e+00	9.333374716509576174e+00
1.526810554068914749e+00	1.325633566433571708e+01	1.641994721428184700e+00	2.270028396969810736e+00	9.281563192803384155e+00
1.526613158620553579e+00	1.307092773892778581e+01	1.636738066209669107e+00	2.260316169672499154e+00	9.230620442614155152e+00
1.526413934981249776e+00	1.383613986013990704e+01	1.631457977338662602e+00	2.250573556296856736e+00	9.179573033372831148e+00
1.526214763332693014e+00	1.435352913752918980e+01	1.626204465130979493e+00	2.240892848231517132e+00	9.128904847462063543e+00
1.526015643654534903e+00	1.450568764568769708e+01	1.620977351242479436e+00	2.231273548186558209e+00	9.078612804422231619e+00
1.525818453681198728e+00	1.308708624708629564e+01	1.615825401862078792e+00	2.221805053836694910e+00	9.029163043123061172e+00
1.525619437393023858e+00	1.276595804195808803e+01	1.610650310600312274e+00	2.212306528647702830e+00	8.979610645809744440e+00
1.525420473014455380e+00	1.243644755244759814e+01	1.605501093108166133e+00	2.202867951765609345e+00	8.930425295965122245e+00
1.525221560525185982e+00	1.294701165501170514e+01	1.600377576878783348e+00	2.193488844115769165e+00	8.881603991720677271e+00
1.525024575706213303e+00	1.255480652680657627e+01	1.595327566278125442e+00	2.184256382479456970e+00	8.833599245393184418e+00
1.524825766445620623e+00	1.157170163170167498e+01	1.590254702285980759e+00	2.174994243896761326e+00	8.785493742169441234e+00
1.524627009013661993e+00	1.112241491841495744e+01	1.585207032123076898e+00	2.165790168225775414e+00	8.737743426765527843e+00
1.524428303390072292e+00	1.213173892773897045e+01	1.580184388894058101e+00	2.156643693889841895e+00	8.690345377501195401e+00
1.524231523405469080e+00	1.210604195804199890e+01	1.575233640306207494e+00	2.147639846390582807e+00	8.643738925030945097e+00
1.524032920849584638e+00	1.203284848484852532e+01	1.570260323503529953e+00	2.138606674338118019e+00	8.597033468832570691e+00
1.523834370041529773e+00	1.183206526806530867e+01	1.565311542657055854e+00	2.129629748588845572e+00	8.550671662464472078e+00
1.523635870961081995e+00	1.235391142191146407e+01	1.560387136267151753e+00	2.120708624374099571e+00	8.504650665430423473e+00
1.523439295491519019e+00	1.239466666666670847e+01	1.555533059733921641e+00	2.111926242993070524e+00	8.459397058889781107e+00
1.523240899318140107e+00	1.372133333333338001e+01	1.550656696823748737e+00	2.103114887801883270e+00	8.414046091657228388e+00
1.523042554811953941e+00	1.338529603729608297e+01	1.545804233217343615e+00	2.094358028378505931e+00	8.369027561097176715e+00
1.522846132398874675e+00	1.315229836829841581e+01	1.541020956115549456e+00	2.085737086604820600e+00	8.324758769416208182e+00
1.522647890679592830e+00	1.433772494172499457e+01	1.536215601647968887e+00	2.077087432700770453e+00	8.280393784573803373e+00
1.522449700567184872e+00	1.429262470862475887e+01	1.531433682793844619e+00	2.068491004438423708e+00	8.236353046887607832e+00
1.522251562041501360e+00	1.383607459207464174e+01	1.526675047002225005e+00	2.059947384873227705e+00	8.192633858759791110e+00
1.522055343586419696e+00	1.405391142191147580e+01	1.521984109905274885e+00	2.051536023229369565e+00	8.149641498312213628e+00
1.521857307687586536e+00	1.364863403263408692e+01	1.517271371395430002e+00	2.043096296960754898e+00	8.106554427475325397e+00
1.521659323315283752e+00	1.260609790209795023e+01	1.512581467044814554e+00	2.034708155175696032e+00	8.063780960794220576e+00
1.521461390449403872e+00	1.126960372960377477e+01	1.507914249152565001e+00	2.026371195975360084e+00	8.021318482129920824e+00
1.521265375634810679e+00	1.110096969696973979e+01	1.503313284054836441e+00	2.018162956535090924e+00	7.979560642779089719e+00
1.521067545236059360e+00	1.065817249417253620e+01	1.498690790116964378e+00	2.009926697933075435e+00	7.937709499920398315e+00
1.520869766283661217e+00	1.099274592074596058e+01	1.494090547963342841e+00	2.001740441801373560e+00	7.896161642483428444e+00
1.520673903871344601e+00	1.196777622377626571e+01	1.489555501636585122e+00	1.993680330825603031e+00	7.855302261405815223e+00
1.520476227266595703e+00	1.161959906759911121e+01	1.484999128518767142e+00	1.985592458162326546e+00	7.814350587257680836e+00
1.520278602048223737e+00	1.176411188811192687e+01	1.480464582823428854e+00	1.977553439758035436e+00	7.773694676477268750e+00
1.520081028196193840e+00	1.239559906759910568e+01	1.475951724900468109e+00	1.969562898620293323e+00	7.733332053813852802e+00
1.519885368870495412e+00	1.259586013986018216e+01	1.471502686785045588e+00	1.961695166224600939e+00	7.693636948368993700e+00
1.519687897206972504e+00	1.174653613053617462e+01	1.467032588526682391e+00	1.953800013715961459e+00	7.653850846479108405e+00
1.519490476849939764e+00	1.104912820512824645e+01	1.462583766989569156e+00	1.945952231361406826e+00	7.614350749025128984e+00
1.519294969512195115e+00	1.132466200466204675e+01	1.458197759091750090e+00	1.938224829342723110e+00	7.575502909013155595e+00
1.519097651224622370e+00	1.137740792540796875e+01	1.453790888659703295e+00	1.930470261628634221e+00	7.536565009682139937e+00
1.518900384183781149e+00	1.092541724941728809e+01	1.449404893547767026e+00	1.922761986689892399e+00	7.497906007468706058e+00
1.518703168369709422e+00	1.144335664335668312e+01	1.445039641639490391e+00	1.915099650746914683e+00	7.459523564759640735e+00
1.518507863566719518e+00	1.135276456876460571e+01	1.440735893119464706e+00	1.907554547390923005e+00	7.421773600415215277e+00
1.518310749663541293e+00	1.141258741258745069e+01	1.436411542793044616e+00	1.899982615654239204e+00	7.383934786508334014e+00
1.518113686927497374e+00	1.218151048951053106e+01	1.432107546729079806e+00	1.892455583840923161e+00	7.346365656620245765e+00
1.517918533699639250e+00	1.227096503496507474e+01	1.427864095710811077e+00	1.885043492945432053e+00	7.309414610265542400e+00
1.517721572755872828e+00	1.239914219114223393e+01	1.423600236065226232e+00	1.877604824765317426e+00	7.272375593684757611e+00
1.517524662919698120e+00	1.254709557109561757e+01	1.419356350777191356e+00	1.870210045151533329e+00	7.235599556483129469e+00
1.517327804171225480e+00	1.220927738927743178e+01	1.415132314784787848e+00	1.862858821961645983e+00	7.199084294387151139e+00
1.517132852928256170e+00	1.203901165501169856e+01	1.410967575525561069e+00	1.855619568423081400e+00	7.163168464383952383e+00
1.516936095814068519e+00	1.090479254079258453e+01	1.406782682470113510e+00	1.848354070319989662e+00	7.127165805368036899e+00
1.516739389728163356e+00	1.051093706293710106e+01	1.402617270476851807e+00	1.841131152992790954e+00	7.091417440608474010e+00
1.516544589648997743e+00	1.086910023310027462e+01	1.398510241929585396e+00	1.834018041575651070e+00	7.056254937977604058e+00
1.516347985079190552e+00	1.117278321678325703e+01	1.394383248359585492e+00	1.826878933131717453e+00	7.021006440003445981e+00
1.516151431478338418e+00	1.135548717948721986e+01	1.390275376085612802e+00	1.819781455654280400e+00	6.986005919830089006e+00
1.515956782387227308e+00	1.128806526806531352e+01	1.386224992470624695e+00	1.812791672604260107e+00	6.951578032674628815e+00
1.515760330184469540e+00	1.145108624708628930e+01	1.382154830729373174e+00	1.805776138475406078e+00	6.917064967296492561e+00
1.515563928891431544e+00	1.084888578088582278e+01	1.378103438754283427e+00	1.798801310579358326e+00	6.882793724688772485e+00
1.515369430612898416e+00	1.006076456876460767e+01	1.374108658691485907e+00	1.791932116427817689e+00	6.849082219300133723e+00
1.515173130600134144e+00	9.993221445221481147e+00	1.370094285529191325e+00	1.785037415519542980e+00	6.815286337797402894e+00
1.514976881437945400e+00	9.312820512820550789e+00	1.366098338615724384e+00	1.778182520446750736e+00	6.781726282399784367e+00
1.514780683106575987e+00	8.698172494172526470e+00	1.362120704833864382e+00	1.771367135434632756e+00	6.748400082702362468e+00
1.514586385797232149e+00	9.461249417249449678e+00	1.358198540373449781e+00	1.764654711099902018e+00	6.715616918345146402e+00
1.514390288589202438e+00	9.900326340326374819e+00	1.354257026812428322e+00	1.757917103437448558e+00	6.682750427167952090e+00
1.514194242152970382e+00	1.062188344988348554e+01	1.350333493221119063e+00	1.751218136800590797e+00	6.650112001457171296e+00
1.514000095247631794e+00	1.079288578088581652e+01	1.346464592602736099e+00	1.744620183312185713e+00	6.618004464064955350e+00
1.513804149817343569e+00	1.118570629370633185e+01	1.342576523578387304e+00	1.737997286894434446e+00	6.585814372002318784e+00
1.513608255099923250e+00	1.070863403263406965e+01	1.338706108878936041e+00	1.731412185165808415e+00	6.553846706141738920e+00
1.513414258424017556e+00	1.144857808857812920e+01	1.334889507405590869e+00	1.724926195303382981e+00	6.522398089867420978e+00
1.513218464595327273e+00	1.184482983682987722e+01	1.331053916380659619e+00	1.718415501179338722e+00	6.490867680080510738e+00
1.513022721420665517e+00	1.213486247086251701e+01	1.327235661351521712e+00	1.711941777441007950e+00	6.459554204961967194e+00
1.512828874799890810e+00	1.116896037296041655e+01	1.323470415998671879e+00	1.705565309256274364e+00	6.428748241586839995e+00
1.512633232396926486e+00	1.126597668997673374e+01	1.319686358118488778e+00	1.699164373720049026e+00	6.397861235793335766e+00
1.512437640589242793e+00	1.100660139860144149e+01	1.315919325025602049e+00	1.692799605654439876e+00	6.367185817604313236e+00
1.512242099357215208e+00	1.020101631701635370e+01	1.312169214212192792e+00	1.686470741239475490e+00	6.336720230705669366e+00
1.512048452696728607e+00	1.016403729603733730e+01	1.308471065378066456e+00	1.680236723243702990e+00	6.306747215587415134e+00
1.511853012080514258e+00	1.012656410256414219e+01	1.304754337403317921e+00	1.673978551245527635e+00	6.276694146034387245e+00
1.511657621981328692e+00	8.996969696969733477e+00	1.301054229707602206e+00	1.667755507553538852e+00	6.246845748389585395e+00
1.511464124970132605e+00	9.368764568764602174e+00	1.297405316740893211e+00	1.661625554189229304e+00	6.217479058709099782e+00
1.511268835370149555e+00	9.609072261072293841e+00	1.293737997428099362e+00	1.655471679536242524e+00	6.188033045229196283e+00
1.511073596228659444e+00	1.031850815850819636e+01	1.290087003081991313e+00	1.649352177805238462e+00	6.158786681108002092e+00
1.510880248693348360e+00	9.463776223776260821e+00	1.286486451143967313e+00	1.643324051294115407e+00	6.130011437943122310e+00
1.510685109934630121e+00	9.395328671328703862e+00	1.282867663861811058e+00	1.637272234374962165e+00	6.101157593933020706e+00
1.510490021575958908e+00	8.856923076923107985e+00	1.279264912746141292e+00	1.631254054373620921e+00	6.072498510305393005e+00
1.510296823343395101e+00	8.799850815850845720e+00	1.275711866289960916e+00	1.625325574349928637e+00	6.044300230427525733e+00
1.510101835251244751e+00	9.715636363636395600e+00	1.272140753711204830e+00	1.619373632947171071e+00	6.016024065514067765e+00
1.509906897500785661e+00	9.616037296037330151e+00	1.268585394840303193e+00	1.613454611276013972e+00	5.987937902340269680e+00
1.509713848398098968e+00	9.253603729603764094e+00	1.265079017105661174e+00	1.607623653121373453e+00	5.960302488617355010e+00
1.509519010798089367e+00	9.537808857808892427e+00	1.261554740702175437e+00	1.601769460748131202e+00	5.932589898992924660e+00
1.509324223481505411e+00	9.896773892773929049e+00	1.258045941724048600e+00	1.595947489193688229e+00	5.905062679584867524e+00
1.509131323336092345e+00	1.011417249417252862e+01	1.254585414247071373e+00	1.590211982423860304e+00	5.877976411461232509e+00
1.508936636054065694e+00	9.462638694638730641e+00	1.251107153800083527e+00	1.584453466712305580e+00	5.850813670302939862e+00
1.508741998997288780e+00	9.068494172494208527e+00	1.247644100511631660e+00	1.578726490652576420e+00	5.823831791775288202e+00
1.508549247636811863e+00	8.522843822843855222e+00	1.244228622649525828e+00	1.573084417354536635e+00	5.797281315846176675e+00
1.508354710498879037e+00	8.544149184149215870e+00	1.240795575774579662e+00	1.567419558494626664e+00	5.770655063835964604e+00
1.508160223528109523e+00	8.480755244755277644e+00	1.237377471651369243e+00	1.561785575354265543e+00	5.744205287663435300e+00
1.507967620780497287e+00	8.017202797202827469e+00	1.234006260121322640e+00	1.556234968672013830e+00	5.718177608359624742e+00
1.507773233613036945e+00	7.491944055944085079e+00	1.230617641807450813e+00	1.550661797898877481e+00	5.692074844320076821e+00
1.507578896554743197e+00	7.504149184149214058e+00	1.227243707547541085e+00	1.545118855652516165e+00	5.666144287014938996e+00
1.507386442248188851e+00	7.322349650349676331e+00	1.223915995979363958e+00	1.539657798320030135e+00	5.640626757410457159e+00
1.507192204877847441e+00	7.605491841491869742e+00	1.220571038142012510e+00	1.534174396448496402e+00	5.615034829069207589e+00
1.506998017558765390e+00	7.809808857808882898e+00	1.217240511223359078e+00	1.528720592170681014e+00	5.589610952991120207e+00
1.506805711521727487e+00	8.538200466200494887e+00	1.213955549725460603e+00	1.523347215090601559e+00	5.564591265745901794e+00
1.506611623775418352e+00	8.931888111888140358e+00	1.210653500772669977e+00	1.517951711095327116e+00	5.539497860639319704e+00
1.506419416333855343e+00	9.992783216783248434e+00	1.207396586607885069e+00	1.512635682325647046e+00	5.514802885720079040e+00
1.506225428083752149e+00	1.028490442890446133e+01	1.204122689761834231e+00	1.507297670422074409e+00	5.490034643394460900e+00
1.506031489788655087e+00	1.010193939393942664e+01	1.200862814173257354e+00	1.501988240061850277e+00	5.465427779920046802e+00
1.505839430331472606e+00	1.018109090909094583e+01	1.197647436492648598e+00	1.496756881563372721e+00	5.441210877821612613e+00
1.505645591417697604e+00	9.395347319347354897e+00	1.194415232144562466e+00	1.491503754327858866e+00	5.416921381061506224e+00
1.505451802401259087e+00	8.837958041958074773e+00	1.191196810062895795e+00	1.486278618812690189e+00	5.392789399686775731e+00
1.505259890757618901e+00	8.524494172494204491e+00	1.188022260876192782e+00	1.481130183274636414e+00	5.369039125145385505e+00
1.505066201007794646e+00	8.051664335664369787e+00	1.184831039373739126e+00	1.475960191451724191e+00	5.345216923999587699e+00
1.504872561097726047e+00	8.125212121212129546e+00	1.181653366208105904e+00	1.470817616151242069e+00	5.321548478633529200e+00
1.504680797097052158e+00	8.103995337995350212e+00	1.178518952519262308e+00	1.465750399588935826e+00	5.298253694062077024e+00
1.504487256339067214e+00	7.817473193473210458e+00	1.175368019219029447e+00	1.460661837245440742e+00	5.274887646370725491e+00
1.504293765363345470e+00	7.095104895104919152e+00	1.172230405259995445e+00	1.455600130437437745e+00	5.251671695903591619e+00
1.504102148835324781e+00	5.766349650349684275e+00	1.169135448689573309e+00	1.450612470965567447e+00	5.228821563067579170e+00
