# Supplementary material for: Kapitza-resistance-like exciton dynamics in atomically flat MoSe2-WSe2 lateral heterojunction
Source: Nat Commun. 2023 Sep 21;14:5881. doi: 10.1038/s41467-023-41538-6 (PMC10514293; doi:10.1038/s41467-023-41538-6)
Supplement: Supplementary file 3 — Source Data [file 41467_2023_41538_MOESM3_ESM.zip › Data/Figure2/Fig1d3.txt]

1.730786421645406081e+00	4.276951048951052492e+00	7.576447148080026395e+00	8.360874033260683902e+00
1.730527934142225721e+00	4.166153846153849649e+00	7.629405535439096830e+00	8.395892468596528602e+00
1.730271938528439524e+00	4.102666666666669570e+00	7.682391609224192841e+00	8.430781953831804287e+00
1.730013604663818150e+00	4.083668997669000156e+00	7.736411935293862285e+00	8.466202215542516285e+00
1.729757761184867793e+00	4.106340326340327529e+00	7.790463637773885175e+00	8.501492621138799777e+00
1.729501993365677448e+00	4.167860139860154689e+00	7.845055987034943890e+00	8.536984690139574283e+00
1.729243889342175988e+00	4.454442890442904535e+00	7.900718814496554110e+00	8.573017582103112488e+00
1.728988273454833635e+00	4.570284382284397040e+00	7.956418873230118649e+00	8.608919249465628809e+00
1.728730322728172730e+00	4.607533799533817032e+00	8.013214493616514389e+00	8.645368577475725402e+00
1.728474858637342182e+00	4.631972027972047101e+00	8.070051485606605013e+00	8.681685759347846698e+00
1.728219470038053762e+00	4.427114219114236526e+00	8.127465456354961759e+00	8.718211958595821542e+00
1.727961748641495543e+00	3.859086247086262134e+00	8.186013959002979234e+00	8.755296257500518209e+00
1.727706511636332820e+00	3.577268065268079500e+00	8.244610400967616215e+00	8.792247018396064817e+00
1.727448943195909248e+00	3.445072261072275044e+00	8.304368372202766579e+00	8.829762984475433285e+00
1.727193857649936826e+00	2.690937062937071911e+00	8.364178926112856516e+00	8.867144475301570239e+00
1.726938847427786694e+00	2.663944055944065692e+00	8.424605795794033014e+00	8.904742650888934463e+00
1.726681507807963145e+00	2.972876456876465845e+00	8.486236160099204895e+00	8.942916880627421961e+00
1.726426648843216505e+00	3.475030303030313572e+00	8.547926471231152235e+00	8.980955219574278559e+00
1.726169461839830443e+00	4.267692307692318110e+00	8.610849364292205266e+00	9.019576997950448316e+00
1.725914753997950912e+00	5.127729603729618724e+00	8.673837409691591560e+00	9.058061932389442461e+00
1.725660121312670992e+00	5.585249417249436021e+00	8.737484405286709332e+00	9.096771546950188636e+00
1.725403162621889530e+00	5.336456876456893816e+00	8.802409220493725428e+00	9.136075878108490755e+00
1.725148680858287431e+00	5.464074592074609882e+00	8.867407442474144474e+00	9.175241925822948730e+00
1.724891874445251494e+00	4.800261072261089446e+00	8.933714855981341074e+00	9.215010367622070930e+00
1.724637543469189183e+00	4.084391608391624295e+00	9.000101510327365162e+00	9.254639556722027649e+00
1.724383287482997407e+00	4.103962703962719338e+00	9.067193371330592555e+00	9.294501764506158281e+00
1.724126708876073444e+00	3.580913752913764903e+00	9.135643240637195461e+00	9.334978090825069685e+00
1.723872603476826804e+00	4.139020979020992641e+00	9.204181600919985939e+00	9.375313700645618198e+00
1.723618572967712703e+00	4.603636363636376849e+00	9.273454789721746749e+00	9.415887500332010163e+00
1.723362221863915078e+00	5.153650349650361839e+00	9.344137110400417612e+00	9.457087420715630799e+00
1.723108341741506511e+00	6.094013986014001460e+00	9.414917825158104492e+00	9.498145146067635380e+00
1.722852142375754791e+00	6.289883449883468813e+00	9.487143155928242422e+00	9.539837164362463540e+00
1.722598412506547660e+00	6.915608391608414784e+00	9.559473879223295611e+00	9.581385992121379758e+00
1.722344757361531586e+00	6.578097902097924887e+00	9.632592248128489132e+00	9.623181930682939367e+00
1.722088784994805444e+00	6.665650349650371176e+00	9.707210496689171464e+00	9.665624643977915653e+00
1.721835279903342730e+00	6.457641025641046362e+00	9.781945233055990840e+00	9.707922663325756929e+00
1.721579458938566454e+00	5.999076923076942514e+00	9.858218227726817773e+00	9.750875956970725511e+00
1.721326103767546911e+00	6.591067599067618410e+00	9.934615550908745263e+00	9.793683544416916575e+00
1.721072823155267439e+00	6.787543123543145818e+00	1.001185798291825257e+01	9.836747549652569589e+00
1.720817228686904787e+00	7.139356643356666865e+00	1.009069847788928875e+01	9.880479812015604324e+00
1.720564097796009495e+00	8.005258741258765909e+00	1.016967573177948125e+01	9.924064839469938448e+00
1.720311041364880111e+00	8.121752913752938952e+00	1.024953497489483745e+01	9.967912057914423585e+00
1.720055673092263371e+00	8.517249417249447063e+00	1.033105501898419121e+01	1.001244082741584762e+01
1.719802766183812004e+00	7.977044289044318504e+00	1.041272512886633805e+01	1.005682081790467386e+01
1.719547548777578649e+00	7.574862470862498753e+00	1.049609964774714221e+01	1.010189141325027329e+01
1.719294791259322164e+00	6.888624708624733195e+00	1.057963363609006713e+01	1.014681218990574152e+01
1.719042108036159977e+00	6.574731934731959271e+00	1.066411552221232917e+01	1.019200511938029763e+01
1.718787116325430242e+00	6.681463869463893701e+00	1.075036983184208417e+01	1.023790248492673705e+01
1.718534582294342083e+00	6.640680652680677198e+00	1.083679851969260888e+01	1.028364846158872759e+01
1.718282122459840799e+00	6.795449883449905748e+00	1.092421746485965173e+01	1.032967277125502292e+01
1.718027356145363616e+00	6.959198135198158219e+00	1.101348026113340595e+01	1.037641568180048601e+01
1.717775045305165671e+00	7.053790209790234300e+00	1.110293339657975586e+01	1.042300561734491460e+01
1.717520429324028042e+00	7.326358974358997855e+00	1.119428007592093266e+01	1.047032380187410716e+01
1.717268267346274468e+00	7.437249417249441663e+00	1.128582837445123666e+01	1.051748794335554393e+01
1.717016179401211318e+00	7.389286713286736585e+00	1.137844273747287360e+01	1.056494108314591784e+01
1.716761788318439175e+00	7.911487179487204813e+00	1.147302821977085863e+01	1.061313721282285982e+01
1.716509849038632129e+00	8.605249417249442700e+00	1.156783320631501688e+01	1.066117768625797346e+01
1.716257983693470601e+00	9.295337995338027071e+00	1.166375304684110681e+01	1.070951377528129100e+01
1.716003817211221305e+00	9.359916083916115070e+00	1.176172556395604296e+01	1.075860795274913606e+01
1.715752100334475783e+00	9.075841491841520892e+00	1.185993673483924127e+01	1.080754484419398764e+01
1.715498083655030204e+00	9.409538461538494047e+00	1.196025737413740231e+01	1.085725010936315904e+01
1.715246515115461889e+00	9.617044289044324401e+00	1.206083020211210233e+01	1.090679699090591903e+01
1.714995020347414023e+00	8.785249417249449522e+00	1.216260532173645714e+01	1.095665090862522995e+01
1.714741227772945020e+00	8.887804195804228868e+00	1.226657864885235405e+01	1.100728891620503092e+01
1.714489881145812689e+00	8.228419580419609858e+00	1.237082562744401315e+01	1.105776688204670144e+01
1.714238608192616642e+00	8.040708624708649666e+00	1.247633125088747263e+01	1.110855897046390339e+01
1.713985039426681789e+00	8.430899766899793590e+00	1.258412847837970183e+01	1.116015124823136873e+01
1.713733914418486215e+00	9.079608391608418927e+00	1.269222234090798374e+01	1.121158180871194787e+01
1.713482862986815736e+00	9.504662004662037589e+00	1.280163437234481449e+01	1.126333376266238240e+01
1.713229517733495300e+00	9.516773892773922938e+00	1.291343634674168683e+01	1.131590239887094640e+01
1.712978614051255066e+00	1.099600000000003419e+01	1.302555956964990891e+01	1.136830762442830967e+01
1.712725417875397227e+00	1.137587878787882367e+01	1.314014129901023153e+01	1.142154076888599157e+01
1.712474661812195098e+00	1.102538927738931385e+01	1.325506167669429480e+01	1.147460936188958414e+01
1.712223979163444598e+00	1.130633100233103860e+01	1.337140710327739512e+01	1.152801189781564162e+01
1.711971006007851237e+00	1.096065268065271781e+01	1.349031830390989128e+01	1.158225952469467224e+01
1.711720470783143044e+00	1.093953379953384086e+01	1.360959574910125980e+01	1.163634087609590573e+01
1.711470008875931370e+00	1.098871794871798357e+01	1.373036725595839336e+01	1.169076395758898634e+01
1.711217258446071865e+00	1.114792540792544706e+01	1.385381760384578342e+01	1.174604972352464394e+01
1.710966943768250426e+00	1.167410722610726559e+01	1.397766375371320891e+01	1.180116747093431506e+01
1.710716702311141812e+00	1.142599533799537603e+01	1.410307696276877643e+01	1.185663493844247540e+01
1.710464174313002683e+00	1.235754778554782618e+01	1.423128824074382592e+01	1.191298311626548134e+01
1.710214079890973959e+00	1.205400466200470078e+01	1.435992698004836932e+01	1.196916151294850117e+01
1.709964058593044456e+00	1.157223310023313978e+01	1.449021001912270812e+01	1.202569782779836771e+01
1.709711752733129586e+00	1.155814452214455912e+01	1.462341690166532260e+01	1.208313332240459914e+01
1.709461878276311797e+00	1.265798601398605605e+01	1.475708515746684668e+01	1.214039725309397255e+01
1.709209720577510749e+00	1.300301165501169898e+01	1.489376508552496148e+01	1.219857294841639117e+01
1.708959992832480124e+00	1.260316083916088381e+01	1.503093036374265346e+01	1.225657587789159031e+01
1.708710338050802191e+00	1.269313752913757121e+01	1.516987895389446450e+01	1.231495087487266105e+01
1.708458402001907128e+00	1.304861538461542736e+01	1.531197683775733509e+01	1.237425687121383255e+01
1.708208893738616396e+00	1.334794405594410271e+01	1.545459810426465985e+01	1.243338828380615269e+01
1.707959458342517278e+00	1.375585081585086300e+01	1.559909264297509779e+01	1.249290054325960320e+01
1.707707743651406984e+00	1.319395804195808708e+01	1.574688180318226394e+01	1.255336351138841700e+01
1.707458454580634832e+00	1.293194405594410235e+01	1.589523508585527445e+01	1.261365005579087750e+01
1.707209238281061747e+00	1.320527738927743577e+01	1.604555694967096358e+01	1.267432645438165117e+01
1.706957744656127929e+00	1.398602331002335220e+01	1.619932695752168073e+01	1.273597375761394268e+01
1.706708674489161082e+00	1.414007459207463668e+01	1.635370472689307064e+01	1.279744277420939191e+01
1.706459676997569508e+00	1.468035431235436228e+01	1.651015208449563332e+01	1.285931088590529647e+01
1.706208404147716129e+00	1.525230769230774541e+01	1.667020982383048988e+01	1.292217059715491345e+01
1.705959552596347573e+00	1.506510023310027790e+01	1.683092206738601249e+01	1.298485013497882612e+01
1.705710773624698806e+00	1.585613053613058732e+01	1.699381097659273010e+01	1.304793824808179359e+01
1.705459721259339867e+00	1.588237762237767292e+01	1.716048177454337065e+01	1.311203916711939677e+01
1.705211088035869071e+00	1.551503962703967510e+01	1.732785714044995018e+01	1.317595800102064985e+01
1.704962527296629782e+00	1.628468997669003215e+01	1.749752271573889928e+01	1.324029513538873282e+01
1.704711695125690651e+00	1.636372960372966290e+01	1.767115154575889946e+01	1.330566680628503740e+01
1.704463279942920684e+00	1.631061072261078237e+01	1.784553855926606758e+01	1.337085445426310315e+01
1.704212594637094069e+00	1.719741724941730610e+01	1.802401572570570210e+01	1.343709144681508327e+01
1.703964324882975223e+00	1.782660139860145776e+01	1.820328897333516238e+01	1.350314310743051927e+01
1.703716127454213858e+00	1.755793939393945280e+01	1.838505732887975697e+01	1.356962984812125583e+01
1.703465661860174452e+00	1.693542191142196884e+01	1.857111505895876036e+01	1.363718856714503502e+01
1.703217609668915555e+00	1.761319347319352957e+01	1.875802895962663897e+01	1.370455997008637716e+01
1.702969629707972166e+00	1.776495104895110444e+01	1.894757089136226114e+01	1.377237686036891340e+01
1.702719383536999143e+00	1.893448951048957696e+01	1.914161303778130474e+01	1.384128892197990801e+01
1.702471548622744635e+00	1.982103496503503237e+01	1.933657567861518345e+01	1.391001165361531378e+01
1.702223785843930193e+00	1.936034498834505158e+01	1.953430741161495021e+01	1.397919054630473212e+01
1.701973758807807879e+00	1.949050815850822715e+01	1.973676255183181283e+01	1.404948837603898681e+01
1.701726140885202687e+00	1.967540326340332513e+01	1.994020702561285319e+01	1.411959483051620445e+01
1.701478595003327987e+00	1.915534731934738133e+01	2.014657030935943993e+01	1.419016839210559588e+01
1.701228786814344751e+00	1.900289976689982652e+01	2.035789332149414577e+01	1.426188524283626791e+01
1.700981385598533624e+00	1.943549650349656943e+01	2.057027931556752520e+01	1.433340863983381119e+01
1.700734056328909061e+00	2.035803263403270336e+01	2.078574304047093335e+01	1.440541036824254384e+01
1.700484466699857977e+00	2.161945920745928262e+01	2.100641676303002470e+01	1.447858033808718936e+01
1.700237281906483267e+00	2.262836363636371217e+01	2.122823223112350632e+01	1.455155474054157239e+01
1.699990168964916837e+00	2.194484848484856343e+01	2.145329412766653476e+01	1.462501898282335056e+01
1.699740797609092136e+00	2.150767365967373834e+01	2.168383110222532650e+01	1.469967703299419881e+01
1.699493828954294461e+00	2.096555710955718510e+01	2.191559401781784544e+01	1.477413736475100237e+01
1.699246932057090875e+00	2.056299300699307864e+01	2.215078243643508316e+01	1.484909933470810017e+01
1.698997778688288829e+00	2.142974358974366567e+01	2.239172673076862452e+01	1.492528130724748436e+01
1.698751025888703969e+00	2.165521678321685428e+01	2.263398691889922532e+01	1.500126337058142489e+01
1.698504344752664874e+00	2.263901165501173196e+01	2.287986268678665169e+01	1.507775916622621182e+01
1.698255409085181133e+00	2.370407459207467227e+01	2.313179179386292361e+01	1.515550180156802185e+01
1.698008871857940694e+00	2.395435897435904948e+01	2.338513283601371029e+01	1.523304229450667080e+01
1.697762406200361562e+00	2.431909557109564446e+01	2.364229118464309565e+01	1.531110891530646434e+01
1.697516012081283110e+00	2.450955710955719269e+01	2.390333656426270537e+01	1.538970585055595919e+01
1.697267366011720791e+00	2.480000932400940528e+01	2.417085919409499795e+01	1.546958640297643406e+01
1.697021115550390702e+00	2.475247552447561006e+01	2.443993174813917335e+01	1.554926176680733718e+01
1.696774936533895328e+00	2.510746853146861568e+01	2.471310961993653876e+01	1.562948025091597870e+01
1.696526507501245229e+00	2.601188811188818661e+01	2.499310497884737714e+01	1.571101074308500145e+01
1.696280471954446423e+00	2.660042890442899122e+01	2.527476179340625606e+01	1.579233370281548332e+01
1.696034507758979126e+00	2.788053146853155440e+01	2.556075543926786153e+01	1.587421290293375264e+01
1.695786295479196015e+00	2.876074592074601455e+01	2.585392690281351946e+01	1.595743319203896426e+01
1.695540474565701672e+00	2.969759440559450070e+01	2.614887853107543592e+01	1.604044355165517644e+01
1.695294724910199724e+00	3.094581818181827870e+01	2.644841242087737854e+01	1.612402359129071172e+01
1.695046729099733307e+00	3.275079720279730822e+01	2.675550564062319836e+01	1.620897450514779692e+01
1.694801122538807547e+00	3.365883449883461509e+01	2.706450520821196193e+01	1.629371303532166948e+01
1.694555587142696940e+00	3.366615384615396067e+01	2.737834706993709588e+01	1.637903500970035608e+01
1.694307807518492748e+00	3.394081118881130976e+01	2.770015205502975775e+01	1.646575836203390253e+01
1.694062415029889079e+00	3.242911888111899543e+01	2.802399731006624961e+01	1.655226681502776742e+01
1.693817093613085634e+00	3.255033100233111298e+01	2.835296016346485004e+01	1.663937280575120425e+01
1.693569529892581249e+00	3.162434498834509355e+01	2.869031331201927770e+01	1.672791141072868726e+01
1.693324351196540789e+00	3.246145454545465014e+01	2.902984861106868308e+01	1.681623253451780187e+01
1.693079243479448381e+00	3.368919347319359048e+01	2.937479272169063904e+01	1.690516562339778162e+01
1.692831895380574103e+00	3.573874125874138485e+01	2.972857875476071143e+01	1.699556330928658099e+01
1.692586930197825801e+00	3.775035897435909504e+01	3.008469693404507339e+01	1.708574086076900045e+01
1.692342035901334585e+00	3.904281585081597683e+01	3.044653163294761100e+01	1.717654514270422439e+01
1.692097212460336397e+00	3.943960839160852316e+01	3.081418884091100452e+01	1.726798113693019587e+01
1.691850151194270957e+00	4.004558508158522301e+01	3.119132943964445559e+01	1.736092552166749670e+01
1.691605470039758030e+00	3.826714219114232662e+01	3.157101474013044751e+01	1.745364611641497277e+01
1.691360859648261439e+00	3.760212587412600982e+01	3.195685300835200593e+01	1.754701364492768789e+01
1.691114013347864375e+00	3.744311421911435644e+01	3.235268722319032975e+01	1.764192334020173547e+01
1.690869545057190226e+00	3.763111421911434462e+01	3.275123514912115041e+01	1.773660640288477808e+01
1.690625147437217368e+00	3.842300233100245777e+01	3.315628401364566002e+01	1.783195196693054640e+01
1.690378515822051231e+00	4.116561305361317835e+01	3.357186894227594109e+01	1.792887426467692435e+01
1.690134260117561071e+00	4.187255011655025072e+01	3.399034446228094453e+01	1.802556699485094782e+01
1.689890074991617697e+00	4.354638694638708074e+01	3.441568660555805081e+01	1.812293814276985771e+01
1.689643657781732866e+00	4.534741258741271963e+01	3.485213313380857159e+01	1.822192139440459968e+01
1.689399614386254189e+00	4.707511421911436855e+01	3.529165457161504804e+01	1.832067204349225875e+01
1.689155641477327885e+00	4.871046153846170057e+01	3.573842602522908152e+01	1.842011737756543255e+01
1.688911739024420156e+00	4.964916550116567606e+01	3.619257877315627780e+01	1.852026287996651277e+01
1.688665607030102933e+00	5.026337529137546767e+01	3.665863756464275269e+01	1.862206887716128278e+01
1.688421846061662235e+00	4.833818181818197957e+01	3.712802716984645457e+01	1.872363805854327268e+01
1.688178155457459084e+00	4.734678787878803519e+01	3.760520457293102226e+01	1.882592414500770417e+01
1.687932237217388387e+00	4.910510955710972070e+01	3.809492319955163708e+01	1.892990801412338442e+01
1.687688687913383445e+00	4.872257342657359658e+01	3.858817112083239920e+01	1.903365176562513028e+01
1.687445208881993119e+00	5.004316083916101832e+01	3.908962987124899513e+01	1.913812951195097867e+01
1.687199504117836035e+00	5.235088111888128992e+01	3.960429329289739542e+01	1.924434316857852068e+01
1.686956166202694840e+00	5.395975757575775589e+01	4.012268833809548596e+01	1.935031327504872323e+01
1.686712898468704980e+00	5.560909090909110120e+01	4.064973256748292840e+01	1.945703481861837858e+01
1.686469700885509626e+00	5.727693240093258709e+01	4.118557474692205744e+01	1.956451367297430366e+01
1.686224280101240813e+00	5.810187412587432476e+01	4.173554768311819885e+01	1.967378055520158142e+01
1.685981223389716677e+00	5.752705827505847225e+01	4.228952422524582744e+01	1.978279909172601592e+01
1.685738236737734930e+00	5.765323076923097290e+01	4.285275461739647795e+01	1.989259284862116317e+01
1.685493028782103275e+00	5.973643822843842344e+01	4.343084027401916103e+01	2.000421475379335945e+01
1.685250182818587072e+00	6.119181351981372075e+01	4.401313195889152752e+01	2.011558453096984778e+01
1.685007406823519238e+00	6.341353846153867835e+01	4.460514347066416718e+01	2.022774778568202692e+01
1.684764700766665735e+00	6.400601398601419589e+01	4.520703128090276834e+01	2.034071066084962354e+01
1.684519775930306551e+00	6.440466200466222801e+01	4.582477353783178131e+01	2.045555648316054587e+01
1.684277210318328555e+00	6.515503962703986929e+01	4.644698231773028141e+01	2.057014486912829554e+01
1.684034714553680701e+00	6.729406993007016524e+01	4.707954095366689984e+01	2.068555158925495618e+01
1.683790001901295463e+00	6.684610722610746336e+01	4.772872425413912367e+01	2.080288340534285041e+01
1.683547646399057074e+00	6.616896969696993835e+01	4.838255657654742947e+01	2.091995357927799759e+01
1.683305360653423177e+00	6.585400466200489689e+01	4.904721215458464911e+01	2.103786113707155891e+01
1.683060859909401685e+00	6.757089976689999844e+01	4.972927386865557509e+01	2.115773681575285892e+01
1.682818714244026514e+00	6.980954778554801976e+01	5.041614930650457183e+01	2.127734643844090812e+01
1.682576638244686063e+00	7.150351515151538706e+01	5.111431471097529311e+01	2.139781282327632539e+01
1.682334631881320597e+00	7.354088578088601480e+01	5.182392233133198545e+01	2.151914248066082536e+01
1.682090413032978793e+00	7.684904428904454221e+01	5.255198189463879999e+01	2.164249894372990823e+01
1.681848546507684672e+00	7.962557575757604411e+01	5.328503390836610976e+01	2.176558311602491003e+01
1.681606749528004929e+00	8.166726340326368927e+01	5.402997293335427287e+01	2.188955036250417052e+01
1.681362741947076467e+00	7.909338927738953373e+01	5.479413992946695799e+01	2.201558948465871524e+01
1.681121084624052076e+00	8.082092307692333577e+01	5.556339089953148402e+01	2.214135134487583301e+01
1.680879496756437996e+00	8.037763170163198367e+01	5.634494492794729581e+01	2.226801638541809680e+01
1.680637978314295067e+00	8.160408391608420686e+01	5.713893171931732695e+01	2.239559135243901977e+01
1.680394251776837100e+00	8.129007925407954360e+01	5.795314492088019165e+01	2.252529959580818542e+01
1.680152872750137583e+00	8.188645221445248978e+01	5.877248535174424404e+01	2.265472352487859098e+01
1.679911563058912982e+00	8.368275058275088440e+01	5.960461551673823521e+01	2.278507787065484180e+01
1.679670322673292526e+00	8.371280186480215946e+01	6.044964090296403469e+01	2.291636950226070013e+01
1.679426876694033011e+00	8.429562703962731973e+01	6.131581600994976355e+01	2.304985734335539860e+01
1.679185775483200027e+00	8.457210256410284899e+01	6.218704075749678140e+01	2.318305327532733884e+01
1.678944743488181457e+00	8.634708624708655123e+01	6.307142901646142974e+01	2.331720733772444376e+01
1.678701507774462032e+00	9.099393939393969788e+01	6.397758239333931840e+01	2.345360583865936732e+01
1.678460614773961135e+00	5.732021445221442946e+01	6.488862332425388502e+01	2.358970633601415301e+01
1.678219790899640573e+00	1.014685501165503325e+02	6.581300567773411103e+01	2.372678605118757034e+01
1.677979036121750145e+00	1.387024242424246268e+02	6.675076450781530468e+01	2.386485204114258707e+01
1.677736080119405226e+00	1.652108717948723324e+02	6.771095828132972372e+01	2.400522801930456041e+01
1.677495464096343980e+00	1.812721118881124482e+02	6.867564628425927253e+01	2.414529729441122896e+01
1.677254917080284624e+00	1.859618088578094444e+02	6.965373009693342965e+01	2.428637421885569836e+01
1.677012170709141881e+00	1.821588065268071261e+02	7.065460083287656801e+01	2.442981128003425795e+01
1.676771762268366217e+00	1.678011561771567415e+02	7.165950649314952159e+01	2.457293463191343363e+01
1.676531422745318523e+00	1.449900419580425250e+02	7.267767497679547262e+01	2.471708719189211578e+01
1.676291152110368055e+00	1.138207552447557731e+02	7.370902287736741698e+01	2.486227615929465529e+01
1.676048684607180039e+00	7.079006993007040194e+01	7.476336002830119298e+01	2.500989329418165141e+01
1.675808552308788224e+00	1.059224335664339236e+02	7.582085001697301152e+01	2.515718668437268590e+01
1.675568488809424439e+00	1.089962890442894121e+02	7.689113234561081356e+01	2.530553823784715206e+01
1.675328494079526109e+00	1.082604755244758792e+02	7.797402863554894736e+01	2.545495520933257083e+01
1.675086304964021444e+00	1.097305174825178540e+02	7.907972475680188040e+01	2.560686970844346533e+01
1.674846448332504734e+00	1.117587692307696159e+02	8.018731732658910971e+01	2.575844954324981018e+01
1.674606660381588785e+00	1.103482983682987566e+02	8.130681719699410337e+01	2.591111668553456937e+01
1.674366941081778970e+00	1.100097715617719700e+02	8.243792816924386102e+01	2.606487842272584388e+01
1.674125029874789394e+00	1.119947692307696201e+02	8.359115078606077986e+01	2.622120829392808616e+01
1.673885448435730172e+00	1.155854638694642631e+02	8.474456246044478291e+01	2.637719159711615191e+01
1.673645935559116449e+00	1.165230862470866526e+02	8.590848780058641410e+01	2.653429144483558133e+01
1.673404232632843325e+00	1.173770442890446759e+02	8.709361055008616859e+01	2.669401318170890747e+01
1.673164857438975917e+00	1.175112634032637970e+02	8.827729750653240615e+01	2.685337870316757147e+01
1.672925550719045029e+00	1.186171002331006292e+02	8.947005929840429417e+01	2.701388270908803690e+01
1.672686312443674606e+00	1.205902284382288343e+02	9.067133530336600700e+01	2.717553247880336542e+01
1.672444886589733226e+00	1.225975571095575134e+02	9.189196442530761999e+01	2.733987667156986845e+01
1.672205785760431329e+00	1.235772027972032134e+02	9.310847684593861118e+01	2.750385074984228950e+01
1.671966753287384533e+00	1.291035897435901916e+02	9.433154846719396858e+01	2.766899243622095739e+01
1.671727789141283171e+00	1.313003449883454437e+02	9.556043646223724863e+01	2.783530896123249931e+01
1.671486639883520420e+00	1.318508997669001985e+02	9.680601162578655305e+01	2.800439336405999669e+01
1.671247812947351807e+00	1.313606993006997641e+02	9.804414483554469939e+01	2.817309243750674597e+01
1.671009054250025549e+00	1.303590582750587146e+02	9.928556350267569997e+01	2.834298799176810846e+01
1.670770363762300148e+00	1.318133426573430995e+02	1.005293257575606418e+02	2.851408717085706712e+01
1.670529490625652924e+00	1.341243170163174625e+02	1.017861879357756720e+02	2.868802844358841497e+01
1.670290937112264507e+00	1.364939487179491948e+02	1.030316040782273603e+02	2.886156771210388428e+01
1.670052451720575259e+00	1.394143589743594589e+02	1.042762189207618775e+02	2.903633192468537771e+01
1.669814034421409854e+00	1.426227878787883867e+02	1.055188840091815763e+02	2.921232809615708348e+01
1.669573436931902410e+00	1.452007179487184203e+02	1.067700743124727438e+02	2.939124115245576618e+01
1.669335156372018458e+00	1.438232261072265885e+02	1.080051428382168694e+02	2.956973391145458407e+01
1.669096943816957390e+00	1.432317296037300878e+02	1.092344995116939117e+02	2.974947948919047747e+01
1.668858799237611379e+00	1.420068717948723247e+02	1.104567956751492801e+02	2.993048472319711450e+01
1.668618476922352434e+00	1.421074219114223922e+02	1.116820423043305368e+02	3.011448199437013784e+01
1.668380468847769249e+00	1.436906293706298925e+02	1.128858855115088886e+02	3.029803888340404328e+01
1.668142528661400892e+00	1.445698834498839460e+02	1.140783346363362938e+02	3.048287567568470280e+01
1.667904656334204594e+00	1.441643636363641008e+02	1.152578657349057920e+02	3.066899897745864223e+01
1.667664608721384001e+00	1.479384055944060776e+02	1.164338346142825600e+02	3.085818958443219628e+01
1.667426872664968585e+00	1.513769976689981718e+02	1.175826525827693274e+02	3.104691774289842598e+01
1.667189204380425949e+00	1.526039813519818722e+02	1.187137549698319532e+02	3.123695187300188536e+01
1.666951603838779938e+00	1.537765501165506521e+02	1.198254896451245202e+02	3.142829828931446201e+01
1.666711830457664911e+00	1.538233846153851516e+02	1.209263666035723190e+02	3.162278711494106176e+01
1.666474365953351633e+00	1.569239067599073110e+02	1.219941042440108276e+02	3.181678923707476869e+01
1.666236969104834431e+00	1.595309277389282840e+02	1.230373899553985382e+02	3.201212213079477920e+01
1.665999639883203987e+00	1.592539673659678954e+02	1.240545141505297408e+02	3.220879175172274955e+01
1.665760140264137545e+00	1.617387505827511802e+02	1.250529609759022378e+02	3.240867840536900957e+01
1.665522946846924368e+00	1.614297249417255387e+02	1.260123496094554270e+02	3.260805168650196606e+01
1.665285820969695907e+00	1.659860419580425059e+02	1.269404525091369322e+02	3.280877899002260989e+01
1.665048762603608790e+00	1.647743310023315644e+02	1.278355949761906487e+02	3.301086583793180296e+01
1.664811771719835409e+00	1.597294731934737513e+02	1.286961273883099466e+02	3.321431763153445615e+01
1.664572613483951580e+00	1.570206899766904769e+02	1.295280309859261934e+02	3.342107847012733401e+01
1.664335758114335873e+00	1.556666200466206078e+02	1.303141652549958565e+02	3.362728884901068938e+01
1.664098970140379219e+00	1.583538181818187525e+02	1.310609462318776366e+02	3.383487964662826641e+01
1.663862249533321069e+00	1.593093333333339388e+02	1.317668948253210033e+02	3.404385572621064426e+01
1.663623364006945327e+00	1.605031235431241043e+02	1.324366477975981979e+02	3.425621302135945001e+01
1.663386778682322653e+00	1.660238041958047575e+02	1.330563240859853806e+02	3.446798683257087959e+01
1.663150260638140976e+00	1.658556456876462448e+02	1.336311069786752626e+02	3.468115964210542757e+01
1.662913809845705027e+00	1.675199067599073430e+02	1.341597990722003999e+02	3.489573568199621434e+01
1.662675196562651170e+00	1.641700139860145384e+02	1.346456036225517607e+02	3.511376330318038441e+01
1.662438880821456744e+00	1.623613706293712369e+02	1.350784137700604788e+02	3.533117113229191375e+01
1.662202632245747713e+00	1.632264615384621322e+02	1.354620738285045149e+02	3.554999385783462884e+01
1.661966450806893869e+00	1.638278787878793707e+02	1.357957661449264322e+02	3.577023497855822853e+01
1.661728109302038847e+00	1.661171748251754252e+02	1.360812067718155163e+02	3.599399573135798391e+01
1.661492062683759041e+00	1.681973986013991578e+02	1.363124565645214261e+02	3.621709678750662675e+01
1.661256083116270821e+00	1.706898554778560708e+02	1.364919390266610151e+02	3.644162553342628996e+01
1.661020170571008370e+00	1.724175850815856847e+02	1.366192868594199865e+02	3.666758462312781575e+01
1.660784325019422969e+00	1.722785920745926660e+02	1.366942517448936201e+02	3.689497648143906616e+01
1.660546322425456633e+00	1.697357855477861506e+02	1.367166673680314091e+02	3.712596887876620855e+01
1.660310611406984549e+00	1.681512820512826352e+02	1.366861082404205945e+02	3.735624615756202616e+01
1.660074967296370607e+00	1.692715990675996807e+02	1.366031466937443781e+02	3.758796204140875119e+01
1.659839390065130038e+00	1.679568857808863811e+02	1.364680179436172978e+02	3.782111795746120464e+01
1.659601658206973251e+00	1.666127086247091995e+02	1.362790670463127753e+02	3.805793510908781485e+01
1.659366215279357792e+00	1.686040466200471997e+02	1.360403006424307648e+02	3.829398789321821539e+01
1.659130839145492198e+00	1.706726060606066540e+02	1.357507821156811758e+02	3.853148334562100530e+01
1.658895529776957423e+00	1.714147226107231745e+02	1.354112074861733106e+02	3.877042176212802360e+01
1.658660287145349299e+00	1.711229184149190132e+02	1.350223792942159662e+02	3.901080313440179026e+01
1.658422892899038770e+00	1.704601864801870761e+02	1.345808506933819046e+02	3.925491536666294223e+01
1.658187784285062971e+00	1.636948158508164397e+02	1.340958844686200280e+02	3.949819496267239316e+01
1.657952742322633233e+00	1.623948904428910396e+02	1.335646747143286461e+02	3.974291556180008911e+01
1.657717766983411334e+00	1.615517948717954653e+02	1.329884011171856173e+02	3.998907584318418884e+01
1.657480642435844587e+00	1.598496876456882205e+02	1.323622687034408045e+02	4.023901680843537321e+01
1.657245800885937648e+00	1.586933613053618615e+02	1.316993239659996107e+02	4.048806461264472745e+01
1.657011025874051136e+00	1.605573892773898592e+02	1.309953189973332428e+02	4.073854596439685594e+01
1.656776317371911000e+00	1.621916736596742226e+02	1.302517125419954311e+02	4.099045807398114505e+01
1.656541675351258291e+00	1.631831142191147990e+02	1.294700159024737616e+02	4.124379775983454977e+01
1.656304887123126068e+00	1.645496037296043141e+02	1.286438979147279440e+02	4.150097163688228363e+01
1.656070378607254368e+00	1.636214079254084766e+02	1.277904082418969267e+02	4.175716868643248603e+01
1.655835936487924931e+00	1.613468811188816971e+02	1.269036233844816621e+02	4.201478126715927885e+01
1.655601560736943645e+00	1.641372960372966077e+02	1.259851955873783567e+02	4.227380451969354880e+01
1.655367251326131717e+00	1.660810442890449110e+02	1.250367952575878263e+02	4.253423313888524859e+01
1.655130798702425743e+00	1.665642424242429911e+02	1.240507611183643490e+02	4.279853808490199185e+01
1.654896622512666893e+00	1.672365874125880225e+02	1.230472245985152000e+02	4.306177279666556501e+01
1.654662512578372935e+00	1.667059766899772910e+02	1.220187882344649211e+02	4.332639410690278226e+01
1.654428468871429247e+00	1.644492400932406611e+02	1.209671328748647881e+02	4.359239480959819701e+01
1.654192284343875885e+00	1.623790675990681791e+02	1.198837058967033755e+02	4.386229608213427866e+01
1.653958373631475354e+00	1.600171375291381253e+02	1.187904238720640535e+02	4.413104474979049030e+01
1.653724529061912030e+00	1.583952261072267049e+02	1.176788914844219960e+02	4.440114804134037740e+01
1.653490750607135462e+00	1.584265174825180793e+02	1.165507142830205112e+02	4.467259666239763050e+01
1.653257038239110299e+00	1.570963356643362374e+02	1.154074682327205608e+02	4.494538076769490687e+01
1.653021188033800604e+00	1.537035058275063761e+02	1.142397236150033137e+02	4.522208215933969910e+01
1.652787608378035289e+00	1.533113939393944918e+02	1.130708255209857640e+02	4.549751777579760414e+01
1.652554094724747902e+00	1.535540326340332058e+02	1.118913885863429272e+02	4.577425580132296545e+01
1.652320647045966817e+00	1.506491375291381019e+02	1.107028378180399528e+02	4.605228405895412891e+01
1.652087265313736841e+00	1.489185081585087005e+02	1.095065542989996743e+02	4.633158975916384748e+01
1.651851748721316904e+00	1.483559254079259517e+02	1.082925010073143426e+02	4.661481234593885148e+01
1.651618499419861719e+00	1.474917389277394477e+02	1.070846685430412606e+02	4.689664377323315136e+01
1.651385315980921531e+00	1.484244289044294192e+02	1.058729778921476452e+02	4.717971033222345056e+01
1.651152198376603986e+00	1.477395617715622791e+02	1.046586189153444337e+02	4.746399665158320147e+01
1.650919146579032715e+00	1.437322703962709340e+02	1.034427315046277158e+02	4.774948668457275147e+01
1.650683962892154133e+00	1.440579114219119674e+02	1.022149317001479574e+02	4.803887379330573282e+01
1.650451043244667959e+00	1.450025734265739175e+02	1.009992160547352000e+02	4.832673129696387093e+01
1.650218189320129980e+00	1.440135104895110203e+02	9.978509838701579326e+01	4.861574002122883087e+01
1.649985401090726000e+00	1.456756456876462096e+02	9.857351681663574539e+01	4.890588108525388122e+01
1.649752678528658922e+00	1.470887086247091418e+02	9.736535983601051214e+01	4.919713487005896013e+01
1.649517827041971030e+00	1.490992167832173152e+02	9.615013233017471350e+01	4.949224412300374354e+01
1.649285236350092276e+00	1.498931002331007392e+02	9.495134612943301988e+01	4.978567148090684213e+01
1.649052711241988156e+00	1.516219953379958838e+02	9.375836610207137767e+01	5.008014794021365645e+01
1.648820251689923966e+00	1.505482703962709081e+02	9.257188954420662697e+01	5.037565079916347344e+01
1.648587857666179435e+00	1.475909184149189457e+02	9.139256862255345482e+01	5.067215655689946630e+01
1.648355529143051612e+00	1.454754778554783741e+02	9.022101158742032112e+01	5.096964090167173822e+01
1.648121075243660583e+00	1.425973799533804538e+02	8.904685157707767473e+01	5.127089860782393771e+01
1.647888878255992617e+00	1.403342097902103092e+02	8.789256377365518347e+01	5.157027251342025664e+01
1.647656746685661311e+00	1.400208857808862888e+02	8.674761861368908455e+01	5.187054683309412439e+01
1.647424680505026551e+00	1.383962983682988295e+02	8.561246169030843589e+01	5.217169388903979410e+01
1.647192679686461991e+00	1.407573799533804220e+02	8.448750158239573693e+01	5.247368513633787757e+01
1.646958556442753574e+00	1.438211934731939721e+02	8.336264963961936303e+01	5.277935159650481722e+01
1.646726686881485824e+00	1.459713006993011959e+02	8.225927259852402074e+01	5.308294932433886260e+01
1.646494882599243814e+00	1.457964382284387455e+02	8.116711344678186890e+01	5.338730000358054895e+01
1.646263143568464704e+00	1.443130442890447966e+02	8.008644711021109686e+01	5.369237150996986685e+01
1.646031469761600530e+00	1.422621724941729724e+02	7.901751884300048800e+01	5.399813080248392083e+01
1.645797676474570537e+00	1.436696503496508512e+02	7.795063176753259881e+01	5.430743760676730147e+01
1.645566133647623719e+00	1.403288764568769693e+02	7.690591926292898961e+01	5.461447530704599984e+01
1.645334655961780967e+00	1.368570442890447794e+02	7.587351821700247001e+01	5.492209574027828012e+01
1.645103243389557379e+00	1.328102843822848627e+02	7.485356906386932963e+01	5.523026210459201479e+01
1.644871895903481596e+00	1.336344708624713462e+02	7.384618947793528321e+01	5.553893664104660388e+01
1.644640613476099134e+00	1.332083356643361469e+02	7.285147565627941901e+01	5.584808062696590980e+01
1.644407215093338648e+00	1.336228065268070111e+02	7.186030054067470019e+01	5.616057679415546744e+01
1.644176063314153113e+00	1.335618181818186372e+02	7.089124806576937488e+01	5.647054309976255126e+01
1.643944976511130474e+00	1.342170722610727580e+02	6.993503361085440417e+01	5.678085644814309774e+01
1.643713954656877307e+00	1.339388158508163258e+02	6.899167934883567455e+01	5.709147419654509292e+01
1.643482997724016181e+00	1.343830955710960495e+02	6.806119179776274564e+01	5.740235271346468693e+01
1.643252105685184317e+00	1.319767925407930136e+02	6.714356285686753267e+01	5.771344737551087434e+01
1.643019101206977917e+00	1.316188624708629504e+02	6.623029604823940986e+01	5.802764969308439191e+01
1.642788339485741878e+00	1.304240093240097735e+02	6.533842705054659916e+01	5.833903973995418824e+01
1.642557642576282895e+00	1.322353006993011775e+02	6.445931388055115008e+01	5.865050563556200558e+01
1.642327010451300362e+00	1.332892680652685442e+02	6.359289937411691795e+01	5.896199876224002168e+01
1.642096443083508772e+00	1.354140606060610992e+02	6.273911630240101545e+01	5.927346950554121463e+01
1.641863766200573949e+00	1.335117389277394295e+02	6.189001155842841229e+01	5.958780445889232169e+01
1.641633328875642395e+00	1.315221258741263455e+02	6.106137051132217408e+01	5.989907618842579495e+01
1.641402956225880505e+00	1.292840093240098156e+02	6.024510557764905627e+01	6.021017022777493111e+01
1.641172648224064501e+00	1.267258648018652707e+02	5.944111667849197289e+01	6.052103298852486546e+01
1.640942404842985480e+00	1.260531002331007073e+02	5.864929722488067654e+01	6.083160990120106959e+01
1.640712226055450085e+00	1.247174358974363457e+02	5.786953471848691066e+01	6.114184542117796184e+01
1.640479941252745544e+00	1.231098648018652284e+02	5.709452416203535563e+01	6.145460395477208948e+01
1.640249892179508784e+00	1.235874685314689856e+02	5.633862809913923542e+01	6.176398161762775629e+01
1.640019907618070150e+00	1.242250442890447175e+02	5.559442032714847670e+01	6.207284492135121923e+01
1.639789987541297789e+00	1.263054545454550066e+02	5.486177003121709816e+01	6.238113449105929220e+01
1.639560131922074060e+00	1.232370069930074408e+02	5.414054301640803857e+01	6.268879002165746783e+01
1.639330340733297309e+00	1.232531748251752646e+02	5.343060212545339738e+01	6.299575029004196125e+01
1.639098447020624905e+00	1.252430675990680413e+02	5.272526785171686470e+01	6.330483806825102278e+01
1.638868785218691171e+00	1.235613613053617428e+02	5.203758095406365669e+01	6.361021249613181539e+01
1.638639187765734473e+00	1.233343776223780424e+02	5.136075336244623912e+01	6.391470201669262963e+01
1.638409654634713775e+00	1.231856783216787363e+02	5.069463972934220664e+01	6.421824187175050724e+01
1.638180185798602473e+00	1.227895104895109029e+02	5.003909346748626064e+01	6.452076646367520141e+01
1.637950781230390174e+00	1.218791608391612584e+02	4.939396702783845683e+01	6.482220937468066779e+01
1.637719277620883096e+00	1.207030582750586944e+02	4.875317139508492659e+01	6.512533066303468843e+01
1.637490002113159759e+00	1.200005128205132223e+02	4.812853416952595609e+01	6.542439597584078115e+01
1.637260790792139264e+00	1.171444755244759648e+02	4.751386943706397403e+01	6.572217499296603194e+01
1.637031643630870947e+00	1.174133333333337532e+02	4.690902820838729070e+01	6.601859822717700865e+01
1.636802560602420353e+00	1.160879906759910938e+02	4.631386165238092900e+01	6.631359548665504633e+01
1.636573541679866794e+00	1.115665268065271931e+02	4.572822127190323016e+01	6.660709590191920881e+01
1.636344586836305126e+00	1.125766620046623814e+02	4.515195906569848461e+01	6.689902795404023550e+01
1.636113537002653828e+00	1.135182377622381296e+02	4.457962180871931679e+01	6.719205006096589727e+01
1.635884710840305400e+00	1.184877296037299743e+02	4.402175966795334716e+01	6.748061187045783527e+01
1.635655948676071114e+00	1.215885407925411670e+02	4.347283473091052031e+01	6.776738647107470115e+01
1.635427250483106221e+00	1.236614079254083407e+02	4.293270235877074725e+01	6.805230004946926670e+01
1.635198616234580626e+00	1.259311142191146331e+02	4.240121903764761413e+01	6.833527830373400036e+01
1.634970045903680003e+00	1.266321398601402848e+02	4.187824247270861378e+01	6.861624647938975841e+01
1.634739384046601351e+00	1.268755337995342103e+02	4.135881624148333202e+01	6.889775020812632533e+01
1.634510942072929573e+00	1.235017156177160444e+02	4.085250854286420008e+01	6.917445159471826344e+01
1.634282563936276134e+00	1.202661165501169904e+02	4.035428754356020420e+01	6.944891558533515763e+01
1.634054249609885767e+00	1.199158694638698961e+02	3.986401660907204558e+01	6.972106599768412138e+01
1.633825999067019197e+00	1.170252400932405266e+02	3.938156067101895985e+01	6.999082639597816069e+01
1.633597812280951356e+00	1.178003822843826924e+02	3.890678627517647925e+01	7.025812013429654712e+01
1.633369689224972499e+00	1.167897342657346655e+02	3.843956162352373696e+01	7.052287040108863891e+01
1.633139478672299028e+00	1.149532960372964396e+02	3.797545374520859696e+01	7.078746046548384641e+01
1.632911483597025093e+00	1.143210163170166993e+02	3.752300816949590967e+01	7.104686710722764076e+01
1.632683552171548591e+00	1.126166993006996790e+02	3.707772603383953225e+01	7.130349858395558726e+01
1.632455684369219284e+00	1.136286153846157845e+02	3.663948249621466147e+01	7.155727788893665320e+01
1.632227880163401590e+00	1.139185547785551904e+02	3.620815450477673636e+01	7.180812808886587106e+01
1.632000139527475913e+00	1.150200932400936438e+02	3.578362081172982556e+01	7.205597237452876413e+01
1.631772462434835980e+00	1.155785547785552012e+02	3.536576198361550638e+01	7.230073411234664604e+01
1.631544848858891728e+00	1.132645687645691623e+02	3.495446040831029677e+01	7.254233689674232721e+01
1.631315152376366262e+00	1.106212214452218205e+02	3.454581116999328572e+01	7.278293770946699226e+01
1.631087666352686316e+00	1.104268717948721701e+02	3.414733772282136925e+01	7.301796295446399654e+01
1.630860243765768214e+00	1.081799533799537443e+02	3.375507859649065523e+01	7.324960122299471266e+01
1.630632884589080511e+00	1.086606806526810516e+02	3.336892349380895695e+01	7.347777756426516760e+01
1.630405588796107752e+00	1.098994592074596000e+02	3.298876393264436757e+01	7.370241752830767723e+01
1.630178356360346914e+00	1.137328205128209220e+02	3.261449323789984334e+01	7.392344722211241503e+01
1.629951187255311851e+00	1.153360186480190492e+02	3.224600653168059239e+01	7.414079336615148463e+01
1.629721939248313323e+00	1.145860606060610110e+02	3.187980475041854334e+01	7.435638023636630578e+01
1.629494897322162128e+00	1.134141351981356109e+02	3.152263067805735375e+01	7.456610572737920961e+01
1.629267918647114843e+00	1.110740792540796775e+02	3.117093569039943191e+01	7.477193141393348697e+01
1.629041003196743720e+00	1.082847272727276788e+02	3.082462198532788022e+01	7.497378704942970273e+01
1.628814150944635664e+00	1.074454079254083183e+02	3.048359348654815548e+01	7.517160328739474551e+01
1.628587361864392458e+00	1.058680745920749757e+02	3.014775582585935254e+01	7.536531173885526869e+01
1.628360635929630318e+00	1.074886806526810119e+02	2.981701632453457762e+01	7.555484502957546056e+01
1.628131835085986800e+00	1.076100606060609692e+02	2.948823458237573902e+01	7.574186448875975941e+01
1.627905235958183816e+00	1.099807645687649540e+02	2.916746599774814186e+01	7.592280874378268152e+01
1.627678699896550452e+00	1.099259114219118203e+02	2.885152665570544528e+01	7.609938177450425201e+01
1.627452226874761987e+00	1.095118508158511901e+02	2.854033044983481204e+01	7.627152084432059098e+01
1.627225816866508357e+00	1.100015757575761342e+02	2.823379285979381237e+01	7.643916451308005833e+01
1.626999469845493929e+00	1.101808671328675047e+02	2.793183092920842725e+01	7.660225269171723994e+01
1.626773185785437947e+00	1.097811095571099429e+02	2.763436324324722548e+01	7.676072669614995903e+01
1.626546964660073868e+00	1.075843636363640030e+02	2.734130990592827004e+01	7.691452930035369207e+01
1.626318673174519835e+00	1.072200372960376882e+02	2.704988916730801662e+01	7.706498847900998328e+01
1.626092578432902780e+00	1.062951328671332334e+02	2.676547061785329973e+01	7.720923733765269503e+01
1.625866546547019231e+00	1.052149930069933674e+02	2.648523490718078577e+01	7.734865189504532168e+01
1.625640577490661265e+00	1.067744242424246295e+02	2.620910799763962018e+01	7.748318128452746123e+01
1.625414671237636055e+00	1.045159627039630692e+02	2.593701725452958939e+01	7.761277634793833613e+01
1.625188827761764321e+00	1.035909463869467544e+02	2.566889142282025560e+01	7.773738968193829635e+01
1.624963047036882324e+00	1.025369883449886999e+02	2.540466060391161918e+01	7.785697568291368498e+01
1.624737329036840539e+00	1.017719533799537430e+02	2.514425623245835340e+01	7.797149059039047359e+01
1.624511673735503869e+00	1.019137715617719238e+02	2.488761105329115253e+01	7.808089252887654652e+01
1.624283953172735773e+00	1.006016130536134199e+02	2.463229013713259263e+01	7.818610037112625832e+01
1.624058423781342464e+00	1.000658461538465218e+02	2.438300063030796849e+01	7.828510933902174429e+01
1.623832957010090006e+00	9.961047086247123161e+01	2.413727558961861774e+01	7.837889108480825939e+01
1.623607552832901701e+00	1.001330722610726269e+02	2.389505278395133558e+01	7.846741167674370843e+01
1.623382211223715066e+00	1.016610442890446819e+02	2.365627117900277909e+01	7.855063925150757598e+01
1.623156932156481824e+00	9.721861072261107495e+01	2.342087091523072573e+01	7.862854404512933115e+01
1.622931715605169023e+00	9.844841958041995156e+01	2.318879328603610546e+01	7.870109842188188054e+01
1.622706561543757031e+00	9.789774358974395341e+01	2.295998071618353720e+01	7.876827690108839874e+01
1.622481469946241983e+00	9.811340792540826783e+01	2.273437674047922741e+01	7.883005618178999896e+01
1.622254318167247300e+00	9.800470862470896805e+01	2.250984223060055456e+01	7.888692098314665202e+01
1.622029352008236947e+00	9.744488578088613906e+01	2.229051936249696197e+01	7.893778939733437028e+01
1.621804448234951179e+00	9.515855477855511424e+01	2.207424164640261210e+01	7.898320185592321252e+01
1.621579606821442532e+00	9.516566899766931442e+01	2.186095685899794461e+01	7.902314400060394917e+01
1.621354827741779525e+00	9.318595804195835797e+01	2.165061378428027439e+01	7.905760374272641400e+01
1.621130110970043114e+00	9.291617715617748274e+01	2.144316219391684797e+01	7.908657127430758749e+01
1.620905456480330242e+00	9.173435897435930997e+01	2.123855282790218268e+01	7.911003907666940904e+01
1.620680864246751396e+00	9.464166899766929930e+01	2.103673737551018874e+01	7.912800192669365629e+01
1.620456334243431495e+00	9.557635431235463841e+01	2.083766845655202360e+01	7.914045690068128636e+01
1.620229749119867835e+00	9.757819114219147139e+01	2.063945977684519306e+01	7.914744268351680034e+01
1.620005344085965415e+00	9.833580419580455612e+01	2.044577024262598286e+01	7.914883040106882106e+01
1.619781001204539272e+00	9.645126340326373793e+01	2.025469008407140947e+01	7.914471531899123136e+01
1.619556720449771836e+00	9.563712820512854762e+01	2.006617546982358391e+01	7.913510372342912547e+01
1.619332501795859747e+00	9.399016317016349831e+01	1.988018340975963127e+01	7.912000418319024675e+01
1.619108345217014522e+00	9.212213519813553830e+01	1.969667173808148775e+01	7.909942753925220416e+01
1.618884250687460780e+00	9.057226107226141210e+01	1.951559909670637438e+01	7.907338689193051096e+01
1.618660218181438459e+00	9.043156177156208742e+01	1.933692491896171006e+01	7.904189758573515689e+01
1.618436247673201489e+00	8.967986946386979241e+01	1.916060941357618219e+01	7.900497719194498814e+01
1.618212339137017564e+00	8.912009324009356703e+01	1.898661354896871600e+01	7.896264548893593371e+01
1.617986381081761849e+00	8.981296037296068846e+01	1.881328983188282677e+01	7.891444865570956324e+01
1.617762596996580093e+00	8.764891375291405495e+01	1.864384010739876985e+01	7.886131189262862051e+01
1.617538874806099036e+00	8.375477855477885214e+01	1.847659699015622792e+01	7.880283642628562291e+01
1.617315214484643437e+00	8.260750582750610249e+01	1.831152434260717143e+01	7.873905064298608636e+01
1.617091616006552712e+00	8.322261072261102299e+01	1.814858671256571299e+01	7.866998500529122396e+01
1.616868079346180487e+00	8.488006526806556451e+01	1.798774931922149278e+01	7.859567201980836160e+01
1.616644604477894376e+00	8.611164568764597504e+01	1.782897803942860548e+01	7.851614620308954784e+01
1.616421191376075983e+00	8.996372027972057595e+01	1.767223939426646595e+01	7.843144404570293204e+01
1.616197840015121345e+00	9.332336596736629986e+01	1.751750053586901856e+01	7.834160397454432712e+01
1.615974550369440710e+00	9.617674592074627071e+01	1.736472923451762185e+01	7.824666631345830581e+01
1.615751322413458535e+00	9.649464801864834840e+01	1.721389386599438964e+01	7.814667324224174649e+01
1.615526051072768032e+00	9.299287645687678605e+01	1.706356736737327395e+01	7.804065442853379864e+01
1.615302947000885947e+00	8.965686713286746112e+01	1.691652889249739289e+01	7.793063766373052204e+01
1.615079904541818934e+00	8.576041025641056592e+01	1.677133470892964695e+01	7.781570318730447866e+01
1.614856923670047850e+00	8.574991142191173310e+01	1.662795549825865038e+01	7.769590017880078392e+01
1.614634004360067543e+00	8.525527272727303796e+01	1.648636248799821402e+01	7.757127944669699104e+01
1.614411146586387069e+00	8.578522144522175097e+01	1.634652744042033490e+01	7.744189337932564854e+01
1.614188350323529697e+00	8.633958041958069884e+01	1.620842264161995061e+01	7.730779589473914371e+01
1.613965615546032462e+00	8.637195337995368050e+01	1.607202089080721663e+01	7.716904238960138684e+01
1.613742942228446831e+00	8.633264335664364353e+01	1.593729548982417121e+01	7.702568968719275233e+01
1.613520330345337594e+00	8.635686713286742133e+01	1.580422023287997035e+01	7.687779598461169428e+01
1.613297779871284199e+00	8.420157575757606594e+01	1.567276939650315981e+01	7.672542079926195413e+01
1.613075290780880078e+00	8.353612121212151465e+01	1.554291772970430152e+01	7.656862491470764098e+01
1.612850764965976236e+00	8.228763636363665057e+01	1.541343769970010946e+01	7.640592944630911632e+01
1.612628399145198177e+00	8.465402331002360370e+01	1.528672496971037198e+01	7.624043908493570143e+01
1.612406094631694042e+00	8.594192074592103836e+01	1.516153817264586223e+01	7.607071803411196242e+01
1.612183851400113221e+00	8.687617715617744807e+01	1.503785385723010215e+01	7.589683160055236044e+01
1.611961669425119315e+00	8.530056876456907844e+01	1.491564899843581493e+01	7.571884607938571321e+01
1.611739548681390133e+00	8.459329603729634073e+01	1.479490098883621485e+01	7.553682869799395405e+01
1.611517489143616144e+00	8.499688578088607471e+01	1.467558763013971657e+01	7.535084755980004445e+01
1.611295490786503359e+00	8.634552913752943937e+01	1.455768712490765004e+01	7.516097158808815948e+01
1.611073553584770890e+00	8.582671328671358424e+01	1.444117806844593055e+01	7.496727046992437238e+01
1.610851677513151392e+00	8.557958974359004856e+01	1.432603944087162695e+01	7.476981460025911019e+01
1.610629862546392843e+00	8.329945920745950616e+01	1.421225059934985779e+01	7.456867502628294631e+01
1.610408108659255211e+00	8.340911888111916994e+01	1.409979127049427561e+01	7.436392339210027558e+01
1.610186415826514006e+00	8.166961305361334666e+01	1.398864154293379336e+01	7.415563188380011184e+01
1.609962693447395621e+00	8.164951981352010080e+01	1.387775152892153407e+01	7.394185917514417383e+01
1.609741123223216608e+00	7.925538461538491219e+01	1.376917458031586072e+01	7.372667470255265698e+01
1.609519613977604235e+00	7.751954312354341425e+01	1.366184942259320501e+01	7.350817031883288166e+01
1.609298165685389082e+00	7.682591142191169808e+01	1.355575752434296177e+01	7.328641984159797573e+01
1.609076778321415269e+00	7.714679720279748665e+01	1.345088068125478742e+01	7.306149736338223022e+01
1.608855451860541352e+00	7.783274592074620557e+01	1.334720100959204281e+01	7.283347720036229589e+01
1.608634186277639211e+00	7.864647086247113350e+01	1.324470093980434093e+01	7.260243384187710092e+01
1.608412981547594489e+00	7.824400932400959618e+01	1.314336321027780663e+01	7.236844190079827399e+01
1.608191837645307265e+00	7.991309090909118140e+01	1.304317086121949210e+01	7.213157606479461492e+01
1.607970754545690495e+00	7.985335198135226165e+01	1.294410722867190877e+01	7.189191104853078684e+01
1.607749732223671790e+00	8.049423776223802918e+01	1.284615593865736827e+01	7.164952154684524999e+01
1.607528770654192085e+00	8.018045687645715702e+01	1.274930090144640715e+01	7.140448218893783405e+01
1.607307869812206080e+00	7.904082983683011321e+01	1.265352630594977157e+01	7.115686749360575902e+01
1.607087029672682688e+00	7.890697435897463663e+01	1.255881661423044804e+01	7.090675182555791878e+01
1.606866250210604141e+00	7.858612587412616790e+01	1.246515655613257678e+01	7.065420935283398762e+01
1.606645531400966220e+00	7.864213519813547748e+01	1.237253112402566302e+01	7.039931400535716932e+01
1.606422791826411789e+00	7.905039627039653283e+01	1.228006617398337319e+01	7.013970264112217023e+01
1.606202194818301177e+00	7.997283916083944177e+01	1.218947541191948325e+01	6.988030171895896103e+01
1.605981658387466871e+00	7.935580419580448108e+01	1.209987564394396031e+01	6.961876857275841246e+01
1.605761182508959051e+00	7.784152913752940606e+01	1.201125286444492524e+01	6.935517578503078084e+01
1.605540767157843662e+00	7.629478787878815638e+01	1.192359330564950248e+01	6.908959551030672230e+01
1.605320412309198419e+00	7.684628438228465086e+01	1.183688343300510226e+01	6.882209944088425857e+01
1.605100117938115467e+00	7.556181818181845244e+01	1.175110994066155534e+01	6.855275877382393901e+01
1.604879884019701386e+00	7.376464335664360306e+01	1.166625974704819413e+01	6.828164417918658557e+01
1.604659710529074523e+00	7.427020046620073401e+01	1.158231999054378569e+01	6.800882576951697445e+01
1.604439597441368992e+00	7.240551981352007260e+01	1.149927802524084086e+01	6.773437307058631518e+01
1.604219544731731117e+00	7.176083916083941006e+01	1.141712141679675163e+01	6.745835499337503904e+01
1.603999552375321658e+00	7.254445687645711871e+01	1.133583793837490106e+01	6.718083980730966687e+01
1.603779620347314250e+00	7.308724475524499553e+01	1.125541556667013943e+01	6.690189511473724338e+01
1.603559748622896741e+00	7.428431701631727435e+01	1.117584247801922004e+01	6.662158782663890122e+01
1.603339937177270746e+00	7.518151981352006885e+01	1.109710704459257435e+01	6.633998413956872753e+01
1.603120185985650092e+00	7.699054545454572462e+01	1.101919783066591307e+01	6.605714951380829802e+01
1.602900495023264371e+00	7.661816317016344158e+01	1.094210358897201552e+01	6.577314865273385180e+01
1.602680864265355165e+00	7.603818181818208188e+01	1.086581325712658241e+01	6.548804548336660503e+01
1.602461293687177823e+00	7.659723076923101814e+01	1.079031595413098721e+01	6.520190313810870464e+01
1.602241783264001684e+00	7.364320745920771571e+01	1.071560097694774250e+01	6.491478393763956944e+01
1.602020262971557862e+00	7.214503496503522229e+01	1.064096386171230257e+01	6.462402790338620662e+01
1.601800873351162169e+00	7.141206526806551835e+01	1.056778925681264880e+01	6.433513085172226909e+01
1.601581543811423369e+00	7.056585547785572032e+01	1.049536580786522677e+01	6.404543944255718202e+01
1.601362274327664981e+00	7.194744055944082106e+01	1.042368349238079794e+01	6.375501259301615420e+01
1.601143064875224287e+00	7.254309557109581874e+01	1.035273244972248996e+01	6.346390833968168721e+01
1.600923915429451005e+00	7.252733799533825731e+01	1.028250297808791025e+01	6.317218382807810428e+01
1.600704825965709732e+00	7.283082517482542073e+01	1.021298553155505040e+01	6.287989530318284181e+01
1.600485796459377275e+00	7.325307226107251779e+01	1.014417071718772512e+01	6.258709810092947379e+01
1.600266826885845095e+00	7.333820046620071764e+01	1.007604929220243939e+01	6.229384664069190336e+01
1.600047917220517313e+00	7.244295571095597097e+01	1.000861216119235131e+01	6.200019441871257442e+01
1.599829067438811592e+00	7.170483916083942688e+01	9.941850373409318209e+00	6.170619400245947617e+01
1.599610277516159362e+00	7.157290442890467830e+01	9.875755120101661788e+00	6.141189702588179244e+01
1.599391547428005378e+00	7.073413519813544781e+01	9.810317731906383898e+00	6.111735418553848120e+01
1.599172877149807492e+00	7.310201398601422795e+01	9.745529676294943044e+00	6.082261523757500754e+01
1.598954266657037548e+00	7.432795337995364093e+01	9.681382555071628815e+00	6.052772899552329733e+01
1.598735715925180045e+00	7.375686713286738438e+01	9.617868101922418589e+00	6.023274332889405969e+01
1.598517224929733693e+00	7.435649417249443616e+01	9.554978180014650491e+00	5.993770516254187442e+01
1.598298793646210303e+00	7.255906759906784487e+01	9.492704779644853375e+00	5.964266047676929361e+01
1.598080422050134564e+00	7.146599533799557946e+01	9.431040015934611276e+00	5.934765430814812959e+01
1.597862110117045598e+00	7.002336596736621743e+01	9.369976126573719810e+00	5.905273075103283986e+01
1.597643857822494740e+00	6.761489976690000958e+01	9.309505469607993078e+00	5.875793295973218022e+01
1.597425665142047313e+00	6.638779487179510852e+01	9.249620521272923668e+00	5.846330315132352240e+01
1.597207532051282186e+00	6.483048018648041477e+01	9.190313873870465500e+00	5.816888260907557395e+01
1.596989458525791106e+00	6.580672261072282936e+01	9.131578233688534496e+00	5.787471168645618036e+01
1.596771444541178919e+00	6.814175291375313748e+01	9.073406418962616016e+00	5.758082981170173298e+01
1.596553490073064685e+00	6.730396270396292380e+01	9.015791357878516266e+00	5.728727549292244703e+01
1.596335595097079896e+00	6.728802797202820329e+01	8.958726086614397843e+00	5.699408632371410732e+01
1.596117759588870255e+00	6.669318414918437554e+01	8.902203747422893443e+00	5.670129898926001033e+01
1.595899983524093235e+00	6.656313286713309196e+01	8.846217586750453776e+00	5.640894927288880467e+01
1.595682266878421851e+00	6.609634498834522276e+01	8.790760953395739818e+00	5.611707206307850981e+01
1.595464609627540220e+00	6.424566899766922745e+01	8.735827296702591838e+00	5.582570136086379620e+01
1.595247011747146892e+00	6.319416317016339235e+01	8.681410164790829498e+00	5.553487028764546807e+01
1.595029473212953297e+00	6.246534265734288738e+01	8.627503202820884454e+00	5.524461109336250075e+01
1.594811994000684185e+00	6.332781351981375195e+01	8.574100151293272631e+00	5.495495516501406996e+01
1.594592523237075232e+00	6.527944988345011268e+01	8.520698088271071668e+00	5.466320952481135720e+01
1.594375163154950759e+00	6.332303962703984723e+01	8.468289061961126407e+00	5.437485728010802433e+01
1.594157862321775587e+00	6.353825641025663629e+01	8.416365667107138293e+00	5.408719764291922161e+01
1.593940620713327982e+00	6.353655011655033746e+01	8.364922010055291679e+00	5.380025863216159365e+01
1.593723438305399087e+00	6.339241958041980496e+01	8.313952284463551834e+00	5.351406745099009754e+01
1.593506315073792701e+00	6.363835897435919264e+01	8.263450769792154205e+00	5.322865049697261242e+01
1.593289250994326389e+00	6.330272261072283868e+01	8.213411829823877852e+00	5.294403337247406682e+01
1.593072246042831042e+00	6.346371095571117849e+01	8.163829911212777901e+00	5.266024089522873908e+01
1.592855300195149759e+00	6.392695571095593010e+01	8.114699542060973769e+00	5.237729710908455161e+01
1.592638413427139854e+00	6.421944988345011041e+01	8.066015330523763183e+00	5.209522529490773479e+01
1.592421585714671073e+00	6.410749650349673345e+01	8.017771963440909033e+00	5.181404798162252234e+01
1.592204817033626707e+00	6.190191142191163465e+01	7.969964204994989032e+00	5.153378695737929860e+01
1.591988107359903148e+00	6.199633566433589493e+01	7.922586895395324014e+00	5.125446328083004488e+01
1.591771456669409668e+00	5.996052214452235773e+01	7.875634949587254852e+00	5.097609729249913357e+01
1.591554864938069080e+00	5.867078787878808299e+01	7.829103355986421597e+00	5.069870862623617569e+01
1.591338332141816636e+00	5.930785081585102603e+01	7.782987175236930177e+00	5.042231622073413888e+01
1.591121858256601129e+00	5.913385547785568264e+01	7.737281538993756591e+00	5.014693833110483467e+01
1.590905443258384455e+00	6.004549184149204422e+01	7.691981648728067000e+00	4.987259254049462243e+01
1.590689087123141388e+00	6.027889976689998264e+01	7.647082774555359563e+00	4.959929577173065951e+01
1.590472789826860245e+00	5.971352913752934199e+01	7.602580254086075406e+00	4.932706429898701117e+01
1.590256551345541336e+00	5.905175757575777595e+01	7.558469491297577392e+00	4.905591375945601129e+01
1.590040371655199403e+00	5.853095571095590799e+01	7.514745955428305813e+00	4.878585916502193953e+01
1.589824250731861399e+00	5.896171561771581082e+01	7.471405179891898563e+00	4.851691491391650146e+01
1.589608188551567158e+00	5.839859207459227264e+01	7.428442761212385115e+00	4.824909480235582748e+01
1.589392185090369836e+00	5.884473659673679435e+01	7.385854357979372509e+00	4.798241203614618655e+01
1.589176240324335909e+00	6.146411188811208604e+01	7.343635689822790802e+00	4.771687924224948318e+01
1.588960354229544292e+00	6.076444755244776275e+01	7.301782536406679291e+00	4.745250848029980517e+01
1.588744526782087663e+00	6.099905827505848777e+01	7.260290736442239101e+00	4.718931125406722060e+01
1.588528757958070470e+00	5.977143123543144299e+01	7.219156186718679535e+00	4.692729852285454228e+01
1.588313047733611150e+00	5.858669463869485128e+01	7.178374841152932007e+00	4.666648071282938304e+01
1.588097396084841018e+00	5.847269930069952437e+01	7.137942709856401891e+00	4.640686772827598361e+01
1.587881802987903601e+00	5.564280652680673001e+01	7.097855858219138447e+00	4.614846896276487342e+01
1.587666268418956639e+00	5.449829370629389302e+01	7.058110406011457449e+00	4.589129331023752911e+01
1.587450792354169415e+00	5.487828438228457628e+01	7.018702526501311212e+00	4.563534917599184126e+01
1.587235374769725649e+00	5.507112354312372560e+01	6.979628445588962116e+00	4.538064448757523905e+01
1.587020015641820159e+00	5.671324941724961377e+01	6.940884440956454959e+00	4.512718670556708389e+01
1.586804714946662642e+00	5.686841958041977563e+01	6.902466841233994899e+00	4.487498283426141654e+01
1.586589472660473898e+00	5.723616783216802872e+01	6.864372025180268899e+00	4.462403943222884095e+01
1.586374288759489160e+00	5.649379020979040433e+01	6.826596420879006644e+00	4.437436262277093135e+01
1.586161192433558131e+00	5.864276923076943149e+01	6.789488436146896788e+00	4.412829558164600030e+01
1.585946124681490987e+00	5.888689976689997252e+01	6.752337803658216231e+00	4.388115656167357059e+01
1.585731115243632638e+00	5.644314219114239251e+01	6.715495987427916980e+00	4.363529995108132908e+01
1.585516164096268499e+00	5.646089510489531449e+01	6.678959604654699511e+00	4.339073023783595318e+01
1.585301271215697527e+00	5.532427972027991103e+01	6.642725318063262385e+00	4.314745152494476343e+01
1.585086436578231561e+00	5.428119347319366739e+01	6.606789835183789705e+00	4.290546754014806652e+01
1.584871660160194873e+00	5.424524941724961735e+01	6.571149907644476151e+00	4.266478164547711316e+01
1.584656941937924834e+00	5.338785081585100301e+01	6.535802330476970567e+00	4.242539684667693933e+01
1.584442281887771475e+00	5.182615384615404253e+01	6.500743941434097728e+00	4.218731580249006896e+01
1.584227679986097925e+00	5.046206060606080257e+01	6.465971620319977298e+00	4.195054083380204446e+01
1.584013136209279971e+00	5.161134731934750874e+01	6.431482288331959118e+00	4.171507393264568009e+01
1.583798650533706054e+00	5.078695571095588690e+01	6.397272907414389920e+00	4.148091677106462782e+01
1.583584222935777719e+00	5.073696037296055295e+01	6.363340479623953883e+00	4.124807070983546708e+01
1.583369853391908721e+00	5.237212121212139948e+01	6.329682046506094117e+00	4.101653680704583138e+01
1.583155541878526140e+00	5.104141724941742808e+01	6.296294688482801050e+00	4.078631582653185461e+01
1.582941288372069488e+00	5.142081118881137058e+01	6.263175524250929271e+00	4.055740824617025453e+01
1.582727092848991157e+00	5.208283449883468563e+01	6.230321710191352835e+00	4.032981426602857766e+01
1.582512955285756640e+00	5.167923543123561814e+01	6.197730439788498025e+00	4.010353381637204961e+01
1.582298875658843418e+00	4.973833100233118643e+01	6.165398943059893888e+00	3.987856656552587253e+01
1.582084853944742520e+00	4.743618648018664885e+01	6.133324485996134001e+00	3.965491192759768779e+01
1.581870890119956741e+00	4.582260139860156301e+01	6.101504370010148115e+00	3.943256907005408607e+01
1.581656984161002644e+00	4.544532400932418170e+01	6.069935931396680751e+00	3.921153692115935741e+01
1.581443136044408337e+00	4.463897435897452937e+01	6.038616540800554766e+00	3.899181417726860133e+01
1.581229345746715920e+00	4.314673193473208812e+01	6.007543602694897622e+00	3.877339930998522277e+01
1.581015613244479034e+00	4.203172960372975098e+01	5.976714554867714746e+00	3.855629057317378283e+01
1.580801938514264871e+00	4.294275990676005250e+01	5.946126867918007264e+00	3.834048600983864219e+01
1.580588321532652385e+00	4.527453613053628345e+01	5.915778044760069854e+00	3.812598345886113549e+01
1.580374762276233858e+00	4.613626107226122741e+01	5.885665620136822263e+00	3.791278056160332000e+01
1.580161260721614225e+00	4.619967365967382023e+01	5.855787160141217029e+00	3.770087476837410634e+01
1.579947816845410635e+00	4.628292773892789569e+01	5.826140261745909044e+00	3.749026334476123878e+01
1.579734430624253116e+00	4.692381351981367033e+01	5.796722552341144308e+00	3.728094337783132062e+01
1.579521102034784574e+00	4.862755244755260975e+01	5.767531689280481544e+00	3.707291178219758621e+01
1.579307831053660127e+00	4.750194871794888485e+01	5.738565359434184998e+00	3.686616530595654240e+01
1.579094617657547772e+00	4.517919813519830541e+01	5.709821278750412787e+00	3.666070053649711014e+01
1.578881461823127497e+00	4.557654079254096047e+01	5.681297191823665216e+00	3.645651390618083099e+01
1.578668363527093055e+00	4.586468997669015835e+01	5.652990871470926493e+00	3.625360169789867371e+01
1.578457332296171689e+00	4.623698834498851085e+01	5.625164124941010257e+00	3.605385640581462070e+01
1.578244348464770797e+00	4.577762237762254216e+01	5.597284763900801430e+00	3.585346938983367693e+01
1.578031422102129433e+00	4.500897902097919001e+01	5.569616673196041923e+00	3.565434484102510027e+01
1.577818553184991313e+00	4.411358508158524216e+01	5.542157734184653961e+00	3.545647849866931978e+01
1.577605741690111252e+00	4.373358508158523961e+01	5.514905854434989152e+00	3.525986597846972614e+01
1.577392987594258278e+00	4.351659673659688821e+01	5.487858967343218097e+00	3.506450277738985477e+01
1.577180290874212742e+00	4.282128671328686664e+01	5.461015031756360827e+00	3.487038427837055110e+01
1.576967651506768320e+00	4.221965501165515633e+01	5.434372031602234365e+00	3.467750575493877108e+01
1.576755069468731119e+00	4.419179487179502530e+01	5.407927975525205433e+00	3.448586237570276580e+01
1.576542544736919016e+00	4.470740326340341397e+01	5.381680896528043156e+00	3.429544920873811975e+01
1.576330077288163212e+00	4.531590675990691608e+01	5.355628851619987252e+00	3.410626122586819520e+01
1.576117667099306674e+00	4.573410722610739043e+01	5.329769921470268734e+00	3.391829330683602706e+01
1.575905314147205694e+00	4.598848484848500817e+01	5.304102210067743961e+00	3.373154024337485879e+01
1.575693018408728552e+00	4.520974358974375207e+01	5.278623844385792019e+00	3.354599674317385904e+01
1.575480779860755520e+00	4.455470396270411726e+01	5.253332974052905335e+00	3.336165743374445469e+01
1.575268598480180193e+00	4.228874592074607364e+01	5.228227771028839399e+00	3.317851686618902818e+01
1.575056474243908378e+00	4.119020046620061493e+01	5.203306429285797563e+00	3.299656951887040179e+01
1.574844407128857871e+00	4.050884848484862033e+01	5.178567164494936925e+00	3.281580980098690503e+01
1.574632397111959348e+00	4.110060606060620358e+01	5.154008213718130449e+00	3.263623205605473743e+01
1.574422443459599474e+00	4.043057342657356656e+01	5.129857009653211009e+00	3.245950812007127695e+01
1.574210547031727137e+00	4.134911888111902556e+01	5.105651821712333671e+00	3.228226609066069841e+01
1.573998707633089911e+00	4.180117482517496796e+01	5.081621800254652044e+00	3.210618875938806127e+01
1.573786925240667767e+00	4.219927272727287004e+01	5.057765264731103549e+00	3.193127024052730789e+01
1.573575199831453775e+00	4.201821911421926359e+01	5.034080554517915473e+00	3.175750459870723574e+01
1.573363531382452329e+00	4.203600000000015058e+01	5.010566028636839420e+00	3.158488585186712427e+01
1.573151919870680704e+00	4.109679254079269128e+01	4.987220065480273412e+00	3.141340797413336716e+01
1.572940365273168606e+00	4.158550116550131293e+01	4.964041062540578864e+00	3.124306489861453429e+01
1.572728867566957511e+00	4.131649417249433043e+01	4.941027436143717644e+00	3.107385052011775173e+01
1.572517426729101997e+00	4.069842424242439449e+01	4.918177621187375337e+00	3.090575869778994189e+01
1.572306042736668852e+00	4.102574358974374036e+01	4.895490070883019129e+00	3.073878325768209052e+01
1.572094715566736634e+00	4.063016317016331413e+01	4.872963256502138130e+00	3.057291799524025322e+01
1.571883445196396556e+00	3.856436363636377251e+01	4.850595667126643917e+00	3.040815667772554676e+01
1.571672231602752268e+00	3.715114219114233407e+01	4.828385809403131113e+00	3.024449304656272730e+01
1.571461074762920074e+00	3.756662004662018717e+01	4.806332207301083237e+00	3.008192081962014441e+01
1.571249974654027604e+00	3.667304428904441949e+01	4.784433401874726322e+00	2.992043369342101755e+01
1.571040921963798409e+00	3.710889510489523957e+01	4.762892384677573254e+00	2.976153361066658931e+01
1.570829934713559251e+00	3.756385081585094809e+01	4.741297436253415931e+00	2.960218761314288116e+01
1.570619004125934026e+00	3.729368764568778971e+01	4.719853021070327337e+00	2.944390775902499158e+01
1.570408130178099437e+00	3.605301631701644993e+01	4.698557746064654594e+00	2.928668768039780801e+01
1.570197312847244620e+00	3.596698368298380188e+01	4.677410234124756094e+00	2.913052099808436779e+01
1.569986552110571587e+00	3.452212587412599021e+01	4.656409123874591494e+00	2.897540132348444430e+01
1.569775847945294123e+00	3.440479254079266980e+01	4.635553069460540243e+00	2.882132226035436418e+01
1.569565200328637999e+00	3.434190209790222070e+01	4.614840740341661807e+00	2.866827740653159395e+01
1.569354609237842091e+00	3.556648018648030529e+01	4.594270821083322076e+00	2.851626035560505201e+01
1.569144074650156595e+00	3.590442890442903234e+01	4.573842011153713472e+00	2.836526469852966770e+01
1.568933596542844366e+00	3.689236363636376126e+01	4.553553024723855813e+00	2.821528402519081880e+01
1.568723174893180472e+00	3.711489044289057659e+01	4.533402590470490878e+00	2.806631192591640911e+01
1.568512809678451747e+00	3.656434498834511970e+01	4.513389451382036732e+00	2.791834199293899132e+01
1.568302500875957906e+00	3.436067132867145801e+01	4.493512364567659567e+00	2.777136782181039365e+01
1.568094231712931164e+00	3.369293240093252706e+01	4.473955722656679512e+00	2.762675562499868320e+01
1.567884035135196807e+00	3.202011188811200526e+01	4.454345812445052566e+00	2.748174454084946916e+01
1.567673894901881360e+00	3.243465734265745937e+01	4.434868319965848293e+00	2.733771009875989222e+01
1.567463810990333828e+00	3.188857808857820331e+01	4.415522056833263598e+00	2.719464592067648212e+01
1.567253783377913212e+00	3.332553846153857080e+01	4.396305847871524008e+00	2.705254563823135427e+01
1.567043812041992279e+00	3.505175757575769779e+01	4.377218530941039631e+00	2.691140289389093354e+01
1.566833896959954897e+00	3.488141724941737465e+01	4.358258956766621672e+00	2.677121134205946973e+01
1.566624038109197592e+00	3.506107226107238262e+01	4.339425988768681464e+00	2.663196465014560843e+01
1.566414235467128879e+00	3.432215384615396658e+01	4.320718502896779611e+00	2.649365649958859592e+01
1.566204489011169709e+00	3.255581351981363980e+01	4.302135387465792604e+00	2.635628058684748254e+01
1.565994798718751913e+00	3.101995337995348834e+01	4.283675542994363816e+00	2.621983062435214151e+01
1.565787141985746977e+00	2.890161305361316124e+01	4.265510311291080825e+00	2.608557465121066699e+01
1.565577563423445673e+00	2.911227972027982958e+01	4.247292620778945427e+00	2.595094920685851392e+01
1.565368040957269002e+00	2.895152447552458597e+01	4.229194984409510916e+00	2.581723101358593198e+01
1.565158574564698091e+00	2.908519347319356996e+01	4.211216349842303863e+00	2.568441385633998664e+01
1.564949164223225830e+00	3.062079254079263890e+01	4.193355676170657631e+00	2.555249154027253056e+01
1.564739809910356660e+00	3.180033566433576908e+01	4.175611933774221463e+00	2.542145789149086355e+01
1.564530511603608343e+00	3.381893706293718083e+01	4.157984104173833018e+00	2.529130675777906490e+01
1.564321269280509741e+00	3.418595804195815901e+01	4.140471179888213449e+00	2.516203200928710260e+01
1.564112082918601487e+00	3.374052214452225940e+01	4.123072164293013486e+00	2.503362753919285666e+01
1.563902952495437093e+00	3.283263403263415370e+01	4.105786071481992927e+00	2.490608726433626074e+01
1.563695850128390630e+00	3.204131468531480209e+01	4.088773426296259395e+00	2.478059624943944073e+01
1.563486830988224385e+00	3.205980419580431118e+01	4.071709220995330725e+00	2.465475820264144957e+01
1.563277867719744307e+00	3.149444289044300760e+01	4.054755052666815018e+00	2.452976630606289987e+01
1.563068960300550980e+00	3.057458275058287001e+01	4.037909976832358971e+00	2.440561457674110812e+01
1.562860108708257423e+00	3.061213053613064261e+01	4.021173059068352096e+00	2.428229705814239381e+01
1.562651312920488644e+00	3.152029836829847298e+01	4.004543374878743123e+00	2.415980782064238852e+01
1.562442572914881422e+00	3.254954778554789385e+01	3.988020009569740232e+00	2.403814096198334127e+01
1.562233888669084303e+00	3.281024708624720176e+01	3.971602058126341372e+00	2.391729060770922999e+01
1.562025260160758044e+00	3.178433566433577795e+01	3.955288625090700450e+00	2.379725091157925831e+01
1.561816687367575174e+00	3.082638694638705701e+01	3.939078824442184601e+00	2.367801605595973058e+01
1.561610137149521904e+00	3.087456410256422146e+01	3.923123255306216528e+00	2.356069385542310002e+01
1.561401675194602046e+00	3.101916083916095346e+01	3.907117141345625377e+00	2.344304388711724130e+01
1.561193268888124930e+00	3.080905361305372026e+01	3.891212065216498317e+00	2.332618153559455010e+01
1.560984918207811267e+00	3.023682983682994418e+01	3.875407177398209502e+00	2.321010110088564815e+01
1.560776623131392649e+00	3.015952447552458437e+01	3.859701637234256300e+00	2.309479691328941797e+01
1.560568383636613099e+00	3.116855011655022523e+01	3.844094612822448465e+00	2.298026333365159246e+01
1.560360199701228634e+00	3.151502097902108801e+01	3.828585280906522392e+00	2.286649475362512618e+01
1.560152071303006371e+00	3.182658275058285469e+01	3.813172826769271051e+00	2.275348559591367348e+01
1.559943998419726308e+00	3.211271794871806406e+01	3.797856444127386766e+00	2.264123031450035484e+01
1.559737943198172605e+00	3.296042890442901552e+01	3.782778487687367797e+00	2.253077186724814496e+01
1.559529980754959189e+00	3.327044289044300029e+01	3.767650974711969525e+00	2.242000084376883606e+01
1.559322073760306626e+00	3.281240093240104727e+01	3.752617171290270282e+00	2.230996729953086444e+01
1.559114222192042210e+00	3.185353846153858370e+01	3.737676303775774311e+00	2.220066581530247873e+01
1.558906426028003667e+00	3.004212587412598268e+01	3.722827606452211224e+00	2.209209100404257242e+01
1.558698685246041826e+00	2.943443356643367892e+01	3.708070321437066497e+00	2.198423751104311208e+01
1.558490999824019063e+00	2.761655011655022207e+01	3.693403698586169792e+00	2.187710001405643112e+01
1.558283369739809077e+00	2.505981351981361627e+01	3.678826995399717248e+00	2.177067322341065392e+01
1.558077752965437934e+00	2.374144522144530711e+01	3.664475737179542225e+00	2.166594597328137795e+01
1.557870232968988189e+00	2.426185547785556196e+01	3.650075844812399328e+00	2.156091827552280193e+01
1.557662768244252760e+00	2.421370629370637317e+01	3.635763696316201443e+00	2.145658566034408921e+01
1.557455358769151976e+00	2.489054545454554201e+01	3.621538578786853257e+00	2.135294296898541333e+01
1.557248004521619045e+00	2.649989743589751967e+01	3.607399786515093965e+00	2.124998507566664330e+01
1.557040705479598497e+00	2.738194871794880925e+01	3.593346620900016664e+00	2.114770688763510620e+01
1.556833461621046188e+00	2.694896969696978317e+01	3.579378390363889384e+00	2.104610334520422654e+01
1.556626272923930410e+00	2.784726340326349003e+01	3.565494410268233771e+00	2.094516942178314167e+01
1.556419139366230553e+00	2.710804662004670718e+01	3.551694002830894537e+00	2.084490012389579050e+01
1.556214014238663568e+00	2.722802797202806957e+01	3.538105522184772145e+00	2.074622713773723603e+01
1.556006990374116938e+00	2.839641025641035910e+01	3.524469480995305215e+00	2.064726608914230965e+01
1.555800021583203296e+00	2.845359440559451514e+01	3.510915025618658980e+00	2.054895493042553767e+01
1.555593107843949108e+00	2.761702564102574442e+01	3.497441504831064751e+00	2.045128880028250151e+01
1.555386249134392385e+00	2.728417715617725392e+01	3.484048273868423973e+00	2.035426287049465799e+01
1.555179445432583130e+00	2.742103496503506221e+01	3.470734694350084748e+00	2.025787234590020347e+01
1.554972696716582670e+00	2.769031235431245364e+01	3.457500134203582043e+00	2.016211246435707238e+01
1.554767952648771878e+00	2.694131468531478646e+01	3.444467718003482837e+00	2.006787307697496914e+01
1.554561313320402149e+00	2.636258275058284539e+01	3.431388594407064563e+00	1.997335448826098059e+01
1.554354728912301864e+00	2.607815384615394194e+01	3.418386636837815296e+00	1.987945249766327294e+01
1.554148199402579422e+00	2.628841025641034435e+01	3.405461237667799512e+00	1.978616247430884201e+01
1.553941724769354327e+00	2.748431701631711022e+01	3.392611795216888826e+00	1.969347982006246767e+01
1.553735304990757848e+00	2.720379487179496181e+01	3.379837713683492950e+00	1.960139996945235552e+01
1.553528940044932805e+00	2.690731934731944364e+01	3.367138403076171294e+00	1.950991838958984204e+01
1.553324575976025468e+00	2.652821445221455221e+01	3.354632039251193465e+00	1.941988525174548741e+01
1.553118320113442197e+00	2.754579953379963797e+01	3.342079831695779379e+00	1.932958120593228557e+01
1.552912119018334147e+00	2.742536130536140249e+01	3.329600664662247134e+00	1.923986206851445857e+01
1.552705972668890766e+00	2.593477855477863869e+01	3.317193970682172477e+00	1.915072343572751379e+01
1.552499881043312824e+00	2.542041958041967575e+01	3.304859187769496387e+00	1.906216093591432781e+01
1.552293844119812416e+00	2.428057808857817790e+01	3.292595759357449747e+00	1.897417022941610654e+01
1.552087861876613406e+00	2.286800000000008026e+01	3.280403134236343998e+00	1.888674700845937693e+01
1.551883876749690527e+00	2.427007925407933442e+01	3.268394801856054688e+00	1.880070381270613922e+01
1.551678003286472540e+00	2.433575757575766119e+01	3.256341495615349579e+00	1.871439751294067477e+01
1.551472184438501989e+00	2.495618648018656316e+01	3.244357375596837123e+00	1.862864600511381852e+01
1.551266420184048922e+00	2.526642424242432838e+01	3.232441911365112386e+00	1.854344510748843078e+01
1.551060710501394269e+00	2.629485314685324227e+01	3.220594577543321790e+00	1.845879066959126646e+01
1.550855055368831614e+00	2.513942191142200144e+01	3.208814853755801444e+00	1.837467857207913724e+01
1.550649454764665425e+00	2.394110023310031821e+01	3.197102224571265250e+00	1.829110472660060438e+01
1.550445847526723764e+00	2.411373426573434742e+01	3.185565738255904833e+00	1.820884598508325070e+01
1.550240355400400727e+00	2.348722610722619208e+01	3.173985150449385451e+00	1.812633151901804851e+01
1.550034917737660667e+00	2.330495104895113556e+01	3.162470144766040381e+00	1.804434326202375161e+01
1.549829534516854013e+00	2.434085780885789063e+01	3.151020224955515925e+00	1.796287724799933017e+01
1.549624205716342518e+00	2.446387878787887615e+01	3.139634899439745386e+00	1.788192954110870048e+01
1.549418931314499925e+00	2.520781351981360530e+01	3.128313681260568302e+00	1.780149623562815009e+01
1.549215647073670876e+00	2.577699766899775824e+01	3.117161995936309271e+00	1.772232507080496688e+01
1.549010480891644059e+00	2.636487645687654435e+01	3.105966956269044843e+00	1.764290420852548991e+01
1.548805369043678271e+00	2.535777156177164926e+01	3.094834594714440001e+00	1.756398624546301335e+01
1.548600311508191663e+00	2.556041025641034992e+01	3.083764442241630821e+00	1.748556739449570330e+01
1.548395308263615489e+00	2.543573892773902045e+01	3.072756034188103946e+00	1.740764389782245303e+01
1.548190359288391216e+00	2.545733333333342685e+01	3.061808910211058610e+00	1.733021202679799799e+01
1.547985464560971636e+00	2.513539393939403155e+01	3.050922614239599540e+00	1.725326808176801663e+01
1.547782556264075460e+00	2.491971095571103945e+01	3.040198545031200350e+00	1.717752745837277217e+01
1.547577769456406349e+00	2.481272727272736134e+01	3.029431990426084020e+00	1.710154386434372142e+01
1.547373036832173643e+00	2.483029370629379429e+01	3.018724924941088350e+00	1.702603730357886747e+01
1.547168358369875429e+00	2.433683916083925070e+01	3.008076909088108319e+00	1.695100419044255347e+01
1.546963734048022010e+00	2.331410722610731057e+01	2.997487507421122466e+00	1.687644096744685385e+01
1.546759163845134788e+00	2.270303030303038483e+01	2.986956288491816824e+00	1.680234410507897991e+01
1.546556576884264178e+00	2.289427505827513798e+01	2.976581362523010643e+00	1.672940261013085816e+01
1.546352114344867967e+00	2.235289510489518960e+01	2.966164691599235237e+00	1.665622367384347413e+01
1.546147705860273058e+00	2.145381818181826361e+01	2.955804936561394314e+00	1.658350070815063404e+01
1.545943351409045263e+00	2.083067599067607034e+01	2.945501681484063106e+00	1.651123029344586257e+01
1.545739050969763273e+00	2.089503030303038500e+01	2.935254514226691480e+00	1.643940903722785052e+01
1.545536731122103102e+00	2.080200466200474096e+01	2.925158913600554911e+00	1.636870485476396553e+01
1.545332538133449063e+00	2.094351515151522491e+01	2.915022180915538108e+00	1.629776768697448119e+01
1.545128399092744464e+00	2.028584615384622936e+01	2.904940325695728021e+00	1.622726969215431936e+01
1.544924313978612629e+00	2.010295571095578637e+01	2.894912950500190707e+00	1.615720758420582470e+01
1.544720282769687758e+00	2.066180885780892496e+01	2.884939661472885497e+00	1.608757810325253601e+01
1.544516305444615822e+00	2.127325874125881455e+01	2.875020068304146914e+00	1.601837801546167128e+01
1.544314305536699017e+00	2.168340326340333846e+01	2.865246614450124518e+00	1.595025094181141689e+01
1.544110435407479276e+00	2.149124475524482847e+01	2.855432758546071703e+00	1.588189606632724171e+01
1.543906619098318389e+00	2.196014918414925887e+01	2.845671452039185922e+00	1.581396106664993972e+01
1.543702856587907180e+00	2.192482051282058819e+01	2.835962318397188042e+00	1.574644281110206734e+01
1.543499147854947351e+00	2.181399533799541501e+01	2.826304984448719360e+00	1.567933819316087352e+01
1.543295492878152597e+00	2.143940326340333513e+01	2.816699080347614625e+00	1.561264413128068007e+01
1.543093812151670852e+00	2.125960839160846660e+01	2.807234142081724393e+00	1.554698101903115237e+01
1.542890264116757004e+00	2.063075990675998028e+01	2.797729524646792587e+00	1.548109512201688176e+01
1.542686769774415545e+00	2.047772494172501112e+01	2.788275250502354474e+00	1.541561071277018868e+01
1.542483329103404355e+00	2.066672261072268313e+01	2.778870962723810401e+00	1.535052480764792193e+01
1.542279942082492639e+00	2.038234032634040105e+01	2.769516307539605204e+00	1.528583444709841110e+01
1.542078526679494077e+00	2.032562237762244806e+01	2.760298491649004760e+00	1.522214145263555096e+01
1.541875246389500020e+00	2.039705361305368569e+01	2.751041592754639886e+00	1.515822973520523931e+01
1.541672019686179951e+00	2.026880186480194013e+01	2.741833286963806238e+00	1.509470485361625691e+01
1.541468846548348148e+00	2.001696037296044395e+01	2.732673232760468807e+00	1.503156394270108542e+01
1.541265726954828885e+00	1.952693706293713305e+01	2.723561091619717711e+00	1.496880416050603202e+01
1.541064576352083826e+00	1.965825641025648096e+01	2.714581821456554689e+00	1.490700943361501807e+01
1.540861563279073199e+00	1.864725407925414657e+01	2.705564058514142278e+00	1.484499994539656065e+01
1.540658603687117045e+00	1.888174358974365674e+01	2.696593213793317734e+00	1.478336322363965571e+01
1.540455697555084491e+00	1.919018181818188395e+01	2.687668960398111206e+00	1.472209651729680147e+01
1.540252844861856651e+00	1.867622377622384278e+01	2.678790974271469949e+00	1.466119709766982915e+01
1.540051958537509202e+00	1.789816317016323310e+01	2.670042041606389471e+00	1.460123164647429128e+01
1.539849212154933422e+00	1.830055011655018404e+01	2.661255200085229866e+00	1.454105530108819799e+01
1.539646519148069492e+00	1.852057808857815502e+01	2.652513673367873803e+00	1.448123821372277220e+01
1.539443879495842271e+00	1.679148717948724112e+01	2.643817148436468312e+00	1.442177774316294325e+01
1.539241293177187941e+00	1.636722610722616977e+01	2.635165314968677563e+00	1.436267126969300989e+01
1.539038760171053788e+00	1.623434032634038360e+01	2.626557865309968598e+00	1.430391619492841393e+01
1.538838190393446492e+00	1.601770629370635035e+01	2.618075075945998531e+00	1.424605932211703418e+01
1.538635763446784877e+00	1.679030303030308602e+01	2.609555069896529300e+00	1.418799607932308859e+01
1.538433389749749303e+00	1.757052680652686405e+01	2.601078543243597885e+00	1.413027659021877191e+01
1.538231069281331242e+00	1.748344988344993922e+01	2.592645198709303767e+00	1.407289833988310690e+01
1.538028802020533048e+00	1.732236829836835668e+01	2.584254741550112033e+00	1.401585883389826392e+01
1.537828495377864035e+00	1.877650349650355821e+01	2.575985434821566944e+00	1.395968897077889714e+01
1.537626333967891723e+00	1.892637762237768584e+01	2.567679480429562400e+00	1.390331641363086312e+01
1.537424225702810121e+00	1.758778554778561087e+01	2.559415546830755339e+00	1.384727526183664459e+01
1.537222170561666212e+00	1.725095571095576830e+01	2.551193349141353206e+00	1.379156310117819295e+01
1.537022073955063739e+00	1.674661072261078232e+01	2.543089588898546527e+00	1.373669852381562251e+01
1.536820124498300633e+00	1.642983682983689064e+01	2.534949630860265923e+00	1.368163413373924264e+01
1.536618228102877293e+00	1.650631235431241350e+01	2.526850571043860683e+00	1.362689163181427077e+01
1.536416384747884001e+00	1.676504428904434718e+01	2.518792134033333685e+00	1.357246868147259988e+01
1.536214594412422141e+00	1.691866666666672714e+01	2.510774046725968489e+00	1.351836296521170233e+01
1.536014760010456337e+00	1.710008391608397815e+01	2.502871116105929605e+00	1.346507818018750591e+01
1.535813075151711837e+00	1.768096969696975762e+01	2.494932543712568229e+00	1.341159711607844152e+01
1.535611443250065378e+00	1.774740326340332786e+01	2.487033517865039567e+00	1.335842646763011921e+01
1.535409864284661641e+00	1.711630769230775329e+01	2.479173774463504731e+00	1.330556399188171923e+01
1.535208338234656855e+00	1.697995337995344656e+01	2.471353051608282225e+00	1.325300746417069497e+01
1.535008765522279051e+00	1.660172494172500279e+01	2.463644324005021424e+00	1.320124621636712448e+01
1.534807344741871971e+00	1.626634965034971358e+01	2.455900503193191309e+00	1.314929214851231087e+01
1.534605976814593431e+00	1.651587878787884733e+01	2.448194932611532426e+00	1.309763748338598788e+01
1.534404661719643403e+00	1.721020046620052923e+01	2.440527358924649448e+00	1.304628006785180538e+01
1.534205297890322450e+00	1.736825174825181151e+01	2.432969334808494644e+00	1.299569811381905282e+01
1.534004087899742519e+00	1.733759440559446574e+01	2.425376650675171053e+00	1.294492605386259854e+01
1.533802930679351029e+00	1.706668531468537608e+01	2.417821218229934122e+00	1.289444490857074577e+01
1.533601826208391028e+00	1.730881118881124436e+01	2.410302792368724578e+00	1.284425259399034935e+01
1.533400774466116889e+00	1.736772960372966423e+01	2.402821129999809457e+00	1.279434704314525995e+01
1.533201671402885324e+00	1.732500699300705094e+01	2.395446057286274577e+00	1.274519300299821012e+01
1.533000724558835071e+00	1.722758041958048381e+01	2.388036859393714462e+00	1.269585218854795095e+01
1.532799830381493367e+00	1.732090442890449111e+01	2.380663709824215157e+00	1.264679205629824921e+01
1.532598988850157218e+00	1.687637296037302193e+01	2.373326373321946292e+00	1.259801060561331632e+01
1.532400093933270258e+00	1.657234498834504777e+01	2.366093335518374641e+00	1.254996215740014520e+01
1.532199357135707318e+00	1.617076923076929162e+01	2.358826594629730877e+00	1.250172955027112032e+01
1.531998672922301852e+00	1.546973426573432420e+01	2.351594974619564571e+00	1.245376973825448275e+01
1.531798041272394606e+00	1.441016317016322823e+01	2.344398247767633059e+00	1.240608078485229626e+01
1.531597462165337209e+00	1.442206993006998239e+01	2.337236188196553321e+00	1.235866076930116186e+01
1.531398827095381332e+00	1.421029370629375599e+01	2.330175653272675618e+00	1.231195138406515532e+01
1.531198352516919270e+00	1.408460606060611120e+01	2.323081936107052492e+00	1.226506105163068661e+01
1.530997930419620845e+00	1.456662004662010013e+01	2.316022221541510717e+00	1.221843400544634406e+01
1.530797560782880762e+00	1.487904895104900405e+01	2.308996290877233015e+00	1.217206838621972587e+01
1.530599133126017808e+00	1.467089976689981867e+01	2.302069736694155822e+00	1.212639610513243049e+01
1.530398867854193767e+00	1.520667599067604314e+01	2.295110411103594483e+00	1.208054539899384494e+01
1.530198654981369977e+00	1.494203263403268167e+01	2.288184225791917825e+00	1.203495064894216782e+01
1.529998494486984217e+00	1.504745920745926213e+01	2.281290968967506050e+00	1.198961005509389999e+01
1.529800273918515474e+00	1.410413053613058487e+01	2.274495000360679864e+00	1.194494601903404707e+01
1.529600217625708414e+00	1.430973426573431517e+01	2.267666666149863008e+00	1.190010604018188189e+01
1.529400213649910301e+00	1.403908624708629915e+01	2.260870637068715272e+00	1.185551492131858886e+01
1.529200261970601105e+00	1.433345454545459852e+01	2.254106707973264623e+00	1.181117091996922852e+01
1.529002248166504874e+00	1.394699300699305766e+01	2.247438036679419771e+00	1.176748719113266617e+01
1.528802400525777871e+00	1.351911421911426814e+01	2.240737400547321734e+00	1.172362996273559510e+01
1.528602605120238822e+00	1.333114219114223786e+01	2.234068260548991880e+00	1.168001472440436217e+01
1.528402861929410772e+00	1.342156643356648082e+01	2.227430417939883611e+00	1.163663978913396235e+01
1.528205054566341037e+00	1.288855011655016369e+01	2.220885858592506423e+00	1.159390931996653151e+01
1.528005415251438404e+00	1.326756177156181948e+01	2.214309730134144782e+00	1.155100775625117926e+01
1.527805828090073037e+00	1.227497435897440425e+01	2.207764313992476524e+00	1.150834153120741199e+01
1.527606293061811726e+00	1.260385081585086020e+01	2.201249417584860257e+00	1.146590901142200103e+01
1.527408691817096598e+00	1.252276923076927240e+01	2.194825883882975948e+00	1.142410561451347562e+01
1.527209260502442101e+00	1.298375757575761824e+01	2.188371171763979994e+00	1.138213349061151369e+01
1.527009881259845159e+00	1.325411655011659384e+01	2.181946412390918688e+00	1.134039026510972725e+01
1.526810554068914749e+00	1.375801398601403136e+01	2.175551419115650642e+00	1.129887435636761239e+01
1.526613158620553579e+00	1.444248018648023546e+01	2.169245920157386820e+00	1.125797267529274137e+01
1.526413934981249776e+00	1.510013053613058709e+01	2.162909628452941213e+00	1.121690459804083950e+01
1.526214763332693014e+00	1.473026573426578167e+01	2.156602553277308321e+00	1.117605918287033262e+01
1.526015643654534903e+00	1.493038694638699937e+01	2.150324513699203077e+00	1.113543489815335086e+01
1.525818453681198728e+00	1.378745920745925524e+01	2.144134150472273070e+00	1.109541037924529050e+01
1.525619437393023858e+00	1.361746386946392207e+01	2.137913375162332041e+00	1.105522175892089543e+01
1.525420473014455380e+00	1.289820979020984026e+01	2.131721102663096890e+00	1.101524976137392287e+01
1.525221560525185982e+00	1.198518414918419417e+01	2.125557157551660303e+00	1.097549290328603000e+01
1.525024575706213303e+00	1.225253146853151343e+01	2.119479119572913461e+00	1.093632176832314684e+01
1.524825766445620623e+00	1.227203729603733962e+01	2.113371045186286601e+00	1.089698879129920250e+01
1.524627009013661993e+00	1.212472727272731454e+01	2.107290781572737970e+00	1.085786658805244365e+01
1.524428303390072292e+00	1.202116550116554450e+01	2.101238158618125240e+00	1.081895372192763638e+01
1.524231523405469080e+00	1.138442890442894750e+01	2.095269720715274175e+00	1.078061294171677353e+01
1.524032920849584638e+00	1.166515617715622000e+01	2.089271617115315394e+00	1.074211254401539328e+01
1.523834370041529773e+00	1.124459673659677605e+01	2.083300653147204251e+00	1.070381725490604907e+01
1.523635870961081995e+00	1.164787878787882569e+01	2.077356663814293736e+00	1.066572568280494160e+01
1.523439295491519019e+00	1.097475990675994595e+01	2.071495183042805444e+00	1.062819295163998490e+01
1.523240899318140107e+00	1.044115617715621269e+01	2.065604402348005131e+00	1.059050279336526046e+01
1.523042554811953941e+00	1.099753846153849857e+01	2.059740110288924342e+00	1.055301225604093496e+01
1.522846132398874675e+00	1.168272261072265117e+01	2.053957099404007280e+00	1.051607088315998695e+01
1.522647890679592830e+00	1.211889976689981019e+01	2.048145059491966791e+00	1.047897370259240901e+01
1.522449700567184872e+00	1.207642890442894590e+01	2.042359033124971468e+00	1.044207214322097244e+01
1.522251562041501360e+00	1.242905361305365552e+01	2.036598863822645544e+00	1.040536488864206000e+01
1.522055343586419696e+00	1.252595804195808427e+01	2.030918375419136890e+00	1.036919420920511747e+01
1.521857307687586536e+00	1.270359906759911084e+01	2.025209215201090540e+00	1.033286985401259983e+01
1.521659323315283752e+00	1.221016317016320940e+01	2.019525451060250276e+00	1.029673592852125097e+01
1.521461390449403872e+00	1.200522144522148693e+01	2.013866931147759498e+00	1.026079115729422142e+01
1.521265375634810679e+00	1.149271794871798846e+01	2.008286533497255721e+00	1.022537073001108965e+01
1.521067545236059360e+00	1.167883449883454006e+01	2.002677816399261346e+00	1.018979872623726024e+01
1.520869766283661217e+00	1.217941258741262800e+01	1.997093896146710623e+00	1.015441212204413546e+01
1.520673903871344601e+00	1.195590675990680118e+01	1.991586956590036150e+00	1.011954092336616284e+01
1.520476227266595703e+00	1.173679254079258172e+01	1.986051958499499115e+00	1.008451970030541922e+01
1.520278602048223737e+00	1.219001398601402819e+01	1.980541319752306517e+00	1.004968020967545250e+01
1.520081028196193840e+00	1.179679254079258222e+01	1.975054896213337408e+00	1.001502124437362617e+01
1.519885368870495412e+00	1.181534731934736193e+01	1.969643964395062508e+00	9.980866052136956768e+00
1.519687897206972504e+00	1.198927738927743647e+01	1.964205318026580160e+00	9.946562878877651670e+00
1.519490476849939764e+00	1.186612587412591679e+01	1.958790462144923694e+00	9.912436677110500582e+00
1.519294969512195115e+00	1.136902564102568647e+01	1.953450007165763891e+00	9.878805745940756111e+00
1.519097651224622370e+00	1.169094638694643074e+01	1.948082092314625591e+00	9.845028344535299070e+00
1.518900384183781149e+00	1.136684382284386707e+01	1.942737552514311350e+00	9.811424443165371656e+00
1.518703168369709422e+00	1.080468997669001752e+01	1.937416250878600144e+00	9.777992899038876473e+00
1.518507863566719518e+00	1.038781351981355527e+01	1.932167927010279174e+00	9.745045558328872204e+00
1.518310749663541293e+00	1.013329603729607342e+01	1.926892478998936564e+00	9.711953736353036604e+00
1.518113686927497374e+00	9.903841491841529177e+00	1.921639865730489172e+00	9.679030906810089263e+00
1.517918533699639250e+00	1.017317482517485949e+01	1.916459187389624397e+00	9.646584189845830437e+00
1.517721572755872828e+00	1.071700699300702908e+01	1.911251633448788345e+00	9.613994462191033818e+00
1.517524662919698120e+00	1.056861538461541983e+01	1.906066519560447814e+00	9.581570439694425900e+00
1.517327804171225480e+00	1.123126340326344241e+01	1.900903715654704396e+00	9.549311040093336089e+00
1.517132852928256170e+00	1.130691841491845651e+01	1.895811485806799590e+00	9.517517219673246487e+00
1.516936095814068519e+00	1.105965501165505138e+01	1.890692707971461051e+00	9.485582324591598891e+00
1.516739389728163356e+00	1.073291375291379168e+01	1.885595856729170849e+00	9.453808865512700166e+00
1.516544589648997743e+00	1.030480186480190596e+01	1.880568582091736607e+00	9.422493283526197416e+00
1.516347985079190552e+00	9.689771561771596708e+00	1.875515001981420848e+00	9.391038058306392600e+00
1.516151431478338418e+00	9.031757575757609402e+00	1.870482973289931516e+00	9.359741155183096240e+00
1.515956782387227308e+00	8.693519813519845485e+00	1.865519542441440137e+00	9.328894586936423039e+00
1.515760330184469540e+00	8.940027972028005365e+00	1.860530046086117606e+00	9.297909790431157617e+00
1.515563928891431544e+00	8.966051282051314075e+00	1.855561733980610306e+00	9.267080273239827193e+00
1.515369430612898416e+00	9.437799533799566376e+00	1.850661059214468995e+00	9.236693704738042854e+00
1.515173130600134144e+00	9.181016317016348793e+00	1.845734556379929447e+00	9.206170306684510862e+00
1.514976881437945400e+00	9.344186480186509769e+00	1.840828878427489323e+00	9.175799214472695198e+00
1.514780683106575987e+00	1.008422377622381028e+01	1.835943906895978639e+00	9.145579448973926162e+00
1.514586385797232149e+00	1.018625641025644413e+01	1.831125318732114815e+00	9.115793012694037856e+00
1.514390288589202438e+00	9.832596736596773468e+00	1.826281215434064409e+00	9.085871588255240994e+00
1.514194242152970382e+00	1.001216783216787043e+01	1.821457469292025344e+00	9.056098606803928419e+00
1.514000095247631794e+00	9.634592074592108091e+00	1.816699187017078998e+00	9.026751918213433257e+00
1.513804149817343569e+00	9.960167832167865498e+00	1.811915621228841644e+00	8.997271602904019616e+00
1.513608255099923250e+00	9.772839160839195571e+00	1.807152070680139389e+00	8.967936912120995530e+00
1.513414258424017556e+00	9.571589743589779431e+00	1.802453081396535151e+00	8.939021621761401803e+00
1.513218464595327273e+00	8.919906759906794491e+00	1.797729037764586257e+00	8.909974050456913375e+00
1.513022721420665517e+00	8.537053613053645407e+00	1.793024674619511982e+00	8.881069348825720411e+00
1.512828874799890810e+00	8.589137529137559568e+00	1.788383986652079649e+00	8.852577295673196289e+00
1.512633232396926486e+00	8.201799533799565722e+00	1.783718471067251121e+00	8.823954291859447352e+00
1.512437640589242793e+00	7.833799533799560066e+00	1.779072308201265384e+00	8.795471464862330890e+00
1.512242099357215208e+00	8.396093240093268406e+00	1.774445389981351262e+00	8.767127927789106323e+00
1.512048452696728607e+00	8.426349650349679976e+00	1.769880989633059842e+00	8.739188242549380092e+00
1.511853012080514258e+00	9.463617715617745674e+00	1.765292060461227885e+00	8.711119357933791107e+00
1.511657621981328692e+00	1.016479254079257366e+01	1.760722057217431358e+00	8.683187150676857868e+00
1.511464124970132605e+00	1.089136596736600282e+01	1.756213722872010496e+00	8.655652358428325144e+00
1.511268835370149555e+00	1.097737062937066632e+01	1.751681080838636273e+00	8.627989661600725668e+00
1.511073596228659444e+00	1.075835897435901067e+01	1.747167052601468207e+00	8.600461087967172347e+00
1.510880248693348360e+00	1.047468531468535069e+01	1.742713859596395576e+00	8.573323622211068695e+00
1.510685109934630121e+00	1.003593473193476804e+01	1.738236577679404427e+00	8.546059531754961469e+00
1.510490021575958908e+00	8.986153846153877467e+00	1.733777603850422677e+00	8.518927067257036967e+00
1.510296823343395101e+00	9.595263403263439628e+00	1.729378646552786059e+00	8.492179530142180965e+00
1.510101835251244751e+00	9.331692307692343036e+00	1.724955816782261619e+00	8.465306633456409102e+00
1.509906897500785661e+00	9.351254079254115226e+00	1.720550995657301963e+00	8.438562920989712168e+00
1.509713848398098968e+00	8.841286713286741872e+00	1.716205386996062288e+00	8.412198079070208223e+00
1.509519010798089367e+00	9.528167832167865114e+00	1.711836119986595017e+00	8.385709128125055756e+00
1.509324223481505411e+00	9.438079254079289271e+00	1.707484568292614080e+00	8.359346973763180699e+00
1.509131323336092345e+00	9.369044289044325069e+00	1.703191439304186039e+00	8.333357753870284768e+00
1.508936636054065694e+00	8.900111888111920777e+00	1.698874863800518220e+00	8.307245661077816479e+00
1.508741998997288780e+00	8.512783216783248008e+00	1.694575716245582342e+00	8.281258029980172353e+00
1.508549247636811863e+00	7.879701631701662379e+00	1.690334215632320891e+00	8.255637515205444643e+00
1.508354710498879037e+00	8.162032634032660994e+00	1.686069478067867777e+00	8.229895349401076032e+00
1.508160223528109523e+00	7.650778554778581153e+00	1.681821886903895003e+00	8.204275361831026459e+00
1.507967620780497287e+00	7.521752913752941971e+00	1.677631180605081873e+00	8.179016787617781503e+00
1.507773233613036945e+00	7.253855477855504219e+00	1.673417444672917087e+00	8.153637770150098163e+00
1.507578896554743197e+00	8.447944055944084596e+00	1.669220579270751292e+00	8.128378697600387781e+00
1.507386442248188851e+00	7.989324009324036524e+00	1.665079850045635634e+00	8.103475447940271081e+00
1.507192204877847441e+00	8.360046620046647448e+00	1.660916296281563564e+00	8.078452948866305050e+00
1.506998017558765390e+00	8.609100233100265953e+00	1.656769342717984594e+00	8.053548210288841602e+00
1.506805711521727487e+00	8.268307692307720558e+00	1.652677789740566228e+00	8.028993814021122333e+00
1.506611623775418352e+00	8.421519813519847020e+00	1.648563615117857761e+00	8.004321348403962588e+00
1.506419416333855343e+00	8.034806526806558935e+00	1.644504358581016623e+00	7.979995636797552194e+00
1.506225428083752149e+00	7.576680652680682471e+00	1.640422614239242849e+00	7.955552633751374891e+00
1.506031489788655087e+00	7.085398601398626539e+00	1.636357031774690718e+00	7.931223858057535381e+00
1.505839430331472606e+00	6.865426573426598900e+00	1.632345652993897778e+00	7.907236533209248464e+00
1.505645591417697604e+00	6.768233100233122634e+00	1.628311985686663688e+00	7.883133074387945527e+00
1.505451802401259087e+00	6.565538461538487525e+00	1.624294224057605485e+00	7.859141782981752478e+00
1.505259890757618901e+00	7.157743589743613022e+00	1.620329964067310335e+00	7.835486742506379443e+00
1.505066201007794646e+00	8.127869463869490829e+00	1.616343612688758924e+00	7.811716712164240128e+00
1.504872561097726047e+00	8.735580419580426081e+00	1.612372915860663003e+00	7.788056833896254361e+00
1.504680797097052158e+00	9.015118881118892702e+00	1.608455030718727086e+00	7.764728107521710498e+00
1.504487256339067214e+00	8.790722610722626840e+00	1.604515249209011118e+00	7.741285522179730094e+00
1.504293765363345470e+00	7.886629370629396618e+00	1.600590876073388236e+00	7.717951117067166855e+00
1.504102148835324781e+00	6.127076923076958614e+00	1.596718636505727096e+00	7.694942863375896280e+00
