# Supplementary material for: Kapitza-resistance-like exciton dynamics in atomically flat MoSe2-WSe2 lateral heterojunction
Source: Nat Commun. 2023 Sep 21;14:5881. doi: 10.1038/s41467-023-41538-6 (PMC10514293; doi:10.1038/s41467-023-41538-6)
Supplement: Supplementary file 3 — Source Data [file 41467_2023_41538_MOESM3_ESM.zip › Data/Figure2/Fig2b1.txt]

1.730786421645406081e+00	5.731373889268639443e-01	9.884997397019072096e+00
1.730527934142225721e+00	-1.219981772613358828e+00	9.917182423127545832e+00
1.730271938528439524e+00	-2.464262259927908705e+00	9.949210700413477326e+00
1.730013604663818150e+00	-3.225903997962840553e+00	9.981687388549421058e+00
1.729757761184867793e+00	-3.571106911664210237e+00	1.001400629462625069e+01
1.729501993365677448e+00	-3.566070925978070960e+00	1.004647110493789519e+01
1.729243889342175988e+00	-3.276995965850481696e+00	1.007939103078852838e+01
1.728988273454833635e+00	-2.770081956227493425e+00	1.011215161286380138e+01
1.728730322728172730e+00	-2.111528822055162458e+00	1.014537185900188376e+01
1.728474858637342182e+00	-1.367536488279528895e+00	1.017843170898126282e+01
1.728219470038053762e+00	-1.038478549314467703e+00	1.021164180896769302e+01
1.727961748641495543e+00	-3.005307386112355816e-01	1.024531849478373324e+01
1.727706511636332820e+00	2.224679345422383436e-01	1.027883319383305860e+01
1.727448943195909248e+00	4.139761167624964044e-01	1.031281917501479306e+01
1.727193857649936826e+00	-3.825740822644796424e-02	1.034664209761166020e+01
1.726938847427786694e+00	-1.043564794338793122e+00	1.038061977552477266e+01
1.726681507807963145e+00	7.837240159221624536e-01	1.041507588300625287e+01
1.726426648843216505e+00	1.775320654577630108e+00	1.044936731197531543e+01
1.726169461839830443e+00	2.592436974789928961e+00	1.048414202046282462e+01
1.725914753997950912e+00	3.569438301636461475e+00	1.051875095890178535e+01
1.725660121312670992e+00	3.354710305174717799e+00	1.055351932444565577e+01
1.725403162621889530e+00	2.709420610349415171e+00	1.058877835160467917e+01
1.725148680858287431e+00	3.852498894294577703e+00	1.062386995904789977e+01
1.724891874445251494e+00	4.543564794338809776e+00	1.065945723784600396e+01
1.724637543469189183e+00	4.093763821318019858e+00	1.069487598539675233e+01
1.724383287482997407e+00	4.783060592658138432e+00	1.073045900561137245e+01
1.724126708876073444e+00	4.311587793011963043e+00	1.076654532335097514e+01
1.723872603476826804e+00	2.717381689517925025e+00	1.080246143002609571e+01
1.723618572967712703e+00	2.780628040689974156e+00	1.083854480138333365e+01
1.723362221863915078e+00	3.096196373286171699e+00	1.087513924748546046e+01
1.723108341741506511e+00	1.672711189739061854e+00	1.091156178443549862e+01
1.722852142375754791e+00	1.747014595311818352e+00	1.094850067497087132e+01
1.722598412506547660e+00	2.350066342326416091e+00	1.098526651227877693e+01
1.722344757361531586e+00	1.391198584697042717e+00	1.102220475387828635e+01
1.722088784994805444e+00	1.151481645289699429e+00	1.105966738634587010e+01
1.721835279903342730e+00	3.796992481203027570e-01	1.109695523671679140e+01
1.721579458938566454e+00	1.313135780628046367e+00	1.113477293394352508e+01
1.721326103767546911e+00	1.481424148606818703e+00	1.117241468431805096e+01
1.721072823155267439e+00	-1.362229102167185069e-01	1.121023417308913217e+01
1.720817228686904787e+00	-7.633790358248597752e-01	1.124859181667833674e+01
1.720564097796009495e+00	-9.241486068111492980e-01	1.128677175338834537e+01
1.720311041364880111e+00	3.613445378151289855e-01	1.132513272383335057e+01
1.720055673092263371e+00	3.449800973020809014e-01	1.136404032466692193e+01
1.719802766183812004e+00	2.874834144183999740e-01	1.140276843973769161e+01
1.719547548777578649e+00	-1.607695709862895228e-01	1.144204893978576720e+01
1.719294791259322164e+00	7.717823971694093288e-02	1.148114875572908744e+01
1.719042108036159977e+00	2.697700132684666130e+00	1.152043526893764280e+01
1.718787116325430242e+00	2.692171605484311669e+00	1.156028293142600383e+01
1.718534582294342083e+00	2.454002653693067693e+00	1.159994809920307546e+01
1.718282122459840799e+00	4.353383458646638005e+00	1.163980346420507139e+01
1.718027356145363616e+00	5.382131800088482798e+00	1.168022892163792470e+01
1.717775045305165671e+00	3.524325519681573926e+00	1.172047005457275937e+01
1.717520429324028042e+00	3.523440955329516733e+00	1.176128735315437801e+01
1.717268267346274468e+00	3.764042459088916104e+00	1.180191909473352219e+01
1.717016179401211318e+00	2.879256965944286595e+00	1.184274705067103817e+01
1.716761788318439175e+00	1.419062361786827875e+00	1.188416042361004443e+01
1.716509849038632129e+00	7.326404245908927360e-01	1.192538637752594610e+01
1.716257983693470601e+00	1.525210084033620905e+00	1.196681226547780774e+01
1.716003817211221305e+00	1.160548429898281775e+00	1.200883301276272874e+01
1.715752100334475783e+00	1.311145510835920902e+00	1.205066445953645626e+01
1.715498083655030204e+00	7.963290579389696866e-01	1.209309717909518511e+01
1.715246515115461889e+00	1.842547545333932835e+00	1.213533933096411310e+01
1.714995020347414023e+00	3.599955771782415326e+00	1.217778781383077380e+01
1.714741227772945020e+00	5.115214506855399357e+00	1.222084734103618331e+01
1.714489881145812689e+00	5.676470588235321024e+00	1.226371438638538613e+01
1.714238608192616642e+00	4.485846970367115105e+00	1.230679171850862730e+01
1.713985039426681789e+00	5.807607253427714333e+00	1.235049007059800275e+01
1.713733914418486215e+00	6.813135780628072347e+00	1.239399400695395848e+01
1.713482862986815736e+00	6.826625386996935774e+00	1.243771227886648134e+01
1.713229517733495300e+00	6.685758513931920888e+00	1.248206175562312126e+01
1.712978614051255066e+00	7.302963290579425504e+00	1.252621486298014730e+01
1.712725417875397227e+00	6.059265811587822625e+00	1.257100609488030507e+01
1.712474661812195098e+00	4.060813799203912389e+00	1.261559964184224825e+01
1.712223979163444598e+00	3.573418841220716402e+00	1.266041449049972911e+01
1.711971006007851237e+00	3.118973905351629661e+00	1.270587800948275259e+01
1.711720470783143044e+00	3.339009287925714276e+00	1.275114185670728340e+01
1.711470008875931370e+00	2.603715170278651403e+00	1.279663131535546050e+01
1.711217258446071865e+00	3.018133569217174905e+00	1.284278021393628322e+01
1.710966943768250426e+00	5.590888987173843638e+00	1.288872743398168019e+01
1.710716702311141812e+00	6.963069438301669578e+00	1.293490467804472743e+01
1.710464174313002683e+00	6.064794338788176198e+00	1.298175236123763199e+01
1.710214079890973959e+00	6.609243697479023183e+00	1.302839633911520778e+01
1.709964058593044456e+00	4.576072534276891091e+00	1.307527485936170919e+01
1.709711752733129586e+00	3.776647501105724114e+00	1.312283505346339929e+01
1.709461878276311797e+00	4.363998230871317219e+00	1.317018949543088979e+01
1.709209720577510749e+00	3.979212737726689042e+00	1.321823324696726054e+01
1.708959992832480124e+00	3.911543564794357941e+00	1.326606986851468761e+01
1.708710338050802191e+00	5.696815568332624480e+00	1.331414881115254900e+01
1.708458402001907128e+00	4.866430782839476166e+00	1.336292870457686455e+01
1.708208893738616396e+00	3.866651923927485246e+00	1.341149938772407602e+01
1.707959458342517278e+00	4.373728438743941460e+00	1.346031720730454850e+01
1.707707743651406984e+00	4.902476780185782701e+00	1.350984787115162966e+01
1.707458454580634832e+00	5.268244139761192990e+00	1.355916722435334520e+01
1.707209238281061747e+00	6.001769128704141920e+00	1.360873864651316723e+01
1.706957744656127929e+00	6.787262273330417095e+00	1.365903506530803746e+01
1.706708674489161082e+00	7.648385670057534114e+00	1.370911805301624575e+01
1.706459676997569508e+00	7.106590004422856488e+00	1.375945816274345823e+01
1.706208404147716129e+00	6.950685537372876865e+00	1.381053568719097768e+01
1.705959552596347573e+00	5.640203449801000524e+00	1.386139764005833541e+01
1.705710773624698806e+00	6.380141530296361552e+00	1.391252189200533529e+01
1.705459721259339867e+00	4.826625386996928668e+00	1.396439624951293901e+01
1.705211088035869071e+00	5.317779743476363841e+00	1.401605287492937713e+01
1.704962527296629782e+00	5.335028748341468230e+00	1.406797710406321045e+01
1.704711695125690651e+00	6.260283060592688464e+00	1.412066440960781577e+01
1.704463279942920684e+00	7.090446704997823701e+00	1.417313180258358329e+01
1.704212594637094069e+00	7.684873949579869468e+00	1.422637109235378539e+01
1.703964324882975223e+00	7.017912428129180036e+00	1.427938900253974275e+01
1.703716127454213858e+00	7.944714727996498027e+00	1.433268365694597435e+01
1.703465661860174452e+00	6.183989385227803837e+00	1.438676366272648188e+01
1.703217609668915555e+00	4.066342326404265073e+00	1.444062007530186698e+01
1.702969629707972166e+00	2.833701901813370672e+00	1.449475889548358509e+01
1.702719383536999143e+00	1.581158779301202078e+00	1.454969682210409587e+01
1.702471548622744635e+00	4.807607253427732541e-01	1.460440892214763053e+01
1.702223785843930193e+00	-3.372401592215830690e-01	1.465940923492119197e+01
1.701973758807807879e+00	-2.989827509951350493e-01	1.471522271780085411e+01
1.701726140885202687e+00	-3.175586023883232301e-01	1.477080812109512742e+01
1.701478595003327987e+00	3.272888102609738947e-02	1.482668768814541060e+01
1.701228786814344751e+00	8.646616541353480123e-02	1.488339480594467723e+01
1.700981385598533624e+00	1.996240601503769696e+00	1.493987157164786872e+01
1.700734056328909061e+00	3.969703670942081430e+00	1.499664860233917452e+01
1.700484466699857977e+00	6.255417956656376788e+00	1.505426789003429811e+01
1.700237281906483267e+00	7.949358690844794850e+00	1.511165453377653733e+01
1.699990168964916837e+00	8.392746572313175335e+00	1.516934769839328112e+01
1.699740797609092136e+00	9.040911101282661733e+00	1.522789816079056990e+01
1.699493828954294461e+00	9.678239716939454951e+00	1.528621366820956418e+01
1.699246932057090875e+00	1.032330827067674228e+01	1.534484211164210876e+01
1.698997778688288829e+00	7.394736842105299246e+00	1.540434323734620214e+01
1.698751025888703969e+00	8.895842547545377954e+00	1.546360707808013935e+01
1.698504344752664874e+00	1.045665634674927702e+01	1.552319043397225862e+01
1.698255409085181133e+00	9.702344095532996704e+00	1.558366220982729189e+01
1.698008871857940694e+00	1.024613003095980268e+01	1.564389435198024181e+01
1.697762406200361562e+00	1.149380804953566049e+01	1.570445275735659685e+01
1.697516012081283110e+00	1.250663423264048646e+01	1.576533970652070948e+01
1.697267366011720791e+00	1.125829279080058498e+01	1.582713660847538684e+01
1.697021115550390702e+00	1.224613003095981156e+01	1.588869071886548490e+01
1.696774936533895328e+00	1.163931888544897042e+01	1.595058035408442088e+01
1.696526507501245229e+00	1.216917293233088415e+01	1.601339654213357022e+01
1.696280471954446423e+00	1.061565678903145304e+01	1.607596754721154397e+01
1.696034507758979126e+00	8.580274214949177747e+00	1.613888123920320439e+01
1.695786295479196015e+00	6.337019018133601023e+00	1.620273847112616750e+01
1.695540474565701672e+00	4.413533834586488958e+00	1.626634811088629107e+01
1.695294724910199724e+00	3.550420168067245363e+00	1.633030778618503831e+01
1.695046729099733307e+00	4.049535603715191279e+00	1.639522838645956782e+01
1.694801122538807547e+00	3.437638213180026270e+00	1.645989896794664631e+01
1.694555587142696940e+00	2.147722246793465573e+00	1.652492712582382239e+01
1.694307807518492748e+00	3.321760283060609886e+00	1.659093400289931708e+01
1.694062415029889079e+00	4.522998673153495020e+00	1.665668841751597284e+01
1.693817093613085634e+00	5.136001769128730743e+00	1.672280814748285849e+01
1.693569529892581249e+00	6.577178239716971575e+00	1.678992481165136041e+01
1.693324351196540789e+00	9.211410880141574609e+00	1.685678655306379881e+01
1.693079243479448381e+00	1.121583370190186635e+01	1.692402155298117350e+01
1.692831895380574103e+00	1.087793011941623966e+01	1.699227213486645738e+01
1.692586930197825801e+00	1.215634674922606528e+01	1.706026531753079212e+01
1.692342035901334585e+00	1.174015922158342740e+01	1.712863991234744887e+01
1.692097212460336397e+00	1.173131357806286168e+01	1.719739867638680764e+01
1.691850151194270957e+00	1.098164528969487819e+01	1.726719856037149725e+01
1.691605470039758030e+00	9.842105263157941764e+00	1.733673772151499293e+01
1.691360859648261439e+00	9.700574966828883205e+00	1.740666949613026304e+01
1.691114013347864375e+00	8.280185758513971095e+00	1.747766209658623637e+01
1.690869545057190226e+00	5.944935869084505775e+00	1.754839146203277878e+01
1.690625147437217368e+00	6.995798319327764858e+00	1.761952211124893353e+01
1.690378515822051231e+00	3.413533834586484073e+00	1.769173376781962403e+01
1.690134260117561071e+00	4.081822202565257740e+00	1.776367966286654365e+01
1.689890074991617697e+00	5.670278637770926444e+00	1.783603574509299250e+01
1.689643657781732866e+00	4.808270676691753565e+00	1.790949350560360287e+01
1.689399614386254189e+00	5.141530296329083427e+00	1.798268296437388258e+01
1.689155641477327885e+00	5.915966386554650569e+00	1.805629175415793952e+01
1.688911739024420156e+00	7.676691729323345648e+00	1.813032296785961606e+01
1.688665607030102933e+00	8.489385227775363418e+00	1.820548418453540407e+01
1.688421846061662235e+00	9.963290579389699531e+00	1.828037369508429322e+01
1.688178155457459084e+00	1.162914639540032091e+01	1.835569510550782368e+01
1.687932237217388387e+00	1.239097744360908138e+01	1.843216838752856290e+01
1.687688687913383445e+00	1.278571428571434865e+01	1.850836739402948083e+01
1.687445208881993119e+00	1.180672268907568601e+01	1.858500803486359132e+01
1.687199504117836035e+00	1.154732419283508449e+01	1.866282295473582309e+01
1.686956166202694840e+00	1.256258292790806763e+01	1.874036101850684943e+01
1.686712898468704980e+00	1.311278195488728393e+01	1.881835071778443336e+01
1.686469700885509626e+00	1.277686864219378293e+01	1.889679543633569736e+01
1.686224280101240813e+00	1.447412649270241403e+01	1.897644515178262736e+01
1.685981223389716677e+00	1.322069880583818779e+01	1.905581455718639461e+01
1.685738236737734930e+00	1.488965059708101180e+01	1.913564935164845693e+01
1.685493028782103275e+00	1.535382574082272100e+01	1.921671286993412053e+01
1.685250182818587072e+00	1.414794338788153993e+01	1.929749347500847279e+01
1.685007406823519238e+00	1.849380804953569424e+01	1.937875012595894830e+01
1.684764700766665735e+00	2.126227333038488609e+01	1.946048642903792469e+01
1.684519775930306551e+00	2.321141088014164211e+01	1.954348399297695948e+01
1.684277210318328555e+00	2.389385227775332154e+01	1.962619516324683033e+01
1.684034714553680701e+00	2.452145068553749141e+01	1.970939703928332065e+01
1.683790001901295463e+00	2.395046439628494284e+01	1.979388531627672521e+01
1.683547646399057074e+00	2.202476780185769201e+01	1.987808457941694229e+01
1.683305360653423177e+00	2.033259619637338744e+01	1.996278591106031541e+01
1.683060859909401685e+00	2.062715612560823786e+01	2.004879942024465933e+01
1.682818714244026514e+00	2.087461300309607637e+01	2.013452129002219593e+01
1.682576638244686063e+00	2.114661654135348812e+01	2.022075691017489518e+01
1.682334631881320597e+00	2.028903140203459898e+01	2.030751023487334450e+01
1.682090413032978793e+00	1.876426360017700290e+01	2.039561110116939346e+01
1.681848546507684672e+00	1.725829279080061696e+01	2.048341682391762220e+01
1.681606749528004929e+00	1.811366651923936644e+01	2.057175237448788252e+01
1.681362741947076467e+00	1.947213622291031498e+01	2.066146280372772992e+01
1.681121084624052076e+00	1.883149049093330518e+01	2.075087545640074893e+01
1.680879496756437996e+00	2.101238390092889574e+01	2.084083040415731602e+01
1.680637978314295067e+00	2.418708536046008817e+01	2.093133186779999022e+01
1.680394251776837100e+00	2.384829721362240562e+01	2.102324572737388308e+01
1.680152872750137583e+00	2.171494913754986200e+01	2.111485830141314324e+01
1.679911563058912982e+00	2.174679345422389787e+01	2.120703033452868169e+01
1.679670322673292526e+00	2.023175586023893047e+01	2.129976620911920193e+01
1.679426876694033011e+00	2.035559486952685759e+01	2.139395329671880930e+01
1.679185775483200027e+00	1.693719593100406229e+01	2.148783559205579863e+01
1.678944743488181457e+00	1.528416629809825977e+01	2.158229516904987122e+01
1.678701507774462032e+00	1.322467934542244450e+01	2.167823598094261328e+01
1.678460614773961135e+00	1.155108359133132723e+01	2.177386937233923803e+01
1.678219790899640573e+00	6.627156125608171244e+00	2.187009387307347552e+01
1.677979036121750145e+00	4.445599292348541454e+00	2.196691416590512702e+01
1.677736080119405226e+00	3.791021671826647843e+00	2.206525691710224635e+01
1.677495464096343980e+00	4.046439628482996653e+00	2.216328875484431649e+01
1.677254917080284624e+00	8.178903140203493294e+00	2.226193074876585598e+01
1.677012170709141881e+00	1.225984077841668984e+01	2.236212709478045824e+01
1.676771762268366217e+00	1.439562140645739063e+01	2.246200991453938656e+01
1.676531422745318523e+00	1.777200353825749346e+01	2.256251767291782784e+01
1.676291152110368055e+00	1.749823087129596999e+01	2.266365537695763166e+01
1.676048684607180039e+00	1.603648827952241263e+01	2.276639124161333072e+01
1.675808552308788224e+00	1.605838124723581117e+01	2.286881011490075366e+01
1.675568488809424439e+00	1.788213180008854408e+01	2.297187429559106064e+01
1.675328494079526109e+00	1.693653250774001862e+01	2.307558898751181786e+01
1.675086304964021444e+00	1.829942503317125357e+01	2.318094721119562962e+01
1.674846448332504734e+00	1.709398496240609688e+01	2.328598500137763594e+01
1.674606660381588785e+00	1.645134896063697028e+01	2.339168927003093046e+01
1.674366941081778970e+00	1.489716939407349550e+01	2.349806542668881448e+01
1.674125029874789394e+00	1.707231313578071408e+01	2.360613211511542531e+01
1.673885448435730172e+00	1.807563025210093244e+01	2.371387495652582444e+01
1.673645935559116449e+00	2.223949579831943879e+01	2.382230628619083035e+01
1.673404232632843325e+00	2.387638213180020585e+01	2.393246453709984678e+01
1.673164857438975917e+00	2.403847854931457562e+01	2.404229640128811596e+01
1.672925550719045029e+00	3.064882795223367395e+01	2.415283384801384869e+01
1.672686312443674606e+00	3.569195046439645580e+01	2.426408266975156636e+01
1.672444886589733226e+00	3.292481203007534418e+01	2.437710843331943877e+01
1.672205785760431329e+00	3.104334365325092193e+01	2.448980446163047020e+01
1.671966753287384533e+00	2.614860681114563690e+01	2.460322964377358090e+01
1.671727789141283171e+00	2.236178681999126283e+01	2.471739000484395277e+01
1.671486639883520420e+00	2.280981866430794014e+01	2.483337915626035297e+01
1.671247812947351807e+00	2.197058823529422611e+01	2.494903527029882895e+01
1.671009054250025549e+00	2.022136222910226877e+01	2.506544505810995815e+01
1.670770363762300148e+00	1.950641309155250624e+01	2.518261478813208143e+01
1.670529490625652924e+00	1.939849624060159883e+01	2.530166706397017506e+01
1.670290937112264507e+00	1.643210968597973221e+01	2.542038305410587640e+01
1.670052451720575259e+00	1.777399380804962448e+01	2.553987823040246141e+01
1.669814034421409854e+00	2.098562582927918285e+01	2.566015911590825027e+01
1.669573436931902410e+00	2.024237063246360790e+01	2.578237829251652968e+01
1.669335156372018458e+00	1.755351614329951104e+01	2.590425799680808794e+01
1.669096943816957390e+00	1.574480318443174731e+01	2.602694343811738875e+01
1.668858799237611379e+00	1.536753648827959751e+01	2.615044140593885658e+01
1.668618476922352434e+00	2.096594427244592396e+01	2.627593548686619940e+01
1.668380468847769249e+00	2.168686421937206887e+01	2.640108697905082380e+01
1.668142528661400892e+00	1.978283945157019730e+01	2.652707184593140255e+01
1.667904656334204594e+00	2.034962406015047520e+01	2.665389715588736763e+01
1.667664608721384001e+00	1.813666519239283303e+01	2.678277856881488361e+01
1.667426872664968585e+00	2.067868199911553972e+01	2.691131435583479004e+01
1.667189204380425949e+00	2.453184431667415666e+01	2.704071229286041600e+01
1.666951603838779938e+00	2.757850508624516195e+01	2.717097974022518514e+01
1.666711830457664911e+00	2.948739495798333721e+01	2.730336554390111559e+01
1.666474365953351633e+00	3.204046881910674216e+01	2.743540277346715328e+01
1.666236969104834431e+00	3.320322865988516980e+01	2.756833211937302153e+01
1.665999639883203987e+00	3.385028748341458282e+01	2.770216124764068510e+01
1.665760140264137545e+00	3.270455550641325004e+01	2.783817334933679533e+01
1.665522946846924368e+00	3.182994250331726960e+01	2.797383402804938157e+01
1.665285820969695907e+00	2.684940291906249143e+01	2.811041803656968341e+01
1.665048762603608790e+00	2.710327288810274027e+01	2.824793336104258756e+01
1.664811771719835409e+00	2.893100398053972810e+01	2.838638806978976348e+01
1.664572613483951580e+00	3.010437859354282608e+01	2.852710996764988138e+01
1.664335758114335873e+00	3.271605484298999045e+01	2.866747703959696025e+01
1.664098970140379219e+00	3.311521450685553702e+01	2.880880828235745739e+01
1.663862249533321069e+00	3.338168951791259076e+01	2.895111210344627040e+01
1.663623364006945327e+00	3.155838124723588933e+01	2.909575344040721490e+01
1.663386778682322653e+00	3.027089783281748225e+01	2.924003736756868932e+01
1.663150260638140976e+00	3.212295444493602758e+01	2.938531970441470165e+01
1.662913809845705027e+00	3.325033171163217816e+01	2.953160921379418369e+01
1.662675196562651170e+00	3.485559486952692509e+01	2.968030929090960868e+01
1.662438880821456744e+00	3.285072976559060720e+01	2.982864951236088302e+01
1.662202632245747713e+00	3.041331269349860378e+01	2.997802383231346113e+01
1.661966450806893869e+00	2.993454223794795510e+01	3.012844138591133003e+01
1.661728109302038847e+00	3.166762494471488409e+01	3.028134540729016067e+01
1.661492062683759041e+00	2.594781070322878946e+01	3.043388727875033339e+01
1.661256083116270821e+00	2.782662538699704058e+01	3.058750045676201879e+01
1.661020170571008370e+00	2.280185758513943028e+01	3.074219446658743848e+01
1.660784325019422969e+00	2.441287041132254387e+01	3.089797893366982606e+01
1.660546322425456633e+00	2.490026536930574252e+01	3.105634889846488278e+01
1.660310611406984549e+00	2.351415302963302167e+01	3.121435408198566108e+01
1.660074967296370607e+00	2.636620964175156701e+01	3.137347930625510628e+01
1.659839390065130038e+00	2.771074745687761975e+01	3.153373461037857339e+01
1.659601658206973251e+00	2.647368421052644294e+01	3.169665820080514962e+01
1.659366215279357792e+00	2.694825298540481739e+01	3.185921511088411506e+01
1.659130839145492198e+00	2.455572755417968978e+01	3.202293295885928615e+01
1.658895529776957423e+00	2.498275099513501729e+01	3.218782221741505367e+01
1.658660287145349299e+00	2.399624060150387805e+01	3.235389347059633991e+01
1.658422892899038770e+00	2.175696594427255093e+01	3.252274109022970805e+01
1.658187784285062971e+00	1.938257408226457912e+01	3.269121994247058183e+01
1.657952742322633233e+00	1.923839009287934942e+01	3.286091332651217556e+01
1.657717766983411334e+00	2.060880141530306275e+01	3.303183228628100920e+01
1.657480642435844587e+00	2.089363113666529514e+01	3.320561801877037311e+01
1.657245800885937648e+00	1.850552852720044683e+01	3.337903356353760387e+01
1.657011025874051136e+00	1.750176912870420054e+01	3.355370863832330031e+01
1.656776317371911000e+00	1.772821760283069636e+01	3.372965476917984518e+01
1.656541675351258291e+00	2.015148164528979535e+01	3.390688360600250917e+01
1.656304887123126068e+00	2.098230871295897160e+01	3.408709730774893387e+01
1.656070378607254368e+00	2.066475011057064393e+01	3.426693939037462400e+01
1.655835936487924931e+00	2.438721804511290259e+01	3.444810000060532929e+01
1.655601560736943645e+00	2.658270676691742551e+01	3.463059129981877504e+01
1.655367251326131717e+00	2.843808049535617499e+01	3.481442558078194338e+01
1.655130798702425743e+00	3.208403361344553417e+01	3.500136883544234223e+01
1.654896622512666893e+00	3.134873949579847263e+01	3.518793945718145721e+01
1.654662512578372935e+00	3.201857585139334361e+01	3.537589086344500799e+01
1.654428468871429247e+00	3.172976559044685629e+01	3.556523588966903304e+01
1.654192284343875885e+00	2.976470588235308412e+01	3.575779379348010423e+01
1.653958373631475354e+00	2.950619195046454024e+01	3.594997858160706983e+01
1.653724529061912030e+00	2.826382131800102471e+01	3.614359646484195565e+01
1.653490750607135462e+00	2.744515701017262188e+01	3.633866084763293003e+01
1.653257038239110299e+00	2.767226890756316138e+01	3.653518528060048709e+01
1.653021188033800604e+00	2.829655019902711643e+01	3.673505843092267042e+01
1.652787608378035289e+00	2.872954444935883345e+01	3.693455830985686106e+01
1.652554094724747902e+00	2.989849624060164501e+01	3.713555991814666868e+01
1.652320647045966817e+00	2.853184431667417442e+01	3.733807741014670256e+01
1.652087265313736841e+00	2.415192392746584105e+01	3.754212509530083253e+01
1.651851748721316904e+00	2.600685537372856615e+01	3.774966439179374333e+01
1.651618499419861719e+00	2.711366651923940907e+01	3.795683080156966582e+01
1.651385315980921531e+00	2.777089783281747160e+01	3.816557142217543230e+01
1.651152198376603986e+00	2.745643520566134654e+01	3.837590120360895440e+01
1.650919146579032715e+00	2.747147279964630684e+01	3.858783526041059986e+01
1.650683962892154133e+00	2.304444935869096156e+01	3.880341129097150343e+01
1.650451043244667959e+00	2.276337903582496835e+01	3.901861540877917633e+01
1.650218189320129980e+00	2.475895621406469616e+01	3.923547030065220298e+01
1.649985401090726000e+00	2.502100840336146703e+01	3.945399176069483360e+01
1.649752678528658922e+00	2.386864219371971174e+01	3.967419575756294847e+01
1.649517827041971030e+00	2.432728881026106649e+01	3.989819999819597030e+01
1.649285236350092276e+00	2.487549756744815355e+01	4.012183394085997179e+01
1.649052711241988156e+00	2.333082706766928283e+01	4.034719955099665611e+01
1.648820251689923966e+00	2.539053516143312095e+01	4.057431351811221276e+01
1.648587857666179435e+00	2.771517027863790616e+01	4.080319271685557680e+01
1.648355529143051612e+00	2.792702344095546607e+01	4.103385420920020010e+01
1.648121075243660583e+00	2.738191065900057453e+01	4.126851689929001310e+01
1.647888878255992617e+00	2.756634232640438142e+01	4.150281215020559245e+01
1.647656746685661311e+00	2.998651039363127779e+01	4.173894219413119799e+01
1.647424680505026551e+00	2.942547545333937364e+01	4.197692486653491528e+01
1.647192679686461991e+00	2.543188854489176620e+01	4.221677820151958116e+01
1.646958556442753574e+00	2.375939849624072053e+01	4.246081007384474049e+01
1.646726686881485824e+00	2.196306943830174419e+01	4.270447772468998693e+01
1.646494882599243814e+00	2.318885448916419989e+01	4.295007153252198151e+01
1.646263143568464704e+00	2.492348518354722486e+01	4.319761035149870310e+01
1.646031469761600530e+00	2.427598407784178391e+01	4.344711324633342286e+01
1.645797676474570537e+00	2.538478549314474719e+01	4.370098151222510552e+01
1.645566133647623719e+00	2.235382574082275653e+01	4.395448959572274106e+01
1.645334655961780967e+00	2.425453339230440974e+01	4.421002042421712730e+01
1.645103243389557379e+00	2.385095090667858386e+01	4.446759393152625961e+01
1.644871895903481596e+00	2.588788146837694981e+01	4.472723027457165301e+01
1.644640613476099134e+00	3.189340999557733625e+01	4.498894983595450014e+01
1.644407215093338648e+00	3.461432994250348827e+01	4.525527221010350587e+01
1.644176063314153113e+00	3.513666519239291830e+01	4.552124041578846914e+01
1.643944976511130474e+00	3.471318000884581068e+01	4.578935456782385671e+01
1.643713954656877307e+00	3.715391419725803246e+01	4.605963598007919302e+01
1.643482997724016181e+00	3.782375055285290699e+01	4.633210620540559432e+01
1.643252105685184317e+00	3.857319770013286586e+01	4.660678703836748582e+01
1.643019101206977917e+00	3.587704555506430637e+01	4.688632361089825906e+01
1.642788339485741878e+00	3.660813799203909724e+01	4.716551340333388254e+01
1.642557642576282895e+00	3.522069880583829615e+01	4.744698087884974314e+01
1.642327010451300362e+00	3.896439628482990969e+01	4.773074882905346783e+01
1.642096443083508772e+00	3.626735957540928723e+01	4.801684030131218606e+01
1.641863766200573949e+00	3.626625386996921918e+01	4.830801096700272979e+01
1.641633328875642395e+00	3.759000442282194143e+01	4.859884213819759680e+01
1.641402956225880505e+00	3.494161875276442686e+01	4.889206776309093527e+01
1.641172648224064501e+00	3.710017691287058739e+01	4.918771194362960131e+01
1.640942404842985480e+00	3.696130030959770352e+01	4.948579905216877250e+01
1.640712226055450085e+00	3.890225563909793038e+01	4.978635373446480372e+01
1.640479941252745544e+00	3.744117647058841669e+01	5.009227179646121897e+01
1.640249892179508784e+00	3.847302078726245611e+01	5.039786054500895318e+01
1.640019907618070150e+00	3.608248562582945596e+01	5.070599271703506616e+01
1.639789987541297789e+00	3.789451570101743272e+01	5.101669408498974434e+01
1.639560131922074060e+00	3.684851835471048531e+01	5.132999071005216507e+01
1.639330340733297309e+00	3.377863777089800124e+01	5.164590894525021270e+01
1.639098447020624905e+00	3.374237063246367541e+01	5.196749347821419462e+01
1.638868785218691171e+00	3.542591773551544065e+01	5.228876054293608178e+01
1.638639187765734473e+00	3.524126492702361446e+01	5.261273031798904753e+01
1.638409654634713775e+00	3.637793011941636934e+01	5.293943035829691723e+01
1.638180185798602473e+00	3.828306059265830186e+01	5.326888852656005469e+01
1.637950781230390174e+00	3.850862450243273827e+01	5.360113299648434548e+01
1.637719277620883096e+00	4.101680672268927452e+01	5.393936668662597356e+01
1.637490002113159759e+00	4.175785050862470626e+01	5.427729650581834875e+01
1.637260790792139264e+00	4.608049535603738178e+01	5.461809932269462564e+01
1.637031643630870947e+00	5.185869084475921653e+01	5.496180459068108348e+01
1.636802560602420353e+00	5.361366651923953697e+01	5.530844209061734773e+01
1.636573541679866794e+00	5.488213180008871461e+01	5.565804193407287670e+01
1.636344586836305126e+00	5.573330384785519698e+01	5.601063456666712881e+01
1.636113537002653828e+00	5.751769128704140144e+01	5.636962013693017326e+01
1.635884710840305400e+00	5.645090667846113064e+01	5.672832000470320679e+01
1.635655948676071114e+00	5.600707651481671689e+01	5.709010633464610152e+01
1.635427250483106221e+00	4.933414418398962908e+01	5.745501094526247243e+01
1.635198616234580626e+00	4.512074303405594833e+01	5.782306600586149159e+01
1.634970045903680003e+00	4.575121627598430507e+01	5.819430403991284351e+01
1.634739384046601351e+00	4.420256523662117587e+01	5.857230593022086396e+01
1.634510942072929573e+00	4.113976116762514579e+01	5.895003972631297984e+01
1.634282563936276134e+00	4.143785935426822675e+01	5.933105654358976011e+01
1.634054249609885767e+00	4.349601946041596534e+01	5.971539035920849159e+01
1.633825999067019197e+00	4.416519239274678910e+01	6.010307552127734709e+01
1.633597812280951356e+00	4.602410437859377623e+01	6.049414675219244941e+01
1.633369689224972499e+00	4.601747014595333951e+01	6.088863915195973675e+01
1.633139478672299028e+00	5.051769128704138012e+01	6.129035901067449288e+01
1.632911483597025093e+00	5.252653693056195294e+01	6.169183369540484563e+01
1.632683552171548591e+00	4.989915966386578816e+01	6.209683749156314292e+01
1.632455684369219284e+00	4.828151260504225206e+01	6.250540704624822297e+01
1.632227880163401590e+00	4.892591773551549750e+01	6.291757940058145238e+01
1.632000139527475913e+00	4.881424148606834734e+01	6.333339199291543764e+01
1.631772462434835980e+00	4.802255639097768380e+01	6.375288266202196041e+01
1.631544848858891728e+00	4.453361344537837141e+01	6.417608965023869416e+01
1.631315152376366262e+00	4.011632021229564060e+01	6.460709755303039969e+01
1.631087666352686316e+00	3.515081822202582629e+01	6.503788951631072734e+01
1.630860243765768214e+00	3.286886333480777012e+01	6.547251535246805076e+01
1.630632884589080511e+00	3.420809376382148770e+01	6.591101495284182477e+01
1.630405588796107752e+00	3.523020787262291265e+01	6.635342862754741589e+01
1.630178356360346914e+00	4.244869526758092348e+01	6.679979710837851314e+01
1.629951187255311851e+00	4.638920831490513308e+01	6.725016155163818610e+01
1.629721939248313323e+00	4.635316231755883365e+01	6.770886971049574754e+01
1.629494897322162128e+00	4.832905793896529190e+01	6.816738994725255907e+01
1.629267918647114843e+00	5.185249889429481129e+01	6.863003259241048681e+01
1.629041003196743720e+00	5.588965059708120720e+01	6.909684053157864980e+01
1.628814150944635664e+00	5.659641751437445123e+01	6.956785708811298719e+01
1.628587361864392458e+00	5.928239716939437187e+01	7.004312602552634814e+01
1.628360635929630318e+00	6.323042901371105273e+01	7.052269154981085819e+01
1.628131835085986800e+00	6.672512162759872467e+01	7.101118428399121285e+01
1.627905235958183816e+00	6.931468376824447830e+01	7.149951897762558417e+01
1.627678699896550452e+00	7.093586908447623784e+01	7.199228598457139583e+01
1.627452226874761987e+00	6.720720919946958816e+01	7.248953130623721108e+01
1.627225816866508357e+00	6.273684210526346305e+01	7.299130139660037742e+01
1.626999469845493929e+00	5.801946041574552737e+01	7.349764316387071972e+01
1.626773185785437947e+00	5.756855373728467384e+01	7.400860397202022511e+01
1.626546964660073868e+00	5.572865988500690548e+01	7.452423164217560725e+01
1.626318673174519835e+00	5.480207872622759879e+01	7.504950595444579164e+01
1.626092578432902780e+00	5.541065900044255699e+01	7.557465782247645336e+01
1.625866546547019231e+00	5.086289252543147654e+01	7.610462323680815189e+01
1.625640577490661265e+00	5.021870853604625040e+01	7.663945186238251495e+01
1.625414671237636055e+00	4.914329942503341186e+01	7.717919382588434019e+01
1.625188827761764321e+00	5.186045997346332825e+01	7.772389971612788884e+01
1.624963047036882324e+00	5.190314020345005730e+01	7.827362058423615565e+01
1.624737329036840539e+00	5.427421494913781430e+01	7.882840794361953840e+01
1.624511673735503869e+00	5.984896063688662338e+01	7.938831376973247700e+01
1.624283953172735773e+00	6.313954002653724729e+01	7.995874620165091073e+01
1.624058423781342464e+00	6.370942061034971005e+01	8.052909626764872542e+01
1.623832957010090006e+00	6.495953118089371969e+01	8.110472399863328974e+01
1.623607552832901701e+00	6.484298982751028007e+01	8.168568321537972565e+01
1.623382211223715066e+00	6.164971251658588614e+01	8.227202819582018378e+01
1.623156932156481824e+00	6.424878372401623494e+01	8.286381367325402891e+01
1.622931715605169023e+00	6.658779301194194034e+01	8.346109483425480846e+01
1.622706561543757031e+00	6.608956214064605206e+01	8.406392731627202863e+01
1.622481469946241983e+00	7.028947368421086139e+01	8.467236720489403012e+01
1.622254318167247300e+00	6.852631578947401181e+01	8.529229161318549757e+01
1.622029352008236947e+00	6.810880141530329013e+01	8.591217059215988172e+01
1.621804448234951179e+00	7.030672268907596845e+01	8.653782843452182760e+01
1.621579606821442532e+00	7.208911985847005610e+01	8.716932298814028002e+01
1.621354827741779525e+00	7.228991596638689998e+01	8.780671252989708364e+01
1.621130110970043114e+00	7.423728438743955849e+01	8.845005576068156472e+01
1.620905456480330242e+00	7.411985846970404168e+01	8.909941179992641480e+01
1.620680864246751396e+00	7.693056169836393110e+01	8.975484017970497064e+01
1.620456334243431495e+00	7.790159221583408566e+01	9.041640083834410291e+01
1.620229749119867835e+00	7.637616099071243525e+01	9.109048335215092607e+01
1.620005344085965415e+00	7.204422821760317674e+01	9.176454925782763894e+01
1.619781001204539272e+00	7.454245908889907923e+01	9.244493020184283694e+01
1.619556720449771836e+00	7.385139318885485693e+01	9.313168767701758100e+01
1.619332501795859747e+00	7.825961963732899562e+01	9.382488354260397045e+01
1.619108345217014522e+00	8.278593542680270900e+01	9.452458001462055392e+01
1.618884250687460780e+00	8.433613445378190931e+01	9.523083965557280806e+01
1.618660218181438459e+00	8.446572313135823151e+01	9.594372536351502845e+01
1.618436247673201489e+00	8.844338788146880859e+01	9.666330036045273744e+01
1.618212339137017564e+00	8.149137549756784438e+01	9.738962818004576150e+01
1.617986381081761849e+00	8.432286598850106429e+01	9.812972177353562131e+01
1.617762596996580093e+00	8.989849624060192923e+01	9.886981223929063844e+01
1.617538874806099036e+00	8.714595311808976419e+01	9.961684847329644299e+01
1.617315214484643437e+00	8.818421052631622103e+01	1.003708951203368400e+02
1.617091616006552712e+00	8.541309155241084738e+01	1.011320170638300198e+02
1.616868079346180487e+00	8.458934099955813224e+01	1.019002794087774788e+02
1.616644604477894376e+00	8.387925696594469116e+01	1.026757474638184675e+02
1.616421191376075983e+00	8.213821318000925942e+01	1.034584867223581313e+02
1.616197840015121345e+00	8.031556833259659811e+01	1.042485628427364048e+02
1.615974550369440710e+00	8.103250773993848100e+01	1.050460416274083428e+02
1.615751322413458535e+00	8.617293233082749282e+01	1.058509890010988670e+02
1.615526051072768032e+00	9.098628925254357114e+01	1.066711719989837519e+02
1.615302947000885947e+00	9.683414418398986356e+01	1.074913267180988754e+02
1.615079904541818934e+00	9.726581158779347902e+01	1.083191489236781280e+02
1.614856923670047850e+00	1.022156125608142929e+02	1.091547047894377158e+02
1.614634004360067543e+00	1.070897832817342703e+02	1.099980604852505195e+02
1.614411146586387069e+00	1.093436532507745369e+02	1.108492821483770427e+02
1.614188350323529697e+00	1.127096417514379709e+02	1.117084358534097817e+02
1.613965615546032462e+00	1.182180451127825336e+02	1.125755875808911384e+02
1.613742942228446831e+00	1.241797877045561052e+02	1.134508031845570883e+02
1.613520330345337594e+00	1.209144183989391053e+02	1.143341483571750814e+02
1.613297779871284199e+00	1.219296771340120955e+02	1.152256885949162779e+02
1.613075290780880078e+00	1.187607253427692626e+02	1.161254891602352046e+02
1.612850764965976236e+00	1.164601946041580334e+02	1.170422221158956546e+02
1.612628399145198177e+00	1.133361344537820656e+02	1.179588174516931360e+02
1.612406094631694042e+00	1.130884564352062256e+02	1.188838677104381105e+02
1.612183851400113221e+00	1.106121185316237217e+02	1.198174368129163412e+02
1.611961669425119315e+00	1.131450685537378433e+02	1.207595882360324424e+02
1.611739548681390133e+00	1.136565678903145766e+02	1.217103849656927252e+02
1.611517489143616144e+00	1.116178681999120670e+02	1.226698894478622748e+02
1.611295490786503359e+00	1.108168951791248276e+02	1.236381635377200752e+02
1.611073553584770890e+00	1.104825298540474279e+02	1.246152684469039116e+02
1.610851677513151392e+00	1.162021229544455139e+02	1.256012646887576381e+02
1.610629862546392843e+00	1.189281291463959889e+02	1.265962120215366866e+02
1.610408108659255211e+00	1.217229102167188586e+02	1.276001693895473181e+02
1.610186415826514006e+00	1.188460858027427207e+02	1.286131948621143692e+02
1.609962693447395621e+00	1.174440513047329944e+02	1.296450321310591107e+02
1.609741123223216608e+00	1.222191508182226301e+02	1.306764510830512904e+02
1.609519613977604235e+00	1.232063246351178236e+02	1.317171069684260658e+02
1.609298165685389082e+00	1.243582485625835403e+02	1.327670536906710197e+02
1.609076778321415269e+00	1.274960194604163632e+02	1.338263439385573861e+02
1.608855451860541352e+00	1.272189296771346250e+02	1.348950291111383990e+02
1.608634186277639211e+00	1.278374613003102240e+02	1.359731592402453373e+02
1.608412981547594489e+00	1.289458204334371487e+02	1.370607829104123709e+02
1.608191837645307265e+00	1.304767801857591394e+02	1.381579471761844786e+02
1.607970754545690495e+00	1.325039805395849157e+02	1.392646974767700385e+02
1.607749732223671790e+00	1.339095532950028655e+02	1.403810775479602171e+02
1.607528770654192085e+00	1.315380362671390628e+02	1.415071293312981595e+02
1.607307869812206080e+00	1.394562140645738850e+02	1.426428928804255349e+02
1.607087029672682688e+00	1.457689075630259197e+02	1.437884062645688914e+02
1.606866250210604141e+00	1.474557717823979033e+02	1.449437054691269680e+02
1.606645531400966220e+00	1.501974789915973645e+02	1.461088242933040249e+02
1.606422791826411789e+00	1.529564352056619327e+02	1.472949258676685815e+02
1.606202194818301177e+00	1.496275984077849159e+02	1.484798693945363368e+02
1.605981658387466871e+00	1.521662980981873829e+02	1.496747199912951487e+02
1.605761182508959051e+00	1.567708978328180933e+02	1.508795016030010459e+02
1.605540767157843662e+00	1.549097744360909701e+02	1.520942354299447175e+02
1.605320412309198419e+00	1.522627156125615500e+02	1.533189398067971467e+02
1.605100117938115467e+00	1.555000000000007674e+02	1.545536300785340416e+02
1.604879884019701386e+00	1.532003538257415869e+02	1.557983184731679955e+02
1.604659710529074523e+00	1.543235294117654632e+02	1.570530139712731170e+02
1.604439597441368992e+00	1.558589119858477261e+02	1.583177221722365005e+02
1.604219544731731117e+00	1.585117204776655058e+02	1.595924451573094132e+02
1.603999552375321658e+00	1.583463069438309390e+02	1.608771813493806349e+02
1.603779620347314250e+00	1.616136665192400699e+02	1.621719253695286795e+02
1.603559748622896741e+00	1.565154798761617485e+02	1.634766678903242223e+02
1.603339937177270746e+00	1.648542680229994630e+02	1.647913954859249088e+02
1.603120185985650092e+00	1.649301194161883473e+02	1.661160904789808512e+02
1.602900495023264371e+00	1.643237505528535394e+02	1.674507307843428237e+02
1.602680864265355165e+00	1.745521892967721840e+02	1.687952897496845708e+02
1.602461293687177823e+00	1.787711189739062263e+02	1.701497359930069990e+02
1.602241783264001684e+00	1.759829721362237649e+02	1.715140332371199747e+02
1.602020262971557862e+00	1.779504643962857244e+02	1.729011499780217207e+02
1.601800873351162169e+00	1.807954444935878087e+02	1.742851118317521752e+02
1.601581543811423369e+00	1.793834586466174414e+02	1.756787842675749687e+02
1.601362274327664981e+00	1.794593100398062688e+02	1.770821096605939999e+02
1.601143064875224287e+00	1.904544449358700433e+02	1.784950246184965295e+02
1.600923915429451005e+00	1.948659885006643719e+02	1.799174597994988574e+02
1.600704825965709732e+00	1.960004422821769765e+02	1.813493397278945167e+02
1.600485796459377275e+00	2.011271561256091047e+02	1.827905826074022002e+02
1.600266826885845095e+00	2.011229544449368518e+02	1.842411001324012148e+02
1.600047917220517313e+00	2.061141088014163358e+02	1.857007972972850212e+02
1.599829067438811592e+00	2.040088456435215676e+02	1.871695722040659859e+02
1.599610277516159362e+00	2.018027421494923601e+02	1.886473158684530063e+02
1.599391547428005378e+00	2.032611676249456991e+02	1.901339120246135224e+02
1.599172877149807492e+00	1.988374613003105651e+02	1.916292369288439659e+02
1.598954266657037548e+00	2.014029190623627699e+02	1.931331591623867041e+02
1.598735715925180045e+00	2.078597965502000307e+02	1.946455394336793177e+02
1.598517224929733693e+00	2.047076514816462804e+02	1.961662303802812630e+02
1.598298793646210303e+00	2.050161432994260622e+02	1.976950763708134957e+02
1.598080422050134564e+00	2.107989827509961458e+02	1.992319133072041097e+02
1.597862110117045598e+00	2.104153029632916230e+02	2.007765684275683782e+02
1.597643857822494740e+00	2.132826183104831159e+02	2.023288601101177164e+02
1.597425665142047313e+00	2.138301636444061842e+02	2.038885976784169998e+02
1.597207532051282186e+00	2.179761167624955362e+02	2.054555812084288675e+02
1.596989458525791106e+00	2.132728881026105228e+02	2.070296013377460440e+02
1.596771444541178919e+00	2.142388323750563472e+02	2.086104390774384569e+02
1.596553490073064685e+00	2.138799203892093601e+02	2.101978656269716907e+02
1.596335595097079896e+00	2.096043785935437143e+02	2.117916421927004649e+02
1.596117759588870255e+00	2.108796992481213408e+02	2.133915198103879334e+02
1.595899983524093235e+00	2.043993808049545748e+02	2.149972391723254361e+02
1.595682266878421851e+00	2.089168509509077012e+02	2.166085304595153502e+02
1.595464609627540220e+00	2.097881468376834846e+02	2.182251131795817969e+02
1.595247011747146892e+00	2.105002211410890709e+02	2.198466960108705734e+02
1.595029473212953297e+00	2.190059708093774589e+02	2.214729766534304076e+02
1.594811994000684185e+00	2.221824413976127630e+02	2.231036416874424049e+02
1.594592523237075232e+00	2.236306943830174419e+02	2.247538066389247433e+02
1.594375163154950759e+00	2.259183989385238647e+02	2.263922885505880345e+02
1.594157862321775587e+00	2.347885891198596084e+02	2.280341432510117841e+02
1.593940620713327982e+00	2.422167182662550715e+02	2.296790114872387392e+02
1.593723438305399087e+00	2.478867757629379582e+02	2.313265223125871444e+02
1.593506315073792701e+00	2.478250773993820246e+02	2.329762930039212847e+02
1.593289250994326389e+00	2.464787704555518246e+02	2.346279289911725527e+02
1.593072246042831042e+00	2.456868642193731773e+02	2.362810237998685352e+02
1.592855300195149759e+00	2.513754975674492869e+02	2.379351590074102489e+02
1.592638413427139854e+00	2.488836797877057734e+02	2.395899042138207164e+02
1.592421585714671073e+00	2.511959310039817410e+02	2.412448170277738768e+02
1.592204817033626707e+00	2.540048651039375329e+02	2.428994430686145449e+02
1.591988107359903148e+00	2.573679787704568298e+02	2.445533159851605376e+02
1.591771456669409668e+00	2.657176028306072340e+02	2.462059574920324110e+02
1.591554864938069080e+00	2.642558602388336908e+02	2.478568774242574762e+02
1.591338332141816636e+00	2.603717381689530725e+02	2.495055738109114429e+02
1.591121858256601129e+00	2.690088456435219086e+02	2.511515329685013569e+02
1.590905443258384455e+00	2.648082706766930414e+02	2.527942296148364676e+02
1.590689087123141388e+00	2.632605042016819539e+02	2.544331270040745778e+02
1.590472789826860245e+00	2.651733746130043983e+02	2.560676770836187188e+02
1.590256551345541336e+00	2.731698363555962032e+02	2.576973206735430040e+02
1.590040371655199403e+00	2.759106590004436157e+02	2.593214876691270092e+02
1.589824250731861399e+00	2.738827952233538667e+02	2.609395972671585469e+02
1.589608188551567158e+00	2.713149049093335066e+02	2.625510582165057372e+02
1.589392185090369836e+00	2.695705440070778423e+02	2.641552690934997827e+02
1.589176240324335909e+00	2.713219814241499535e+02	2.657516186026032869e+02
1.588960354229544292e+00	2.784484741264940340e+02	2.673394859027914663e+02
1.588744526782087663e+00	2.800515258735086377e+02	2.689182409599956145e+02
1.588528757958070470e+00	2.792091994692627850e+02	2.704872449259644895e+02
1.588313047733611150e+00	2.800309597523233833e+02	2.720458505437413805e+02
1.588097396084841018e+00	2.771689517912441829e+02	2.735934025800005429e+02
1.587881802987903601e+00	2.830311808934113742e+02	2.751292382843344058e+02
1.587666268418956639e+00	2.800902255639111900e+02	2.766526878755203711e+02
1.587450792354169415e+00	2.858830163644419144e+02	2.781630750547881235e+02
1.587235374769725649e+00	2.931006191950478978e+02	2.796597175459017421e+02
1.587020015641820159e+00	2.943314904909346410e+02	2.811419276619412244e+02
1.586804714946662642e+00	2.923876603272902344e+02	2.826090128984057515e+02
1.586589472660473898e+00	2.951021671826640045e+02	2.840602765523628364e+02
1.586374288759489160e+00	3.014796550199041576e+02	2.854950183670721913e+02
1.586161192433558131e+00	3.013881026094662730e+02	2.868992450700332029e+02
1.585946124681490987e+00	3.045172490048665850e+02	2.882990040478318292e+02
1.585731115243632638e+00	3.029555506413106514e+02	2.896801325826874063e+02
1.585516164096268499e+00	3.088648827952249007e+02	2.910419231410864427e+02
1.585301271215697527e+00	3.118306059265826775e+02	2.923836682111974596e+02
1.585086436578231561e+00	3.135181335692186622e+02	2.937046610850706543e+02
1.584871660160194873e+00	3.080420168067241775e+02	2.950041966602890398e+02
1.584656941937924834e+00	3.078403361344552422e+02	2.962815722597869126e+02
1.584442281887771475e+00	3.070844758956229157e+02	2.975360884684716893e+02
1.584227679986097925e+00	3.065723131357821103e+02	2.987670499851582235e+02
1.584013136209279971e+00	3.124621848739511165e+02	2.999737664882497938e+02
1.583798650533706054e+00	3.079464838567021161e+02	3.011555535134877459e+02
1.583584222935777719e+00	3.111870853604615377e+02	3.023117333420075852e+02
1.583369853391908721e+00	3.101090225563925173e+02	3.034416358968621239e+02
1.583155541878526140e+00	3.098122512162775024e+02	3.045445996460603055e+02
1.582941288372069488e+00	3.075524104378608286e+02	3.056199725101354829e+02
1.582727092848991157e+00	3.111954887218060435e+02	3.066671127721416497e+02
1.582512955285756640e+00	3.213697478991612115e+02	3.076853899879409937e+02
1.582298875658843418e+00	3.201481645289710514e+02	3.086741858945814556e+02
1.582084853944742520e+00	3.286099071207446514e+02	3.096328953144889624e+02
1.581870890119956741e+00	3.270325077399396605e+02	3.105609270532047503e+02
1.581656984161002644e+00	3.341904024767818555e+02	3.114577047882991678e+02
1.581443136044408337e+00	3.375276426360034066e+02	3.123226679471409852e+02
1.581229345746715920e+00	3.384318885448932974e+02	3.131552725711057974e+02
1.581015613244479034e+00	3.365192392746588439e+02	3.139549921638832757e+02
1.580801938514264871e+00	3.383876603272904049e+02	3.147213185214649798e+02
1.580588321532652385e+00	3.425703228659901924e+02	3.154537625414803870e+02
1.580374762276233858e+00	3.486306943830180671e+02	3.161518550095120759e+02
1.580161260721614225e+00	3.450152587350746671e+02	3.168151473601044472e+02
1.579947816845410635e+00	3.379352056612135016e+02	3.174432124101921318e+02
1.579734430624253116e+00	3.376844316674054198e+02	3.180356450627407980e+02
1.579521102034784574e+00	3.331479433878830605e+02	3.185920629784631046e+02
1.579307831053660127e+00	3.302288810260962464e+02	3.191121072135447889e+02
1.579094617657547772e+00	3.253896505970825501e+02	3.195954428213964889e+02
1.578881461823127497e+00	3.260986289252558663e+02	3.200417594165546120e+02
1.578668363527093055e+00	3.246441839893867609e+02	3.204507716989443225e+02
1.578457332296171689e+00	3.199568774878388240e+02	3.208188919706431079e+02
1.578244348464770797e+00	3.167030075187985290e+02	3.211529000340665334e+02
1.578031422102129433e+00	3.077775320654592974e+02	3.214489048422991004e+02
1.577818553184991313e+00	3.099462627156140684e+02	3.217067255773512215e+02
1.577605741690111252e+00	3.111023883237521090e+02	3.219262084770499541e+02
1.577392987594258278e+00	3.036590004422836842e+02	3.221072270915768740e+02
1.577180290874212742e+00	3.025683325961978198e+02	3.222496824915691036e+02
1.576967651506768320e+00	3.015338345864676057e+02	3.223535034271088193e+02
1.576755069468731119e+00	3.106065900044243335e+02	3.224186464371068155e+02
1.576542544736919016e+00	3.108609022556406671e+02	3.224450959087406545e+02
1.576330077288163212e+00	3.102627156125623742e+02	3.224328640867809099e+02
1.576117667099306674e+00	3.120488721804526335e+02	3.223819910328059564e+02
1.575905314147205694e+00	3.176342326404261485e+02	3.222925445344732225e+02
1.575693018408728552e+00	3.152492260061935099e+02	3.221646199651817142e+02
1.575480779860755520e+00	3.169595311808949418e+02	3.219983400946275651e+02
1.575268598480180193e+00	3.151512605042032078e+02	3.217938548509161478e+02
1.575056474243908378e+00	3.170672268907578655e+02	3.215513410350511094e+02
1.574844407128857871e+00	3.141375497567463526e+02	3.212710019887769022e+02
1.574632397111959348e+00	3.108228659885022012e+02	3.209530672169030936e+02
1.574422443459599474e+00	3.034896063688648269e+02	3.206013172412269796e+02
1.574210547031727137e+00	3.005842547545348680e+02	3.202093302666398245e+02
1.573998707633089911e+00	3.016203007518811887e+02	3.197805856330743950e+02
1.573786925240667767e+00	2.968982750995149331e+02	3.193154126317536452e+02
1.573575199831453775e+00	2.954444935869099140e+02	3.188141642004534901e+02
1.573363531382452329e+00	3.086620964175158406e+02	3.182772163041645967e+02
1.573151919870680704e+00	3.084334365325092335e+02	3.177049672816838211e+02
1.572940365273168606e+00	3.106477222467950128e+02	3.170978371601719346e+02
1.572728867566957511e+00	3.140464396284845066e+02	3.164562669398023331e+02
1.572517426729101997e+00	3.231463954002669539e+02	3.157807178506947139e+02
1.572306042736668852e+00	3.234997788589136007e+02	3.150716705843596515e+02
1.572094715566736634e+00	3.257381689517928294e+02	3.143296245019453750e+02
1.571883445196396556e+00	3.215776205218945734e+02	3.135550968216062415e+02
1.571672231602752268e+00	3.225172490048666987e+02	3.127486217873223495e+02
1.571461074762920074e+00	3.170229986731550298e+02	3.119107498215273040e+02
1.571249974654027604e+00	3.154865103936326705e+02	3.110420466638883568e+02
1.571040921963798409e+00	3.142950022114124522e+02	3.101517127149495536e+02
1.570829934713559251e+00	3.137249004865119559e+02	3.092233782600774248e+02
1.570619004125934026e+00	3.169122069880598929e+02	3.082659871877574460e+02
1.570408130178099437e+00	3.143445378151275804e+02	3.072801575923558630e+02
1.570197312847244620e+00	3.119805395842562348e+02	3.062665184615519820e+02
1.569986552110571587e+00	3.111147722246809053e+02	3.052257087804239859e+02
1.569775847945294123e+00	3.130917735515274103e+02	3.041583766374250786e+02
1.569565200328637999e+00	3.135605926581174003e+02	3.030651783343160446e+02
1.569354609237842091e+00	3.070163644405145646e+02	3.019467775020343652e+02
1.569144074650156595e+00	3.066959310039820252e+02	3.008038442243834538e+02
1.568933596542844366e+00	3.062067669172947717e+02	2.996370541713971534e+02
1.568723174893180472e+00	3.000329500221155854e+02	2.984470877440907657e+02
1.568512809678451747e+00	2.919334365325091767e+02	2.972346292322545196e+02
1.568302500875957906e+00	2.828609022556404966e+02	2.960003659868535806e+02
1.568094231712931164e+00	2.760243255196829182e+02	2.947569273190788977e+02
1.567884035135196807e+00	2.677392746572326132e+02	2.934813143121031658e+02
1.567673894901881360e+00	2.582675807164984008e+02	2.921859624376796205e+02
1.567463810990333828e+00	2.603673153471927435e+02	2.908715633605083326e+02
1.567253783377913212e+00	2.591331269349857962e+02	2.895388079418038956e+02
1.567043812041992279e+00	2.526735957540923607e+02	2.881883855262512952e+02
1.566833896959954897e+00	2.557425917735527605e+02	2.868209832516332654e+02
1.566624038109197592e+00	2.480417956656359024e+02	2.854372853819577927e+02
1.566414235467128879e+00	2.464478107032298908e+02	2.840379726647068424e+02
1.566204489011169709e+00	2.507547545333935091e+02	2.826237217127971917e+02
1.565994798718751913e+00	2.464867315347203771e+02	2.811952044117043101e+02
1.565787141985746977e+00	2.529739053516155423e+02	2.797667537213675928e+02
1.565577563423445673e+00	2.566253869969052630e+02	2.783118166559651172e+02
1.565368040957269002e+00	2.544009287925709373e+02	2.768445888472414822e+02
1.565158574564698091e+00	2.518361344537827620e+02	2.753657179241120616e+02
1.564949164223225830e+00	2.496413091552422827e+02	2.738758442159672200e+02
1.564739809910356660e+00	2.498487394957995491e+02	2.723756003156512975e+02
1.564530511603608343e+00	2.502609464838579072e+02	2.708656106685589293e+02
1.564321269280509741e+00	2.519086687306514136e+02	2.693464911876382075e+02
1.564112082918601487e+00	2.415218929677145638e+02	2.678188488941193555e+02
1.563902952495437093e+00	2.408960636886345128e+02	2.662832815836587770e+02
1.563695850128390630e+00	2.448416629809830738e+02	2.647549656959683375e+02
1.563486830988224385e+00	2.396364440513058867e+02	2.632053644029012958e+02
1.563277867719744307e+00	2.390696594427256514e+02	2.616495678472072655e+02
1.563068960300550980e+00	2.446426360017703132e+02	2.600881341769912183e+02
1.562860108708257423e+00	2.419283502874845624e+02	2.585216110147057407e+02
1.562651312920488644e+00	2.454531180893421833e+02	2.569505352666064937e+02
1.562442572914881422e+00	2.503261831048220927e+02	2.553754329542576613e+02
1.562233888669084303e+00	2.445070765148176406e+02	2.537968190674650657e+02
1.562025260160758044e+00	2.479175143741719296e+02	2.522151974379885928e+02
1.561816687367575174e+00	2.435661211853174564e+02	2.506310606333561566e+02
1.561610137149521904e+00	2.377649270234421124e+02	2.490598617833906587e+02
1.561401675194602046e+00	2.443695267580728512e+02	2.474721394556577536e+02
1.561193268888124930e+00	2.398900928792581340e+02	2.458833070250726678e+02
1.560984918207811267e+00	2.427766475011069076e+02	2.442938114268456502e+02
1.560776623131392649e+00	2.395829279080064964e+02	2.427040880782381862e+02
1.560568383636613099e+00	2.353945157010184062e+02	2.411145608780665270e+02
1.560360199701228634e+00	2.276043785935437995e+02	2.395256422212960956e+02
1.560152071303006371e+00	2.323712958867769203e+02	2.379377330280107969e+02
1.559943998419726308e+00	2.291539141972589846e+02	2.363512227860574342e+02
1.559737943198172605e+00	2.251689517912438987e+02	2.347814304703159110e+02
1.559529980754959189e+00	2.254376382131810885e+02	2.331988192514972980e+02
1.559322073760306626e+00	2.156105705440081124e+02	2.316187041679009155e+02
1.559114222192042210e+00	2.119332153914207311e+02	2.300414297574580473e+02
1.558906426028003667e+00	2.060886775762947138e+02	2.284673295179892136e+02
1.558698685246041826e+00	2.049500221141097995e+02	2.268967260169401641e+02
1.558490999824019063e+00	2.027908005307396024e+02	2.253299310099360184e+02
1.558283369739809077e+00	1.993031844316683987e+02	2.237672455675625542e+02
1.558077752965437934e+00	1.993823529411774302e+02	2.222236395792046437e+02
1.557870232968988189e+00	1.946850950906688240e+02	2.206699889869640003e+02
1.557662768244252760e+00	1.980855816010624437e+02	2.191212859408846043e+02
1.557455358769151976e+00	1.986618752764273381e+02	2.175777902769727916e+02
1.557248004521619045e+00	2.068737284387449336e+02	2.160397518808814254e+02
1.557040705479598497e+00	2.066718266253880074e+02	2.145074108516128319e+02
1.556833461621046188e+00	2.120314020344990524e+02	2.129809976695196951e+02
1.556626272923930410e+00	2.128387881468387377e+02	2.114607333681148873e+02
1.556419139366230553e+00	2.197848297213632804e+02	2.099468297091973170e+02
1.556214014238663568e+00	2.147985404688201356e+02	2.084536782783232240e+02
1.556006990374116938e+00	2.130634674922611111e+02	2.069530303715266086e+02
1.555800021583203296e+00	2.094745687748794012e+02	2.054593228492177559e+02
1.555593107843949108e+00	2.016125608138001724e+02	2.039727322689572304e+02
1.555386249134392385e+00	2.006101282618320170e+02	2.024934268255959182e+02
1.555179445432583130e+00	2.008168951791252823e+02	2.010215665377205028e+02
1.554972696716582670e+00	2.048177797434773311e+02	1.995573034347098087e+02
1.554767952648771878e+00	2.040919946926148896e+02	1.981144859137540379e+02
1.554561313320402149e+00	1.981134453781522495e+02	1.966657673124902317e+02
1.554354728912301864e+00	1.946450685537382128e+02	1.952250547378233136e+02
1.554148199402579422e+00	1.887293233082716029e+02	1.937924702021408905e+02
1.553941724769354327e+00	1.908215391419735170e+02	1.923681286611023609e+02
1.553735304990757848e+00	1.879778858911994917e+02	1.909521381984521042e+02
1.553528940044932805e+00	1.850415745245475705e+02	1.895446002096102802e+02
1.553324575976025468e+00	1.820179124281300460e+02	1.881587673917888424e+02
1.553118320113442197e+00	1.803434321096868871e+02	1.867683308271994065e+02
1.552912119018334147e+00	1.795079610791693767e+02	1.853866118570048229e+02
1.552705972668890766e+00	1.776410880141539224e+02	1.840136869837862434e+02
1.552499881043312824e+00	1.764312251216284722e+02	1.826496269134258057e+02
1.552293844119812416e+00	1.725229986731543192e+02	1.812944967277400110e+02
1.552087861876613406e+00	1.719628482972144639e+02	1.799483560547964487e+02
1.551883876749690527e+00	1.720143741707217657e+02	1.786238309439467002e+02
1.551678003286472540e+00	1.756800088456443802e+02	1.772957412043527654e+02
1.551472184438501989e+00	1.780333923042909987e+02	1.759767884104088580e+02
1.551266420184048922e+00	1.785782839451578923e+02	1.746670120728561812e+02
1.551060710501394269e+00	1.801421937195939620e+02	1.733664470605428107e+02
1.550855055368831614e+00	1.781167624944723400e+02	1.720751237549359871e+02
1.550649454764665425e+00	1.750809376382140385e+02	1.707930682017425852e+02
1.550445847526723764e+00	1.750846970367102529e+02	1.695322660216310453e+02
1.550240355400400727e+00	1.740072976559053473e+02	1.682687196310217246e+02
1.550034917737660667e+00	1.694130915524112879e+02	1.670144944743034614e+02
1.549829534516854013e+00	1.693724015922166757e+02	1.657696007465545165e+02
1.549624205716342518e+00	1.672253427686872556e+02	1.645340450196878521e+02
1.549418931314499925e+00	1.673418841220706952e+02	1.633078303762445671e+02
1.549215647073670876e+00	1.642136222910224888e+02	1.621023928456507690e+02
1.549010480891644059e+00	1.602841662980989668e+02	1.608947682483229187e+02
1.548805369043678271e+00	1.678149049093329666e+02	1.596964744148098703e+02
1.548600311508191663e+00	1.635610349402927000e+02	1.585075017751438509e+02
1.548395308263615489e+00	1.649082264484749487e+02	1.573278378925209324e+02
1.548190359288391216e+00	1.635678903140211560e+02	1.561574675790463402e+02
1.547985464560971636e+00	1.647556390977451883e+02	1.549963730085482325e+02
1.547782556264075460e+00	1.645468819106598062e+02	1.538553570569756630e+02
1.547577769456406349e+00	1.629261388766040568e+02	1.527126635008664550e+02
1.547373036832173643e+00	1.626169836355602740e+02	1.515791777110913472e+02
1.547168358369875429e+00	1.614984520123846892e+02	1.504548723987069536e+02
1.546963734048022010e+00	1.603500663423271817e+02	1.493397181562584990e+02
1.546759163845134788e+00	1.616068111455116139e+02	1.482336835534949557e+02
1.546556576884264178e+00	1.633429898275107348e+02	1.471470414517110328e+02
1.546352114344867967e+00	1.598688633348083954e+02	1.460590589910939627e+02
1.546147705860273058e+00	1.603409995577186180e+02	1.449800910157237297e+02
1.545943351409045263e+00	1.574066784608588137e+02	1.439100989228078049e+02
1.545739050969763273e+00	1.585119416187535251e+02	1.428490425245516064e+02
1.545536731122103102e+00	1.547607253427694616e+02	1.418067647640641553e+02
1.545332538133449063e+00	1.525864661654142935e+02	1.407633699562119034e+02
1.545128399092744464e+00	1.536023883237512848e+02	1.397287819832186813e+02
1.544924313978612629e+00	1.509944714728003987e+02	1.387029551048750875e+02
1.544720282769687758e+00	1.479212737726676892e+02	1.376858423712960189e+02
1.544516305444615822e+00	1.473785935426809601e+02	1.366773956911399068e+02
1.544314305536699017e+00	1.492682441397619186e+02	1.356869581467045691e+02
1.544110435407479276e+00	1.480291906236186037e+02	1.346956144807683984e+02
1.543906619098318389e+00	1.465375939849631095e+02	1.337127868811757594e+02
1.543702856587907180e+00	1.462682441397618618e+02	1.327384233373110760e+02
1.543499147854947351e+00	1.453854489164093593e+02	1.317724710052808632e+02
1.543295492878152597e+00	1.447142857142864045e+02	1.308148762635504738e+02
1.543093812151670852e+00	1.420630252100847315e+02	1.298745017201097198e+02
1.542890264116757004e+00	1.382678018575858232e+02	1.289333808959773648e+02
1.542686769774415545e+00	1.343589119858476408e+02	1.280004531869628579e+02
1.542483329103404355e+00	1.385424590888993919e+02	1.270756623845561393e+02
1.542279942082492639e+00	1.344093321539148747e+02	1.261589517523160850e+02
1.542078526679494077e+00	1.346163202122961025e+02	1.252587992872893352e+02
1.541875246389500020e+00	1.313896505970815838e+02	1.243580020229576633e+02
1.541672019686179951e+00	1.286994692613893676e+02	1.234651125408204422e+02
1.541468846548348148e+00	1.319969040247684404e+02	1.225800724273194646e+02
1.541265726954828885e+00	1.325694383016370921e+02	1.217028229483822344e+02
1.541064576352083826e+00	1.303476337903588842e+02	1.208414721428259213e+02
1.540861563279073199e+00	1.309303405572761960e+02	1.199795545291082988e+02
1.540658603687117045e+00	1.304044670499785070e+02	1.191252503492517576e+02
1.540455697555084491e+00	1.325672268907569560e+02	1.182784999442311147e+02
1.540252844861856651e+00	1.283246351172053892e+02	1.174392435051174033e+02
1.540051958537509202e+00	1.281616541353389778e+02	1.166152339350469020e+02
1.539849212154933422e+00	1.284265811587799249e+02	1.157907162655792916e+02
1.539646519148069492e+00	1.276377708978334340e+02	1.149735130987506722e+02
1.539443879495842271e+00	1.252394957983199504e+02	1.141635643161342699e+02
1.539241293177187941e+00	1.265875718708542195e+02	1.133608097882124781e+02
1.539038760171053788e+00	1.272589562140651935e+02	1.125651893987795660e+02
1.538838190393446492e+00	1.256076957098635063e+02	1.117840493173396510e+02
1.538635763446784877e+00	1.218020787262279185e+02	1.110024511352570755e+02
1.538433389749749303e+00	1.185731977001332780e+02	1.102278076163239859e+02
1.538231069281331242e+00	1.186660769570991931e+02	1.094600589199254301e+02
1.538028802020533048e+00	1.176032728881031915e+02	1.086991453253938289e+02
1.537828495377864035e+00	1.214635117204782659e+02	1.079520902865815373e+02
1.537626333967891723e+00	1.186313578062809881e+02	1.072046052232468583e+02
1.537424225702810121e+00	1.171592215833707655e+02	1.064637775588314668e+02
1.537222170561666212e+00	1.162894736842110888e+02	1.057295482276159930e+02
1.537022073955063739e+00	1.156231755860244448e+02	1.050086929931639332e+02
1.536820124498300633e+00	1.190541795665640450e+02	1.042874230958240958e+02
1.536618228102877293e+00	1.150734188412212688e+02	1.035725761668208804e+02
1.536416384747884001e+00	1.153613445378156825e+02	1.028640940389125404e+02
1.536214594412422141e+00	1.164953560371522769e+02	1.021619188026516554e+02
1.536014760010456337e+00	1.160720919946931815e+02	1.014725291361367141e+02
1.535813075151711837e+00	1.208540468819112448e+02	1.007827368970643107e+02
1.535611443250065378e+00	1.211238390092885169e+02	1.000990800192207502e+02
1.535409864284661641e+00	1.177494471472805344e+02	9.942150173253880041e+01
1.535208338234656855e+00	1.137773109243703118e+02	9.874994557720093269e+01
1.535008765522279051e+00	1.112755417956661717e+02	9.809060686223658365e+01
1.534807344741871971e+00	1.073115877930124782e+02	9.743087137788235452e+01
1.534605976814593431e+00	1.072474568774883465e+02	9.677699111391757469e+01
1.534404661719643403e+00	1.072218045112787195e+02	9.612891093091262462e+01
1.534205297890322450e+00	1.057297655904472151e+02	9.549260912587278938e+01
1.534004087899742519e+00	1.036826625387001997e+02	9.485591165481770304e+01
1.533802930679351029e+00	1.009533392304294921e+02	9.422485147387283178e+01
1.533601826208391028e+00	9.867315347191556896e+01	9.359937487248633659e+01
1.533400774466116889e+00	9.956236178682048887e+01	9.297942851187384861e+01
1.533201671402885324e+00	1.013162317558607413e+02	9.237073087867734955e+01
1.533000724558835071e+00	9.776448474126542010e+01	9.176163556151691125e+01
1.532799830381493367e+00	9.656081379920436802e+01	9.115791323505625599e+01
1.532598988850157218e+00	9.921384343211016699e+01	9.055951208715866585e+01
1.532400093933270258e+00	9.618089340999603110e+01	8.997195181210877024e+01
1.532199357135707318e+00	1.005840336134458681e+02	8.938399015821870819e+01
1.531998672922301852e+00	1.016961521450690498e+02	8.880119708350855490e+01
1.531798041272394606e+00	1.062293233082711907e+02	8.822352235514193808e+01
1.531597462165337209e+00	1.042879256965949253e+02	8.765091614199016590e+01
1.531398827095381332e+00	1.049360902255644135e+02	8.708866031269567998e+01
1.531198352516919270e+00	1.069714727996466905e+02	8.652599659270532584e+01
1.530997930419620845e+00	1.055906678460863048e+02	8.596825477856664577e+01
1.530797560782880762e+00	1.083827952233530283e+02	8.541538665793015639e+01
1.530599133126017808e+00	1.034555506413096424e+02	8.487249223494580974e+01
1.530398867854193767e+00	1.053907563025215381e+02	8.432918363854071231e+01
1.530198654981369977e+00	1.018938522777537088e+02	8.379060699271377644e+01
1.529998494486984217e+00	9.978129146395448856e+01	8.325671571794140391e+01
1.529800273918515474e+00	9.923728438743965796e+01	8.273243505420869326e+01
1.529600217625708414e+00	9.504268022998721221e+01	8.220773330029904002e+01
1.529400213649910301e+00	9.116762494471518607e+01	8.168758006304298647e+01
1.529200261970601105e+00	8.926360017691331450e+01	8.117193039694640788e+01
1.529002248166504874e+00	8.624281291463996979e+01	8.066554162039435028e+01
1.528802400525777871e+00	8.329699248120341792e+01	8.015872444773725647e+01
1.528602605120238822e+00	8.382529854046923390e+01	7.965627886738377583e+01
1.528402861929410772e+00	8.232375055285312726e+01	7.915816155840887802e+01
1.528205054566341037e+00	8.168133569217201284e+01	7.866896850533301233e+01
1.528005415251438404e+00	7.903184431667442311e+01	7.817933956384767669e+01
1.527805828090073037e+00	8.094670499778898431e+01	7.769391174844422210e+01
1.527606293061811726e+00	8.266209641751477477e+01	7.721264334451784350e+01
1.527408691817096598e+00	8.110504201680711844e+01	7.673997533970309348e+01
1.527209260502442101e+00	8.577598407784208234e+01	7.626686393441751477e+01
1.527009881259845159e+00	8.417669172932372135e+01	7.579778956311284333e+01
1.526810554068914749e+00	8.939340999557759915e+01	7.533271209208768937e+01
1.526613158620553579e+00	8.773993808049579002e+01	7.487592360330472729e+01
1.526413934981249776e+00	8.347279964617467840e+01	7.441868431782546622e+01
1.526214763332693014e+00	8.010194604157491938e+01	7.396532423790900168e+01
1.526015643654534903e+00	7.982662538699729282e+01	7.351580477958218296e+01
1.525818453681198728e+00	8.031203007518837467e+01	7.307427497029935637e+01
1.525619437393023858e+00	8.427797434763419915e+01	7.263228719297110558e+01
1.525420473014455380e+00	8.263688633348115786e+01	7.219402692489296669e+01
1.525221560525185982e+00	8.343255196815609054e+01	7.175945709607771050e+01
1.525024575706213303e+00	8.408093763821359801e+01	7.133258929685786143e+01
1.524825766445620623e+00	8.364661654135379365e+01	7.090525666953253392e+01
1.524627009013661993e+00	8.256921716054884541e+01	7.048150583904693178e+01
1.524428303390072292e+00	7.962184873949618691e+01	7.006130121012829193e+01
1.524231523405469080e+00	8.087350729765628898e+01	6.964852232628673789e+01
1.524032920849584638e+00	7.922755417956693691e+01	6.923527213273570169e+01
1.523834370041529773e+00	7.863246351172085724e+01	6.882546384656096450e+01
1.523635870961081995e+00	7.884962406015077363e+01	6.841906330527099556e+01
1.523439295491519019e+00	7.803693056169875319e+01	6.801982317576808157e+01
1.523240899318140107e+00	7.844980097302116917e+01	6.762010568428219415e+01
1.523042554811953941e+00	7.732905793896543400e+01	6.722369586323542023e+01
1.522846132398874675e+00	7.419482529854083452e+01	6.683425455802787951e+01
1.522647890679592830e+00	7.332618310482124002e+01	6.644433165939473440e+01
1.522449700567184872e+00	7.774590888987211201e+01	6.605761943192159436e+01
1.522251562041501360e+00	8.356280406899642799e+01	6.567408611338001378e+01
1.522055343586419696e+00	8.575497567448073255e+01	6.529727420978902330e+01
1.521857307687586536e+00	8.691817779743517747e+01	6.491997549385258992e+01
1.521659323315283752e+00	9.324613003096020236e+01	6.454576267213506924e+01
1.521461390449403872e+00	9.669217160548475931e+01	6.417460529184286600e+01
1.521265375634810679e+00	9.485095090667893203e+01	6.380993212212717935e+01
1.521067545236059360e+00	9.433900928792616014e+01	6.344476742595020369e+01
1.520869766283661217e+00	9.299845201238436232e+01	6.308256900345273976e+01
1.520673903871344601e+00	9.366408668730696263e+01	6.272668328931383996e+01
1.520476227266595703e+00	9.052764263600221284e+01	6.237030285297982601e+01
1.520278602048223737e+00	8.809221583370234043e+01	6.201680231489182660e+01
1.520081028196193840e+00	8.321450685537412539e+01	6.166615340190053729e+01
1.519885368870495412e+00	8.192658115877971170e+01	6.132159640445717486e+01
1.519687897206972504e+00	8.234077841663021502e+01	6.097654087317263816e+01
1.519490476849939764e+00	8.538434321096902124e+01	6.063425419683272111e+01
1.519294969512195115e+00	8.238898717381729853e+01	6.029789981122179654e+01
1.519097651224622370e+00	8.066828836797915869e+01	5.996104437370092910e+01
1.518900384183781149e+00	8.318951791242852778e+01	5.962687763289299170e+01
1.518703168369709422e+00	8.200773993808090268e+01	5.929537335455271574e+01
1.518507863566719518e+00	7.611676249447184261e+01	5.896959587202543673e+01
1.518310749663541293e+00	7.748031844316712125e+01	5.864331442441528708e+01
1.518113686927497374e+00	7.672357363998267488e+01	5.831961864773447246e+01
1.517918533699639250e+00	7.483060592658152643e+01	5.800150110198053000e+01
1.517721572755872828e+00	7.400597080937674832e+01	5.768287773776103933e+01
1.517524662919698120e+00	7.388522777532101316e+01	5.736676568829994949e+01
1.517327804171225480e+00	7.356037151702821575e+01	5.705314062048999091e+01
1.517132852928256170e+00	6.981800088456469666e+01	5.674490252071507257e+01
1.516936095814068519e+00	7.069792127377301938e+01	5.643615655952242349e+01
1.516739389728163356e+00	7.044869526758105849e+01	5.612982635870770309e+01
1.516544589648997743e+00	7.125785050862484127e+01	5.582874484200724652e+01
1.516347985079190552e+00	7.511189739053553183e+01	5.552715424723780302e+01
1.516151431478338418e+00	7.927156125608176751e+01	5.522791045651585051e+01
1.515956782387227308e+00	8.099115435647982508e+01	5.493378124214957836e+01
1.515760330184469540e+00	8.061543564794378369e+01	5.463914199469636657e+01
1.515563928891431544e+00	8.031733746130069562e+01	5.434678278916853600e+01
1.515369430612898416e+00	7.991486068111494490e+01	5.405940809657901269e+01
1.515173130600134144e+00	7.695842547545370849e+01	5.377152267000538899e+01
1.514976881437945400e+00	7.484674922600655123e+01	5.348585264819949003e+01
1.514780683106575987e+00	7.404798761609943369e+01	5.320237687975674845e+01
1.514586385797232149e+00	7.198009730207907353e+01	5.292371814689976617e+01
1.514390288589202438e+00	7.152587350729800164e+01	5.264454812679394280e+01
1.514194242152970382e+00	6.799115435647976824e+01	5.236751045327710585e+01
1.514000095247631794e+00	6.341419725785081596e+01	5.209516869944702222e+01
1.513804149817343569e+00	6.331114551083622644e+01	5.182231551925433877e+01
1.513608255099923250e+00	5.772136222910246062e+01	5.155153474835471172e+01
1.513414258424017556e+00	5.565900044228245491e+01	5.128533241112597807e+01
1.513218464595327273e+00	5.763356921716083292e+01	5.101861873497325206e+01
1.513022721420665517e+00	5.756700574966856720e+01	5.075391943642222969e+01
1.512828874799890810e+00	5.665148164528996944e+01	5.049368459863053715e+01
1.512633232396926486e+00	5.915258735073005880e+01	5.023293872720993392e+01
1.512437640589242793e+00	5.962074303405601938e+01	4.997415104511298267e+01
1.512242099357215208e+00	6.403560371517059480e+01	4.971730316454126353e+01
1.512048452696728607e+00	6.354842989827541544e+01	4.946477293687762966e+01
1.511853012080514258e+00	6.344272445820463702e+01	4.921173240709361352e+01
1.511657621981328692e+00	6.443122512162790372e+01	4.896057785644128302e+01
1.511464124970132605e+00	6.786466165413565932e+01	4.871363475144576682e+01
1.511268835370149555e+00	6.650973020787294843e+01	4.846618212403330972e+01
1.511073596228659444e+00	6.946528084918212187e+01	4.822056335817762118e+01
1.510880248693348360e+00	6.738058381247267903e+01	4.797905297900084776e+01
1.510685109934630121e+00	6.457850508624532893e+01	4.773703404573153364e+01
1.510490021575958908e+00	6.552697921273805548e+01	4.749679850470970166e+01
1.510296823343395101e+00	6.759818664307861980e+01	4.726057133743254468e+01
1.510101835251244751e+00	6.301592215833733235e+01	4.702383676434190818e+01
1.509906897500785661e+00	6.017425917735545227e+01	4.678883670758212787e+01
1.509713848398098968e+00	6.112074303405603359e+01	4.655774795865957572e+01
1.509519010798089367e+00	5.662184873949607322e+01	4.632615312360256610e+01
1.509324223481505411e+00	5.434674922600645885e+01	4.609624546914012910e+01
1.509131323336092345e+00	5.723595754091137877e+01	4.587015490776416726e+01
1.508936636054065694e+00	5.723153471915109947e+01	4.564355974291687801e+01
1.508741998997288780e+00	5.876957098628953702e+01	4.541860591153524496e+01
1.508549247636811863e+00	5.756833259619665455e+01	4.519737771685554861e+01
1.508354710498879037e+00	5.691751437417099169e+01	4.497564655609693318e+01
1.508160223528109523e+00	5.829677134011528494e+01	4.475551232032481863e+01
1.507967620780497287e+00	5.775232198142442286e+01	4.453901493345438212e+01
1.507773233613036945e+00	5.544913754975701181e+01	4.432201636455066307e+01
1.507578896554743197e+00	5.915148164528998365e+01	4.410657170243416658e+01
1.507386442248188851e+00	5.660526315789500984e+01	4.389467768315504514e+01
1.507192204877847441e+00	5.604776647501132913e+01	4.368228440466205598e+01
1.506998017558765390e+00	5.578726227333066134e+01	4.347140335822330570e+01
1.506805711521727487e+00	5.712560813799231596e+01	4.326398924630612441e+01
1.506611623775418352e+00	5.478107032286625611e+01	4.305607792909445664e+01
1.506419416333855343e+00	5.381954887218071804e+01	4.285157917334802136e+01
1.506225428083752149e+00	5.431777974347659921e+01	4.264658464841808438e+01
1.506031489788655087e+00	5.284365325077425268e+01	4.244303580172351786e+01
1.505839430331472606e+00	5.352830605926607888e+01	4.224281978953423788e+01
1.505645591417697604e+00	5.513747604304877115e+01	4.204211026400117390e+01
1.505451802401259087e+00	5.681270857625344206e+01	4.184280810589716282e+01
1.505259890757618901e+00	5.840791819119987593e+01	4.164676134259957507e+01
1.505066201007794646e+00	5.977701942020821946e+01	4.145022343352228233e+01
1.504872561097726047e+00	6.077392679559855537e+01	4.125505576570456867e+01
1.504680797097052158e+00	6.125255484969099484e+01	4.106306826609749550e+01
1.504487256339067214e+00	6.106681811480562772e+01	4.087059209315184916e+01
1.504293765363345470e+00	6.007063112326257937e+01	4.067945017993020684e+01
1.504102148835324781e+00	5.811790840738196096e+01	4.049141534977173507e+01
