# Supplementary material for: Kapitza-resistance-like exciton dynamics in atomically flat MoSe2-WSe2 lateral heterojunction
Source: Nat Commun. 2023 Sep 21;14:5881. doi: 10.1038/s41467-023-41538-6 (PMC10514293; doi:10.1038/s41467-023-41538-6)
Supplement: Supplementary file 3 — Source Data [file 41467_2023_41538_MOESM3_ESM.zip › Data/Figure2/Fig2b3.txt]

1.730786421645406081e+00	-6.267942583732013517e-01	0.000000000000000000e+00	2.960202907793818028e+01	2.960202907793818028e+01
1.730527934142225721e+00	4.098086124401918440e+00	0.000000000000000000e+00	2.979944075698550066e+01	2.979944075698550066e+01
1.730271938528439524e+00	7.697485692841733673e+00	0.000000000000000000e+00	2.999685496100266846e+01	2.999685496100266846e+01
1.730013604663818150e+00	1.031731400694249245e+01	0.000000000000000000e+00	3.019801924143497374e+01	3.019801924143497374e+01
1.729757761184867793e+00	1.210348062670044555e+01	0.000000000000000000e+00	3.039919632150908768e+01	3.039919632150908768e+01
1.729501993365677448e+00	1.320189511211183131e+01	0.000000000000000000e+00	3.060228038530858541e+01	3.060228038530858541e+01
1.729243889342175988e+00	1.375846702317290848e+01	0.000000000000000000e+00	3.080923809410468550e+01	3.080923809410468550e+01
1.728988273454833635e+00	1.391910591987991808e+01	0.000000000000000000e+00	3.101622490900004436e+01	3.101622490900004436e+01
1.728730322728172730e+00	1.382972136222910464e+01	0.000000000000000000e+00	3.122717073016911371e+01	3.122717073016911371e+01
1.728474858637342182e+00	1.363622291021678556e+01	0.000000000000000000e+00	3.143815718944437521e+01	3.143815718944437521e+01
1.728219470038053762e+00	1.513180008845650804e+01	0.000000000000000000e+00	3.165117108989068839e+01	3.165117108989068839e+01
1.727961748641495543e+00	1.666386554621857030e+01	0.000000000000000000e+00	3.186827629873621603e+01	3.186827629873621603e+01
1.727706511636332820e+00	1.686488279522343703e+01	0.000000000000000000e+00	3.208544043640734600e+01	3.208544043640734600e+01
1.727448943195909248e+00	1.791287041132250835e+01	0.000000000000000000e+00	3.230678731531364178e+01	3.230678731531364178e+01
1.727193857649936826e+00	1.823440955329508739e+01	0.000000000000000000e+00	3.252820605096597006e+01	3.252820605096597006e+01
1.726938847427786694e+00	1.732529854046889994e+01	0.000000000000000000e+00	3.275178196927614493e+01	3.275178196927614493e+01
1.726681507807963145e+00	1.825342768686430617e+01	0.000000000000000000e+00	3.297968240150559893e+01	3.297968240150559893e+01
1.726426648843216505e+00	1.652167182662546807e+01	0.000000000000000000e+00	3.320767518429306620e+01	3.320767518429306620e+01
1.726169461839830443e+00	1.580694383016372129e+01	0.000000000000000000e+00	3.344009050049228904e+01	3.344009050049228904e+01
1.725914753997950912e+00	1.589252543122519867e+01	0.000000000000000000e+00	3.367261264511917318e+01	3.367261264511917318e+01
1.725660121312670992e+00	1.568575851393196530e+01	0.000000000000000000e+00	3.390743182987671389e+01	3.390743182987671389e+01
1.725403162621889530e+00	1.483768244139768377e+01	0.000000000000000000e+00	3.414682559900906256e+01	3.414682559900906256e+01
1.725148680858287431e+00	1.369991154356486263e+01	0.000000000000000000e+00	3.438634913671652527e+01	3.438634913671652527e+01
1.724891874445251494e+00	1.177089783281739699e+01	0.000000000000000000e+00	3.463055242964022540e+01	3.463055242964022540e+01
1.724637543469189183e+00	1.351525873507304354e+01	0.000000000000000000e+00	3.487490169018025199e+01	3.487490169018025199e+01
1.724383287482997407e+00	1.399911543564801519e+01	0.000000000000000000e+00	3.512169887929007928e+01	3.512169887929007928e+01
1.724126708876073444e+00	1.454290137107481762e+01	0.000000000000000000e+00	3.537333903862030127e+01	3.537333903862030127e+01
1.723872603476826804e+00	1.574303405572762848e+01	0.000000000000000000e+00	3.562515082243407960e+01	3.562515082243407960e+01
1.723618572967712703e+00	1.744957983193285500e+01	0.000000000000000000e+00	3.587950671575938344e+01	3.587950671575938344e+01
1.723362221863915078e+00	1.869703670942070062e+01	0.000000000000000000e+00	3.613887594877630249e+01	3.613887594877630249e+01
1.723108341741506511e+00	1.920698805838133794e+01	0.000000000000000000e+00	3.639844423422027120e+01	3.639844423422027120e+01
1.722852142375754791e+00	1.945886775762946286e+01	0.000000000000000000e+00	3.666314378246983807e+01	3.666314378246983807e+01
1.722598412506547660e+00	2.038611233967280967e+01	0.000000000000000000e+00	3.692806173984783413e+01	3.692806173984783413e+01
1.722344757361531586e+00	2.045886775762946641e+01	0.000000000000000000e+00	3.719569447564892073e+01	3.719569447564892073e+01
1.722088784994805444e+00	2.062538699690412614e+01	0.000000000000000000e+00	3.746864160745735717e+01	3.746864160745735717e+01
1.721835279903342730e+00	1.977156125608147619e+01	0.000000000000000000e+00	3.774183778959299929e+01	3.774183778959299929e+01
1.721579458938566454e+00	2.022246793454233682e+01	0.000000000000000000e+00	3.802047518073147359e+01	3.802047518073147359e+01
1.721326103767546911e+00	2.007010172490058153e+01	0.000000000000000000e+00	3.829938323985545878e+01	3.829938323985545878e+01
1.721072823155267439e+00	1.859354268023007961e+01	0.000000000000000000e+00	3.858119060995814209e+01	3.858119060995814209e+01
1.720817228686904787e+00	1.748761609907129255e+01	0.000000000000000000e+00	3.886863621467762897e+01	3.886863621467762897e+01
1.720564097796009495e+00	1.742547545333931680e+01	0.000000000000000000e+00	3.915638669754893186e+01	3.915638669754893186e+01
1.720311041364880111e+00	1.635382574082272455e+01	0.000000000000000000e+00	3.944715432249238063e+01	3.944715432249238063e+01
1.720055673092263371e+00	1.625409111012834273e+01	0.000000000000000000e+00	3.974376612498210193e+01	3.974376612498210193e+01
1.719802766183812004e+00	1.583215391419733464e+01	0.000000000000000000e+00	4.004071934260416299e+01	4.004071934260416299e+01
1.719547548777578649e+00	1.548739495798326971e+01	0.000000000000000000e+00	4.034365944554389927e+01	4.034365944554389927e+01
1.719294791259322164e+00	1.551393188854497041e+01	0.000000000000000000e+00	4.064696672973177982e+01	4.064696672973177982e+01
1.719042108036159977e+00	1.493609022556398536e+01	0.000000000000000000e+00	4.095350060803013292e+01	4.095350060803013292e+01
1.718787116325430242e+00	1.546926138876610857e+01	0.000000000000000000e+00	4.126624324856238246e+01	4.126624324856238246e+01
1.718534582294342083e+00	1.835404688191075095e+01	0.000000000000000000e+00	4.157939382878286949e+01	4.157939382878286949e+01
1.718282122459840799e+00	2.053715170278648117e+01	0.000000000000000000e+00	4.189590488748619634e+01	4.189590488748619634e+01
1.718027356145363616e+00	2.382883679787716247e+01	0.000000000000000000e+00	4.221885682253944339e+01	4.221885682253944339e+01
1.717775045305165671e+00	2.502122954444947922e+01	0.000000000000000000e+00	4.254226020765833027e+01	4.254226020765833027e+01
1.717520429324028042e+00	2.322467934542249424e+01	0.000000000000000000e+00	4.287226542452405909e+01	4.287226542452405909e+01
1.717268267346274468e+00	2.458624502432563830e+01	0.000000000000000000e+00	4.320275276391296870e+01	4.320275276391296870e+01
1.717016179401211318e+00	2.566651923927478407e+01	0.000000000000000000e+00	4.353683882091625890e+01	4.353683882091625890e+01
1.716761788318439175e+00	2.677443609022569504e+01	0.000000000000000000e+00	4.387777713251540490e+01	4.387777713251540490e+01
1.716509849038632129e+00	2.883370190181350168e+01	0.000000000000000000e+00	4.421924606884647346e+01	4.421924606884647346e+01
1.716257983693470601e+00	3.029898275099527893e+01	0.000000000000000000e+00	4.456446616551948381e+01	4.456446616551948381e+01
1.716003817211221305e+00	3.410238832375071638e+01	0.000000000000000000e+00	4.491680071243130357e+01	4.491680071243130357e+01
1.715752100334475783e+00	3.401127819548889164e+01	0.000000000000000000e+00	4.526971763957097039e+01	4.526971763957097039e+01
1.715498083655030204e+00	3.562936753648845212e+01	0.000000000000000000e+00	4.562993095731347637e+01	4.562993095731347637e+01
1.715246515115461889e+00	3.605130473241946021e+01	0.000000000000000000e+00	4.599076312780029951e+01	4.599076312780029951e+01
1.714995020347414023e+00	3.656501547987633671e+01	0.000000000000000000e+00	4.635561799934347960e+01	4.635561799934347960e+01
1.714741227772945020e+00	3.845842547545353085e+01	0.000000000000000000e+00	4.672805252888421279e+01	4.672805252888421279e+01
1.714489881145812689e+00	3.830716497125184361e+01	0.000000000000000000e+00	4.710116356566200579e+01	4.710116356566200579e+01
1.714238608192616642e+00	3.776802299867333801e+01	0.000000000000000000e+00	4.747847122779166540e+01	4.747847122779166540e+01
1.713985039426681789e+00	3.892768686421955238e+01	0.000000000000000000e+00	4.786365537461382047e+01	4.786365537461382047e+01
1.713733914418486215e+00	3.638965059708111482e+01	0.000000000000000000e+00	4.824957752579857129e+01	4.824957752579857129e+01
1.713482862986815736e+00	3.557363998230889024e+01	0.000000000000000000e+00	4.863987912877848885e+01	4.863987912877848885e+01
1.713229517733495300e+00	3.219924812030090777e+01	0.000000000000000000e+00	4.903836834469477424e+01	4.903836834469477424e+01
1.712978614051255066e+00	3.219327731092452893e+01	0.000000000000000000e+00	4.943766115081499635e+01	4.943766115081499635e+01
1.712725417875397227e+00	3.252587350729781690e+01	0.000000000000000000e+00	4.984535766348510322e+01	4.984535766348510322e+01
1.712474661812195098e+00	3.277598407784182655e+01	0.000000000000000000e+00	5.025390396378189450e+01	5.025390396378189450e+01
1.712223979163444598e+00	3.532198142414878106e+01	0.000000000000000000e+00	5.066715580980112321e+01	5.066715580980112321e+01
1.711971006007851237e+00	3.765325077399398879e+01	0.000000000000000000e+00	5.108914811049065463e+01	5.108914811049065463e+01
1.711720470783143044e+00	3.869969040247696768e+01	0.000000000000000000e+00	5.151206319116175081e+01	5.151206319116175081e+01
1.711470008875931370e+00	3.937262273330404128e+01	0.000000000000000000e+00	5.193989294851095906e+01	5.193989294851095906e+01
1.711217258446071865e+00	3.808071649712535134e+01	0.000000000000000000e+00	5.237681640675161532e+01	5.237681640675161532e+01
1.710966943768250426e+00	3.816386554621867333e+01	0.000000000000000000e+00	5.281474045618065816e+01	5.281474045618065816e+01
1.710716702311141812e+00	3.802366209641769501e+01	0.000000000000000000e+00	5.325779921915597726e+01	5.325779921915597726e+01
1.710464174313002683e+00	3.977620521892987426e+01	0.000000000000000000e+00	5.371032233849360438e+01	5.371032233849360438e+01
1.710214079890973959e+00	3.968266253869988702e+01	0.000000000000000000e+00	5.416392898203933726e+01	5.416392898203933726e+01
1.709964058593044456e+00	3.879787704555525352e+01	0.000000000000000000e+00	5.462290190291473380e+01	5.462290190291473380e+01
1.709711752733129586e+00	3.706236178682017623e+01	0.000000000000000000e+00	5.509172820755856748e+01	5.509172820755856748e+01
1.709461878276311797e+00	3.972622733303867903e+01	0.000000000000000000e+00	5.556172641095434273e+01	5.556172641095434273e+01
1.709209720577510749e+00	3.835426802299886617e+01	0.000000000000000000e+00	5.604184848630580973e+01	5.604184848630580973e+01
1.708959992832480124e+00	4.123330384785513303e+01	0.000000000000000000e+00	5.652320466488595940e+01	5.652320466488595940e+01
1.708710338050802191e+00	4.348695267580738744e+01	0.000000000000000000e+00	5.701034074338311086e+01	5.701034074338311086e+01
1.708458402001907128e+00	4.514927023440977649e+01	0.000000000000000000e+00	5.750802264952741893e+01	5.750802264952741893e+01
1.708208893738616396e+00	4.804599734630718189e+01	0.000000000000000000e+00	5.800703686627171152e+01	5.800703686627171152e+01
1.707959458342517278e+00	5.289385227775346721e+01	0.000000000000000000e+00	5.851209660348769859e+01	5.851209660348769859e+01
1.707707743651406984e+00	5.506103494029217416e+01	0.000000000000000000e+00	5.902814533429780397e+01	5.902814533429780397e+01
1.707458454580634832e+00	5.613025210084060745e+01	0.000000000000000000e+00	5.954563096201697192e+01	5.954563096201697192e+01
1.707209238281061747e+00	5.423573639982335237e+01	0.000000000000000000e+00	6.006944184213938343e+01	6.006944184213938343e+01
1.706957744656127929e+00	5.271118973905376492e+01	0.000000000000000000e+00	6.060470726378687090e+01	6.060470726378687090e+01
1.706708674489161082e+00	5.279898275099539262e+01	0.000000000000000000e+00	6.114152093104838315e+01	6.114152093104838315e+01
1.706459676997569508e+00	5.280252100840362317e+01	0.000000000000000000e+00	6.168495448758951483e+01	6.168495448758951483e+01
1.706208404147716129e+00	5.406059265811614978e+01	0.000000000000000000e+00	6.224033174935680535e+01	6.224033174935680535e+01
1.705959552596347573e+00	5.408027421494941223e+01	0.000000000000000000e+00	6.279737576855733039e+01	6.279737576855733039e+01
1.705710773624698806e+00	5.347235736399849060e+01	0.000000000000000000e+00	6.336135005226272199e+01	6.336135005226272199e+01
1.705459721259339867e+00	5.173109243697504667e+01	0.000000000000000000e+00	6.393778211833732428e+01	6.393778211833732428e+01
1.705211088035869071e+00	5.488456435205688422e+01	0.000000000000000000e+00	6.451600703422093375e+01	6.451600703422093375e+01
1.704962527296629782e+00	5.578040689960221954e+01	0.000000000000000000e+00	6.510148920191853961e+01	6.510148920191853961e+01
1.704711695125690651e+00	5.640247678018603494e+01	0.000000000000000000e+00	6.569996950565085569e+01	6.569996950565085569e+01
1.704463279942920684e+00	5.894493586908476601e+01	0.000000000000000000e+00	6.630037676541938652e+01	6.630037676541938652e+01
1.704212594637094069e+00	6.080030959752351549e+01	0.000000000000000000e+00	6.691415829680543936e+01	6.691415829680543936e+01
1.703964324882975223e+00	6.151503759398525517e+01	0.000000000000000000e+00	6.752996101158517206e+01	6.752996101158517206e+01
1.703716127454213858e+00	6.474922600619227353e+01	0.000000000000000000e+00	6.815360575650529995e+01	6.815360575650529995e+01
1.703465661860174452e+00	6.655860238832407560e+01	0.000000000000000000e+00	6.879121216179171938e+01	6.879121216179171938e+01
1.703217609668915555e+00	6.721494913755009293e+01	0.000000000000000000e+00	6.943098822397382719e+01	6.943098822397382719e+01
1.702969629707972166e+00	6.666121185316265496e+01	0.000000000000000000e+00	7.007898220088783603e+01	7.007898220088783603e+01
1.702719383536999143e+00	6.984608580274249334e+01	0.000000000000000000e+00	7.074155546662410643e+01	7.074155546662410643e+01
1.702471548622744635e+00	7.038522777532099894e+01	0.000000000000000000e+00	7.140645609813005024e+01	7.140645609813005024e+01
1.702223785843930193e+00	7.384851835471066295e+01	0.000000000000000000e+00	7.207997068732674961e+01	7.207997068732674961e+01
1.701973758807807879e+00	7.262848297213658100e+01	0.000000000000000000e+00	7.276871404171221513e+01	7.276871404171221513e+01
1.701726140885202687e+00	7.513931888544928483e+01	0.000000000000000000e+00	7.345995218164145513e+01	7.345995218164145513e+01
1.701478595003327987e+00	7.815524104378631876e+01	0.000000000000000000e+00	7.416022153520204085e+01	7.416022153520204085e+01
1.701228786814344751e+00	7.784254754533429832e+01	0.000000000000000000e+00	7.487640265144872842e+01	7.487640265144872842e+01
1.700981385598533624e+00	7.891043785935465849e+01	0.000000000000000000e+00	7.559525616348356891e+01	7.559525616348356891e+01
1.700734056328909061e+00	8.381689517912468546e+01	0.000000000000000000e+00	7.632358044528332641e+01	7.632358044528332641e+01
1.700484466699857977e+00	8.598053958425518317e+01	0.000000000000000000e+00	7.706853474385742686e+01	7.706853474385742686e+01
1.700237281906483267e+00	8.869792127377309043e+01	0.000000000000000000e+00	7.781634971751076080e+01	7.781634971751076080e+01
1.699990168964916837e+00	9.009509066784653442e+01	0.000000000000000000e+00	7.857409843251291193e+01	7.857409843251291193e+01
1.699740797609092136e+00	9.150928792569705195e+01	0.000000000000000000e+00	7.934923246841778166e+01	7.934923246841778166e+01
1.699493828954294461e+00	9.188721804511322944e+01	0.000000000000000000e+00	8.012742659894153974e+01	8.012742659894153974e+01
1.699246932057090875e+00	9.397832817337508970e+01	0.000000000000000000e+00	8.091604199507467854e+01	8.091604199507467854e+01
1.698997778688288829e+00	9.745510835913360381e+01	0.000000000000000000e+00	8.172283691163609376e+01	8.172283691163609376e+01
1.698751025888703969e+00	9.962184873949627217e+01	0.000000000000000000e+00	8.253290293852278126e+01	8.253290293852278126e+01
1.698504344752664874e+00	9.993719593100446730e+01	0.000000000000000000e+00	8.335390345920332322e+01	8.335390345920332322e+01
1.698255409085181133e+00	1.035037593984967401e+02	0.000000000000000000e+00	8.419391848423941838e+01	8.419391848423941838e+01
1.698008871857940694e+00	1.021360017691292086e+02	0.000000000000000000e+00	8.503742766227402683e+01	8.503742766227402683e+01
1.697762406200361562e+00	1.041806722689080686e+02	0.000000000000000000e+00	8.589241142134193296e+01	8.589241142134193296e+01
1.697516012081283110e+00	1.035988500663428482e+02	0.000000000000000000e+00	8.675905536925856154e+01	8.675905536925856154e+01
1.697267366011720791e+00	1.061766917293238350e+02	0.000000000000000000e+00	8.764589294451940304e+01	8.764589294451940304e+01
1.697021115550390702e+00	1.085849181777979595e+02	0.000000000000000000e+00	8.853654118775088477e+01	8.853654118775088477e+01
1.696774936533895328e+00	1.076954887218050345e+02	0.000000000000000000e+00	8.943942726804377230e+01	8.943942726804377230e+01
1.696526507501245229e+00	1.085895621406462510e+02	0.000000000000000000e+00	9.036344457766604421e+01	9.036344457766604421e+01
1.696280471954446423e+00	1.112521008403366807e+02	0.000000000000000000e+00	9.129152508600522253e+01	9.129152508600522253e+01
1.696034507758979126e+00	1.134942503317121805e+02	0.000000000000000000e+00	9.223245056979284584e+01	9.223245056979284584e+01
1.695786295479196015e+00	1.120919946926144348e+02	0.000000000000000000e+00	9.319549211329844240e+01	9.319549211329844240e+01
1.695540474565701672e+00	1.162277753206551552e+02	0.000000000000000000e+00	9.416286249216354065e+01	9.416286249216354065e+01
1.695294724910199724e+00	1.148140203449806620e+02	0.000000000000000000e+00	9.514371553144063398e+01	9.514371553144063398e+01
1.695046729099733307e+00	1.144398496240607130e+02	0.000000000000000000e+00	9.614771859472486426e+01	9.614771859472486426e+01
1.694801122538807547e+00	1.189840778416635771e+02	0.000000000000000000e+00	9.715632938091907533e+01	9.715632938091907533e+01
1.694555587142696940e+00	1.211660769570992215e+02	0.000000000000000000e+00	9.817909203719037237e+01	9.817909203719037237e+01
1.694307807518492748e+00	1.231402034498015894e+02	0.000000000000000000e+00	9.922608966030711031e+01	9.922608966030711031e+01
1.694062415029889079e+00	1.238113666519245442e+02	0.000000000000000000e+00	1.002779871629417272e+02	1.002779871629417272e+02
1.693817093613085634e+00	1.273403361344544038e+02	0.000000000000000000e+00	1.013447381382524384e+02	1.013447381382524384e+02
1.693569529892581249e+00	1.323474126492708933e+02	0.000000000000000000e+00	1.024368617486703528e+02	1.024368617486703528e+02
1.693324351196540789e+00	1.375689960194610819e+02	0.000000000000000000e+00	1.035341905226208610e+02	1.035341905226208610e+02
1.693079243479448381e+00	1.405168067226897506e+02	0.000000000000000000e+00	1.046471074849304159e+02	1.046471074849304159e+02
1.692831895380574103e+00	1.444051304732426217e+02	0.000000000000000000e+00	1.057865890800511295e+02	1.057865890800511295e+02
1.692586930197825801e+00	1.489632905793903888e+02	0.000000000000000000e+00	1.069315939094649366e+02	1.069315939094649366e+02
1.692342035901334585e+00	1.482195931003987539e+02	0.000000000000000000e+00	1.080929552821352218e+02	1.080929552821352218e+02
1.692097212460336397e+00	1.474949137549763805e+02	0.000000000000000000e+00	1.092709360156195260e+02	1.092709360156195260e+02
1.691850151194270957e+00	1.509316674038043686e+02	0.000000000000000000e+00	1.104771562661982500e+02	1.104771562661982500e+02
1.691605470039758030e+00	1.521612118531630813e+02	0.000000000000000000e+00	1.116893423254884254e+02	1.116893423254884254e+02
1.691360859648261439e+00	1.492273330384792871e+02	0.000000000000000000e+00	1.129189612961281455e+02	1.129189612961281455e+02
1.691114013347864375e+00	1.489051304732426502e+02	0.000000000000000000e+00	1.141781434945012990e+02	1.141781434945012990e+02
1.690869545057190226e+00	1.482492260061926856e+02	0.000000000000000000e+00	1.154436365888743126e+02	1.154436365888743126e+02
1.690625147437217368e+00	1.498266253869976481e+02	0.000000000000000000e+00	1.167274099289870151e+02	1.167274099289870151e+02
1.690378515822051231e+00	1.562083149049101110e+02	0.000000000000000000e+00	1.180421280640235437e+02	1.180421280640235437e+02
1.690134260117561071e+00	1.601023883237513417e+02	0.000000000000000000e+00	1.193635117340735121e+02	1.193635117340735121e+02
1.689890074991617697e+00	1.649206103494037450e+02	0.000000000000000000e+00	1.207040561886142171e+02	1.207040561886142171e+02
1.689643657781732866e+00	1.716346749226014481e+02	0.000000000000000000e+00	1.220769850599131559e+02	1.220769850599131559e+02
1.689399614386254189e+00	1.780066342326412894e+02	0.000000000000000000e+00	1.234569417975412335e+02	1.234569417975412335e+02
1.689155641477327885e+00	1.827346306943838954e+02	0.000000000000000000e+00	1.248569719654767454e+02	1.248569719654767454e+02
1.688911739024420156e+00	1.864416187527651800e+02	0.000000000000000000e+00	1.262773856553987315e+02	1.262773856553987315e+02
1.688665607030102933e+00	1.874093321539151020e+02	0.000000000000000000e+00	1.277321911764110212e+02	1.277321911764110212e+02
1.688421846061662235e+00	1.936298098186652510e+02	0.000000000000000000e+00	1.291945149702177957e+02	1.291945149702177957e+02
1.688178155457459084e+00	1.936143299425042983e+02	0.000000000000000000e+00	1.306781748948157826e+02	1.306781748948157826e+02
1.687932237217388387e+00	1.919502432551977620e+02	0.000000000000000000e+00	1.321977988841188960e+02	1.321977988841188960e+02
1.687688687913383445e+00	1.917704555506422253e+02	0.000000000000000000e+00	1.337253108282494907e+02	1.337253108282494907e+02
1.687445208881993119e+00	1.899942503317125784e+02	0.000000000000000000e+00	1.352751383749335332e+02	1.352751383749335332e+02
1.687199504117836035e+00	1.862151702786386807e+02	0.000000000000000000e+00	1.368625558741406678e+02	1.368625558741406678e+02
1.686956166202694840e+00	1.816220698805847178e+02	0.000000000000000000e+00	1.384582278015468546e+02	1.384582278015468546e+02
1.686712898468704980e+00	1.853589119858478966e+02	0.000000000000000000e+00	1.400772179131856490e+02	1.400772179131856490e+02
1.686469700885509626e+00	1.876048208757196107e+02	0.000000000000000000e+00	1.417198636625532231e+02	1.417198636625532231e+02
1.686224280101240813e+00	1.907574082264493995e+02	0.000000000000000000e+00	1.434023426738261549e+02	1.434023426738261549e+02
1.685981223389716677e+00	1.957417072092004560e+02	0.000000000000000000e+00	1.450935502734934630e+02	1.450935502734934630e+02
1.685738236737734930e+00	2.000097302078735879e+02	0.000000000000000000e+00	1.468094390192590026e+02	1.468094390192590026e+02
1.685493028782103275e+00	2.058812472357374190e+02	0.000000000000000000e+00	1.485668961133905839e+02	1.485668961133905839e+02
1.685250182818587072e+00	2.128823529411775155e+02	0.000000000000000000e+00	1.503334186182652843e+02	1.503334186182652843e+02
1.685007406823519238e+00	2.217708978328184344e+02	0.000000000000000000e+00	1.521256572559804852e+02	1.521256572559804852e+02
1.684764700766665735e+00	2.260090667846096721e+02	0.000000000000000000e+00	1.539439566309324618e+02	1.539439566309324618e+02
1.684519775930306551e+00	2.379546660769582900e+02	0.000000000000000000e+00	1.558061908115315077e+02	1.558061908115315077e+02
1.684277210318328555e+00	2.463520566121197248e+02	0.000000000000000000e+00	1.576778981410712959e+02	1.576778981410712959e+02
1.684034714553680701e+00	2.557432551968168184e+02	0.000000000000000000e+00	1.595767002917504840e+02	1.595767002917504840e+02
1.683790001901295463e+00	2.592700132684665277e+02	0.000000000000000000e+00	1.615212422931219578e+02	1.615212422931219578e+02
1.683547646399057074e+00	2.644352056612131605e+02	0.000000000000000000e+00	1.634755195433184838e+02	1.634755195433184838e+02
1.683305360653423177e+00	2.646901813356934667e+02	0.000000000000000000e+00	1.654579122291101783e+02	1.654579122291101783e+02
1.683060859909401685e+00	2.649486952675820248e+02	0.000000000000000000e+00	1.674878609656123842e+02	1.674878609656123842e+02
1.682818714244026514e+00	2.652056612118544194e+02	0.000000000000000000e+00	1.695277557270734690e+02	1.695277557270734690e+02
1.682576638244686063e+00	2.692494471472812734e+02	0.000000000000000000e+00	1.715967594549888133e+02	1.715967594549888133e+02
1.682334631881320597e+00	2.655429013710760273e+02	0.000000000000000000e+00	1.736951935615414300e+02	1.736951935615414300e+02
1.682090413032978793e+00	2.639122069880596655e+02	0.000000000000000000e+00	1.758435938155951419e+02	1.758435938155951419e+02
1.681848546507684672e+00	2.690174701459544622e+02	0.000000000000000000e+00	1.780021154147801496e+02	1.780021154147801496e+02
1.681606749528004929e+00	2.690599292348531435e+02	0.000000000000000000e+00	1.801909988689063198e+02	1.801909988689063198e+02
1.681362741947076467e+00	2.734265811587806638e+02	0.000000000000000000e+00	1.824316252251379353e+02	1.824316252251379353e+02
1.681121084624052076e+00	2.783182220256537107e+02	0.000000000000000000e+00	1.846824023556231680e+02	1.846824023556231680e+02
1.680879496756437996e+00	2.825110570544020447e+02	0.000000000000000000e+00	1.869644025928920144e+02	1.869644025928920144e+02
1.680637978314295067e+00	2.904628482972150323e+02	0.000000000000000000e+00	1.892778925046650897e+02	1.892778925046650897e+02
1.680394251776837100e+00	2.949579831932787215e+02	0.000000000000000000e+00	1.916454040572523070e+02	1.916454040572523070e+02
1.680152872750137583e+00	3.051550199026993937e+02	0.000000000000000000e+00	1.940229292858330439e+02	1.940229292858330439e+02
1.679911563058912982e+00	3.051678460858042286e+02	0.000000000000000000e+00	1.964326734052377788e+02	1.964326734052377788e+02
1.679670322673292526e+00	3.108920831490506202e+02	0.000000000000000000e+00	1.988748508063844724e+02	1.988748508063844724e+02
1.679426876694033011e+00	3.103348076072549588e+02	0.000000000000000000e+00	2.013731632139035526e+02	2.013731632139035526e+02
1.679185775483200027e+00	3.178332596196389090e+02	0.000000000000000000e+00	2.038810958894368071e+02	2.038810958894368071e+02
1.678944743488181457e+00	3.191554621848755460e+02	0.000000000000000000e+00	2.064220060123198550e+02	2.064220060123198550e+02
1.678701507774462032e+00	3.218363555948710655e+02	0.000000000000000000e+00	2.090204778203846274e+02	2.090204778203846274e+02
1.678460614773961135e+00	3.201494913754991103e+02	0.000000000000000000e+00	2.116280641130407787e+02	2.116280641130407787e+02
1.678219790899640573e+00	3.214378593542696194e+02	0.000000000000000000e+00	2.142689917105869313e+02	2.142689917105869313e+02
1.677979036121750145e+00	3.181441839893867609e+02	0.000000000000000000e+00	2.169433346902718540e+02	2.169433346902718540e+02
1.677736080119405226e+00	3.253531623175601908e+02	0.000000000000000000e+00	2.196768458630918133e+02	2.196768458630918133e+02
1.677495464096343980e+00	3.311222910216734476e+02	0.000000000000000000e+00	2.224184518986900798e+02	2.224184518986900798e+02
1.677254917080284624e+00	3.330643520566137568e+02	0.000000000000000000e+00	2.251935322632561167e+02	2.251935322632561167e+02
1.677012170709141881e+00	3.388533834586482385e+02	0.000000000000000000e+00	2.280287005509358096e+02	2.280287005509358096e+02
1.676771762268366217e+00	3.343620079610808489e+02	0.000000000000000000e+00	2.308708881792772445e+02	2.308708881792772445e+02
1.676531422745318523e+00	3.366477222467950696e+02	0.000000000000000000e+00	2.337463248700645124e+02	2.337463248700645124e+02
1.676291152110368055e+00	3.387930119416204207e+02	0.000000000000000000e+00	2.366548638311887487e+02	2.366548638311887487e+02
1.676048684607180039e+00	3.402410437859371086e+02	0.000000000000000000e+00	2.396242245745914943e+02	2.396242245745914943e+02
1.675808552308788224e+00	3.410882352941193290e+02	0.000000000000000000e+00	2.425986754775752559e+02	2.425986754775752559e+02
1.675568488809424439e+00	3.431773551525890298e+02	0.000000000000000000e+00	2.456055410079418664e+02	2.456055410079418664e+02
1.675328494079526109e+00	3.476775762936770775e+02	0.000000000000000000e+00	2.486445035989904682e+02	2.486445035989904682e+02
1.675086304964021444e+00	3.526937195931021165e+02	0.000000000000000000e+00	2.517443160513955434e+02	2.517443160513955434e+02
1.674846448332504734e+00	3.650873507297673655e+02	0.000000000000000000e+00	2.548466180052450341e+02	2.548466180052450341e+02
1.674606660381588785e+00	3.623531623175604182e+02	0.000000000000000000e+00	2.579797606926680373e+02	2.579797606926680373e+02
1.674366941081778970e+00	3.665656789031420431e+02	0.000000000000000000e+00	2.611432187146469346e+02	2.611432187146469346e+02
1.674125029874789394e+00	3.707297655904484941e+02	0.000000000000000000e+00	2.643666727229656885e+02	2.643666727229656885e+02
1.673885448435730172e+00	3.756012826183123252e+02	0.000000000000000000e+00	2.675892220767643153e+02	2.675892220767643153e+02
1.673645935559116449e+00	3.831211853162336070e+02	0.000000000000000000e+00	2.708401458732272999e+02	2.708401458732272999e+02
1.673404232632843325e+00	3.882443609022575401e+02	0.000000000000000000e+00	2.741497294793821311e+02	2.741497294793821311e+02
1.673164857438975917e+00	3.988060592658134738e+02	0.000000000000000000e+00	2.774552635743303881e+02	2.774552635743303881e+02
1.672925550719045029e+00	4.041968155683346140e+02	0.000000000000000000e+00	2.807866376680915437e+02	2.807866376680915437e+02
1.672686312443674606e+00	4.057032286598870314e+02	0.000000000000000000e+00	2.841428663391516238e+02	2.841428663391516238e+02
1.672444886589733226e+00	4.046209641751457298e+02	0.000000000000000000e+00	2.875548852569384621e+02	2.875548852569384621e+02
1.672205785760431329e+00	4.071687306501568173e+02	0.000000000000000000e+00	2.909577698830981376e+02	2.909577698830981376e+02
1.671966753287384533e+00	4.099756744803204924e+02	0.000000000000000000e+00	2.943820774043628035e+02	2.943820774043628035e+02
1.671727789141283171e+00	4.152744360902275957e+02	0.000000000000000000e+00	2.978265046438067998e+02	2.978265046438067998e+02
1.671486639883520420e+00	4.256877487837260787e+02	0.000000000000000000e+00	3.013224192472922596e+02	3.013224192472922596e+02
1.671247812947351807e+00	4.301603272888123684e+02	0.000000000000000000e+00	3.048029895872949737e+02	3.048029895872949737e+02
1.671009054250025549e+00	4.318743918620100430e+02	0.000000000000000000e+00	3.082992362831565742e+02	3.082992362831565742e+02
1.670770363762300148e+00	4.377007961079190181e+02	0.000000000000000000e+00	3.118095028494481085e+02	3.118095028494481085e+02
1.670529490625652924e+00	4.363761609907141974e+02	0.000000000000000000e+00	3.153653241267693375e+02	3.153653241267693375e+02
1.670290937112264507e+00	4.325479876161011816e+02	0.000000000000000000e+00	3.188983776183341092e+02	3.188983776183341092e+02
1.670052451720575259e+00	4.370829279080074912e+02	0.000000000000000000e+00	3.224399001742267501e+02	3.224399001742267501e+02
1.669814034421409854e+00	4.413219814241508061e+02	0.000000000000000000e+00	3.259878549131396426e+02	3.259878549131396426e+02
1.669573436931902410e+00	4.436198584697058322e+02	0.000000000000000000e+00	3.295736325700939915e+02	3.295736325700939915e+02
1.669335156372018458e+00	4.459066784608602347e+02	0.000000000000000000e+00	3.331279584977407353e+02	3.331279584977407353e+02
1.669096943816957390e+00	4.484192835028770219e+02	0.000000000000000000e+00	3.366819957111827080e+02	3.366819957111827080e+02
1.668858799237611379e+00	4.537994250331734065e+02	0.000000000000000000e+00	3.402333135649755604e+02	3.402333135649755604e+02
1.668618476922352434e+00	4.538772666961543791e+02	0.000000000000000000e+00	3.438128034803370952e+02	3.438128034803370952e+02
1.668380468847769249e+00	4.618796992481225061e+02	0.000000000000000000e+00	3.473509117708721874e+02	3.473509117708721874e+02
1.668142528661400892e+00	4.715417956656370393e+02	0.000000000000000000e+00	3.508783971107100115e+02	3.508783971107100115e+02
1.667904656334204594e+00	4.746468376824436746e+02	0.000000000000000000e+00	3.543924413501559343e+02	3.543924413501559343e+02
1.667664608721384001e+00	4.827007961079191887e+02	0.000000000000000000e+00	3.579230432695107993e+02	3.579230432695107993e+02
1.667426872664968585e+00	4.913998230871319493e+02	0.000000000000000000e+00	3.614011849016000610e+02	3.614011849016000610e+02
1.667189204380425949e+00	4.983642193719617239e+02	0.000000000000000000e+00	3.648568547272124079e+02	3.648568547272124079e+02
1.666951603838779938e+00	4.967602830605950430e+02	0.000000000000000000e+00	3.682868789737424322e+02	3.682868789737424322e+02
1.666711830457664911e+00	4.958290579389674804e+02	0.000000000000000000e+00	3.717199415633711510e+02	3.717199415633711510e+02
1.666474365953351633e+00	4.956399823087153891e+02	0.000000000000000000e+00	3.750885167206208735e+02	3.750885167206208735e+02
1.666236969104834431e+00	5.013089340999582078e+02	0.000000000000000000e+00	3.784214294003698456e+02	3.784214294003698456e+02
1.665999639883203987e+00	5.038538257408250729e+02	0.000000000000000000e+00	3.817152129075889775e+02	3.817152129075889775e+02
1.665760140264137545e+00	5.014511278195513455e+02	0.000000000000000000e+00	3.849967977522541105e+02	3.849967977522541105e+02
1.665522946846924368e+00	5.049183989385252858e+02	0.000000000000000000e+00	3.882012386725243687e+02	3.882012386725243687e+02
1.665285820969695907e+00	5.013856700574991692e+02	0.000000000000000000e+00	3.913557867017435115e+02	3.913557867017435115e+02
1.665048762603608790e+00	4.948507297655929165e+02	0.000000000000000000e+00	3.944567789937482871e+02	3.944567789937482871e+02
1.664811771719835409e+00	4.961205218929701459e+02	0.000000000000000000e+00	3.975005228992647517e+02	3.975005228992647517e+02
1.664572613483951580e+00	5.062461300309622629e+02	0.000000000000000000e+00	4.005111419348583013e+02	4.005111419348583013e+02
1.664335758114335873e+00	5.082735515258759733e+02	0.000000000000000000e+00	4.034286077040526379e+02	4.034286077040526379e+02
1.664098970140379219e+00	5.136660769571011542e+02	0.000000000000000000e+00	4.062776222267214052e+02	4.062776222267214052e+02
1.663862249533321069e+00	5.150320654577644746e+02	0.000000000000000000e+00	4.090544651287913780e+02	4.090544651287913780e+02
1.663623364006945327e+00	5.129624060150400737e+02	0.000000000000000000e+00	4.117805420418611106e+02	4.117805420418611106e+02
1.663386778682322653e+00	5.092633790358273700e+02	0.000000000000000000e+00	4.144011962620126610e+02	4.144011962620126610e+02
1.663150260638140976e+00	5.104805395842572011e+02	0.000000000000000000e+00	4.169386361784257815e+02	4.169386361784257815e+02
1.662913809845705027e+00	5.088016364440538268e+02	0.000000000000000000e+00	4.193892804922336381e+02	4.193892804922336381e+02
1.662675196562651170e+00	5.093861123396752646e+02	0.000000000000000000e+00	4.217714370965935018e+02	4.217714370965935018e+02
1.662438880821456744e+00	5.088834586466190331e+02	0.000000000000000000e+00	4.240371093315951612e+02	4.240371093315951612e+02
1.662202632245747713e+00	5.159955771782422289e+02	0.000000000000000000e+00	4.262056355578373541e+02	4.262056355578373541e+02
1.661966450806893869e+00	5.306017249004891028e+02	0.000000000000000000e+00	4.282737576435615665e+02	4.282737576435615665e+02
1.661728109302038847e+00	5.344710305174727409e+02	0.000000000000000000e+00	4.302563582287158397e+02	4.302563582287158397e+02
1.661492062683759041e+00	5.404002653693082721e+02	0.000000000000000000e+00	4.321133293577576069e+02	4.321133293577576069e+02
1.661256083116270821e+00	5.480103936311393227e+02	0.000000000000000000e+00	4.338608007032100318e+02	4.338608007032100318e+02
1.661020170571008370e+00	5.447505528527226488e+02	0.000000000000000000e+00	4.354960234528375622e+02	4.354960234528375622e+02
1.660784325019422969e+00	5.523796992481229609e+02	0.000000000000000000e+00	4.370164033541057620e+02	4.370164033541057620e+02
1.660546322425456633e+00	5.608993808049563086e+02	0.000000000000000000e+00	4.384321820801685590e+02	4.384321820801685590e+02
1.660310611406984549e+00	5.727852720035410812e+02	0.000000000000000000e+00	4.397146246098000120e+02	4.397146246098000120e+02
1.660074967296370607e+00	5.733606811145539268e+02	0.000000000000000000e+00	4.408754498835925233e+02	4.408754498835925233e+02
1.659839390065130038e+00	5.712793011941646455e+02	0.000000000000000000e+00	4.419127805314280408e+02	4.419127805314280408e+02
1.659601658206973251e+00	5.716693940734216994e+02	0.000000000000000000e+00	4.428329435434236530e+02	4.428329435434236530e+02
1.659366215279357792e+00	5.659084475895648438e+02	0.000000000000000000e+00	4.436172585513323838e+02	4.436172585513323838e+02
1.659130839145492198e+00	5.614918177797462704e+02	0.000000000000000000e+00	4.442736628126561413e+02	4.442736628126561413e+02
1.658895529776957423e+00	5.568998230871322903e+02	0.000000000000000000e+00	4.448011193935358278e+02	4.448011193935358278e+02
1.658660287145349299e+00	5.541881910659027426e+02	0.000000000000000000e+00	4.451988141302119288e+02	4.451988141302119288e+02
1.658422892899038770e+00	5.457923485183573575e+02	0.000000000000000000e+00	4.454680591626650994e+02	4.454680591626650994e+02
1.658187784285062971e+00	5.438693056169863667e+02	0.000000000000000000e+00	4.456034607241265348e+02	4.456034607241265348e+02
1.657952742322633233e+00	5.515659000442309434e+02	0.000000000000000000e+00	4.456080235028250627e+02	4.456080235028250627e+02
1.657717766983411334e+00	5.501539141972605194e+02	0.000000000000000000e+00	4.454818506711241071e+02	4.454818506711241071e+02
1.657480642435844587e+00	5.409420610349429808e+02	0.000000000000000000e+00	4.452222353694706953e+02	4.452222353694706953e+02
1.657245800885937648e+00	5.399095532950047982e+02	0.000000000000000000e+00	4.448345968459814799e+02	4.448345968459814799e+02
1.657011025874051136e+00	5.335588235294143260e+02	0.000000000000000000e+00	4.443179119659464504e+02	4.443179119659464504e+02
1.656776317371911000e+00	5.262551968155709119e+02	0.000000000000000000e+00	4.436731914375070573e+02	4.436731914375070573e+02
1.656541675351258291e+00	5.305112781954912862e+02	0.000000000000000000e+00	4.429016633467956012e+02	4.429016633467956012e+02
1.656304887123126068e+00	5.337406015037620364e+02	0.000000000000000000e+00	4.419957145868715429e+02	4.419957145868715429e+02
1.656070378607254368e+00	5.435853604599760729e+02	0.000000000000000000e+00	4.409739383403999113e+02	4.409739383403999113e+02
1.655835936487924931e+00	5.458337019018159708e+02	0.000000000000000000e+00	4.398303026678206606e+02	4.398303026678206606e+02
1.655601560736943645e+00	5.405150375939875858e+02	0.000000000000000000e+00	4.385668441219298188e+02	4.385668441219298188e+02
1.655367251326131717e+00	5.479486952675833891e+02	0.000000000000000000e+00	4.371857812475113292e+02	4.371857812475113292e+02
1.655130798702425743e+00	5.392669172932357924e+02	0.000000000000000000e+00	4.356748490125146418e+02	4.356748490125146418e+02
1.654896622512666893e+00	5.415232198142441575e+02	0.000000000000000000e+00	4.340648643808096381e+02	4.340648643808096381e+02
1.654662512578372935e+00	5.366645289694852181e+02	0.000000000000000000e+00	4.323449545485305521e+02	4.323449545485305521e+02
1.654428468871429247e+00	5.371251658558185227e+02	0.000000000000000000e+00	4.305179701207207472e+02	4.305179701207207472e+02
1.654192284343875885e+00	5.342627156125633974e+02	0.000000000000000000e+00	4.285681891956534741e+02	4.285681891956534741e+02
1.653958373631475354e+00	5.394179566563493609e+02	0.000000000000000000e+00	4.265351826552872012e+02	4.265351826552872012e+02
1.653724529061912030e+00	5.322178239716964754e+02	0.000000000000000000e+00	4.244044250825967879e+02	4.244044250825967879e+02
1.653490750607135462e+00	5.211141088014178422e+02	0.000000000000000000e+00	4.221792238257633016e+02	4.221792238257633016e+02
1.653257038239110299e+00	5.179248120300776463e+02	0.000000000000000000e+00	4.198629712553198488e+02	4.198629712553198488e+02
1.653021188033800604e+00	5.185406899601971418e+02	0.000000000000000000e+00	4.174360496211933764e+02	4.174360496211933764e+02
1.652787608378035289e+00	5.153027421494939517e+02	0.000000000000000000e+00	4.149473777021844967e+02	4.149473777021844967e+02
1.652554094724747902e+00	5.175318443166765974e+02	0.000000000000000000e+00	4.123782602193141997e+02	4.123782602193141997e+02
1.652320647045966817e+00	5.170404688191091509e+02	0.000000000000000000e+00	4.097323151751754153e+02	4.097323151751754153e+02
1.652087265313736841e+00	5.206972578505111642e+02	0.000000000000000000e+00	4.070131889883742815e+02	4.070131889883742815e+02
1.651851748721316904e+00	5.246357806280432214e+02	0.000000000000000000e+00	4.041979186680489420e+02	4.041979186680489420e+02
1.651618499419861719e+00	5.212965501990295252e+02	0.000000000000000000e+00	4.013428268844702416e+02	4.013428268844702416e+02
1.651385315980921531e+00	5.252377266696178140e+02	0.000000000000000000e+00	3.984255943182432134e+02	3.984255943182432134e+02
1.651152198376603986e+00	5.296331269349871036e+02	0.000000000000000000e+00	3.954498788509772567e+02	3.954498788509772567e+02
1.650919146579032715e+00	5.249237063246376920e+02	0.000000000000000000e+00	3.924193177159026504e+02	3.924193177159026504e+02
1.650683962892154133e+00	5.293425475453365152e+02	0.000000000000000000e+00	3.893082129197414929e+02	3.893082129197414929e+02
1.650451043244667959e+00	5.216685095090692812e+02	0.000000000000000000e+00	3.861783149332437119e+02	3.861783149332437119e+02
1.650218189320129980e+00	5.209126492702370115e+02	0.000000000000000000e+00	3.830043100283907620e+02	3.830043100283907620e+02
1.649985401090726000e+00	5.254159663865571019e+02	0.000000000000000000e+00	3.797896727896534230e+02	3.797896727896534230e+02
1.649752678528658922e+00	5.268135780628067550e+02	0.000000000000000000e+00	3.765378199178676368e+02	3.765378199178676368e+02
1.649517827041971030e+00	5.265017691287066555e+02	0.000000000000000000e+00	3.732209563562213361e+02	3.732209563562213361e+02
1.649285236350092276e+00	5.284849624060176438e+02	0.000000000000000000e+00	3.699043889859083833e+02	3.699043889859083833e+02
1.649052711241988156e+00	5.325163644405156447e+02	0.000000000000000000e+00	3.665604828377498166e+02	3.665604828377498166e+02
1.648820251689923966e+00	5.321457319770039476e+02	0.000000000000000000e+00	3.631923690904560544e+02	3.631923690904560544e+02
1.648587857666179435e+00	5.303507297655929733e+02	0.000000000000000000e+00	3.598030969924308806e+02	3.598030969924308806e+02
1.648355529143051612e+00	5.306340114993391808e+02	0.000000000000000000e+00	3.563956305883322102e+02	3.563956305883322102e+02
1.648121075243660583e+00	5.235922158337043584e+02	0.000000000000000000e+00	3.529404915198315393e+02	3.529404915198315393e+02
1.647888878255992617e+00	5.244226006191976239e+02	0.000000000000000000e+00	3.495050690359691430e+02	3.495050690359691430e+02
1.647656746685661311e+00	5.199464838567031393e+02	0.000000000000000000e+00	3.460598324281803002e+02	3.460598324281803002e+02
1.647424680505026551e+00	5.095459973463093775e+02	0.000000000000000000e+00	3.426073805564691384e+02	3.426073805564691384e+02
1.647192679686461991e+00	5.035583812472381737e+02	0.000000000000000000e+00	3.391502174722805307e+02	3.391502174722805307e+02
1.646958556442753574e+00	4.984042459088923351e+02	0.000000000000000000e+00	3.356581117322461409e+02	3.356581117322461409e+02
1.646726686881485824e+00	4.892804068996043725e+02	0.000000000000000000e+00	3.321986667737438097e+02	3.321986667737438097e+02
1.646494882599243814e+00	4.842801857585163248e+02	0.000000000000000000e+00	3.287414690559022574e+02	3.287414690559022574e+02
1.646263143568464704e+00	4.827218045112805385e+02	0.000000000000000000e+00	3.252886388555482426e+02	3.252886388555482426e+02
1.646031469761600530e+00	4.918867757629391804e+02	0.000000000000000000e+00	3.218422014123681834e+02	3.218422014123681834e+02
1.645797676474570537e+00	4.930769570986312829e+02	0.000000000000000000e+00	3.183716982880845308e+02	3.183716982880845308e+02
1.645566133647623719e+00	4.906581158779325733e+02	0.000000000000000000e+00	3.149438506162082376e+02	3.149438506162082376e+02
1.645334655961780967e+00	4.942739938080518982e+02	0.000000000000000000e+00	3.115279266543537346e+02	3.115279266543537346e+02
1.645103243389557379e+00	4.960906678460882517e+02	0.000000000000000000e+00	3.081255811626227228e+02	3.081255811626227228e+02
1.644871895903481596e+00	4.969765590446728538e+02	0.000000000000000000e+00	3.047383801593547901e+02	3.047383801593547901e+02
1.644640613476099134e+00	4.986298098186667858e+02	0.000000000000000000e+00	3.013678027191986644e+02	3.013678027191986644e+02
1.644407215093338648e+00	4.988292790800555849e+02	0.000000000000000000e+00	2.979837050190177479e+02	2.979837050190177479e+02
1.644176063314153113e+00	4.976475011057078746e+02	0.000000000000000000e+00	2.946506622606389101e+02	2.946506622606389101e+02
1.643944976511130474e+00	4.965367094206127945e+02	0.000000000000000000e+00	2.913381897405088807e+02	2.913381897405088807e+02
1.643713954656877307e+00	4.909599734630718331e+02	0.000000000000000000e+00	2.880474384261829073e+02	2.880474384261829073e+02
1.643482997724016181e+00	4.814276868642217551e+02	0.000000000000000000e+00	2.847794830199593434e+02	2.847794830199593434e+02
1.643252105685184317e+00	4.725665634674945750e+02	0.000000000000000000e+00	2.815353243115773694e+02	2.815353243115773694e+02
1.643019101206977917e+00	4.606773551525895982e+02	0.000000000000000000e+00	2.782856400936246928e+02	2.782856400936246928e+02
1.642788339485741878e+00	4.567339672711212302e+02	0.000000000000000000e+00	2.750920387552594093e+02	2.750920387552594093e+02
1.642557642576282895e+00	4.515528527200375493e+02	0.000000000000000000e+00	2.719248242502821995e+02	2.719248242502821995e+02
1.642327010451300362e+00	4.496145510835935397e+02	0.000000000000000000e+00	2.687847252880856672e+02	2.687847252880856672e+02
1.642096443083508772e+00	4.493929677134033795e+02	0.000000000000000000e+00	2.656724088332912856e+02	2.656724088332912856e+02
1.641863766200573949e+00	4.512582927908027273e+02	0.000000000000000000e+00	2.625595258739668338e+02	2.625595258739668338e+02
1.641633328875642395e+00	4.443754975674501111e+02	0.000000000000000000e+00	2.595048159692392460e+02	2.595048159692392460e+02
1.641402956225880505e+00	4.355446704997809775e+02	0.000000000000000000e+00	2.564795476565143417e+02	2.564795476565143417e+02
1.641172648224064501e+00	4.406749226006213576e+02	0.000000000000000000e+00	2.534841645502524443e+02	2.534841645502524443e+02
1.640942404842985480e+00	4.411015037594006571e+02	0.000000000000000000e+00	2.505190604551535500e+02	2.505190604551535500e+02
1.640712226055450085e+00	4.338732861565700318e+02	0.000000000000000000e+00	2.475845816438203713e+02	2.475845816438203713e+02
1.640479941252745544e+00	4.373281733746151190e+02	0.000000000000000000e+00	2.446537851932073409e+02	2.446537851932073409e+02
1.640249892179508784e+00	4.416667403803647858e+02	0.000000000000000000e+00	2.417817120317684498e+02	2.417817120317684498e+02
1.640019907618070150e+00	4.416806722689096887e+02	0.000000000000000000e+00	2.389410417002393388e+02	2.389410417002393388e+02
1.639789987541297789e+00	4.494971251658579945e+02	0.000000000000000000e+00	2.361319517887667701e+02	2.361319517887667701e+02
1.639560131922074060e+00	4.545258735072998206e+02	0.000000000000000000e+00	2.333545830067233169e+02	2.333545830067233169e+02
1.639330340733297309e+00	4.540674480318465385e+02	0.000000000000000000e+00	2.306090411396232298e+02	2.306090411396232298e+02
1.639098447020624905e+00	4.581160990712097032e+02	0.000000000000000000e+00	2.278699505937521224e+02	2.278699505937521224e+02
1.638868785218691171e+00	4.537901371074767667e+02	0.000000000000000000e+00	2.251885510749762318e+02	2.251885510749762318e+02
1.638639187765734473e+00	4.579009287925719036e+02	0.000000000000000000e+00	2.225391049250400783e+02	2.225391049250400783e+02
1.638409654634713775e+00	4.582994250331734065e+02	0.000000000000000000e+00	2.199215963336093864e+02	2.199215963336093864e+02
1.638180185798602473e+00	4.496329057938986580e+02	0.000000000000000000e+00	2.173359834498618284e+02	2.173359834498618284e+02
1.637950781230390174e+00	4.483925254312273410e+02	0.000000000000000000e+00	2.147821999703083122e+02	2.147821999703083122e+02
1.637719277620883096e+00	4.472127377266718327e+02	0.000000000000000000e+00	2.122365145974879113e+02	2.122365145974879113e+02
1.637490002113159759e+00	4.387355152587372231e+02	0.000000000000000000e+00	2.097463985768342809e+02	2.097463985768342809e+02
1.637260790792139264e+00	4.261371074745708825e+02	0.000000000000000000e+00	2.072877799732689255e+02	2.072877799732689255e+02
1.637031643630870947e+00	4.261870853604620493e+02	0.000000000000000000e+00	2.048605091669969340e+02	2.048605091669969340e+02
1.636802560602420353e+00	4.197209199469281771e+02	0.000000000000000000e+00	2.024644191337687289e+02	2.024644191337687289e+02
1.636573541679866794e+00	4.142306501548007418e+02	0.000000000000000000e+00	2.000993266776681594e+02	2.000993266776681594e+02
1.636344586836305126e+00	4.153131357806300912e+02	0.000000000000000000e+00	1.977650336087459095e+02	1.977650336087459095e+02
1.636113537002653828e+00	4.191895179124301762e+02	0.000000000000000000e+00	1.954397397272078365e+02	1.954397397272078365e+02
1.635884710840305400e+00	4.181797877045574978e+02	0.000000000000000000e+00	1.931666817824791167e+02	1.931666817824791167e+02
1.635655948676071114e+00	4.190393631136685713e+02	0.000000000000000000e+00	1.909237473826281359e+02	1.909237473826281359e+02
1.635427250483106221e+00	4.249902697921294248e+02	0.000000000000000000e+00	1.887106889850618074e+02	1.887106889850618074e+02
1.635198616234580626e+00	4.202879256965965169e+02	0.000000000000000000e+00	1.865272491712522367e+02	1.865272491712522367e+02
1.634970045903680003e+00	4.273595754091131766e+02	0.000000000000000000e+00	1.843731615230647662e+02	1.843731615230647662e+02
1.634739384046601351e+00	4.213239716939427808e+02	0.000000000000000000e+00	1.822282417480394656e+02	1.822282417480394656e+02
1.634510942072929573e+00	4.219593100398074625e+02	0.000000000000000000e+00	1.801322975852430659e+02	1.801322975852430659e+02
1.634282563936276134e+00	4.172666961521471194e+02	0.000000000000000000e+00	1.780648576852074427e+02	1.780648576852074427e+02
1.634054249609885767e+00	4.113259619637348123e+02	0.000000000000000000e+00	1.760256274701089865e+02	1.760256274701089865e+02
1.633825999067019197e+00	4.027209199469280634e+02	0.000000000000000000e+00	1.740143071100724228e+02	1.740143071100724228e+02
1.633597812280951356e+00	4.066278195488741858e+02	0.000000000000000000e+00	1.720305921539059000e+02	1.720305921539059000e+02
1.633369689224972499e+00	4.101915081822222646e+02	0.000000000000000000e+00	1.700741741243460865e+02	1.700741741243460865e+02
1.633139478672299028e+00	4.063321539141992389e+02	0.000000000000000000e+00	1.681266663670271555e+02	1.681266663670271555e+02
1.632911483597025093e+00	3.986789031402053638e+02	0.000000000000000000e+00	1.662241535252174174e+02	1.662241535252174174e+02
1.632683552171548591e+00	4.012257850508643742e+02	0.000000000000000000e+00	1.643479904682671986e+02	1.643479904682671986e+02
1.632455684369219284e+00	4.053047324192854717e+02	0.000000000000000000e+00	1.624978578907973770e+02	1.624978578907973770e+02
1.632227880163401590e+00	4.009955771782417173e+02	0.000000000000000000e+00	1.606734349589682438e+02	1.606734349589682438e+02
1.632000139527475913e+00	4.009427244582062713e+02	0.000000000000000000e+00	1.588743997220129813e+02	1.588743997220129813e+02
1.631772462434835980e+00	3.962554179566582206e+02	0.000000000000000000e+00	1.571004294977870472e+02	1.571004294977870472e+02
1.631544848858891728e+00	4.012835028748361310e+02	0.000000000000000000e+00	1.553512012336253747e+02	1.553512012336253747e+02
1.631315152376366262e+00	3.989352056612138426e+02	0.000000000000000000e+00	1.536102352970205231e+02	1.536102352970205231e+02
1.631087666352686316e+00	3.901459531180912563e+02	0.000000000000000000e+00	1.519097477627962292e+02	1.519097477627962292e+02
1.630860243765768214e+00	3.902534276868661323e+02	0.000000000000000000e+00	1.502330310328948997e+02	1.502330310328948997e+02
1.630632884589080511e+00	3.870404688191084688e+02	0.000000000000000000e+00	1.485797637357331951e+02	1.485797637357331951e+02
1.630405588796107752e+00	3.893104820875738028e+02	0.000000000000000000e+00	1.469496256044385518e+02	1.469496256044385518e+02
1.630178356360346914e+00	3.888726227333057182e+02	0.000000000000000000e+00	1.453422977123985049e+02	1.453422977123985049e+02
1.629951187255311851e+00	3.861800088456454318e+02	0.000000000000000000e+00	1.437574626915482270e+02	1.437574626915482270e+02
1.629721939248313323e+00	3.795897832817355493e+02	0.000000000000000000e+00	1.421801674745133823e+02	1.421801674745133823e+02
1.629494897322162128e+00	3.826262715612579086e+02	0.000000000000000000e+00	1.406395780931465254e+02	1.406395780931465254e+02
1.629267918647114843e+00	3.780424590889005003e+02	0.000000000000000000e+00	1.391205378429539223e+02	1.391205378429539223e+02
1.629041003196743720e+00	3.677881468376842236e+02	0.000000000000000000e+00	1.376227374792015894e+02	1.376227374792015894e+02
1.628814150944635664e+00	3.681163202122972393e+02	0.000000000000000000e+00	1.361458701788292842e+02	1.361458701788292842e+02
1.628587361864392458e+00	3.711890756302539103e+02	0.000000000000000000e+00	1.346896316723896234e+02	1.346896316723896234e+02
1.628360635929630318e+00	3.743531623175604182e+02	0.000000000000000000e+00	1.332537203642486077e+02	1.332537203642486077e+02
1.628131835085986800e+00	3.660869084475913269e+02	0.000000000000000000e+00	1.318245744743037164e+02	1.318245744743037164e+02
1.627905235958183816e+00	3.624515701017266451e+02	0.000000000000000000e+00	1.304286087619195484e+02	1.304286087619195484e+02
1.627678699896550452e+00	3.564721362229119563e+02	0.000000000000000000e+00	1.290520797941981357e+02	1.290520797941981357e+02
1.627452226874761987e+00	3.571371074745704846e+02	0.000000000000000000e+00	1.276946976898373833e+02	1.276946976898373833e+02
1.627225816866508357e+00	3.487268907563042148e+02	0.000000000000000000e+00	1.263561756891620149e+02	1.263561756891620149e+02
1.626999469845493929e+00	3.509210526315806646e+02	0.000000000000000000e+00	1.250362302167477679e+02	1.250362302167477679e+02
1.626773185785437947e+00	3.470088456435222497e+02	0.000000000000000000e+00	1.237345809363592650e+02	1.237345809363592650e+02
1.626546964660073868e+00	3.466667403803643310e+02	0.000000000000000000e+00	1.224509507986626033e+02	1.224509507986626033e+02
1.626318673174519835e+00	3.455150375939866194e+02	0.000000000000000000e+00	1.211732074030907143e+02	1.211732074030907143e+02
1.626092578432902780e+00	3.384292348518371227e+02	0.000000000000000000e+00	1.199249613313394747e+02	1.199249613313394747e+02
1.625866546547019231e+00	3.348728438743935385e+02	0.000000000000000000e+00	1.186939208514903186e+02	1.186939208514903186e+02
1.625640577490661265e+00	3.264252543122528323e+02	0.000000000000000000e+00	1.174798224421156334e+02	1.174798224421156334e+02
1.625414671237636055e+00	3.157162759840794024e+02	0.000000000000000000e+00	1.162824060140378606e+02	1.162824060140378606e+02
1.625188827761764321e+00	3.168034055727570149e+02	0.000000000000000000e+00	1.151014149233248958e+02	1.151014149233248958e+02
1.624963047036882324e+00	3.151406457319785659e+02	0.000000000000000000e+00	1.139365959797812593e+02	1.139365959797812593e+02
1.624737329036840539e+00	3.178445378151275804e+02	0.000000000000000000e+00	1.127876994512062794e+02	1.127876994512062794e+02
1.624511673735503869e+00	3.156382131800103821e+02	0.000000000000000000e+00	1.116544790637377957e+02	1.116544790637377957e+02
1.624283953172735773e+00	3.203993808049551717e+02	0.000000000000000000e+00	1.105262195568825234e+02	1.105262195568825234e+02
1.624058423781342464e+00	3.188469703670957642e+02	0.000000000000000000e+00	1.094237686538753422e+02	1.094237686538753422e+02
1.623832957010090006e+00	3.148237505528542783e+02	0.000000000000000000e+00	1.083362735612583947e+02	1.083362735612583947e+02
1.623607552832901701e+00	3.179159663865561924e+02	0.000000000000000000e+00	1.072635018050968227e+02	1.072635018050968227e+02
1.623382211223715066e+00	3.226114551083607012e+02	0.000000000000000000e+00	1.062052243216582639e+02	1.062052243216582639e+02
1.623156932156481824e+00	3.291010614772241070e+02	0.000000000000000000e+00	1.051612154394928496e+02	1.051612154394928496e+02
1.622931715605169023e+00	3.305232198142430775e+02	0.000000000000000000e+00	1.041312528592380460e+02	1.041312528592380460e+02
1.622706561543757031e+00	3.285152587350746103e+02	0.000000000000000000e+00	1.031151176313136091e+02	1.031151176313136091e+02
1.622481469946241983e+00	3.304179566563483377e+02	0.000000000000000000e+00	1.021125941317155394e+02	1.021125941317155394e+02
1.622254318167247300e+00	3.278841220698822099e+02	0.000000000000000000e+00	1.011142018083431822e+02	1.011142018083431822e+02
1.622029352008236947e+00	3.271331269349861373e+02	0.000000000000000000e+00	1.001383915164189347e+02	1.001383915164189347e+02
1.621804448234951179e+00	3.289714727996478132e+02	0.000000000000000000e+00	9.917556384034530481e+01	9.917556384034530481e+01
1.621579606821442532e+00	3.251198584697052638e+02	0.000000000000000000e+00	9.822551621348577555e+01	9.822551621348577555e+01
1.621354827741779525e+00	3.217156125608153729e+02	0.000000000000000000e+00	9.728804924997737658e+01	9.728804924997737658e+01
1.621130110970043114e+00	3.235245466607711364e+02	0.000000000000000000e+00	9.636296671208077669e+01	9.636296671208077669e+01
1.620905456480330242e+00	3.208642193719608713e+02	0.000000000000000000e+00	9.545007547660144098e+01	9.545007547660144098e+01
1.620680864246751396e+00	3.149214949137565327e+02	0.000000000000000000e+00	9.454918550043241510e+01	9.454918550043241510e+01
1.620456334243431495e+00	3.158494029190638912e+02	0.000000000000000000e+00	9.366010978535742026e+01	9.366010978535742026e+01
1.620229749119867835e+00	3.157706766917308414e+02	0.000000000000000000e+00	9.277444135266215142e+01	9.277444135266215142e+01
1.620005344085965415e+00	3.168177797434778995e+02	0.000000000000000000e+00	9.190855232413689180e+01	9.190855232413689180e+01
1.619781001204539272e+00	3.113458646616556962e+02	0.000000000000000000e+00	9.105393280385169419e+01	9.105393280385169419e+01
1.619556720449771836e+00	3.155163644405146215e+02	0.000000000000000000e+00	9.021040763637103055e+01	9.021040763637103055e+01
1.619332501795859747e+00	3.133376824413991812e+02	0.000000000000000000e+00	8.937780452654099861e+01	8.937780452654099861e+01
1.619108345217014522e+00	3.122162759840794024e+02	0.000000000000000000e+00	8.855595400152500929e+01	8.855595400152500929e+01
1.618884250687460780e+00	3.071711632021244327e+02	0.000000000000000000e+00	8.774468937261495682e+01	8.774468937261495682e+01
1.618660218181438459e+00	3.116848739495814016e+02	0.000000000000000000e+00	8.694384669689949874e+01	8.694384669689949874e+01
1.618436247673201489e+00	3.078996019460430489e+02	0.000000000000000000e+00	8.615326473881519576e+01	8.615326473881519576e+01
1.618212339137017564e+00	3.092843874391876966e+02	0.000000000000000000e+00	8.537278493164784265e+01	8.537278493164784265e+01
1.617986381081761849e+00	3.167545333923058593e+02	0.000000000000000000e+00	8.459502902181610295e+01	8.459502902181610295e+01
1.617762596996580093e+00	3.129739053516158265e+02	0.000000000000000000e+00	8.383437996285002214e+01	8.383437996285002214e+01
1.617538874806099036e+00	3.108644405130488622e+02	0.000000000000000000e+00	8.308337157240852378e+01	8.308337157240852378e+01
1.617315214484643437e+00	3.066578947368435593e+02	0.000000000000000000e+00	8.234185559822090283e+01	8.234185559822090283e+01
1.617091616006552712e+00	3.041618752764278497e+02	0.000000000000000000e+00	8.160968626471880327e+01	8.160968626471880327e+01
1.616868079346180487e+00	2.971970367094220364e+02	0.000000000000000000e+00	8.088672023507726294e+01	8.088672023507726294e+01
1.616644604477894376e+00	2.904139761167639335e+02	0.000000000000000000e+00	8.017281657346295276e+01	8.017281657346295276e+01
1.616421191376075983e+00	2.883379035824870016e+02	0.000000000000000000e+00	7.946783670751671025e+01	7.946783670751671025e+01
1.616197840015121345e+00	2.846934984520137846e+02	0.000000000000000000e+00	7.877164439109495220e+01	7.877164439109495220e+01
1.615974550369440710e+00	2.824214949137563622e+02	0.000000000000000000e+00	7.808410566728876745e+01	7.808410566728876745e+01
1.615751322413458535e+00	2.749329942503330244e+02	0.000000000000000000e+00	7.740508883174393873e+01	7.740508883174393873e+01
1.615526051072768032e+00	2.720636886333493862e+02	0.000000000000000000e+00	7.672817730320603857e+01	7.672817730320603857e+01
1.615302947000885947e+00	2.672452454666089920e+02	0.000000000000000000e+00	7.606589533312461526e+01	7.606589533312461526e+01
1.615079904541818934e+00	2.668290579389664003e+02	0.000000000000000000e+00	7.541175212095699010e+01	7.541175212095699010e+01
1.614856923670047850e+00	2.670185758513945302e+02	0.000000000000000000e+00	7.476562463211368481e+01	7.476562463211368481e+01
1.614634004360067543e+00	2.728673153471928572e+02	0.000000000000000000e+00	7.412739190592419902e+01	7.412739190592419902e+01
1.614411146586387069e+00	2.704433878814696754e+02	0.000000000000000000e+00	7.349693502109451515e+01	7.349693502109451515e+01
1.614188350323529697e+00	2.716784608580287568e+02	0.000000000000000000e+00	7.287413706156101512e+01	7.287413706156101512e+01
1.613965615546032462e+00	2.747605042016820107e+02	0.000000000000000000e+00	7.225888308274902272e+01	7.225888308274902272e+01
1.613742942228446831e+00	2.702363998230884476e+02	0.000000000000000000e+00	7.165106007824736878e+01	7.165106007824736878e+01
1.613520330345337594e+00	2.676923927465736028e+02	0.000000000000000000e+00	7.105055694689765744e+01	7.105055694689765744e+01
1.613297779871284199e+00	2.621041574524559223e+02	0.000000000000000000e+00	7.045726446031503087e+01	7.045726446031503087e+01
1.613075290780880078e+00	2.556590004422833999e+02	0.000000000000000000e+00	6.987107523083301430e+01	6.987107523083301430e+01
1.612850764965976236e+00	2.509860681114563477e+02	0.000000000000000000e+00	6.928645259552054370e+01	6.928645259552054370e+01
1.612628399145198177e+00	2.509340999557730072e+02	0.000000000000000000e+00	6.871421947038430744e+01	6.871421947038430744e+01
1.612406094631694042e+00	2.488281733746142379e+02	0.000000000000000000e+00	6.814877721509326136e+01	6.814877721509326136e+01
1.612183851400113221e+00	2.481143299425045257e+02	0.000000000000000000e+00	6.759002550907848672e+01	6.759002550907848672e+01
1.611961669425119315e+00	2.411220698805849736e+02	0.000000000000000000e+00	6.703786571849020959e+01	6.703786571849020959e+01
1.611739548681390133e+00	2.377249004865115580e+02	0.000000000000000000e+00	6.649220086677853203e+01	6.649220086677853203e+01
1.611517489143616144e+00	2.343363555948706676e+02	0.000000000000000000e+00	6.595293560571154501e+01	6.595293560571154501e+01
1.611295490786503359e+00	2.329356479433890001e+02	0.000000000000000000e+00	6.541997618684486326e+01	6.541997618684486326e+01
1.611073553584770890e+00	2.354975674480330099e+02	0.000000000000000000e+00	6.489323043341742903e+01	6.489323043341742903e+01
1.610851677513151392e+00	2.353372401592227163e+02	0.000000000000000000e+00	6.437260771269237125e+01	6.437260771269237125e+01
1.610629862546392843e+00	2.391492702344107215e+02	0.000000000000000000e+00	6.385801890873686659e+01	6.385801890873686659e+01
1.610408108659255211e+00	2.415933215391431474e+02	0.000000000000000000e+00	6.334937639562370038e+01	6.334937639562370038e+01
1.610186415826514006e+00	2.442567448031856259e+02	0.000000000000000000e+00	6.284659401108002186e+01	6.284659401108002186e+01
1.609962693447395621e+00	2.493774878372414037e+02	0.000000000000000000e+00	6.234492551811665351e+01	6.234492551811665351e+01
1.609741123223216608e+00	2.485975232198154288e+02	0.000000000000000000e+00	6.185366393599055357e+01	6.185366393599055357e+01
1.609519613977604235e+00	2.483237505528539373e+02	0.000000000000000000e+00	6.136801175396872310e+01	6.136801175396872310e+01
1.609298165685389082e+00	2.464217160548441825e+02	0.000000000000000000e+00	6.088788842203618401e+01	6.088788842203618401e+01
1.609076778321415269e+00	2.478728438743930553e+02	0.000000000000000000e+00	6.041321472815942428e+01	6.041321472815942428e+01
1.608855451860541352e+00	2.519670499778870862e+02	0.000000000000000000e+00	5.994391277444950816e+01	5.994391277444950816e+01
1.608634186277639211e+00	2.497063246351183921e+02	0.000000000000000000e+00	5.947990595372696987e+01	5.947990595372696987e+01
1.608412981547594489e+00	2.484931446262727661e+02	0.000000000000000000e+00	5.902111892649119795e+01	5.902111892649119795e+01
1.608191837645307265e+00	2.427140645731988684e+02	0.000000000000000000e+00	5.856747759828743938e+01	5.856747759828743938e+01
1.607970754545690495e+00	2.361229544449370508e+02	0.000000000000000000e+00	5.811890909746134781e+01	5.811890909746134781e+01
1.607749732223671790e+00	2.378014153029644433e+02	0.000000000000000000e+00	5.767534175330813184e+01	5.767534175330813184e+01
1.607528770654192085e+00	2.317330827067680730e+02	0.000000000000000000e+00	5.723670507459797108e+01	5.723670507459797108e+01
1.607307869812206080e+00	2.277370632463523066e+02	0.000000000000000000e+00	5.680292972848312161e+01	5.680292972848312161e+01
1.607087029672682688e+00	2.257830605926592114e+02	0.000000000000000000e+00	5.637394751977773666e+01	5.637394751977773666e+01
1.606866250210604141e+00	2.194756744803195261e+02	0.000000000000000000e+00	5.594969137060311226e+01	5.594969137060311226e+01
1.606645531400966220e+00	2.197870411322434450e+02	0.000000000000000000e+00	5.553009530039788189e+01	5.553009530039788189e+01
1.606422791826411789e+00	2.237392746572324143e+02	0.000000000000000000e+00	5.511120097891022596e+01	5.511120097891022596e+01
1.606202194818301177e+00	2.200327288810271966e+02	0.000000000000000000e+00	5.470077386417034404e+01	5.470077386417034404e+01
1.605981658387466871e+00	2.217664750110581622e+02	0.000000000000000000e+00	5.429481468844752357e+01	5.429481468844752357e+01
1.605761182508959051e+00	2.195475453339241199e+02	0.000000000000000000e+00	5.389326167716897942e+01	5.389326167716897942e+01
1.605540767157843662e+00	2.208398938522788058e+02	0.000000000000000000e+00	5.349605405822473614e+01	5.349605405822473614e+01
1.605320412309198419e+00	2.207527642636012501e+02	0.000000000000000000e+00	5.310313204404240395e+01	5.310313204404240395e+01
1.605100117938115467e+00	2.256169836355605867e+02	0.000000000000000000e+00	5.271443681400075576e+01	5.271443681400075576e+01
1.604879884019701386e+00	2.288606811145522215e+02	0.000000000000000000e+00	5.232991049716002152e+01	5.232991049716002152e+01
1.604659710529074523e+00	2.246494913754986555e+02	0.000000000000000000e+00	5.194949615530403975e+01	5.194949615530403975e+01
1.604439597441368992e+00	2.253073861123407653e+02	0.000000000000000000e+00	5.157313776630532232e+01	5.157313776630532232e+01
1.604219544731731117e+00	2.263014153029643865e+02	0.000000000000000000e+00	5.120078020778329631e+01	5.120078020778329631e+01
1.603999552375321658e+00	2.297852720035393759e+02	0.000000000000000000e+00	5.083236924107369958e+01	5.083236924107369958e+01
1.603779620347314250e+00	2.330906678460869443e+02	0.000000000000000000e+00	5.046785149548770733e+01	5.046785149548770733e+01
1.603559748622896741e+00	2.291605484298993929e+02	0.000000000000000000e+00	5.010717445286713456e+01	5.010717445286713456e+01
1.603339937177270746e+00	2.274993365767370506e+02	0.000000000000000000e+00	4.975028643242288240e+01	4.975028643242288240e+01
1.603120185985650092e+00	2.238586908447600479e+02	0.000000000000000000e+00	4.939713657585301121e+01	4.939713657585301121e+01
1.602900495023264371e+00	2.235112781954898082e+02	0.000000000000000000e+00	4.904767483274554252e+01	4.904767483274554252e+01
1.602680864265355165e+00	2.266596638655473441e+02	0.000000000000000000e+00	4.870185194624114899e+01	4.870185194624114899e+01
1.602461293687177823e+00	2.289889429456003995e+02	0.000000000000000000e+00	4.835961943897172688e+01	4.835961943897172688e+01
1.602241783264001684e+00	2.232996461742602605e+02	0.000000000000000000e+00	4.802092959925874283e+01	4.802092959925874283e+01
1.602020262971557862e+00	2.217967713401160950e+02	0.000000000000000000e+00	4.768258975553671775e+01	4.768258975553671775e+01
1.601800873351162169e+00	2.174646174259187887e+02	0.000000000000000000e+00	4.735087743576592345e+01	4.735087743576592345e+01
1.601581543811423369e+00	2.122879256965954369e+02	0.000000000000000000e+00	4.702256868268167977e+01	4.702256868268167977e+01
1.601362274327664981e+00	2.089918177797444798e+02	0.000000000000000000e+00	4.669761872108974643e+01	4.669761872108974643e+01
1.601143064875224287e+00	1.997016806722699016e+02	0.000000000000000000e+00	4.637598347613029404e+01	4.637598347613029404e+01
1.600923915429451005e+00	1.945639097744370360e+02	0.000000000000000000e+00	4.605761956095393828e+01	4.605761956095393828e+01
1.600704825965709732e+00	1.880479876160999879e+02	0.000000000000000000e+00	4.574248426463405082e+01	4.574248426463405082e+01
1.600485796459377275e+00	1.889747899159673068e+02	0.000000000000000000e+00	4.543053554029834373e+01	4.543053554029834373e+01
1.600266826885845095e+00	1.917543122512172147e+02	0.000000000000000000e+00	4.512173199349018660e+01	4.512173199349018660e+01
1.600047917220517313e+00	1.938810260946493145e+02	0.000000000000000000e+00	4.481603287074187847e+01	4.481603287074187847e+01
1.599829067438811592e+00	1.959646174259187035e+02	0.000000000000000000e+00	4.451339804836634073e+01	4.451339804836634073e+01
1.599610277516159362e+00	1.968965059708103240e+02	0.000000000000000000e+00	4.421378802145802922e+01	4.421378802145802922e+01
1.599391547428005378e+00	1.979486952675816838e+02	0.000000000000000000e+00	4.391716389309930690e+01	4.391716389309930690e+01
1.599172877149807492e+00	1.968662096417523912e+02	0.000000000000000000e+00	4.362348736376952019e+01	4.362348736376952019e+01
1.598954266657037548e+00	2.007379478107041848e+02	0.000000000000000000e+00	4.333272072095427774e+01	4.333272072095427774e+01
1.598735715925180045e+00	2.029447147279974502e+02	0.000000000000000000e+00	4.304482682894656875e+01	4.304482682894656875e+01
1.598517224929733693e+00	2.098728438743929132e+02	0.000000000000000000e+00	4.275976911884293941e+01	4.275976911884293941e+01
1.598298793646210303e+00	2.138270676691739709e+02	0.000000000000000000e+00	4.247751157872371408e+01	4.247751157872371408e+01
1.598080422050134564e+00	2.105809376382142091e+02	0.000000000000000000e+00	4.219801874401838404e+01	4.219801874401838404e+01
1.597862110117045598e+00	2.030353825740832576e+02	0.000000000000000000e+00	4.192125568805378322e+01	4.192125568805378322e+01
1.597643857822494740e+00	1.963445378151270120e+02	0.000000000000000000e+00	4.164718801277446403e+01	4.164718801277446403e+01
1.597425665142047313e+00	1.926645289694834844e+02	0.000000000000000000e+00	4.137578183964181022e+01	4.137578183964181022e+01
1.597207532051282186e+00	1.904997788589129186e+02	0.000000000000000000e+00	4.110700380070062465e+01	4.110700380070062465e+01
1.596989458525791106e+00	1.946477222467944159e+02	0.000000000000000000e+00	4.084082102981260931e+01	4.084082102981260931e+01
1.596771444541178919e+00	1.967417072092004275e+02	0.000000000000000000e+00	4.057720115405465577e+01	4.057720115405465577e+01
1.596553490073064685e+00	1.983715170278647406e+02	0.000000000000000000e+00	4.031611228527899726e+01	4.031611228527899726e+01
1.596335595097079896e+00	1.950289694825307834e+02	0.000000000000000000e+00	4.005752301182737085e+01	4.005752301182737085e+01
1.596117759588870255e+00	1.923403361344547022e+02	0.000000000000000000e+00	3.980140239040404282e+01	3.980140239040404282e+01
1.595899983524093235e+00	1.940931003980549292e+02	0.000000000000000000e+00	3.954771993809536212e+01	3.954771993809536212e+01
1.595682266878421851e+00	1.914579831932782383e+02	0.000000000000000000e+00	3.929644562454517853e+01	3.929644562454517853e+01
1.595464609627540220e+00	1.886985846970376315e+02	0.000000000000000000e+00	3.904754986426650021e+01	3.904754986426650021e+01
1.595247011747146892e+00	1.874340999557726946e+02	0.000000000000000000e+00	3.880100350910505114e+01	3.880100350910505114e+01
1.595029473212953297e+00	1.843065015479885176e+02	0.000000000000000000e+00	3.855677784083727033e+01	3.855677784083727033e+01
1.594811994000684185e+00	1.849836355594878796e+02	0.000000000000000000e+00	3.831484456390808191e+01	3.831484456390808191e+01
1.594592523237075232e+00	1.914451570101734319e+02	0.000000000000000000e+00	3.807292546670597488e+01	3.807292546670597488e+01
1.594375163154950759e+00	1.890336134453790748e+02	0.000000000000000000e+00	3.783551471558626389e+01	3.783551471558626389e+01
1.594157862321775587e+00	1.828206545776214114e+02	0.000000000000000000e+00	3.760031368104335314e+01	3.760031368104335314e+01
1.593940620713327982e+00	1.802448031844325556e+02	0.000000000000000000e+00	3.736729569191856370e+01	3.736729569191856370e+01
1.593723438305399087e+00	1.844604157452463653e+02	0.000000000000000000e+00	3.713643446531500558e+01	3.713643446531500558e+01
1.593506315073792701e+00	1.845959752321990379e+02	0.000000000000000000e+00	3.690770410010588165e+01	3.690770410010588165e+01
1.593289250994326389e+00	1.880968597965511435e+02	0.000000000000000000e+00	3.668107907056387518e+01	3.668107907056387518e+01
1.593072246042831042e+00	1.856941618752773309e+02	0.000000000000000000e+00	3.645653422010627054e+01	3.645653422010627054e+01
1.592855300195149759e+00	1.880229986731543761e+02	0.000000000000000000e+00	3.623404475515452816e+01	3.623404475515452816e+01
1.592638413427139854e+00	1.869951348960645987e+02	0.000000000000000000e+00	3.601358623910991952e+01	3.601358623910991952e+01
1.592421585714671073e+00	1.851678460858036601e+02	0.000000000000000000e+00	3.579513458643588564e+01	3.579513458643588564e+01
1.592204817033626707e+00	1.870579389650606288e+02	0.000000000000000000e+00	3.557866605685192241e+01	3.557866605685192241e+01
1.591988107359903148e+00	1.849413976116771323e+02	0.000000000000000000e+00	3.536415724963217144e+01	3.536415724963217144e+01
1.591771456669409668e+00	1.804447147279973365e+02	0.000000000000000000e+00	3.515158509800865261e+01	3.515158509800865261e+01
1.591554864938069080e+00	1.775800530738620182e+02	0.000000000000000000e+00	3.494092686367756784e+01	3.494092686367756784e+01
1.591338332141816636e+00	1.664991154356487471e+02	0.000000000000000000e+00	3.473216013140416436e+01	3.473216013140416436e+01
1.591121858256601129e+00	1.581824413976124504e+02	0.000000000000000000e+00	3.452526280372812550e+01	3.452526280372812550e+01
1.590905443258384455e+00	1.618374613003103946e+02	0.000000000000000000e+00	3.432021309576379053e+01	3.432021309576379053e+01
1.590689087123141388e+00	1.635141530296337180e+02	0.000000000000000000e+00	3.411698953009518220e+01	3.411698953009518220e+01
1.590472789826860245e+00	1.594416187527650663e+02	0.000000000000000000e+00	3.391557093176454174e+01	3.391557093176454174e+01
1.590256551345541336e+00	1.624458204334373477e+02	0.000000000000000000e+00	3.371593642334970298e+01	3.371593642334970298e+01
1.590040371655199403e+00	1.658960636886341717e+02	0.000000000000000000e+00	3.351806542013424206e+01	3.351806542013424206e+01
1.589824250731861399e+00	1.673482972136230842e+02	0.000000000000000000e+00	3.332193762536074644e+01	3.332193762536074644e+01
1.589608188551567158e+00	1.661959310039813715e+02	0.000000000000000000e+00	3.312753302557246826e+01	3.312753302557246826e+01
1.589392185090369836e+00	1.684294559929242894e+02	0.000000000000000000e+00	3.293483188603870104e+01	3.293483188603870104e+01
1.589176240324335909e+00	1.710504201680680580e+02	0.000000000000000000e+00	3.274381474626222399e+01	3.274381474626222399e+01
1.588960354229544292e+00	1.747129588677584877e+02	0.000000000000000000e+00	3.255446241556671083e+01	3.255446241556671083e+01
1.588744526782087663e+00	1.749389650597089485e+02	0.000000000000000000e+00	3.236675596876533234e+01	3.236675596876533234e+01
1.588528757958070470e+00	1.743657673595762390e+02	0.000000000000000000e+00	3.218067674190418614e+01	3.218067674190418614e+01
1.588313047733611150e+00	1.806298098186651941e+02	0.000000000000000000e+00	3.199620632808552756e+01	3.199620632808552756e+01
1.588097396084841018e+00	1.810218929677143080e+02	0.000000000000000000e+00	3.181332657336286829e+01	3.181332657336286829e+01
1.587881802987903601e+00	1.830659000442290960e+02	0.000000000000000000e+00	3.163201957270970155e+01	3.163201957270970155e+01
1.587666268418956639e+00	1.806322423706333495e+02	0.000000000000000000e+00	3.145226766606236879e+01	3.145226766606236879e+01
1.587450792354169415e+00	1.715501990269800388e+02	0.000000000000000000e+00	3.127405343442949714e+01	3.127405343442949714e+01
1.587235374769725649e+00	1.728885448916416863e+02	0.000000000000000000e+00	3.109735969607510242e+01	3.109735969607510242e+01
1.587020015641820159e+00	1.746470588235302444e+02	0.000000000000000000e+00	3.092216950276441878e+01	3.092216950276441878e+01
1.586804714946662642e+00	1.673007518797000444e+02	0.000000000000000000e+00	3.074846613608195156e+01	3.074846613608195156e+01
1.586589472660473898e+00	1.670471030517478255e+02	0.000000000000000000e+00	3.057623310380863302e+01	3.057623310380863302e+01
1.586374288759489160e+00	1.713560371517036174e+02	0.000000000000000000e+00	3.040545413636865746e+01	3.040545413636865746e+01
1.586161192433558131e+00	1.684531180893418139e+02	0.000000000000000000e+00	3.023770406965879332e+01	3.023770406965879332e+01
1.585946124681490987e+00	1.675875718708543900e+02	0.000000000000000000e+00	3.006977195285653437e+01	3.006977195285653437e+01
1.585731115243632638e+00	1.650280849181785925e+02	0.000000000000000000e+00	2.990324653978447955e+01	2.990324653978447955e+01
1.585516164096268499e+00	1.615689960194612240e+02	0.000000000000000000e+00	2.973811241515495141e+01	2.973811241515495141e+01
1.585301271215697527e+00	1.595042016806730487e+02	0.000000000000000000e+00	2.957435436949097252e+01	2.957435436949097252e+01
1.585086436578231561e+00	1.558487394957990944e+02	0.000000000000000000e+00	2.941195739592804870e+01	2.941195739592804870e+01
1.584871660160194873e+00	1.557647058823537236e+02	0.000000000000000000e+00	2.925090668707204600e+01	2.925090668707204600e+01
1.584656941937924834e+00	1.549135338345872128e+02	0.000000000000000000e+00	2.909118763191268897e+01	2.909118763191268897e+01
1.584442281887771475e+00	1.633303847854939477e+02	0.000000000000000000e+00	2.893278581278996953e+01	2.893278581278996953e+01
1.584227679986097925e+00	1.655302963290587286e+02	0.000000000000000000e+00	2.877568700241396371e+01	2.877568700241396371e+01
1.584013136209279971e+00	1.633905351614337746e+02	0.000000000000000000e+00	2.861987716093569034e+01	2.861987716093569034e+01
1.583798650533706054e+00	1.567103051747022278e+02	0.000000000000000000e+00	2.846534243306908607e+01	2.846534243306908607e+01
1.583584222935777719e+00	1.524935869084483215e+02	0.000000000000000000e+00	2.831206914526306662e+01	2.831206914526306662e+01
1.583369853391908721e+00	1.483454223794788334e+02	0.000000000000000000e+00	2.816004380292147857e+01	2.816004380292147857e+01
1.583155541878526140e+00	1.432467934542244734e+02	0.000000000000000000e+00	2.800925308767237354e+01	2.800925308767237354e+01
1.582941288372069488e+00	1.395440070765154985e+02	0.000000000000000000e+00	2.785968385468294528e+01	2.785968385468294528e+01
1.582727092848991157e+00	1.430276426360024686e+02	0.000000000000000000e+00	2.771132313002145864e+01	2.771132313002145864e+01
1.582512955285756640e+00	1.470866873065022844e+02	0.000000000000000000e+00	2.756415810806431210e+01	2.756415810806431210e+01
1.582298875658843418e+00	1.397839451570108622e+02	0.000000000000000000e+00	2.741817614894661403e+01	2.741817614894661403e+01
1.582084853944742520e+00	1.395475453339237220e+02	0.000000000000000000e+00	2.727336477605811638e+01	2.727336477605811638e+01
1.581870890119956741e+00	1.397337461300316477e+02	0.000000000000000000e+00	2.712971167357967417e+01	2.712971167357967417e+01
1.581656984161002644e+00	1.412753206545783087e+02	0.000000000000000000e+00	2.698720468406417439e+01	2.698720468406417439e+01
1.581443136044408337e+00	1.450922158337026246e+02	0.000000000000000000e+00	2.684583180605585184e+01	2.684583180605585184e+01
1.581229345746715920e+00	1.480824856258300031e+02	0.000000000000000000e+00	2.670558119175305123e+01	2.670558119175305123e+01
1.581015613244479034e+00	1.500685537372851286e+02	0.000000000000000000e+00	2.656644114470745421e+01	2.656644114470745421e+01
1.580801938514264871e+00	1.521946041574531989e+02	0.000000000000000000e+00	2.642840011756509355e+01	2.642840011756509355e+01
1.580588321532652385e+00	1.576689517912435861e+02	0.000000000000000000e+00	2.629144670984312526e+01	2.629144670984312526e+01
1.580374762276233858e+00	1.578197700132692489e+02	0.000000000000000000e+00	2.615556966574619935e+01	2.615556966574619935e+01
1.580161260721614225e+00	1.553564794338795707e+02	0.000000000000000000e+00	2.602075787201816581e+01	2.602075787201816581e+01
1.579947816845410635e+00	1.511432994250339164e+02	0.000000000000000000e+00	2.588700035583007519e+01	2.588700035583007519e+01
1.579734430624253116e+00	1.528872180451135137e+02	0.000000000000000000e+00	2.575428628270423914e+01	2.575428628270423914e+01
1.579521102034784574e+00	1.499075630252108340e+02	0.000000000000000000e+00	2.562260495447269193e+01	2.562260495447269193e+01
1.579307831053660127e+00	1.487414860681121809e+02	0.000000000000000000e+00	2.549194580726933879e+01	2.549194580726933879e+01
1.579094617657547772e+00	1.501941618752771603e+02	0.000000000000000000e+00	2.536229840955645187e+01	2.536229840955645187e+01
1.578881461823127497e+00	1.468458646616548720e+02	0.000000000000000000e+00	2.523365246018306252e+01	2.523365246018306252e+01
1.578668363527093055e+00	1.460207872622740410e+02	0.000000000000000000e+00	2.510599778647728542e+01	2.510599778647728542e+01
1.578457332296171689e+00	1.378186643078290672e+02	0.000000000000000000e+00	2.498051482093815778e+01	2.498051482093815778e+01
1.578244348464770797e+00	1.377560813799210564e+02	0.000000000000000000e+00	2.485480356779826749e+01	2.485480356779826749e+01
1.578031422102129433e+00	1.354626271561262740e+02	0.000000000000000000e+00	2.473005391643172501e+01	2.473005391643172501e+01
1.577818553184991313e+00	1.332793011941625139e+02	0.000000000000000000e+00	2.460625618848258966e+01	2.460625618848258966e+01
1.577605741690111252e+00	1.284938080495362271e+02	0.000000000000000000e+00	2.448340082500883597e+01	2.448340082500883597e+01
1.577392987594258278e+00	1.287711189739059705e+02	0.000000000000000000e+00	2.436147838475675442e+01	2.436147838475675442e+01
1.577180290874212742e+00	1.274376382131806338e+02	0.000000000000000000e+00	2.424047954246022485e+01	2.424047954246022485e+01
1.576967651506768320e+00	1.295583812472363832e+02	0.000000000000000000e+00	2.412039508717069580e+01	2.412039508717069580e+01
1.576755069468731119e+00	1.289619637328622161e+02	0.000000000000000000e+00	2.400121592061282172e+01	2.400121592061282172e+01
1.576542544736919016e+00	1.248356921716060981e+02	0.000000000000000000e+00	2.388293305556713264e+01	2.388293305556713264e+01
1.576330077288163212e+00	1.266952675807171147e+02	0.000000000000000000e+00	2.376553761428026590e+01	2.376553761428026590e+01
1.576117667099306674e+00	1.271152145068559918e+02	0.000000000000000000e+00	2.364902082689942375e+01	2.364902082689942375e+01
1.575905314147205694e+00	1.329909332153920900e+02	0.000000000000000000e+00	2.353337402993389915e+01	2.353337402993389915e+01
1.575693018408728552e+00	1.328900928792576224e+02	0.000000000000000000e+00	2.341858866474004586e+01	2.341858866474004586e+01
1.575480779860755520e+00	1.378352498894301448e+02	0.000000000000000000e+00	2.330465627603147638e+01	2.330465627603147638e+01
1.575268598480180193e+00	1.381780185758520645e+02	0.000000000000000000e+00	2.319156851041405787e+01	2.319156851041405787e+01
1.575056474243908378e+00	1.383651039363120390e+02	0.000000000000000000e+00	2.307931711494322613e+01	2.307931711494322613e+01
1.574844407128857871e+00	1.464004865103943303e+02	0.000000000000000000e+00	2.296789393570503179e+01	2.296789393570503179e+01
1.574632397111959348e+00	1.456926138876610537e+02	0.000000000000000000e+00	2.285729091642055621e+01	2.285729091642055621e+01
1.574422443459599474e+00	1.443816895179131450e+02	0.000000000000000000e+00	2.274853208898731083e+01	2.274853208898731083e+01
1.574210547031727137e+00	1.411176470588242182e+02	0.000000000000000000e+00	2.263953805286036669e+01	2.263953805286036669e+01
1.573998707633089911e+00	1.416755860238839375e+02	0.000000000000000000e+00	2.253134065291515142e+01	2.253134065291515142e+01
1.573786925240667767e+00	1.384986731534725948e+02	0.000000000000000000e+00	2.242393220902903295e+01	2.242393220902903295e+01
1.573575199831453775e+00	1.418155683325968823e+02	0.000000000000000000e+00	2.231730513207449818e+01	2.231730513207449818e+01
1.573363531382452329e+00	1.428129146395407361e+02	0.000000000000000000e+00	2.221145192265062462e+01	2.221145192265062462e+01
1.573151919870680704e+00	1.425243255196822361e+02	0.000000000000000000e+00	2.210636516983633371e+01	2.210636516983633371e+01
1.572940365273168606e+00	1.423732861565686107e+02	0.000000000000000000e+00	2.200203754996237748e+01	2.200203754996237748e+01
1.572728867566957511e+00	1.382938965059714747e+02	0.000000000000000000e+00	2.189846182540269481e+01	2.189846182540269481e+01
1.572517426729101997e+00	1.336114551083597917e+02	0.000000000000000000e+00	2.179563084338577639e+01	2.179563084338577639e+01
1.572306042736668852e+00	1.306541353383465207e+02	0.000000000000000000e+00	2.169353753482371516e+01	2.169353753482371516e+01
1.572094715566736634e+00	1.279385227775326825e+02	0.000000000000000000e+00	2.159217491315988724e+01	2.159217491315988724e+01
1.571883445196396556e+00	1.242923485183553254e+02	0.000000000000000000e+00	2.149153607323535198e+01	2.149153607323535198e+01
1.571672231602752268e+00	1.239164086687312505e+02	0.000000000000000000e+00	2.139161419017252541e+01	2.139161419017252541e+01
1.571461074762920074e+00	1.190008845643526456e+02	0.000000000000000000e+00	2.129240251827647867e+01	2.129240251827647867e+01
1.571249974654027604e+00	1.212967713401155976e+02	0.000000000000000000e+00	2.119389438995271746e+01	2.119389438995271746e+01
1.571040921963798409e+00	1.236908447589568141e+02	0.000000000000000000e+00	2.109700272533628507e+01	2.109700272533628507e+01
1.570829934713559251e+00	1.214988942945605288e+02	0.000000000000000000e+00	2.099987550510643786e+01	2.099987550510643786e+01
1.570619004125934026e+00	1.244108801415309102e+02	0.000000000000000000e+00	2.090343234411079010e+01	2.090343234411079010e+01
1.570408130178099437e+00	1.266789031402040706e+02	0.000000000000000000e+00	2.080766687598229225e+01	2.080766687598229225e+01
1.570197312847244620e+00	1.262317558602394598e+02	0.000000000000000000e+00	2.071257280730331729e+01	2.071257280730331729e+01
1.569986552110571587e+00	1.275092879256972225e+02	0.000000000000000000e+00	2.061814391662097634e+01	2.061814391662097634e+01
1.569775847945294123e+00	1.296096859796556373e+02	0.000000000000000000e+00	2.052437405347693300e+01	2.052437405347693300e+01
1.569565200328637999e+00	1.364632905793903319e+02	0.000000000000000000e+00	2.043125713745276784e+01	2.043125713745276784e+01
1.569354609237842091e+00	1.338089340999564172e+02	0.000000000000000000e+00	2.033878715723039576e+01	2.033878715723039576e+01
1.569144074650156595e+00	1.329763379035831292e+02	0.000000000000000000e+00	2.024695816966559292e+01	2.024695816966559292e+01
1.568933596542844366e+00	1.286917293233088913e+02	0.000000000000000000e+00	2.015576429887714482e+01	2.015576429887714482e+01
1.568723174893180472e+00	1.262613887660333489e+02	0.000000000000000000e+00	2.006519973534904366e+01	2.006519973534904366e+01
1.568512809678451747e+00	1.243476337903588558e+02	0.000000000000000000e+00	1.997525873504647365e+01	1.997525873504647365e+01
1.568302500875957906e+00	1.207733303847860782e+02	0.000000000000000000e+00	1.988593561854586866e+01	1.988593561854586866e+01
1.568094231712931164e+00	1.164869526758077427e+02	0.000000000000000000e+00	1.979805882142574092e+01	1.979805882142574092e+01
1.567884035135196807e+00	1.142213622291027377e+02	0.000000000000000000e+00	1.970994899045097526e+01	1.970994899045097526e+01
1.567673894901881360e+00	1.125353825740828171e+02	0.000000000000000000e+00	1.962244043567682539e+01	1.962244043567682539e+01
1.567463810990333828e+00	1.132317558602393888e+02	0.000000000000000000e+00	1.953552772710693830e+01	1.953552772710693830e+01
1.567253783377913212e+00	1.143781512605047652e+02	0.000000000000000000e+00	1.944920549520456277e+01	1.944920549520456277e+01
1.567043812041992279e+00	1.126187527642641442e+02	0.000000000000000000e+00	1.936346843009972218e+01	1.936346843009972218e+01
1.566833896959954897e+00	1.163743918620085367e+02	0.000000000000000000e+00	1.927831128080562095e+01	1.927831128080562095e+01
1.566624038109197592e+00	1.174927023440961023e+02	0.000000000000000000e+00	1.919372885444857246e+01	1.919372885444857246e+01
1.566414235467128879e+00	1.165493144626277200e+02	0.000000000000000000e+00	1.910971601550853194e+01	1.910971601550853194e+01
1.566204489011169709e+00	1.203562582927913809e+02	0.000000000000000000e+00	1.902626768507145982e+01	1.902626768507145982e+01
1.565994798718751913e+00	1.219199469261394739e+02	0.000000000000000000e+00	1.894337884009205553e+01	1.894337884009205553e+01
1.565787141985746977e+00	1.245809376382137827e+02	0.000000000000000000e+00	1.886181867590961758e+01	1.886181867590961758e+01
1.565577563423445673e+00	1.179595311808939897e+02	0.000000000000000000e+00	1.878002879041718032e+01	1.878002879041718032e+01
1.565368040957269002e+00	1.151282618310487749e+02	0.000000000000000000e+00	1.869878369485760672e+01	1.869878369485760672e+01
1.565158574564698091e+00	1.184991154356485197e+02	0.000000000000000000e+00	1.861807858201599686e+01	1.861807858201599686e+01
1.564949164223225830e+00	1.154310039805401402e+02	0.000000000000000000e+00	1.853790869703070143e+01	1.853790869703070143e+01
1.564739809910356660e+00	1.091612118531628539e+02	0.000000000000000000e+00	1.845826933671967396e+01	1.845826933671967396e+01
1.564530511603608343e+00	1.051457319770018444e+02	0.000000000000000000e+00	1.837915584891751308e+01	1.837915584891751308e+01
1.564321269280509741e+00	1.028942945599297332e+02	0.000000000000000000e+00	1.830056363182073653e+01	1.830056363182073653e+01
1.564112082918601487e+00	1.030504201680677454e+02	0.000000000000000000e+00	1.822248813334381268e+01	1.822248813334381268e+01
1.563902952495437093e+00	1.002768686421942164e+02	0.000000000000000000e+00	1.814492485048471337e+01	1.814492485048471337e+01
1.563695850128390630e+00	1.030070765148169585e+02	0.000000000000000000e+00	1.806859390877854565e+01	1.806859390877854565e+01
1.563486830988224385e+00	1.037883679787709639e+02	0.000000000000000000e+00	1.799203701317980730e+01	1.799203701317980730e+01
1.563277867719744307e+00	1.062359575409116275e+02	0.000000000000000000e+00	1.791597915339000124e+01	1.791597915339000124e+01
1.563068960300550980e+00	1.114949137549762241e+02	0.000000000000000000e+00	1.784041601613784067e+01	1.784041601613784067e+01
1.562860108708257423e+00	1.137253427686869713e+02	0.000000000000000000e+00	1.776534333420324430e+01	1.776534333420324430e+01
1.562651312920488644e+00	1.183799203892088769e+02	0.000000000000000000e+00	1.769075688583577133e+01	1.769075688583577133e+01
1.562442572914881422e+00	1.213858911985852842e+02	0.000000000000000000e+00	1.761665249418160784e+01	1.761665249418160784e+01
1.562233888669084303e+00	1.232903582485631802e+02	0.000000000000000000e+00	1.754302602671889133e+01	1.754302602671889133e+01
1.562025260160758044e+00	1.213020787262279327e+02	0.000000000000000000e+00	1.746987339470135225e+01	1.746987339470135225e+01
1.561816687367575174e+00	1.196671826625392896e+02	0.000000000000000000e+00	1.739719055260964709e+01	1.739719055260964709e+01
1.561610137149521904e+00	1.220869084475901616e+02	0.000000000000000000e+00	1.732565262651304394e+01	1.732565262651304394e+01
1.561401675194602046e+00	1.254150818222031774e+02	0.000000000000000000e+00	1.725389305945149943e+01	1.725389305945149943e+01
1.561193268888124930e+00	1.212985404688196951e+02	0.000000000000000000e+00	1.718259143653143894e+01	1.718259143653143894e+01
1.560984918207811267e+00	1.202242370632469317e+02	0.000000000000000000e+00	1.711174387942701713e+01	1.711174387942701713e+01
1.560776623131392649e+00	1.144398496240606988e+02	0.000000000000000000e+00	1.704134655041707447e+01	1.704134655041707447e+01
1.560568383636613099e+00	1.129080053073866594e+02	0.000000000000000000e+00	1.697139565188254551e+01	1.697139565188254551e+01
1.560360199701228634e+00	1.076107916850956201e+02	0.000000000000000000e+00	1.690188742581035442e+01	1.690188742581035442e+01
1.560152071303006371e+00	1.044491375497572534e+02	0.000000000000000000e+00	1.683281815330420628e+01	1.683281815330420628e+01
1.559943998419726308e+00	1.032797434763384103e+02	0.000000000000000000e+00	1.676418415410319440e+01	1.676418415410319440e+01
1.559737943198172605e+00	1.015265369305622016e+02	0.000000000000000000e+00	1.669662319908744053e+01	1.669662319908744053e+01
1.559529980754959189e+00	9.841950464396332166e+01	0.000000000000000000e+00	1.662884483662163149e+01	1.662884483662163149e+01
1.559322073760306626e+00	9.071450685537416803e+01	0.000000000000000000e+00	1.656149096724997705e+01	1.656149096724997705e+01
1.559114222192042210e+00	8.924170720919991595e+01	0.000000000000000000e+00	1.649455806022194437e+01	1.649455806022194437e+01
1.558906426028003667e+00	8.845267580716540579e+01	0.000000000000000000e+00	1.642804262111609148e+01	1.642804262111609148e+01
1.558698685246041826e+00	8.634232640424633587e+01	0.000000000000000000e+00	1.636194119139819847e+01	1.636194119139819847e+01
1.558490999824019063e+00	8.698982750995176616e+01	0.000000000000000000e+00	1.629625034798427663e+01	1.629625034798427663e+01
1.558283369739809077e+00	8.848120300751924105e+01	0.000000000000000000e+00	1.623096670281008613e+01	1.623096670281008613e+01
1.558077752965437934e+00	9.237571870853648193e+01	0.000000000000000000e+00	1.616669709935595378e+01	1.616669709935595378e+01
1.557870232968988189e+00	9.895886775762986076e+01	0.000000000000000000e+00	1.610221406129444688e+01	1.610221406129444688e+01
1.557662768244252760e+00	1.053900928792574945e+02	0.000000000000000000e+00	1.603812829402439988e+01	1.603812829402439988e+01
1.557455358769151976e+00	1.071216275984083097e+02	0.000000000000000000e+00	1.597443654506297150e+01	1.597443654506297150e+01
1.557248004521619045e+00	1.068166740380367798e+02	0.000000000000000000e+00	1.591113559488755769e+01	1.591113559488755769e+01
1.557040705479598497e+00	1.089268022998678305e+02	0.000000000000000000e+00	1.584822225653950234e+01	1.584822225653950234e+01
1.556833461621046188e+00	1.143356921716060413e+02	0.000000000000000000e+00	1.578569337523377314e+01	1.578569337523377314e+01
1.556626272923930410e+00	1.164210526315795278e+02	0.000000000000000000e+00	1.572354582797434830e+01	1.572354582797434830e+01
1.556419139366230553e+00	1.178102609464844335e+02	0.000000000000000000e+00	1.566177652317415259e+01	1.566177652317415259e+01
1.556214014238663568e+00	1.168869969040253238e+02	0.000000000000000000e+00	1.560095984650672385e+01	1.560095984650672385e+01
1.556006990374116938e+00	1.153704113224242747e+02	0.000000000000000000e+00	1.553993437882851580e+01	1.553993437882851580e+01
1.555800021583203296e+00	1.130840336134459250e+02	0.000000000000000000e+00	1.547927809174225366e+01	1.547927809174225366e+01
1.555593107843949108e+00	1.061647501105710631e+02	0.000000000000000000e+00	1.541898801532327568e+01	1.541898801532327568e+01
1.555386249134392385e+00	1.049688191065905158e+02	0.000000000000000000e+00	1.535906120923770146e+01	1.535906120923770146e+01
1.555179445432583130e+00	1.027229102167187875e+02	0.000000000000000000e+00	1.529949476239296935e+01	1.529949476239296935e+01
1.554972696716582670e+00	1.009723573639987251e+02	0.000000000000000000e+00	1.524028579259280569e+01	1.524028579259280569e+01
1.554767952648771878e+00	9.921185316231803597e+01	0.000000000000000000e+00	1.518198502769045355e+01	1.518198502769045355e+01
1.554561313320402149e+00	9.728659885006682373e+01	0.000000000000000000e+00	1.512347917354624549e+01	1.512347917354624549e+01
1.554354728912301864e+00	9.529389650597127570e+01	0.000000000000000000e+00	1.506532234612006604e+01	1.506532234612006604e+01
1.554148199402579422e+00	9.410150375939895184e+01	0.000000000000000000e+00	1.500751177518700175e+01	1.500751177518700175e+01
1.553941724769354327e+00	9.163622291021717103e+01	0.000000000000000000e+00	1.495004471776600852e+01	1.495004471776600852e+01
1.553735304990757848e+00	8.642613887660368732e+01	0.000000000000000000e+00	1.489291845780223511e+01	1.489291845780223511e+01
1.553528940044932805e+00	8.474369747899200433e+01	0.000000000000000000e+00	1.483613030585339132e+01	1.483613030585339132e+01
1.553324575976025468e+00	8.929876160990755807e+01	0.000000000000000000e+00	1.478020861232479000e+01	1.478020861232479000e+01
1.553118320113442197e+00	9.063533834586510807e+01	0.000000000000000000e+00	1.472408558553310343e+01	1.472408558553310343e+01
1.552912119018334147e+00	8.663909774436133659e+01	0.000000000000000000e+00	1.466829277954898103e+01	1.466829277954898103e+01
1.552705972668890766e+00	8.241640866873105153e+01	0.000000000000000000e+00	1.461282760808968284e+01	1.461282760808968284e+01
1.552499881043312824e+00	8.225409111012865537e+01	0.000000000000000000e+00	1.455768750998165650e+01	1.455768750998165650e+01
1.552293844119812416e+00	8.396505970809417363e+01	0.000000000000000000e+00	1.450286994887121672e+01	1.450286994887121672e+01
1.552087861876613406e+00	8.439871738168992010e+01	0.000000000000000000e+00	1.444837241293920549e+01	1.444837241293920549e+01
1.551883876749690527e+00	7.818885448916446990e+01	0.000000000000000000e+00	1.439470207064677609e+01	1.439470207064677609e+01
1.551678003286472540e+00	7.734232640424627903e+01	0.000000000000000000e+00	1.434083418538824262e+01	1.434083418538824262e+01
1.551472184438501989e+00	7.640004422821796481e+01	0.000000000000000000e+00	1.428727895716700758e+01	1.428727895716700758e+01
1.551266420184048922e+00	7.608425475453375952e+01	0.000000000000000000e+00	1.423403396930203257e+01	1.423403396930203257e+01
1.551060710501394269e+00	7.782596196373323494e+01	0.000000000000000000e+00	1.418109682827731710e+01	1.418109682827731710e+01
1.550855055368831614e+00	7.500884564352092809e+01	0.000000000000000000e+00	1.412846516347870818e+01	1.412846516347870818e+01
1.550649454764665425e+00	7.496373286156604365e+01	0.000000000000000000e+00	1.407613662693326262e+01	1.407613662693326262e+01
1.550445847526723764e+00	7.483834586466203120e+01	0.000000000000000000e+00	1.402459832239439841e+01	1.402459832239439841e+01
1.550240355400400727e+00	7.290026536930596990e+01	0.000000000000000000e+00	1.397286628238579986e+01	1.397286628238579986e+01
1.550034917737660667e+00	7.643520566121222259e+01	0.000000000000000000e+00	1.392143048143147688e+01	1.392143048143147688e+01
1.549829534516854013e+00	7.672423706324673276e+01	0.000000000000000000e+00	1.387028865938656352e+01	1.387028865938656352e+01
1.549624205716342518e+00	7.699867315347228214e+01	0.000000000000000000e+00	1.381943857749898186e+01	1.381943857749898186e+01
1.549418931314499925e+00	7.500707651481681637e+01	0.000000000000000000e+00	1.376887801816910262e+01	1.376887801816910262e+01
1.549215647073670876e+00	7.096395400265403453e+01	0.000000000000000000e+00	1.371907772473673681e+01	1.371907772473673681e+01
1.549010480891644059e+00	6.952985404688224946e+01	0.000000000000000000e+00	1.366908696115872424e+01	1.366908696115872424e+01
1.548805369043678271e+00	7.139075630252136762e+01	0.000000000000000000e+00	1.361937921213499791e+01	1.361937921213499791e+01
1.548600311508191663e+00	7.394537815126086855e+01	0.000000000000000000e+00	1.356995234214171830e+01	1.356995234214171830e+01
1.548395308263615489e+00	6.993321539142007737e+01	0.000000000000000000e+00	1.352080423565316458e+01	1.352080423565316458e+01
1.548190359288391216e+00	6.703449800973052675e+01	0.000000000000000000e+00	1.347193279691854961e+01	1.347193279691854961e+01
1.547985464560971636e+00	6.809354268023032830e+01	0.000000000000000000e+00	1.342333594974262923e+01	1.342333594974262923e+01
1.547782556264075460e+00	6.744117647058855880e+01	0.000000000000000000e+00	1.337546625992857408e+01	1.337546625992857408e+01
1.547577769456406349e+00	6.736532507739971720e+01	0.000000000000000000e+00	1.332740990202993459e+01	1.332740990202993459e+01
1.547373036832173643e+00	7.038633348076106699e+01	0.000000000000000000e+00	1.327962204124136747e+01	1.327962204124136747e+01
1.547168358369875429e+00	7.312007961079204676e+01	0.000000000000000000e+00	1.323210067727354478e+01	1.323210067727354478e+01
1.546963734048022010e+00	7.788191065900082322e+01	0.000000000000000000e+00	1.318484382833800161e+01	1.318484382833800161e+01
1.546759163845134788e+00	7.934122069880622519e+01	0.000000000000000000e+00	1.313784953094347685e+01	1.313784953094347685e+01
1.546556576884264178e+00	8.096771340115031990e+01	0.000000000000000000e+00	1.309155551188724509e+01	1.309155551188724509e+01
1.546352114344867967e+00	8.308823529411804998e+01	0.000000000000000000e+00	1.304507806787511015e+01	1.304507806787511015e+01
1.546147705860273058e+00	8.043675364882834344e+01	0.000000000000000000e+00	1.299885741065334521e+01	1.299885741065334521e+01
1.545943351409045263e+00	8.073883237505566512e+01	0.000000000000000000e+00	1.295289164777245183e+01	1.295289164777245183e+01
1.545739050969763273e+00	7.906988058381284645e+01	0.000000000000000000e+00	1.290717890410336466e+01	1.290717890410336466e+01
1.545536731122103102e+00	7.754157452454704469e+01	0.000000000000000000e+00	1.286214503667672382e+01	1.286214503667672382e+01
1.545332538133449063e+00	7.756125608138029293e+01	0.000000000000000000e+00	1.281693043085707018e+01	1.281693043085707018e+01
1.545128399092744464e+00	7.787461300309635703e+01	0.000000000000000000e+00	1.277196333804166706e+01	1.277196333804166706e+01
1.544924313978612629e+00	7.464949137549793079e+01	0.000000000000000000e+00	1.272724195036486883e+01	1.272724195036486883e+01
1.544720282769687758e+00	6.947036709420643774e+01	0.000000000000000000e+00	1.268276447636366377e+01	1.268276447636366377e+01
1.544516305444615822e+00	6.547589562140677799e+01	0.000000000000000000e+00	1.263852914080090173e+01	1.263852914080090173e+01
1.544314305536699017e+00	6.231424148606841840e+01	0.000000000000000000e+00	1.259494811349753185e+01	1.259494811349753185e+01
1.544110435407479276e+00	5.966850950906707851e+01	0.000000000000000000e+00	1.255118954994551039e+01	1.255118954994551039e+01
1.543906619098318389e+00	5.921649712516614983e+01	0.000000000000000000e+00	1.250766791096299713e+01	1.250766791096299713e+01
1.543702856587907180e+00	6.130782839451599386e+01	0.000000000000000000e+00	1.246438148434370774e+01	1.246438148434370774e+01
1.543499147854947351e+00	6.315037593984993691e+01	0.000000000000000000e+00	1.242132857325608519e+01	1.242132857325608519e+01
1.543295492878152597e+00	6.194161875276456897e+01	0.000000000000000000e+00	1.237850749607930823e+01	1.237850749607930823e+01
1.543093812151670852e+00	6.223949579831963064e+01	0.000000000000000000e+00	1.233631731695666645e+01	1.233631731695666645e+01
1.542890264116757004e+00	6.106368863334837727e+01	0.000000000000000000e+00	1.229395277463549796e+01	1.229395277463549796e+01
1.542686769774415545e+00	6.062096417514403868e+01	0.000000000000000000e+00	1.225181512638830128e+01	1.225181512638830128e+01
1.542483329103404355e+00	6.257253427686894298e+01	0.000000000000000000e+00	1.220990274969740419e+01	1.220990274969740419e+01
1.542279942082492639e+00	6.248651039363144122e+01	0.000000000000000000e+00	1.216821403646582311e+01	1.216821403646582311e+01
1.542078526679494077e+00	6.148606811145540263e+01	0.000000000000000000e+00	1.212713755490803536e+01	1.212713755490803536e+01
1.541875246389500020e+00	6.018509509066814189e+01	0.000000000000000000e+00	1.208588932847030328e+01	1.208588932847030328e+01
1.541672019686179951e+00	6.129721362229132353e+01	0.000000000000000000e+00	1.204486004091544515e+01	1.204486004091544515e+01
1.541468846548348148e+00	6.116607695709893022e+01	0.000000000000000000e+00	1.200404814019291599e+01	1.200404814019291599e+01
1.541265726954828885e+00	5.894604157452484117e+01	0.000000000000000000e+00	1.196345208792977566e+01	1.196345208792977566e+01
1.541064576352083826e+00	5.903914197257879692e+01	0.000000000000000000e+00	1.192345032226517176e+01	1.192345032226517176e+01
1.540861563279073199e+00	6.061322423706354812e+01	0.000000000000000000e+00	1.188327940515737957e+01	1.188327940515737957e+01
1.540658603687117045e+00	6.211831048208787820e+01	0.000000000000000000e+00	1.184331981610419149e+01	1.184331981610419149e+01
1.540455697555084491e+00	6.408978328173405714e+01	0.000000000000000000e+00	1.180357006990364255e+01	1.180357006990364255e+01
1.540252844861856651e+00	6.450420168067257976e+01	0.000000000000000000e+00	1.176402869433287002e+01	1.176402869433287002e+01
1.540051958537509202e+00	6.562229102167214023e+01	0.000000000000000000e+00	1.172506434757077898e+01	1.172506434757077898e+01
1.539849212154933422e+00	6.805196815568365309e+01	0.000000000000000000e+00	1.168593341620814208e+01	1.168593341620814208e+01
1.539646519148069492e+00	6.917823971693974272e+01	0.000000000000000000e+00	1.164700652880864418e+01	1.164700652880864418e+01
1.539443879495842271e+00	6.775121627598440455e+01	0.000000000000000000e+00	1.160828226361413051e+01	1.160828226361413051e+01
1.539241293177187941e+00	6.613931888544922799e+01	0.000000000000000000e+00	1.156975921118752915e+01	1.156975921118752915e+01
1.539038760171053788e+00	6.819946926138909760e+01	0.000000000000000000e+00	1.153143597428568157e+01	1.153143597428568157e+01
1.538838190393446492e+00	6.730915524104410963e+01	0.000000000000000000e+00	1.149366991282450634e+01	1.149366991282450634e+01
1.538635763446784877e+00	6.586267138434354251e+01	0.000000000000000000e+00	1.145574031074175814e+01	1.145574031074175814e+01
1.538433389749749303e+00	6.336598850066373956e+01	0.000000000000000000e+00	1.141800641715745002e+01	1.141800641715745002e+01
1.538231069281331242e+00	6.122379478107063022e+01	0.000000000000000000e+00	1.138046688225286474e+01	1.138046688225286474e+01
1.538028802020533048e+00	6.068266253869998650e+01	0.000000000000000000e+00	1.134312036779093447e+01	1.134312036779093447e+01
1.537828495377864035e+00	6.110570544007106264e+01	0.000000000000000000e+00	1.130631517257706697e+01	1.130631517257706697e+01
1.537626333967891723e+00	5.846196373286184667e+01	0.000000000000000000e+00	1.126934894011580468e+01	1.126934894011580468e+01
1.537424225702810121e+00	5.829920389208342613e+01	0.000000000000000000e+00	1.123257179395109340e+01	1.123257179395109340e+01
1.537222170561666212e+00	5.576868642193746695e+01	0.000000000000000000e+00	1.119598244089869965e+01	1.119598244089869965e+01
1.537022073955063739e+00	5.810283060592686866e+01	0.000000000000000000e+00	1.115992215429871948e+01	1.115992215429871948e+01
1.536820124498300633e+00	5.703494029190651560e+01	0.000000000000000000e+00	1.112370281018790763e+01	1.112370281018790763e+01
1.536618228102877293e+00	5.699646174259204656e+01	0.000000000000000000e+00	1.108766745706147638e+01	1.108766745706147638e+01
1.536416384747884001e+00	5.738390092879284765e+01	0.000000000000000000e+00	1.105181484498982236e+01	1.105181484498982236e+01
1.536214594412422141e+00	5.635824856258320636e+01	0.000000000000000000e+00	1.101614373461067942e+01	1.101614373461067942e+01
1.536014760010456337e+00	5.362472357364024589e+01	0.000000000000000000e+00	1.098098687770982806e+01	1.098098687770982806e+01
1.535813075151711837e+00	5.214573197700158147e+01	0.000000000000000000e+00	1.094567341083786260e+01	1.094567341083786260e+01
1.535611443250065378e+00	5.319062361786846083e+01	0.000000000000000000e+00	1.091053780126869732e+01	1.091053780126869732e+01
1.535409864284661641e+00	5.308956214064598811e+01	0.000000000000000000e+00	1.087557885076190622e+01	1.087557885076190622e+01
1.535208338234656855e+00	5.097368421052657084e+01	0.000000000000000000e+00	1.084079537112546632e+01	1.084079537112546632e+01
1.535008765522279051e+00	5.348606811145536710e+01	0.000000000000000000e+00	1.080651187513040590e+01	1.080651187513040590e+01
1.534807344741871971e+00	5.274701459531205927e+01	0.000000000000000000e+00	1.077207418453228982e+01	1.077207418453228982e+01
1.534605976814593431e+00	5.041574524546685154e+01	0.000000000000000000e+00	1.073780847040512931e+01	1.073780847040512931e+01
1.534404661719643403e+00	4.844272445820457307e+01	0.000000000000000000e+00	1.070371358366691084e+01	1.070371358366691084e+01
1.534205297890322450e+00	4.839363113666542660e+01	0.000000000000000000e+00	1.067010764448756355e+01	1.067010764448756355e+01
1.534004087899742519e+00	4.766850950906701456e+01	0.000000000000000000e+00	1.063634941850363624e+01	1.063634941850363624e+01
1.533802930679351029e+00	4.653051747014618655e+01	0.000000000000000000e+00	1.060275864016502112e+01	1.060275864016502112e+01
1.533601826208391028e+00	4.520256523662118298e+01	0.000000000000000000e+00	1.056933419797263340e+01	1.056933419797263340e+01
1.533400774466116889e+00	4.859354268023022883e+01	0.000000000000000000e+00	1.053607498961430622e+01	1.053607498961430622e+01
1.533201671402885324e+00	4.578858911985869184e+01	0.000000000000000000e+00	1.050329137591865170e+01	1.050329137591865170e+01
1.533000724558835071e+00	4.618620079610814599e+01	0.000000000000000000e+00	1.047035783135765641e+01	1.047035783135765641e+01
1.532799830381493367e+00	4.675342768686445538e+01	0.000000000000000000e+00	1.043758627801794781e+01	1.043758627801794781e+01
1.532598988850157218e+00	4.815811587793035642e+01	0.000000000000000000e+00	1.040497564935681218e+01	1.040497564935681218e+01
1.532400093933270258e+00	4.805705440070788370e+01	0.000000000000000000e+00	1.037283028312322841e+01	1.037283028312322841e+01
1.532199357135707318e+00	4.833923042901394496e+01	0.000000000000000000e+00	1.034053684568169906e+01	1.034053684568169906e+01
1.531998672922301852e+00	4.705550641309178417e+01	0.000000000000000000e+00	1.030840119519816511e+01	1.030840119519816511e+01
1.531798041272394606e+00	4.741640866873088100e+01	0.000000000000000000e+00	1.027642229952224362e+01	1.027642229952224362e+01
1.531597462165337209e+00	4.596616541353405694e+01	0.000000000000000000e+00	1.024459913491337737e+01	1.024459913491337737e+01
1.531398827095381332e+00	4.668266253869991544e+01	0.000000000000000000e+00	1.021322872513443336e+01	1.021322872513443336e+01
1.531198352516919270e+00	4.527134011499358479e+01	0.000000000000000000e+00	1.018171253927003406e+01	1.018171253927003406e+01
1.530997930419620845e+00	4.314661654135359470e+01	0.000000000000000000e+00	1.015034907228399241e+01	1.015034907228399241e+01
1.530797560782880762e+00	4.651857585139342177e+01	0.000000000000000000e+00	1.011913733319116027e+01	1.011913733319116027e+01
1.530599133126017808e+00	4.579301194161897826e+01	0.000000000000000000e+00	1.008836866594050363e+01	1.008836866594050363e+01
1.530398867854193767e+00	4.586842105263180258e+01	0.000000000000000000e+00	1.005745603325356718e+01	1.005745603325356718e+01
1.530198654981369977e+00	4.639429455992946316e+01	0.000000000000000000e+00	1.002669221235059460e+01	1.002669221235059460e+01
1.529998494486984217e+00	4.508712958867779719e+01	0.000000000000000000e+00	9.996076243757775259e+00	9.996076243757775259e+00
1.529800273918515474e+00	4.652277753206568889e+01	0.000000000000000000e+00	9.965893936290370902e+00	9.965893936290370902e+00
1.529600217625708414e+00	4.866143299425056057e+01	0.000000000000000000e+00	9.935569452094947351e+00	9.935569452094947351e+00
1.529400213649910301e+00	4.969924812030100014e+01	0.000000000000000000e+00	9.905389996541869024e+00	9.905389996541869024e+00
1.529200261970601105e+00	5.196904024767826513e+01	0.000000000000000000e+00	9.875354640478926527e+00	9.875354640478926527e+00
1.529002248166504874e+00	5.428748341441866643e+01	0.000000000000000000e+00	9.845743797699435973e+00	9.845743797699435973e+00
1.528802400525777871e+00	5.084011499336601503e+01	0.000000000000000000e+00	9.815992544904716510e+00	9.815992544904716510e+00
1.528602605120238822e+00	5.174148606811170481e+01	0.000000000000000000e+00	9.786382656894275556e+00	9.786382656894275556e+00
1.528402861929410772e+00	5.453383458646642623e+01	0.000000000000000000e+00	9.756913233699815891e+00	9.756913233699815891e+00
1.528205054566341037e+00	5.597302078726254138e+01	0.000000000000000000e+00	9.727859429807464764e+00	9.727859429807464764e+00
1.528005415251438404e+00	5.277642636001795040e+01	0.000000000000000000e+00	9.698666960591946662e+00	9.698666960591946662e+00
1.527805828090073037e+00	5.230053073861148505e+01	0.000000000000000000e+00	9.669612307120010186e+00	9.669612307120010186e+00
1.527606293061811726e+00	5.081203007518821835e+01	0.000000000000000000e+00	9.640694597518766784e+00	9.640694597518766784e+00
1.527408691817096598e+00	5.263666519239300357e+01	0.000000000000000000e+00	9.612183858448702267e+00	9.612183858448702267e+00
1.527209260502442101e+00	5.344272445820459438e+01	0.000000000000000000e+00	9.583536176728646439e+00	9.583536176728646439e+00
1.527009881259845159e+00	4.803781512605065274e+01	0.000000000000000000e+00	9.555022872255564792e+00	9.555022872255564792e+00
1.526810554068914749e+00	4.866497125165879822e+01	0.000000000000000000e+00	9.526643100209980730e+00	9.526643100209980730e+00
1.526613158620553579e+00	4.880097302078750943e+01	0.000000000000000000e+00	9.498661886831973433e+00	9.498661886831973433e+00
1.526413934981249776e+00	4.730672268907585476e+01	0.000000000000000000e+00	9.470545431485248855e+00	9.470545431485248855e+00
1.526214763332693014e+00	4.733701901813380175e+01	0.000000000000000000e+00	9.442560021342783827e+00	9.442560021342783827e+00
1.526015643654534903e+00	4.596616541353406404e+01	0.000000000000000000e+00	9.414704837641361124e+00	9.414704837641361124e+00
1.525818453681198728e+00	4.506943830163666576e+01	0.000000000000000000e+00	9.387240029679610132e+00	9.387240029679610132e+00
1.525619437393023858e+00	4.471052631578969283e+01	0.000000000000000000e+00	9.359641658487742433e+00	9.359641658487742433e+00
1.525420473014455380e+00	4.469416187527664164e+01	0.000000000000000000e+00	9.332171102995998169e+00	9.332171102995998169e+00
1.525221560525185982e+00	4.406125608138013661e+01	0.000000000000000000e+00	9.304827569542391430e+00	9.304827569542391430e+00
1.525024575706213303e+00	4.557341884122091358e+01	0.000000000000000000e+00	9.277866450180432878e+00	9.277866450180432878e+00
1.524825766445620623e+00	4.800597080937662042e+01	0.000000000000000000e+00	9.250773424454786564e+00	9.250773424454786564e+00
1.524627009013661993e+00	4.518111455108380881e+01	0.000000000000000000e+00	9.223805083714214703e+00	9.223805083714214703e+00
1.524428303390072292e+00	4.356125608138013661e+01	0.000000000000000000e+00	9.196960658483662954e+00	9.196960658483662954e+00
1.524231523405469080e+00	4.383635559486974387e+01	0.000000000000000000e+00	9.170490899622596004e+00	9.170490899622596004e+00
1.524032920849584638e+00	4.182839451570121980e+01	0.000000000000000000e+00	9.143890869481252182e+00	9.143890869481252182e+00
1.523834370041529773e+00	4.560305174701481690e+01	0.000000000000000000e+00	9.117412488807852711e+00	9.117412488807852711e+00
1.523635870961081995e+00	4.491685095090689117e+01	0.000000000000000000e+00	9.091055011438335498e+00	9.091055011438335498e+00
1.523439295491519019e+00	4.182441397611696488e+01	0.000000000000000000e+00	9.065064659576156814e+00	9.065064659576156814e+00
1.523240899318140107e+00	4.280384785493166078e+01	0.000000000000000000e+00	9.038945649840680829e+00	9.038945649840680829e+00
1.523042554811953941e+00	4.191309155241063422e+01	0.000000000000000000e+00	9.012945345813445641e+00	9.012945345813445641e+00
1.522846132398874675e+00	4.074192835028767945e+01	0.000000000000000000e+00	8.987306647613317878e+00	8.987306647613317878e+00
1.522647890679592830e+00	3.921318000884583910e+01	0.000000000000000000e+00	8.961540486505075620e+00	8.961540486505075620e+00
1.522449700567184872e+00	3.837151702786396612e+01	0.000000000000000000e+00	8.935890883187417089e+00	8.935890883187417089e+00
1.522251562041501360e+00	4.018796992481222929e+01	0.000000000000000000e+00	8.910357130278860893e+00	8.910357130278860893e+00
1.522055343586419696e+00	3.831003980539603049e+01	0.000000000000000000e+00	8.885177788045261593e+00	8.885177788045261593e+00
1.521857307687586536e+00	3.902919062361806368e+01	0.000000000000000000e+00	8.859872558691984423e+00	8.859872558691984423e+00
1.521659323315283752e+00	3.914860681114570440e+01	0.000000000000000000e+00	8.834681096044283422e+00	8.834681096044283422e+00
1.521461390449403872e+00	3.589716939407359320e+01	0.000000000000000000e+00	8.809602713806640395e+00	8.809602713806640395e+00
1.521265375634810679e+00	3.572954444935886897e+01	0.000000000000000000e+00	8.784871735906536472e+00	8.784871735906536472e+00
1.521067545236059360e+00	3.388080495356053490e+01	0.000000000000000000e+00	8.760016425368283066e+00	8.760016425368283066e+00
1.520869766283661217e+00	3.409221583370207043e+01	0.000000000000000000e+00	8.735272173468095147e+00	8.735272173468095147e+00
1.520673903871344601e+00	3.355860238832391929e+01	0.000000000000000000e+00	8.710870195392717008e+00	8.710870195392717008e+00
1.520476227266595703e+00	3.169195046439644159e+01	0.000000000000000000e+00	8.686345035749312160e+00	8.686345035749312160e+00
1.520278602048223737e+00	3.483967271118991249e+01	0.000000000000000000e+00	8.661928957944279972e+00	8.661928957944279972e+00
1.520081028196193840e+00	3.386399823087146643e+01	0.000000000000000000e+00	8.637621310791045559e+00	8.637621310791045559e+00
1.519885368870495412e+00	3.435581601061493728e+01	0.000000000000000000e+00	8.613649246919811375e+00	8.613649246919811375e+00
1.519687897206972504e+00	3.594073418841238521e+01	0.000000000000000000e+00	8.589555519074721701e+00	8.589555519074721701e+00
1.519490476849939764e+00	3.760813799203910435e+01	0.000000000000000000e+00	8.565568303242834247e+00	8.565568303242834247e+00
1.519294969512195115e+00	3.917448031844335787e+01	0.000000000000000000e+00	8.541911770189972941e+00	8.541911770189972941e+00
1.519097651224622370e+00	4.035117204776666711e+01	0.000000000000000000e+00	8.518134696786848536e+00	8.518134696786848536e+00
1.518900384183781149e+00	4.053206545776225056e+01	0.000000000000000000e+00	8.494462259006049010e+00	8.494462259006049010e+00
1.518703168369709422e+00	4.150641309155261638e+01	0.000000000000000000e+00	8.470893838642886919e+00	8.470893838642886919e+00
1.518507863566719518e+00	3.982529854046901363e+01	0.000000000000000000e+00	8.447649708872654983e+00	8.447649708872654983e+00
1.518310749663541293e+00	4.130384785493164657e+01	0.000000000000000000e+00	8.424286519998405609e+00	8.424286519998405609e+00
1.518113686927497374e+00	3.953029632905813173e+01	0.000000000000000000e+00	8.401025526805447896e+00	8.401025526805447896e+00
1.517918533699639250e+00	3.782220256523680746e+01	0.000000000000000000e+00	8.378084141076872271e+00	8.378084141076872271e+00
1.517721572755872828e+00	3.699513489606387395e+01	0.000000000000000000e+00	8.355024792843710912e+00	8.355024792843710912e+00
1.517524662919698120e+00	3.844847412649289708e+01	0.000000000000000000e+00	8.332065858268432379e+00	8.332065858268432379e+00
1.517327804171225480e+00	3.746682883679805798e+01	0.000000000000000000e+00	8.309206750149325416e+00	8.309206750149325416e+00
1.517132852928256170e+00	3.703494029190641612e+01	0.000000000000000000e+00	8.286661139359027928e+00	8.286661139359027928e+00
1.516936095814068519e+00	3.686134453781530596e+01	0.000000000000000000e+00	8.263999011547959128e+00	8.263999011547959128e+00
1.516739389728163356e+00	3.983945157010191451e+01	0.000000000000000000e+00	8.241434979560850138e+00	8.241434979560850138e+00
1.516544589648997743e+00	3.962804068996038609e+01	0.000000000000000000e+00	8.219179967328845038e+00	8.219179967328845038e+00
1.516347985079190552e+00	4.113954002653712649e+01	0.000000000000000000e+00	8.196809508104886177e+00	8.196809508104886177e+00
1.516151431478338418e+00	3.956103494029209600e+01	0.000000000000000000e+00	8.174535451425802179e+00	8.174535451425802179e+00
1.515956782387227308e+00	3.906125608138011529e+01	0.000000000000000000e+00	8.152566021556358677e+00	8.152566021556358677e+00
1.515760330184469540e+00	3.928681999115454460e+01	0.000000000000000000e+00	8.130482203486753434e+00	8.130482203486753434e+00
1.515563928891431544e+00	3.678925254312269288e+01	0.000000000000000000e+00	8.108493131075322324e+00	8.108493131075322324e+00
1.515369430612898416e+00	3.585294117647076462e+01	0.000000000000000000e+00	8.086804375182875759e+00	8.086804375182875759e+00
1.515173130600134144e+00	3.302675807164987987e+01	0.000000000000000000e+00	8.065002278734645813e+00	8.065002278734645813e+00
1.514976881437945400e+00	3.278018575851409366e+01	0.000000000000000000e+00	8.043293306517984576e+00	8.043293306517984576e+00
1.514780683106575987e+00	3.251348960636902063e+01	0.000000000000000000e+00	8.021676924105744177e+00	8.021676924105744177e+00
1.514586385797232149e+00	3.226934984520139693e+01	0.000000000000000000e+00	8.000355232045329501e+00	8.000355232045329501e+00
1.514390288589202438e+00	3.209354268023014356e+01	0.000000000000000000e+00	7.978921580185779128e+00	7.978921580185779128e+00
1.514194242152970382e+00	3.300442282176044273e+01	0.000000000000000000e+00	7.957578942617448803e+00	7.957578942617448803e+00
1.514000095247631794e+00	3.688036267138452473e+01	0.000000000000000000e+00	7.936526870681128720e+00	7.936526870681128720e+00
1.513804149817343569e+00	3.795311808934118858e+01	0.000000000000000000e+00	7.915363860924450101e+00	7.915363860924450101e+00
1.513608255099923250e+00	3.962560813799223070e+01	0.000000000000000000e+00	7.894290323335896531e+00	7.894290323335896531e+00
1.513414258424017556e+00	3.830473241928368822e+01	0.000000000000000000e+00	7.873503303118026153e+00	7.873503303118026153e+00
1.513218464595327273e+00	3.910283060592676918e+01	0.000000000000000000e+00	7.852606356220037220e+00	7.852606356220037220e+00
1.513022721420665517e+00	3.669659442724476150e+01	0.000000000000000000e+00	7.831797371913427952e+00	7.831797371913427952e+00
1.512828874799890810e+00	3.446550199026996353e+01	0.000000000000000000e+00	7.811270931425145392e+00	7.811270931425145392e+00
1.512633232396926486e+00	3.238301636444067100e+01	0.000000000000000000e+00	7.790635564653398681e+00	7.790635564653398681e+00
1.512437640589242793e+00	3.067049977885906031e+01	0.000000000000000000e+00	7.770086682623845498e+00	7.770086682623845498e+00
1.512242099357215208e+00	2.969526758071664574e+01	0.000000000000000000e+00	7.749623798105732320e+00	7.749623798105732320e+00
1.512048452696728607e+00	2.909995577178253967e+01	0.000000000000000000e+00	7.729438268575733240e+00	7.729438268575733240e+00
1.511853012080514258e+00	2.958292790800545191e+01	0.000000000000000000e+00	7.709145131109947258e+00	7.709145131109947258e+00
1.511657621981328692e+00	2.738832375055298840e+01	0.000000000000000000e+00	7.688936554408763335e+00	7.688936554408763335e+00
1.511464124970132605e+00	2.873993808049549870e+01	0.000000000000000000e+00	7.669001526997126561e+00	7.669001526997126561e+00
1.511268835370149555e+00	2.739716939407355412e+01	0.000000000000000000e+00	7.648959867341814878e+00	7.648959867341814878e+00
1.511073596228659444e+00	3.005816010614787004e+01	0.000000000000000000e+00	7.629001361611626564e+00	7.629001361611626564e+00
1.510880248693348360e+00	3.084365325077414255e+01	0.000000000000000000e+00	7.609312668681639025e+00	7.609312668681639025e+00
1.510685109934630121e+00	3.291331269349861088e+01	0.000000000000000000e+00	7.589518308779550360e+00	7.589518308779550360e+00
1.510490021575958908e+00	3.527377266696169045e+01	0.000000000000000000e+00	7.569805725127920049e+00	7.569805725127920049e+00
1.510296823343395101e+00	3.618996019460433189e+01	0.000000000000000000e+00	7.550359285441807344e+00	7.550359285441807344e+00
1.510101835251244751e+00	3.829522335249908593e+01	0.000000000000000000e+00	7.530808133732743492e+00	7.530808133732743492e+00
1.509906897500785661e+00	3.645046439628500679e+01	0.000000000000000000e+00	7.511337409043246538e+00	7.511337409043246538e+00
1.509713848398098968e+00	3.646505970809393915e+01	0.000000000000000000e+00	7.492129225626049660e+00	7.492129225626049660e+00
1.509519010798089367e+00	3.320322865988516980e+01	0.000000000000000000e+00	7.472817274911212060e+00	7.472817274911212060e+00
1.509324223481505411e+00	2.976780185758528319e+01	0.000000000000000000e+00	7.453584429728407734e+00	7.453584429728407734e+00
1.509131323336092345e+00	2.805152587350743687e+01	0.000000000000000000e+00	7.434610587792938929e+00	7.434610587792938929e+00
1.508936636054065694e+00	2.567558602388336197e+01	0.000000000000000000e+00	7.415533913160269996e+00	7.415533913160269996e+00
1.508741998997288780e+00	2.439672711189751197e+01	0.000000000000000000e+00	7.396535049634973547e+00	7.396535049634973547e+00
1.508549247636811863e+00	2.472313135780640181e+01	0.000000000000000000e+00	7.377791714565971937e+00	7.377791714565971937e+00
1.508354710498879037e+00	2.420477664750122671e+01	0.000000000000000000e+00	7.358946471374554932e+00	7.358946471374554932e+00
1.508160223528109523e+00	2.293255196815579922e+01	0.000000000000000000e+00	7.340177771267589968e+00	7.340177771267589968e+00
1.507967620780497287e+00	2.274723573639993646e+01	0.000000000000000000e+00	7.321661186663198428e+00	7.321661186663198428e+00
1.507773233613036945e+00	2.240955329500232551e+01	0.000000000000000000e+00	7.303043608584820490e+00	7.303043608584820490e+00
1.507578896554743197e+00	2.444559929234863915e+01	0.000000000000000000e+00	7.284501331327319917e+00	7.284501331327319917e+00
1.507386442248188851e+00	2.653383458646629833e+01	0.000000000000000000e+00	7.266207817095848398e+00	7.266207817095848398e+00
1.507192204877847441e+00	2.940026536930576029e+01	0.000000000000000000e+00	7.247814214211980577e+00	7.247814214211980577e+00
1.506998017558765390e+00	3.246749226006207323e+01	0.000000000000000000e+00	7.229494695020438400e+00	7.229494695020438400e+00
1.506805711521727487e+00	3.485824856258309978e+01	0.000000000000000000e+00	7.211420645530949081e+00	7.211420645530949081e+00
1.506611623775418352e+00	3.722799646174277655e+01	0.000000000000000000e+00	7.193247402483208042e+00	7.193247402483208042e+00
1.506419416333855343e+00	3.793321539141990684e+01	0.000000000000000000e+00	7.175317469204303578e+00	7.175317469204303578e+00
1.506225428083752149e+00	3.785360459973481539e+01	0.000000000000000000e+00	7.157288932812143400e+00	7.157288932812143400e+00
1.506031489788655087e+00	3.736245024325538111e+01	0.000000000000000000e+00	7.139332507004649386e+00	7.139332507004649386e+00
1.505839430331472606e+00	3.560681114551100990e+01	0.000000000000000000e+00	7.121616193319616706e+00	7.121616193319616706e+00
1.505645591417697604e+00	3.497213622291022972e+01	0.000000000000000000e+00	7.103802155633966997e+00	7.103802155633966997e+00
1.505451802401259087e+00	3.449438268130219853e+01	0.000000000000000000e+00	7.086059075485978909e+00	7.086059075485978909e+00
1.505259890757618901e+00	3.429022422366075773e+01	0.000000000000000000e+00	7.068552965600805926e+00	7.068552965600805926e+00
1.505066201007794646e+00	3.447633455295994054e+01	0.000000000000000000e+00	7.050950001364923558e+00	7.050950001364923558e+00
1.504872561097726047e+00	3.516938737217375177e+01	0.000000000000000000e+00	7.033416864611893082e+00	7.033416864611893082e+00
1.504680797097052158e+00	3.648605638427618203e+01	0.000000000000000000e+00	7.016117610845205910e+00	7.016117610845205910e+00
1.504487256339067214e+00	3.854301529224127876e+01	0.000000000000000000e+00	6.998722363014101333e+00	6.998722363014101333e+00
1.504293765363345470e+00	4.145693779904303966e+01	0.000000000000000000e+00	6.981395835056045662e+00	6.981395835056045662e+00
1.504102148835324781e+00	4.534449760765546245e+01	0.000000000000000000e+00	6.964300156218252269e+00	6.964300156218252269e+00
