# Supplementary material for: Kapitza-resistance-like exciton dynamics in atomically flat MoSe2-WSe2 lateral heterojunction
Source: Nat Commun. 2023 Sep 21;14:5881. doi: 10.1038/s41467-023-41538-6 (PMC10514293; doi:10.1038/s41467-023-41538-6)
Supplement: Supplementary file 3 — Source Data [file 41467_2023_41538_MOESM3_ESM.zip › Data/Figure2/Fig1d1.txt]

1.730786421645406081e+00	9.102377622377653132e-01	1.275936480393765615e+00
1.730527934142225721e+00	1.699188811188816928e+00	1.280114794979398063e+00
1.730271938528439524e+00	2.051934731934738743e+00	1.284272815439589266e+00
1.730013604663818150e+00	2.067920745920752257e+00	1.288489105918783961e+00
1.729757761184867793e+00	1.846592074592079857e+00	1.292684967579681654e+00
1.729501993365677448e+00	1.487393939393945264e+00	1.296899826514139598e+00
1.729243889342175988e+00	1.052745920745926211e+00	1.301173828186143355e+00
1.728988273454833635e+00	8.445034965035009833e-01	1.305427197427738495e+00
1.728730322728172730e+00	6.386013986014018595e-01	1.309740301441796095e+00
1.728474858637342182e+00	8.631142191142212594e-01	1.314032635800379767e+00
1.728219470038053762e+00	1.072848484848488493e+00	1.318344532769827548e+00
1.727961748641495543e+00	1.194331002331006530e+00	1.322717065406776804e+00
1.727706511636332820e+00	1.313538461538466429e+00	1.327068620953096412e+00
1.727448943195909248e+00	9.689324009324041809e-01	1.331481423380478590e+00
1.727193857649936826e+00	9.232261072261105372e-01	1.335873108919077179e+00
1.726938847427786694e+00	1.252223776223780227e+00	1.340284943047182598e+00
1.726681507807963145e+00	9.577529137529164904e-01	1.344758954233966852e+00
1.726426648843216505e+00	9.003543123543152893e-01	1.349211637212795134e+00
1.726169461839830443e+00	1.055701631701636112e+00	1.353727128397773427e+00
1.725914753997950912e+00	1.186489510489515675e+00	1.358221148963006053e+00
1.725660121312670992e+00	1.225212121212124972e+00	1.362735925626142208e+00
1.725403162621889530e+00	1.145659673659677802e+00	1.367314471112482499e+00
1.725148680858287431e+00	9.112540792540827495e-01	1.371871330715430659e+00
1.724891874445251494e+00	4.706293706293730450e-01	1.376492611012979372e+00
1.724637543469189183e+00	5.978088578088599503e-01	1.381092060361578167e+00
1.724383287482997407e+00	6.816037296037322779e-01	1.385712895778426601e+00
1.724126708876073444e+00	4.242890442890466796e-01	1.390399144156579947e+00
1.723872603476826804e+00	6.309836829836846794e-01	1.395063342317991006e+00
1.723618572967712703e+00	8.901631701631713689e-01	1.399749315470031785e+00
1.723362221863915078e+00	1.111123543123545776e+00	1.404501713431585141e+00
1.723108341741506511e+00	1.101118881118884341e+00	1.409231839479395010e+00
1.722852142375754791e+00	1.289808857808861786e+00	1.414029077093136078e+00
1.722598412506547660e+00	1.266759906759911569e+00	1.418803893400559124e+00
1.722344757361531586e+00	1.051076923076926350e+00	1.423601152653815705e+00
1.722088784994805444e+00	1.266228438228441444e+00	1.428466569024764432e+00
1.721835279903342730e+00	1.392205128205132425e+00	1.433309338294767921e+00
1.721579458938566454e+00	1.220857808857813032e+00	1.438220974392426355e+00
1.721326103767546911e+00	1.291608391608396245e+00	1.443109811241439777e+00
1.721072823155267439e+00	1.252578088578092608e+00	1.448021784098954212e+00
1.720817228686904787e+00	1.476419580419585209e+00	1.453003704401883756e+00
1.720564097796009495e+00	1.545202797202802625e+00	1.457962595507070525e+00
1.720311041364880111e+00	1.550079254079259394e+00	1.462945050698234661e+00
1.720055673092263371e+00	1.540037296037302106e+00	1.467998555658958315e+00
1.719802766183812004e+00	1.045184149184153144e+00	1.473028798955041685e+00
1.719547548777578649e+00	1.279375291375295598e+00	1.478130840401325141e+00
1.719294791259322164e+00	1.389808857808862097e+00	1.483209463550619667e+00
1.719042108036159977e+00	1.384717948717953950e+00	1.488312386343267679e+00
1.718787116325430242e+00	1.514051282051287028e+00	1.493488246990547497e+00
1.718534582294342083e+00	1.525296037296043128e+00	1.498640452631776920e+00
1.718282122459840799e+00	1.480149184149189390e+00	1.503817412377074669e+00
1.718027356145363616e+00	1.472317016317021166e+00	1.509068472827874041e+00
1.717775045305165671e+00	1.302871794871800271e+00	1.514295638994548776e+00
1.717520429324028042e+00	1.040233100233104002e+00	1.519597695483652977e+00
1.717268267346274468e+00	7.136876456876495300e-01	1.524875696480438858e+00
1.717016179401211318e+00	9.041305361305392863e-01	1.530179232709243609e+00
1.716761788318439175e+00	1.050592074592078484e+00	1.535558861984518408e+00
1.716509849038632129e+00	1.036400932400935559e+00	1.540914192164437146e+00
1.716257983693470601e+00	1.309743589743594283e+00	1.546295540339245989e+00
1.716003817211221305e+00	1.229659673659676988e+00	1.551754208982667693e+00
1.715752100334475783e+00	1.225240093240097305e+00	1.557188332310802448e+00
1.715498083655030204e+00	1.412195804195808702e+00	1.562700609725313772e+00
1.715246515115461889e+00	1.354703962703968090e+00	1.568188175955204322e+00
1.714995020347414023e+00	1.090153846153850914e+00	1.573702590208973628e+00
1.714741227772945020e+00	9.329976689976723359e-01	1.579296428531532515e+00
1.714489881145812689e+00	1.055421911421915881e+00	1.584865305047929107e+00
1.714238608192616642e+00	9.767459207459245896e-01	1.590461542731618438e+00
1.713985039426681789e+00	6.476643356643380089e-01	1.596138500837713581e+00
1.713733914418486215e+00	9.686526806526841726e-01	1.601790243855423457e+00
1.713482862986815736e+00	7.372214452214483904e-01	1.607469873142675088e+00
1.713229517733495300e+00	8.779673659673686847e-01	1.613231546237807068e+00
1.712978614051255066e+00	1.118582750582753693e+00	1.618967748286461283e+00
1.712725417875397227e+00	1.096186480186483791e+00	1.624786893169230639e+00
1.712474661812195098e+00	1.048410256410260644e+00	1.630580394602309413e+00
1.712223979163444598e+00	7.975850815850840103e-01	1.636402685517861944e+00
1.711971006007851237e+00	1.033324009324012138e+00	1.642309289256265847e+00
1.711720470783143044e+00	7.719627039627059428e-01	1.648189989092623708e+00
1.711470008875931370e+00	9.012307692307721663e-01	1.654100037039506255e+00
1.711217258446071865e+00	1.477491841491845870e+00	1.660095796687593994e+00
1.710966943768250426e+00	1.473062937062942446e+00	1.666065389268785335e+00
1.710716702311141812e+00	1.607431235431241223e+00	1.672064901793741898e+00
1.710464174313002683e+00	1.583925407925412365e+00	1.678151554521947642e+00
1.710214079890973959e+00	1.530303030303035161e+00	1.684211774293749464e+00
1.709964058593044456e+00	1.556186480186485754e+00	1.690302499412568160e+00
1.709711752733129586e+00	1.162498834498839395e+00	1.696481823615914930e+00
1.709461878276311797e+00	1.157790209790214409e+00	1.702634446237524690e+00
1.709209720577510749e+00	1.026032634032639113e+00	1.708876659354175320e+00
1.708959992832480124e+00	1.144829836829841074e+00	1.715091989996551769e+00
1.708710338050802191e+00	1.431524475524480922e+00	1.721338833484504338e+00
1.708458402001907128e+00	9.892680652680684306e-01	1.727676778754202891e+00
1.708208893738616396e+00	9.410069930069964173e-01	1.733987568339772078e+00
1.707959458342517278e+00	6.435244755244775572e-01	1.740330494247725790e+00
1.707707743651406984e+00	9.626480186480216306e-01	1.746766065729937090e+00
1.707458454580634832e+00	1.228400932400936174e+00	1.753174205557818111e+00
1.707209238281061747e+00	1.393995337995343586e+00	1.759615120193498194e+00
1.706957744656127929e+00	1.500093240093246294e+00	1.766150257542640878e+00
1.706708674489161082e+00	1.276559440559444925e+00	1.772657684499868935e+00
1.706459676997569508e+00	1.037370629370632846e+00	1.779198540180379817e+00
1.706208404147716129e+00	9.443449883449912541e-01	1.785835229926235224e+00
1.705959552596347573e+00	4.997482517482552122e-01	1.792443927769504342e+00
1.705710773624698806e+00	3.682890442890461857e-01	1.799086724116443659e+00
1.705459721259339867e+00	3.212867132867156528e-01	1.805827000985184227e+00
1.705211088035869071e+00	5.919067599067613372e-01	1.812539001663190819e+00
1.704962527296629782e+00	1.005305361305363965e+00	1.819285786938829919e+00
1.704711695125690651e+00	1.157734265734267520e+00	1.826131735215933194e+00
1.704463279942920684e+00	1.300083916083919489e+00	1.832949120233868356e+00
1.704212594637094069e+00	1.137818181818184948e+00	1.839866812188686973e+00
1.703964324882975223e+00	1.148512820512823218e+00	1.846755747656641855e+00
1.703716127454213858e+00	1.508997668997673181e+00	1.853680649484106713e+00
1.703465661860174452e+00	1.775114219114225289e+00	1.860707602923790338e+00
1.703217609668915555e+00	1.717286713286719557e+00	1.867705508169215323e+00
1.702969629707972166e+00	1.808344988344994464e+00	1.874740111693294686e+00
1.702719383536999143e+00	1.772130536130543499e+00	1.881878550116834914e+00
1.702471548622744635e+00	1.747421911421918495e+00	1.888987645858577036e+00
1.702223785843930193e+00	1.189864801864807697e+00	1.896134189883447618e+00
1.701973758807807879e+00	9.745734265734311563e-01	1.903386391731754612e+00
1.701726140885202687e+00	5.715897435897477896e-01	1.910608953633848861e+00
1.701478595003327987e+00	2.477575757575780357e-01	1.917869732428685525e+00
1.701228786814344751e+00	4.879254079254100041e-01	1.925238032663714627e+00
1.700981385598533624e+00	5.025547785547805901e-01	1.932576392916413477e+00
1.700734056328909061e+00	3.729976689976701176e-01	1.939953757813190016e+00
1.700484466699857977e+00	4.457342657342658887e-01	1.947440549548009825e+00
1.700237281906483267e+00	9.610722610722630677e-01	1.954897098499957409e+00
1.699990168964916837e+00	1.129006993006995696e+00	1.962393459542987939e+00
1.699740797609092136e+00	1.278433566433570867e+00	1.970001195724756515e+00
1.699493828954294461e+00	1.319990675990679874e+00	1.977578383567973663e+00
1.699246932057090875e+00	1.606153846153851816e+00	1.985196211216932793e+00
1.698997778688288829e+00	1.194321678321681901e+00	1.992927406364378484e+00
1.698751025888703969e+00	1.381883449883453796e+00	2.000627744874120317e+00
1.698504344752664874e+00	1.302675990675995266e+00	2.008369571762414374e+00
1.698255409085181133e+00	1.079142191142195006e+00	2.016226803759987973e+00
1.698008871857940694e+00	1.214778554778559228e+00	2.024052868091170687e+00
1.697762406200361562e+00	1.500736596736601092e+00	2.031921290841755212e+00
1.697516012081283110e+00	1.472979020979025888e+00	2.039832365976014472e+00
1.697267366011720791e+00	1.651785547785552977e+00	2.047861633334647102e+00
1.697021115550390702e+00	1.417734265734270194e+00	2.055859314435124041e+00
1.696774936533895328e+00	1.778657342657349316e+00	2.063900547543733310e+00
1.696526507501245229e+00	1.037902097902102083e+00	2.072062120867124602e+00
1.696280471954446423e+00	1.114284382284384867e+00	2.080191790606303659e+00
1.696034507758979126e+00	1.377221445221449958e+00	2.088365934947210345e+00
1.695786295479196015e+00	1.472755244755250104e+00	2.096662616989713346e+00
1.695540474565701672e+00	1.740801864801871046e+00	2.104927075457870167e+00
1.695294724910199724e+00	1.772419580419587914e+00	2.113236954769553311e+00
1.695046729099733307e+00	1.353286713286718346e+00	2.121671620127266955e+00
1.694801122538807547e+00	1.444829836829843339e+00	2.130073739282218881e+00
1.694555587142696940e+00	9.576876456876504129e-01	2.138522249872288228e+00
1.694307807518492748e+00	6.291655011655031826e-01	2.147097847114201929e+00
1.694062415029889079e+00	1.378181818181842822e-01	2.155640572915655362e+00
1.693817093613085634e+00	2.602237762237782914e-01	2.164230685818317124e+00
1.693569529892581249e+00	7.303962703962728620e-01	2.172950239688095753e+00
1.693324351196540789e+00	7.824801864801881335e-01	2.181636594302652998e+00
1.693079243479448381e+00	9.982097902097918363e-01	2.190371357507732597e+00
1.692831895380574103e+00	1.223356643356646067e+00	2.199237971198341857e+00
1.692586930197825801e+00	1.157706293706297185e+00	2.208071055277583739e+00
1.692342035901334585e+00	1.525696969696973104e+00	2.216953596033560014e+00
1.692097212460336397e+00	1.412242424242428740e+00	2.225885947757230365e+00
1.691850151194270957e+00	1.360717948717953707e+00	2.234953448571921353e+00
1.691605470039758030e+00	1.691198135198140662e+00	2.243986975765504877e+00
1.691360859648261439e+00	1.642508158508163119e+00	2.253071398694266758e+00
1.691114013347864375e+00	1.801258741258747298e+00	2.262293515054692783e+00
1.690869545057190226e+00	1.600177156177162940e+00	2.271481321669905906e+00
1.690625147437217368e+00	1.439319347319353293e+00	2.280721137290660394e+00
1.690378515822051231e+00	1.153034965034969161e+00	2.290101251214612166e+00
1.690134260117561071e+00	1.106993006993011619e+00	2.299446716873872809e+00
1.689890074991617697e+00	1.018228438228442334e+00	2.308845334175030128e+00
1.689643657781732866e+00	1.126909090909094857e+00	2.318386916892306804e+00
1.689399614386254189e+00	1.150890442890446952e+00	2.327893510482736961e+00
1.689155641477327885e+00	1.206498834498837880e+00	2.337454428609446744e+00
1.688911739024420156e+00	1.407655011655017052e+00	2.347070067867111476e+00
1.688665607030102933e+00	1.633044289044293773e+00	2.356832325659611538e+00
1.688421846061662235e+00	1.565743589743594066e+00	2.366559136658105356e+00
1.688178155457459084e+00	1.359962703962708019e+00	2.376341883432091517e+00
1.687932237217388387e+00	1.221743589743593539e+00	2.386274067976307034e+00
1.687688687913383445e+00	1.587692307692312621e+00	2.396170459630488025e+00
1.687445208881993119e+00	1.797277389277396331e+00	2.406124034161539083e+00
1.687199504117836035e+00	1.740391608391614442e+00	2.416229934045375227e+00
1.686956166202694840e+00	1.684111888111894606e+00	2.426299692809178232e+00
1.686712898468704980e+00	1.459086247086252008e+00	2.436427915004083733e+00
1.686469700885509626e+00	1.548139860139864155e+00	2.446615033724478749e+00
1.686224280101240813e+00	1.323897435897440023e+00	2.456958434471784969e+00
1.685981223389716677e+00	1.522675990675997015e+00	2.467265226968302194e+00
1.685738236737734930e+00	1.461724941724948490e+00	2.477632242719261857e+00
1.685493028782103275e+00	1.407188811188816668e+00	2.488158595217915714e+00
1.685250182818587072e+00	1.656354312354317848e+00	2.498647986553326206e+00
1.685007406823519238e+00	1.590312354312358734e+00	2.509198963781058112e+00
1.684764700766665735e+00	1.454508158508163618e+00	2.519811987828815880e+00
1.684519775930306551e+00	1.468046620046625783e+00	2.530588535498919711e+00
1.684277210318328555e+00	1.256400932400938641e+00	2.541327648938041861e+00
1.684034714553680701e+00	1.021053613053617415e+00	2.552130221411736066e+00
1.683790001901295463e+00	1.083254079254083457e+00	2.563099550866045906e+00
1.683547646399057074e+00	1.345221445221449041e+00	2.574031088964479075e+00
1.683305360653423177e+00	1.325342657342662767e+00	2.585027536875599719e+00
1.683060859909401685e+00	1.107207459207464106e+00	2.596194055459775996e+00
1.682818714244026514e+00	9.709743589743625725e-01	2.607322423919959498e+00
1.682576638244686063e+00	8.518041958041994155e-01	2.618517192737801924e+00
1.682334631881320597e+00	9.390582750582772142e-01	2.629778866219427247e+00
1.682090413032978793e+00	1.343440559440564064e+00	2.641215154047394265e+00
1.681848546507684672e+00	1.395897435897440975e+00	2.652612811401633852e+00
1.681606749528004929e+00	1.325519813519819179e+00	2.664078918885679492e+00
1.681362741947076467e+00	1.422135198135203282e+00	2.675723151041734305e+00
1.681121084624052076e+00	1.485706293706299697e+00	2.687328390551387169e+00
1.680879496756437996e+00	1.390125874125879291e+00	2.699003668391514399e+00
1.680637978314295067e+00	8.919813519813557523e-01	2.710749521992388722e+00
1.680394251776837100e+00	5.717855477855510182e-01	2.722678314935804700e+00
1.680152872750137583e+00	5.912354312354348718e-01	2.734567630779832559e+00
1.679911563058912982e+00	4.958881118881151018e-01	2.746529169618220578e+00
1.679670322673292526e+00	7.674778554778580730e-01	2.758563488906748962e+00
1.679426876694033011e+00	6.998694638694664683e-01	2.770785725484032458e+00
1.679185775483200027e+00	7.377808857808881848e-01	2.782967998586417746e+00
1.678944743488181457e+00	6.690256410256423258e-01	2.795224760902964789e+00
1.678701507774462032e+00	9.455384615384635483e-01	2.807673288070974493e+00
1.678460614773961135e+00	1.120000000000004325e+00	2.820081485635335561e+00
1.678219790899640573e+00	1.078172494172499052e+00	2.832565929071259259e+00
1.677979036121750145e+00	9.220885780885799132e-01	2.845127212957296869e+00
1.677736080119405226e+00	1.453538461538466109e+00	2.857885541293004206e+00
1.677495464096343980e+00	1.184662004662007773e+00	2.870603051110684589e+00
1.677254917080284624e+00	1.289752913752917562e+00	2.883399224216609991e+00
1.677012170709141881e+00	1.309034965034968856e+00	2.896396523658762767e+00
1.676771762268366217e+00	1.381874125874130943e+00	2.909352636974507078e+00
1.676531422745318523e+00	1.442797202797208689e+00	2.922389287939884728e+00
1.676291152110368055e+00	1.663869463869468879e+00	2.935507111069819874e+00
1.676048684607180039e+00	1.695543123543127750e+00	2.948831663282786675e+00
1.675808552308788224e+00	1.680932400932406257e+00	2.962114539089692133e+00
1.675568488809424439e+00	1.594051282051288210e+00	2.975480532632714503e+00
1.675328494079526109e+00	1.903627039627045381e+00	2.988930302589997368e+00
1.675086304964021444e+00	1.526806526806532505e+00	3.002592599265234696e+00
1.674846448332504734e+00	1.693967365967371519e+00	3.016212729059506437e+00
1.674606660381588785e+00	1.811347319347325513e+00	3.029918655104566927e+00
1.674366941081778970e+00	1.988326340326346697e+00	3.043711061279763985e+00
1.674125029874789394e+00	2.084400932400940043e+00	3.057721994597180526e+00
1.673885448435730172e+00	1.958703962703970625e+00	3.071690270825774505e+00
1.673645935559116449e+00	1.634843822843829342e+00	3.085747124480451742e+00
1.673404232632843325e+00	1.666331002331008504e+00	3.100027147312150788e+00
1.673164857438975917e+00	1.591142191142197015e+00	3.114264145582078758e+00
1.672925550719045029e+00	1.381324009324015556e+00	3.128591878900545797e+00
1.672686312443674606e+00	1.200671328671334415e+00	3.143011077906763262e+00
1.672444886589733226e+00	8.234871794871821971e-01	3.157659821603110206e+00
1.672205785760431329e+00	1.107599067599071674e+00	3.172265052204270575e+00
1.671966753287384533e+00	1.317659673659678177e+00	3.186963989522129559e+00
1.671727789141283171e+00	1.605976689976695626e+00	3.201757392503155497e+00
1.671486639883520420e+00	1.551850815850821519e+00	3.216786942068027066e+00
1.671247812947351807e+00	1.236979020979025234e+00	3.231772491706304429e+00
1.671009054250025549e+00	1.446498834498839425e+00	3.246854835054285182e+00
1.670770363762300148e+00	1.421790209790214199e+00	3.262034760592373850e+00
1.670529490625652924e+00	1.219132867132870279e+00	3.277457670289240177e+00
1.670290937112264507e+00	1.417715617715622711e+00	3.292836095514339867e+00
1.670052451720575259e+00	1.334703962703968516e+00	3.308314521768569882e+00
1.669814034421409854e+00	1.693659673659678511e+00	3.323893768348758826e+00
1.669573436931902410e+00	1.904559440559445926e+00	3.339723082057369563e+00
1.669335156372018458e+00	2.105118881118887675e+00	3.355507429654225771e+00
1.669096943816957390e+00	2.030815850815857804e+00	3.371395111154135371e+00
1.668858799237611379e+00	1.707440559440564831e+00	3.387386978010505700e+00
1.668618476922352434e+00	2.114675990675997763e+00	3.403636250504071370e+00
1.668380468847769249e+00	1.980279720279727984e+00	3.419840078805681749e+00
1.668142528661400892e+00	2.126489510489520285e+00	3.436150704902182884e+00
1.667904656334204594e+00	2.023095571095578915e+00	3.452569013804201337e+00
1.667664608721384001e+00	1.610116550116556633e+00	3.469252332984924081e+00
1.667426872664968585e+00	1.221109557109562038e+00	3.485889734143805985e+00
1.667189204380425949e+00	1.252606060606065164e+00	3.502637533716078444e+00
1.666951603838779938e+00	1.416419580419587154e+00	3.519496651732590298e+00
1.666711830457664911e+00	1.035682983682987723e+00	3.536628661864075873e+00
1.666474365953351633e+00	8.328205128205155017e-01	3.553714285121022609e+00
1.666236969104834431e+00	1.452839160839163313e+00	3.570914050099913251e+00
1.665999639883203987e+00	2.086032634032639610e+00	3.588228913379950313e+00
1.665760140264137545e+00	2.616988344988352200e+00	3.605824839355360467e+00
1.665522946846924368e+00	2.367226107226115595e+00	3.623373915344211937e+00
1.665285820969695907e+00	2.263328671328679764e+00	3.641041025281416488e+00
1.665048762603608790e+00	1.901836829836836440e+00	3.658827163890229439e+00
1.664811771719835409e+00	1.897212121212126901e+00	3.676733335664264413e+00
1.664572613483951580e+00	1.903981351981357539e+00	3.694931202703295448e+00
1.664335758114335873e+00	1.573398601398608987e+00	3.713081650425358760e+00
1.664098970140379219e+00	1.481025641025647266e+00	3.731355214275106746e+00
1.663862249533321069e+00	1.926638694638700855e+00	3.749752938982259476e+00
1.663623364006945327e+00	2.495114219114225929e+00	3.768451223908257042e+00
1.663386778682322653e+00	2.624689976689984938e+00	3.787101642294645742e+00
1.663150260638140976e+00	2.536606060606068525e+00	3.805879428208677862e+00
1.662913809845705027e+00	2.402237762237770191e+00	3.824785668372618908e+00
1.662675196562651170e+00	2.336009324009334254e+00	3.844001663591336104e+00
1.662438880821456744e+00	2.008568764568771758e+00	3.863169353515071514e+00
1.662202632245747713e+00	2.013314685314692820e+00	3.882468833464778335e+00
1.661966450806893869e+00	2.173146853146861623e+00	3.901901233986885931e+00
1.661728109302038847e+00	1.826293706293713681e+00	3.921652928128763982e+00
1.661492062683759041e+00	1.618685314685319065e+00	3.941355887598234631e+00
1.661256083116270821e+00	2.004531468531475014e+00	3.961195238150159614e+00
1.661020170571008370e+00	2.316876456876466595e+00	3.981172156064384460e+00
1.660784325019422969e+00	2.392531468531478911e+00	4.001287829333863399e+00
1.660546322425456633e+00	2.237165501165510051e+00	4.021735218873465634e+00
1.660310611406984549e+00	2.007058275058281716e+00	4.042133351883689052e+00
1.660074967296370607e+00	1.605296037296044531e+00	4.062673887367412640e+00
1.659839390065130038e+00	1.652662004662011075e+00	4.083358061548770124e+00
1.659601658206973251e+00	1.664419580419587597e+00	4.104384317473535937e+00
1.659366215279357792e+00	9.250536130536175516e-01	4.125360912064333974e+00
1.659130839145492198e+00	8.957296037296086366e-01	4.146484940740367442e+00
1.658895529776957423e+00	1.396167832167835021e+00	4.167757690048317087e+00
1.658660287145349299e+00	2.144689976689982291e+00	4.189180459421709024e+00
1.658422892899038770e+00	2.336857808857815577e+00	4.210958815364707952e+00
1.658187784285062971e+00	2.255272727272735089e+00	4.232687021926071047e+00
1.657952742322633233e+00	2.396027972027980901e+00	4.254569238241861839e+00
1.657717766983411334e+00	2.536279720279728256e+00	4.276606816799723099e+00
1.657480642435844587e+00	2.427020979020986235e+00	4.299011254574139684e+00
1.657245800885937648e+00	2.410303030303037719e+00	4.321365167761360482e+00
1.657011025874051136e+00	2.089305361305369590e+00	4.343878595951029986e+00
1.656776317371911000e+00	2.284923076923085716e+00	4.366552946968032423e+00
1.656541675351258291e+00	2.008531468531475461e+00	4.389389642804975900e+00
1.656304887123126068e+00	2.494041958041966822e+00	4.412607889858722210e+00
1.656070378607254368e+00	2.436839160839171292e+00	4.435775164474963894e+00
1.655835936487924931e+00	1.894405594405601079e+00	4.459109150284012557e+00
1.655601560736943645e+00	2.163011655011663148e+00	4.482611327590706018e+00
1.655367251326131717e+00	1.729818181818188583e+00	4.506283191626720530e+00
1.655130798702425743e+00	1.757379953379961224e+00	4.530352007249380364e+00
1.654896622512666893e+00	2.025034965034973489e+00	4.554369427697031902e+00
1.654662512578372935e+00	1.920205128205134892e+00	4.578561126304091289e+00
1.654428468871429247e+00	2.183104895104903687e+00	4.602928659727148819e+00
1.654192284343875885e+00	2.041827505827513711e+00	4.627706006160419605e+00
1.653958373631475354e+00	1.904895104895110158e+00	4.652431638478847553e+00
1.653724529061912030e+00	1.906069930069935969e+00	4.677337885768229953e+00
1.653490750607135462e+00	1.502797202797208076e+00	4.702426368700649562e+00
1.653257038239110299e+00	2.375589743589750835e+00	4.727698724328399216e+00
1.653021188033800604e+00	2.630088578088588314e+00	4.753397663642979332e+00
1.652787608378035289e+00	2.944400932400941251e+00	4.779044516192495706e+00
1.652554094724747902e+00	3.154172494172503782e+00	4.804880268559213796e+00
1.652320647045966817e+00	2.971328671328680393e+00	4.830906625170745095e+00
1.652087265313736841e+00	3.604829836829848588e+00	4.857125307689600824e+00
1.651851748721316904e+00	3.154265734265745635e+00	4.883788161676472228e+00
1.651618499419861719e+00	2.875869463869476839e+00	4.910398586606799398e+00
1.651385315980921531e+00	2.662983682983693257e+00	4.937206624419711254e+00
1.651152198376603986e+00	2.444531468531478513e+00	4.964214067646942397e+00
1.650919146579032715e+00	2.949930069930080556e+00	4.991422726942890797e+00
1.650683962892154133e+00	3.023580419580431222e+00	5.019094004922301622e+00
1.650451043244667959e+00	2.460317016317026706e+00	5.046712543519955574e+00
1.650218189320129980e+00	2.285221445221454761e+00	5.074537858396436896e+00
1.649985401090726000e+00	2.321314685314695314e+00	5.102571834698216513e+00
1.649752678528658922e+00	2.577594405594415328e+00	5.130816376613303476e+00
1.649517827041971030e+00	1.994573426573434061e+00	5.159542888058047616e+00
1.649285236350092276e+00	2.365659673659682216e+00	5.188216383122576936e+00
1.649052711241988156e+00	2.339226107226117346e+00	5.217106291098481563e+00
1.648820251689923966e+00	2.354508158508168414e+00	5.246214594409731369e+00
1.648587857666179435e+00	2.307412587412594362e+00	5.275543295470143335e+00
1.648355529143051612e+00	2.546349650349659655e+00	5.305094416875468788e+00
1.648121075243660583e+00	2.143300699300708434e+00	5.335151978682586282e+00
1.647888878255992617e+00	1.991403263403270785e+00	5.365156237199562028e+00
1.647656746685661311e+00	2.141435897435904678e+00	5.395389126643990174e+00
1.647424680505026551e+00	2.006657342657350185e+00	5.425852752482685837e+00
1.647192679686461991e+00	1.695058275058281883e+00	5.456549241343178203e+00
1.646958556442753574e+00	2.048279720279725158e+00	5.487773673716448641e+00
1.646726686881485824e+00	2.576960372960380941e+00	5.518944602086923723e+00
1.646494882599243814e+00	2.591468531468541059e+00	5.550354923084241499e+00
1.646263143568464704e+00	2.521930069930078844e+00	5.582006850172335000e+00
1.646031469761600530e+00	3.040298368298377962e+00	5.613902618974378811e+00
1.645797676474570537e+00	2.799589743589752544e+00	5.646348891703021344e+00
1.645566133647623719e+00	2.790909090909100332e+00	5.678741494587179695e+00
1.645334655961780967e+00	2.889034965034973812e+00	5.711384802863671339e+00
1.645103243389557379e+00	2.521557109557115872e+00	5.744281143027643033e+00
1.644871895903481596e+00	2.862937062937073396e+00	5.777432864746674390e+00
1.644640613476099134e+00	3.037743589743600481e+00	5.810842341063609418e+00
1.644407215093338648e+00	3.553724941724953457e+00	5.844830853001458770e+00
1.644176063314153113e+00	3.538023310023323376e+00	5.878765540854223204e+00
1.643944976511130474e+00	3.319142191142203657e+00	5.912965267897108745e+00
1.643713954656877307e+00	2.950265734265744566e+00	5.947432502940069199e+00
1.643482997724016181e+00	2.461156177156186509e+00	5.982169739188406332e+00
1.643252105685184317e+00	2.526750582750592944e+00	6.017179494446347476e+00
1.643019101206977917e+00	2.200923076923086530e+00	6.052798504820411374e+00
1.642788339485741878e+00	2.216615384615395090e+00	6.088363582369648697e+00
1.642557642576282895e+00	2.637939393939402688e+00	6.124208906543789688e+00
1.642327010451300362e+00	2.742433566433576608e+00	6.160337095809381047e+00
1.642096443083508772e+00	3.102349650349661481e+00	6.196750794244318072e+00
1.641863766200573949e+00	2.843039627039637640e+00	6.233800296601703650e+00
1.641633328875642395e+00	2.625025641025652945e+00	6.270795806077257062e+00
1.641402956225880505e+00	1.600867132867139775e+00	6.308084938426135935e+00
1.641172648224064501e+00	1.854461538461547043e+00	6.345670442413176460e+00
1.640942404842985480e+00	2.299020979020988786e+00	6.383555093406795500e+00
1.640712226055450085e+00	2.044027972027981033e+00	6.421741693573156162e+00
1.640479941252745544e+00	2.309920745920754470e+00	6.460597658565617962e+00
1.640249892179508784e+00	1.975524475524482737e+00	6.499399587630524167e+00
1.640019907618070150e+00	2.201864801864807042e+00	6.538512062407757952e+00
1.639789987541297789e+00	2.631561771561778507e+00	6.577937994424664758e+00
1.639560131922074060e+00	2.612662004662012372e+00	6.617680322953114036e+00
1.639330340733297309e+00	2.980913752913762593e+00	6.657742015191661977e+00
1.639098447020624905e+00	2.741249417249427278e+00	6.698508592588330757e+00
1.638868785218691171e+00	4.050946386946399969e+00	6.739221110581847363e+00
1.638639187765734473e+00	4.204522144522157667e+00	6.780262092156681852e+00
1.638409654634713775e+00	4.008643356643370126e+00	6.821634618260613792e+00
1.638180185798602473e+00	4.118144522144536523e+00	6.863341798640245628e+00
1.637950781230390174e+00	3.666480186480202352e+00	6.905386772004885820e+00
1.637719277620883096e+00	3.024261072261084315e+00	6.948174207142664649e+00
1.637490002113159759e+00	3.208270396270409552e+00	6.990907561344795518e+00
1.637260790792139264e+00	2.785706293706304848e+00	7.033988330600938532e+00
1.637031643630870947e+00	2.586172494172504610e+00	7.077419771314597874e+00
1.636802560602420353e+00	2.306219114219122179e+00	7.121205169612730757e+00
1.636573541679866794e+00	2.731524475524483631e+00	7.165347841483991509e+00
1.636344586836305126e+00	2.667449883449893200e+00	7.209851132910878313e+00
1.636113537002653828e+00	3.178470862470873737e+00	7.255143440288112089e+00
1.635884710840305400e+00	3.355235431235441101e+00	7.300381611750355937e+00
1.635655948676071114e+00	3.820289044289057578e+00	7.345990654484724658e+00
1.635427250483106221e+00	3.741314685314699684e+00	7.391974035945548138e+00
1.635198616234580626e+00	3.748839160839172457e+00	7.438335254154354814e+00
1.634970045903680003e+00	3.349221445221456150e+00	7.485077837793764566e+00
1.634739384046601351e+00	3.147095571095580357e+00	7.532651789669484010e+00
1.634510942072929573e+00	3.562946386946399091e+00	7.580171495718573738e+00
1.634282563936276134e+00	4.174545454545468992e+00	7.628083372348678282e+00
1.634054249609885767e+00	4.483048951048965947e+00	7.676391071964510537e+00
1.633825999067019197e+00	4.967729603729618582e+00	7.725098277982040962e+00
1.633597812280951356e+00	5.709734265734285330e+00	7.774208704871819364e+00
1.633369689224972499e+00	6.161874125874144070e+00	7.823726098191744249e+00
1.633139478672299028e+00	6.324326340326362761e+00	7.874127222629608625e+00
1.632911483597025093e+00	5.552773892773913644e+00	7.924473839022788013e+00
1.632683552171548591e+00	5.266955710955730119e+00	7.975238881579902461e+00
1.632455684369219284e+00	5.320979020979041962e+00	8.026426220616944107e+00
1.632227880163401590e+00	5.475496503496524170e+00	8.078039757536595644e+00
1.632000139527475913e+00	5.417351981352003243e+00	8.130083424791150648e+00
1.631772462434835980e+00	4.873696969696990067e+00	8.182561185832909700e+00
1.631544848858891728e+00	4.905118881118900376e+00	8.235477035049356687e+00
1.631315152376366262e+00	5.306937062937081784e+00	8.289340492717139242e+00
1.631087666352686316e+00	4.820895104895123850e+00	8.343148853335105031e+00
1.630860243765768214e+00	4.875487179487195455e+00	8.397407508738863768e+00
1.630632884589080511e+00	4.584615384615402967e+00	8.452120576403364893e+00
1.630405588796107752e+00	4.748979020979038346e+00	8.507292204185826989e+00
1.630178356360346914e+00	4.950834498834515429e+00	8.562926570165549478e+00
1.629951187255311851e+00	4.897538461538476717e+00	8.619027882463351276e+00
1.629721939248313323e+00	5.573883449883468622e+00	8.676136338963873484e+00
1.629494897322162128e+00	5.778163170163191253e+00	8.733188793224874402e+00
1.629267918647114843e+00	6.093193473193493581e+00	8.790721037009015859e+00
1.629041003196743720e+00	6.149333333333354190e+00	8.848737396689475787e+00
1.628814150944635664e+00	6.313090909090929514e+00	8.907242227478668894e+00
1.628587361864392458e+00	6.394172494172517318e+00	8.966239913121933469e+00
1.628360635929630318e+00	6.647757575757600179e+00	9.025734865567429210e+00
1.628131835085986800e+00	6.473109557109580692e+00	9.086299933920768623e+00
1.627905235958183816e+00	6.224130536130561886e+00	9.146807563407552522e+00
1.627678699896550452e+00	5.997958041958065145e+00	9.207825903603872320e+00
1.627452226874761987e+00	5.908344988345008986e+00	9.269359475704922247e+00
1.627225816866508357e+00	5.700018648018669865e+00	9.331412827061740245e+00
1.626999469845493929e+00	4.941081585081603222e+00	9.393990530687492679e+00
1.626773185785437947e+00	5.078517482517502124e+00	9.457097184732853989e+00
1.626546964660073868e+00	5.632307692307713332e+00	9.520737411929889760e+00
1.626318673174519835e+00	5.819617715617734000e+00	9.585523893650258032e+00
1.626092578432902780e+00	6.806368298368321135e+00	9.650250374604599557e+00
1.625866546547019231e+00	7.133426573426595141e+00	9.715524482708422838e+00
1.625640577490661265e+00	8.358703962703991408e+00	9.781350932984727464e+00
1.625414671237636055e+00	8.895487179487210128e+00	9.847734461732208899e+00
1.625188827761764321e+00	8.604428904428933933e+00	9.914679825753886178e+00
1.624963047036882324e+00	8.375142191142220582e+00	9.982191801544486154e+00
1.624737329036840539e+00	7.947766899766930848e+00	1.005027518443725754e+01
1.624511673735503869e+00	8.099151515151543634e+00	1.011893478770738852e+01
1.624283953172735773e+00	7.601184149184175176e+00	1.018883143745323494e+01
1.624058423781342464e+00	7.711673659673686565e+00	1.025866353877530024e+01
1.623832957010090006e+00	8.729799533799564415e+00	1.032908644424241906e+01
1.623607552832901701e+00	9.125622377622409687e+00	1.040010502915014712e+01
1.623382211223715066e+00	9.892074592074621364e+00	1.047172418154864282e+01
1.623156932156481824e+00	1.071544988344991900e+01	1.054394880105754595e+01
1.622931715605169023e+00	1.046002797202800672e+01	1.061678379762699009e+01
1.622706561543757031e+00	1.088244289044293112e+01	1.069023409024450721e+01
1.622481469946241983e+00	1.054547319347323153e+01	1.076430460558364821e+01
1.622254318167247300e+00	1.016364568764572773e+01	1.083970794514898550e+01
1.622029352008236947e+00	8.897193473193507174e+00	1.091503967739338776e+01
1.621804448234951179e+00	8.648046620046649480e+00	1.099100649072894242e+01
1.621579606821442532e+00	9.124699300699333548e+00	1.106761332787989005e+01
1.621354827741779525e+00	9.146275058275094239e+00	1.114486513157323344e+01
1.621130110970043114e+00	8.954237762237797327e+00	1.122276684281009729e+01
1.620905456480330242e+00	9.667608391608425222e+00	1.130132339906490557e+01
1.620680864246751396e+00	9.481631701631735964e+00	1.138053973241486005e+01
1.620456334243431495e+00	9.687179487179516713e+00	1.146042076759448491e+01
1.620229749119867835e+00	9.614041958041989133e+00	1.154173453580920317e+01
1.620005344085965415e+00	1.058719813519817166e+01	1.162296609601281538e+01
1.619781001204539272e+00	1.009702564102567734e+01	1.170487711365411165e+01
1.619556720449771836e+00	1.067146853146856955e+01	1.178747246293533379e+01
1.619332501795859747e+00	1.128049417249421005e+01	1.187075699978713672e+01
1.619108345217014522e+00	1.201615850815854714e+01	1.195473555943476107e+01
1.618884250687460780e+00	1.251173892773896945e+01	1.203941295387609145e+01
1.618660218181438459e+00	1.262883916083920610e+01	1.212479396926674724e+01
1.618436247673201489e+00	1.222378554778559234e+01	1.221088336321277090e+01
1.618212339137017564e+00	1.185261538461543118e+01	1.229768586196673219e+01
1.617986381081761849e+00	1.173094638694642988e+01	1.238603525334249156e+01
1.617762596996580093e+00	1.193383682983687066e+01	1.247428483805895105e+01
1.617538874806099036e+00	1.104661072261076171e+01	1.256326153201512774e+01
1.617315214484643437e+00	1.088329137529141377e+01	1.265296990557434498e+01
1.617091616006552712e+00	1.118929603729607791e+01	1.274341448216663863e+01
1.616868079346180487e+00	1.193497435897439907e+01	1.283459973485535066e+01
1.616644604477894376e+00	1.288333799533804225e+01	1.292653008279002513e+01
1.616421191376075983e+00	1.355411655011659988e+01	1.301920988754307373e+01
1.616197840015121345e+00	1.346346853146858180e+01	1.311264344932748216e+01
1.615974550369440710e+00	1.296101631701636592e+01	1.320683500309344360e+01
1.615751322413458535e+00	1.218306759906764292e+01	1.330178871450095990e+01
1.615526051072768032e+00	1.200195804195808513e+01	1.339841535561964925e+01
1.615302947000885947e+00	1.161980419580424240e+01	1.349491286673262991e+01
1.615079904541818934e+00	1.173826573426578079e+01	1.359218461123094102e+01
1.614856923670047850e+00	1.202849417249421471e+01	1.369023443393033901e+01
1.614634004360067543e+00	1.239586013986018287e+01	1.378906608822457436e+01
1.614411146586387069e+00	1.305066666666670905e+01	1.388868323125849713e+01
1.614188350323529697e+00	1.359877855477859754e+01	1.398908941895920677e+01
1.613965615546032462e+00	1.357485314685319189e+01	1.409028810092295103e+01
1.613742942228446831e+00	1.361009790209794801e+01	1.419228261515452338e+01
1.613520330345337594e+00	1.360137995337999683e+01	1.429507618265810720e+01
1.613297779871284199e+00	1.467560839160843855e+01	1.439867190187521473e+01
1.613075290780880078e+00	1.606514685314690638e+01	1.450307274296946680e+01
1.612850764965976236e+00	1.672095104895111106e+01	1.460927793358180082e+01
1.612628399145198177e+00	1.657637296037302121e+01	1.471530504634276681e+01
1.612406094631694042e+00	1.670053146853152981e+01	1.482214538562563888e+01
1.612183851400113221e+00	1.595506759906765915e+01	1.492980134669654113e+01
1.611961669425119315e+00	1.563586946386952192e+01	1.503827516551601917e+01
1.611739548681390133e+00	1.510099766899772433e+01	1.514756891205275480e+01
1.611517489143616144e+00	1.520133333333338754e+01	1.525768448342987682e+01
1.611295490786503359e+00	1.505724941724947463e+01	1.536862359689939872e+01
1.611073553584770890e+00	1.643962703962710137e+01	1.548038778264807114e+01
1.610851677513151392e+00	1.664958508158513695e+01	1.559297837642938944e+01
1.610629862546392843e+00	1.632036363636369458e+01	1.570639651202126608e+01
1.610408108659255211e+00	1.561374358974364185e+01	1.582064311351172492e+01
1.610186415826514006e+00	1.593858275058280682e+01	1.593571888740572184e+01
1.609962693447395621e+00	1.640807459207465158e+01	1.605272171333951903e+01
1.609741123223216608e+00	1.573419114219120019e+01	1.616946487037197500e+01
1.609519613977604235e+00	1.583277389277395031e+01	1.628703793113844611e+01
1.609298165685389082e+00	1.685028438228444259e+01	1.640544064696974047e+01
1.609076778321415269e+00	1.722848484848490713e+01	1.652467250943081467e+01
1.608855451860541352e+00	1.854700233100239615e+01	1.664473274137066028e+01
1.608634186277639211e+00	1.814103496503503266e+01	1.676562028779869706e+01
1.608412981547594489e+00	1.762786946386952636e+01	1.688733380658706551e+01
1.608191837645307265e+00	1.698959440559447032e+01	1.700987165900101417e+01
1.607970754545690495e+00	1.771570163170169465e+01	1.713323190006060770e+01
1.607749732223671790e+00	1.738219114219119987e+01	1.725741226873296341e+01
1.607528770654192085e+00	1.668191142191148657e+01	1.738241017796113397e+01
1.607307869812206080e+00	1.659401398601404765e+01	1.750822270453002716e+01
1.607087029672682688e+00	1.623886247086252865e+01	1.763484657877366502e+01
1.606866250210604141e+00	1.758686247086253474e+01	1.776227817412852517e+01
1.606645531400966220e+00	1.837982284382290743e+01	1.789051349653578882e+01
1.606422791826411789e+00	1.874444755244762106e+01	1.802076927321223820e+01
1.606202194818301177e+00	1.791098368298374766e+01	1.815060601593402367e+01
1.605981658387466871e+00	1.684103496503502484e+01	1.828123213979626982e+01
1.605761182508959051e+00	1.693746386946392946e+01	1.841264206802014769e+01
1.605540767157843662e+00	1.602475524475530122e+01	1.854482980116537760e+01
1.605320412309198419e+00	1.688926806526812285e+01	1.867778890575069894e+01
1.605100117938115467e+00	1.721972027972034525e+01	1.881151250276493059e+01
1.604879884019701386e+00	1.757562703962710060e+01	1.894599325608292517e+01
1.604659710529074523e+00	1.933756643356649363e+01	1.908122336079592785e+01
1.604439597441368992e+00	2.041443356643363316e+01	1.921719453146074841e+01
1.604219544731731117e+00	2.250170629370636988e+01	1.935389799028713753e+01
1.603999552375321658e+00	2.200939860139867932e+01	1.949132445526685586e+01
1.603779620347314250e+00	2.195573892773900582e+01	1.962946412826242337e+01
1.603559748622896741e+00	2.157668065268072866e+01	1.976830668306454086e+01
1.603339937177270746e+00	2.152930536130543970e+01	1.990784125343479261e+01
1.603120185985650092e+00	2.257809790209797995e+01	2.004805642114788355e+01
1.602900495023264371e+00	2.364764568764577035e+01	2.018894020404479761e+01
1.602680864265355165e+00	2.295122610722618717e+01	2.033048004412105314e+01
1.602461293687177823e+00	2.246837296037304199e+01	2.047266279565896951e+01
1.602241783264001684e+00	2.264325407925415234e+01	2.061547471342626636e+01
1.602020262971557862e+00	2.482637762237770929e+01	2.076025740342379322e+01
1.601800873351162169e+00	2.351635431235439810e+01	2.090428954685565799e+01
1.601581543811423369e+00	2.345136596736605128e+01	2.104890575675086950e+01
1.601362274327664981e+00	2.240483916083924498e+01	2.119408976764960784e+01
1.601143064875224287e+00	2.317028438228446419e+01	2.133982465713856413e+01
1.600923915429451005e+00	2.507120745920755311e+01	2.148609283487170529e+01
1.600704825965709732e+00	2.490781351981360459e+01	2.163287603180476282e+01
1.600485796459377275e+00	2.461701631701640736e+01	2.178015528967453207e+01
1.600266826885845095e+00	2.421608391608400623e+01	2.192791095074231222e+01
1.600047917220517313e+00	2.369662470862479609e+01	2.207612264783465861e+01
1.599829067438811592e+00	2.445504895104903298e+01	2.222476929470459694e+01
1.599610277516159362e+00	2.335916083916092489e+01	2.237382907674420096e+01
1.599391547428005378e+00	2.349075058275067107e+01	2.252327944207828736e+01
1.599172877149807492e+00	2.415021911421920109e+01	2.267309709306888976e+01
1.598954266657037548e+00	2.474180885780894101e+01	2.282325797826122127e+01
1.598735715925180045e+00	2.665783682983692771e+01	2.297373728480533472e+01
1.598517224929733693e+00	2.544813053613063047e+01	2.312450943138273729e+01
1.598298793646210303e+00	2.598614452214462034e+01	2.327554806167518109e+01
1.598080422050134564e+00	2.476044755244764772e+01	2.342682603840729527e+01
1.597862110117045598e+00	2.415104895104903804e+01	2.357831543799714069e+01
1.597643857822494740e+00	2.378595804195813201e+01	2.372998754585373860e+01
1.597425665142047313e+00	2.437317482517491385e+01	2.388181285235200590e+01
1.597207532051282186e+00	2.535093706293715599e+01	2.403376104952547720e+01
1.596989458525791106e+00	2.603626107226116204e+01	2.418580102851207769e+01
1.596771444541178919e+00	2.693544055944065363e+01	2.433790087778884370e+01
1.596553490073064685e+00	2.826852214452223677e+01	2.449002788223273086e+01
1.596335595097079896e+00	2.836400932400941954e+01	2.464214852304716175e+01
1.596117759588870255e+00	2.912942657342667019e+01	2.479422847858699086e+01
1.595899983524093235e+00	2.858077389277399050e+01	2.494623262612435965e+01
1.595682266878421851e+00	2.723286713286722360e+01	2.509812504458501436e+01
1.595464609627540220e+00	2.830274125874135294e+01	2.524986901830168406e+01
1.595247011747146892e+00	2.974228438228448823e+01	2.540142704180958333e+01
1.595029473212953297e+00	3.002309557109567706e+01	2.555276082572836671e+01
1.594811994000684185e+00	3.092309557109568274e+01	2.570383130376073311e+01
1.594592523237075232e+00	3.300766433566445102e+01	2.585601940193944159e+01
1.594375163154950759e+00	3.320989277389288929e+01	2.600643956510514343e+01
1.594157862321775587e+00	3.440317948717960661e+01	2.615647425589965991e+01
1.593940620713327982e+00	3.440012121212133422e+01	2.630608138698752896e+01
1.593723438305399087e+00	3.295324941724953760e+01	2.645521814716932241e+01
1.593506315073792701e+00	3.116248951048963534e+01	2.660384101577980331e+01
1.593289250994326389e+00	3.077727738927750067e+01	2.675190577841729933e+01
1.593072246042831042e+00	3.038013053613065040e+01	2.689936754403065322e+01
1.592855300195149759e+00	2.852260139860151256e+01	2.704618076338550026e+01
1.592638413427139854e+00	2.936946386946397780e+01	2.719229924892738737e+01
1.592421585714671073e+00	3.039210256410267519e+01	2.733767619606422272e+01
1.592204817033626707e+00	3.038336596736608186e+01	2.748226420587877072e+01
1.591988107359903148e+00	3.210774825174836167e+01	2.762601530928673910e+01
1.591771456669409668e+00	3.127465734265745212e+01	2.776888099264901300e+01
1.591554864938069080e+00	3.172037296037306930e+01	2.791081222484421076e+01
1.591338332141816636e+00	3.197904895104906231e+01	2.805175948580690459e+01
1.591121858256601129e+00	3.149017249417260089e+01	2.819167279652896596e+01
1.590905443258384455e+00	3.305802331002342243e+01	2.833050175052327901e+01
1.590689087123141388e+00	3.389172960372972199e+01	2.846819554674168984e+01
1.590472789826860245e+00	3.523652214452226161e+01	2.860470302393609998e+01
1.590256551345541336e+00	3.573280186480198495e+01	2.873997269644997488e+01
1.590040371655199403e+00	3.602146386946399303e+01	2.887395279141793125e+01
1.589824250731861399e+00	3.507003263403275639e+01	2.900659128735593839e+01
1.589608188551567158e+00	3.294855944055955632e+01	2.913783595411052119e+01
1.589392185090369836e+00	3.277516083916096079e+01	2.926763439413765155e+01
1.589176240324335909e+00	3.265867599067611593e+01	2.939593408507583661e+01
1.588960354229544292e+00	3.253261538461551083e+01	2.952268242357341421e+01
1.588744526782087663e+00	3.246571561771573045e+01	2.964782677032388847e+01
1.588528757958070470e+00	3.338202331002342760e+01	2.977131449626315529e+01
1.588313047733611150e+00	3.304206993007004911e+01	2.989309302987089012e+01
1.588097396084841018e+00	3.254597668997681126e+01	3.001310990552202540e+01
1.587881802987903601e+00	3.219265268065279884e+01	3.013131281282376861e+01
1.587666268418956639e+00	3.150876456876468978e+01	3.024764964686954727e+01
1.587450792354169415e+00	3.096194871794883241e+01	3.036206855934264937e+01
1.587235374769725649e+00	3.160521212121223655e+01	3.047451801038807773e+01
1.587020015641820159e+00	3.231298834498846873e+01	3.058494682117891017e+01
1.586804714946662642e+00	3.117214918414930125e+01	3.069330422708615558e+01
1.586589472660473898e+00	3.015066666666677975e+01	3.079953993137159074e+01
1.586374288759489160e+00	3.102903496503507341e+01	3.090360415930438975e+01
1.586161192433558131e+00	3.147899300699312519e+01	3.100449745152667447e+01
1.585946124681490987e+00	3.190460606060617721e+01	3.110409339586747279e+01
1.585731115243632638e+00	3.222913752913765251e+01	3.120137266561614453e+01
1.585516164096268499e+00	3.299147785547797440e+01	3.129628811315611614e+01
1.585301271215697527e+00	3.170472727272738211e+01	3.138879338591640078e+01
1.585086436578231561e+00	3.254039160839172951e+01	3.147884298094621869e+01
1.584871660160194873e+00	3.199769696969709543e+01	3.156639229918913259e+01
1.584656941937924834e+00	2.914982750582761639e+01	3.165139769934315339e+01
1.584442281887771475e+00	2.903808857808869348e+01	3.173381655119322176e+01
1.584227679986097925e+00	2.979424708624719997e+01	3.181360728829983486e+01
1.584013136209279971e+00	2.977526340326350862e+01	3.189072945992845831e+01
1.583798650533706054e+00	3.029685780885791857e+01	3.196514378210290630e+01
1.583584222935777719e+00	3.114717016317027998e+01	3.203681218766675443e+01
1.583369853391908721e+00	3.045541258741269175e+01	3.210569787523786545e+01
1.583155541878526140e+00	2.998620046620058233e+01	3.217176535694051864e+01
1.582941288372069488e+00	2.915600000000010539e+01	3.223498050480337440e+01
1.582727092848991157e+00	2.768693706293716517e+01	3.229531059571111484e+01
1.582512955285756640e+00	2.614748717948727830e+01	3.235272435480119668e+01
1.582298875658843418e+00	2.828775757575767358e+01	3.240719199719984545e+01
1.582084853944742520e+00	2.997178554778565029e+01	3.245868526799299048e+01
1.581870890119956741e+00	3.081285780885791326e+01	3.250717748033399346e+01
1.581656984161002644e+00	3.276094172494182999e+01	3.255264355159051348e+01
1.581443136044408337e+00	3.481549650349661107e+01	3.259506003744098024e+01
1.581229345746715920e+00	3.519733333333346081e+01	3.263440516383155199e+01
1.581015613244479034e+00	3.510976223776235372e+01	3.267065885671373593e+01
1.580801938514264871e+00	3.474940792540805745e+01	3.270380276948412757e+01
1.580588321532652385e+00	3.483085314685327916e+01	3.273382030805672827e+01
1.580374762276233858e+00	3.385908624708637404e+01	3.276069665350166815e+01
1.580161260721614225e+00	3.374218181818194751e+01	3.278441878219226169e+01
1.579947816845410635e+00	3.352073659673671813e+01	3.280497548340756708e+01
1.579734430624253116e+00	3.219906759906771754e+01	3.282235737434468348e+01
1.579521102034784574e+00	3.046373892773904402e+01	3.283655691250211817e+01
1.579307831053660127e+00	3.044019580419592330e+01	3.284756840540222100e+01
1.579094617657547772e+00	2.966919347319359090e+01	3.285538801762802308e+01
1.578881461823127497e+00	2.833471328671339862e+01	3.286001377515711397e+01
1.578668363527093055e+00	2.994938927738938617e+01	3.286144556698235419e+01
1.578457332296171689e+00	2.893817249417259418e+01	3.285971665760681049e+01
1.578244348464770797e+00	2.949985081585091962e+01	3.285479768745459950e+01
1.578031422102129433e+00	2.994435431235442024e+01	3.284669551203496241e+01
1.577818553184991313e+00	3.050085780885791564e+01	3.283541741707846029e+01
1.577605741690111252e+00	3.123681118881129848e+01	3.282097251902587232e+01
1.577392987594258278e+00	3.154038228438240310e+01	3.280337175059545274e+01
1.577180290874212742e+00	3.225864801864813813e+01	3.278262784377069750e+01
1.576967651506768320e+00	3.273124475524488020e+01	3.275875531025634047e+01
1.576755069468731119e+00	3.235931934731947024e+01	3.273177041945618271e+01
1.576542544736919016e+00	3.182521212121223897e+01	3.270169117403292347e+01
1.576330077288163212e+00	3.024100699300711881e+01	3.266853728311675553e+01
1.576117667099306674e+00	3.050479254079265701e+01	3.263233013323389997e+01
1.575905314147205694e+00	2.764686247086257964e+01	3.259309275703363085e+01
1.575693018408728552e+00	2.703434965034975690e+01	3.255084979989544536e+01
1.575480779860755520e+00	2.617281118881128421e+01	3.250562748450449391e+01
1.575268598480180193e+00	2.598379487179497005e+01	3.245745357348748428e+01
1.575056474243908378e+00	2.588541724941734401e+01	3.240635733020394582e+01
1.574844407128857871e+00	2.751428438228448314e+01	3.235236947779355887e+01
1.574632397111959348e+00	2.758665734265744263e+01	3.229552215658235070e+01
1.574422443459599474e+00	2.776260139860148968e+01	3.223642493261674957e+01
1.574210547031727137e+00	2.937373426573436319e+01	3.217398670592098853e+01
1.573998707633089911e+00	2.981301631701641952e+01	3.210879313959612347e+01
1.573786925240667767e+00	2.938009324009334478e+01	3.204088157630210532e+01
1.573575199831453775e+00	3.073644755244766458e+01	3.197029054254801750e+01
1.573363531382452329e+00	3.076490442890454347e+01	3.189705969855398848e+01
1.573151919870680704e+00	3.147313752913764162e+01	3.182122978725054807e+01
1.572940365273168606e+00	3.128879254079265237e+01	3.174284258252835755e+01
1.572728867566957511e+00	3.073812587412598063e+01	3.166194083685314808e+01
1.572517426729101997e+00	3.055933799533811523e+01	3.157856822836033217e+01
1.572306042736668852e+00	2.950846620046631585e+01	3.149276930754021464e+01
1.572094715566736634e+00	2.879704428904440050e+01	3.140458944362591254e+01
1.571883445196396556e+00	2.739695104895115918e+01	3.131407477079365975e+01
1.571672231602752268e+00	2.699499300699311277e+01	3.122127213428193926e+01
1.571461074762920074e+00	2.606270396270405598e+01	3.112622903653486972e+01
1.571249974654027604e+00	2.793321212121222175e+01	3.102899358347129777e+01
1.571040921963798409e+00	2.779462937062946892e+01	3.093056183452724639e+01
1.570829934713559251e+00	2.812515617715628480e+01	3.082910766408044978e+01
1.570619004125934026e+00	2.882113752913762994e+01	3.072560807377818293e+01
1.570408130178099437e+00	3.105601864801875678e+01	3.062011304862277328e+01
1.570197312847244620e+00	3.031289510489522243e+01	3.051267291418495731e+01
1.569986552110571587e+00	2.774622843822853824e+01	3.040333828559550966e+01
1.569775847945294123e+00	2.732487645687655586e+01	3.029216001728452312e+01
1.569565200328637999e+00	2.667269930069939932e+01	3.017918915354342246e+01
1.569354609237842091e+00	2.626491375291385211e+01	3.006447687997887641e+01
1.569144074650156595e+00	2.717961771561780893e+01	2.994807447592152627e+01
1.568933596542844366e+00	2.677631701631711181e+01	2.983003326785352272e+01
1.568723174893180472e+00	2.738075524475534195e+01	2.971040458390832839e+01
1.568512809678451747e+00	2.901288578088588110e+01	2.958923970949574667e+01
1.568302500875957906e+00	3.024667599067609203e+01	2.946658984410039395e+01
1.568094231712931164e+00	2.959953379953390851e+01	2.934368320303488886e+01
1.567884035135196807e+00	2.808332867132877553e+01	2.921822921184370969e+01
1.567673894901881360e+00	2.847453613053622945e+01	2.909144242184773788e+01
1.567463810990333828e+00	2.858180885780896219e+01	2.896337328417148171e+01
1.567253783377913212e+00	2.848867132867142971e+01	2.883407196728575883e+01
1.567043812041992279e+00	2.722280652680662882e+01	2.870358832158336782e+01
1.566833896959954897e+00	2.717680186480195914e+01	2.857197184533512413e+01
1.566624038109197592e+00	2.807022843822854341e+01	2.843927165204673102e+01
1.566414235467128879e+00	2.887264335664346504e+01	2.830553643922287321e+01
1.566204489011169709e+00	2.802746853146863515e+01	2.817081445854725530e+01
1.565994798718751913e+00	2.711146853146863123e+01	2.803515348747970393e+01
1.565787141985746977e+00	2.629896503496513205e+01	2.789989305631045369e+01
1.565577563423445673e+00	2.567361305361314550e+01	2.776250316106386151e+01
1.565368040957269002e+00	2.705189743589752993e+01	2.762431406651012722e+01
1.565158574564698091e+00	2.644274125874135351e+01	2.748537140300876302e+01
1.564949164223225830e+00	2.629420046620056439e+01	2.734572020604289833e+01
1.564739809910356660e+00	2.722241491841501571e+01	2.720540489620448810e+01
1.564530511603608343e+00	2.894727272727282852e+01	2.706446926053632396e+01
1.564321269280509741e+00	2.914123076923087297e+01	2.692295643520777659e+01
1.564112082918601487e+00	2.842164102564113648e+01	2.678090888950724491e+01
1.563902952495437093e+00	2.729899300699311482e+01	2.663836841112654952e+01
1.563695850128390630e+00	2.631032167832178459e+01	2.649672706229455699e+01
1.563486830988224385e+00	2.505901165501175143e+01	2.635332698439578891e+01
1.563277867719744307e+00	2.468435431235440092e+01	2.620955474814936537e+01
1.563068960300550980e+00	2.303761305361314626e+01	2.606544929952554668e+01
1.562860108708257423e+00	2.256784149184157684e+01	2.592104884783421070e+01
1.562651312920488644e+00	2.300297435897444132e+01	2.577639085816877440e+01
1.562442572914881422e+00	2.322552913752921810e+01	2.563151204493756907e+01
1.562233888669084303e+00	2.474301165501174182e+01	2.548644836644934131e+01
1.562025260160758044e+00	2.542641491841500923e+01	2.534123502051898313e+01
1.561816687367575174e+00	2.632155710955720451e+01	2.519590644105805310e+01
1.561610137149521904e+00	2.661063869463879428e+01	2.505186836795681060e+01
1.561401675194602046e+00	2.591443356643366869e+01	2.490640986395419887e+01
1.561193268888124930e+00	2.483930069930079299e+01	2.476093452515705451e+01
1.560984918207811267e+00	2.306914685314694324e+01	2.461547372149713908e+01
1.560776623131392649e+00	2.210783216783225669e+01	2.447005805549284929e+01
1.560568383636613099e+00	2.142471794871802970e+01	2.432471736400578166e+01
1.560360199701228634e+00	2.094911888111896303e+01	2.417948072073439292e+01
1.560152071303006371e+00	2.191288578088585837e+01	2.403437643941090585e+01
1.559943998419726308e+00	2.298507226107233592e+01	2.388943207766897459e+01
1.559737943198172605e+00	2.445382750582758291e+01	2.374603912577477516e+01
1.559529980754959189e+00	2.585571095571104294e+01	2.360149214793674943e+01
1.559322073760306626e+00	2.641529137529146709e+01	2.345718303855415598e+01
1.559114222192042210e+00	2.636653613053622536e+01	2.331313638861860227e+01
1.558906426028003667e+00	2.479365967365976076e+01	2.316937606114165860e+01
1.558698685246041826e+00	2.445030303030311813e+01	2.302592519833187268e+01
1.558490999824019063e+00	2.469994405594415099e+01	2.288280622921012508e+01
1.558283369739809077e+00	2.380917482517491024e+01	2.274004087763712079e+01
1.558077752965437934e+00	2.386537995338004592e+01	2.259899166516811064e+01
1.557870232968988189e+00	2.308708624708634005e+01	2.245699212285415669e+01
1.557662768244252760e+00	2.194307692307700464e+01	2.231540704222051374e+01
1.557455358769151976e+00	2.194067132867141723e+01	2.217425542025635821e+01
1.557248004521619045e+00	2.125314685314693364e+01	2.203355559401267527e+01
1.557040705479598497e+00	1.991581351981359660e+01	2.189332525050914668e+01
1.556833461621046188e+00	1.795958974358982019e+01	2.175358143686633028e+01
1.556626272923930410e+00	1.780008391608398099e+01	2.161434057063933167e+01
1.556419139366230553e+00	1.899905827505834566e+01	2.147561845032813821e+01
1.556214014238663568e+00	1.884841025641032175e+01	2.133873138765285304e+01
1.556006990374116938e+00	2.030325407925414893e+01	2.120108649077671359e+01
1.555800021583203296e+00	2.029572960372967216e+01	2.106400399890233288e+01
1.555593107843949108e+00	2.107303496503504192e+01	2.092749734762714553e+01
1.555386249134392385e+00	2.179332400932408476e+01	2.079157940789050585e+01
1.555179445432583130e+00	2.169926340326347614e+01	2.065626249712922657e+01
1.554972696716582670e+00	2.179333333333341471e+01	2.052155839047687635e+01
1.554767952648771878e+00	2.151574825174833094e+01	2.038874028870157673e+01
1.554561313320402149e+00	2.079256876456884129e+01	2.025528896567076842e+01
1.554354728912301864e+00	2.143440559440567128e+01	2.012248253663928566e+01
1.554148199402579422e+00	2.158206060606068633e+01	1.999033072452102644e+01
1.553941724769354327e+00	2.195432167832175807e+01	1.985884276596220843e+01
1.553735304990757848e+00	2.141527272727280362e+01	1.972802742250430441e+01
1.553528940044932805e+00	2.116838228438235703e+01	1.959789299169630539e+01
1.553324575976025468e+00	2.130689044289051992e+01	1.946966526224943550e+01
1.553118320113442197e+00	2.127397668997677371e+01	1.934090914781636172e+01
1.552912119018334147e+00	2.099869463869471531e+01	1.921285610109040576e+01
1.552705972668890766e+00	2.038962237762245522e+01	1.908551267732905998e+01
1.552499881043312824e+00	1.877946853146860207e+01	1.895888502215746385e+01
1.552293844119812416e+00	1.861375291375298247e+01	1.883297888218014293e+01
1.552087861876613406e+00	1.867506759906767044e+01	1.870779961548160841e+01
1.551883876749690527e+00	1.806294638694645371e+01	1.858452280005898416e+01
1.551678003286472540e+00	1.840748717948725144e+01	1.846080488366135341e+01
1.551472184438501989e+00	1.853993473193479957e+01	1.833782764838165846e+01
1.551266420184048922e+00	1.912177156177163084e+01	1.821559500401937726e+01
1.551060710501394269e+00	1.962830769230776440e+01	1.809411052238437634e+01
1.550855055368831614e+00	1.915160839160846606e+01	1.797337744701360052e+01
1.550649454764665425e+00	1.833377156177163059e+01	1.785339870273943674e+01
1.550445847526723764e+00	1.689272727272733832e+01	1.773529809482140251e+01
1.550240355400400727e+00	1.602165034965041457e+01	1.761682838660714268e+01
1.550034917737660667e+00	1.540006526806532960e+01	1.749911994742858923e+01
1.549829534516854013e+00	1.482813053613059218e+01	1.738217452258518847e+01
1.549624205716342518e+00	1.527561771561776816e+01	1.726599358414419427e+01
1.549418931314499925e+00	1.526346853146858606e+01	1.715057833957997957e+01
1.549215647073670876e+00	1.592288111888117363e+01	1.703700774630340931e+01
1.549010480891644059e+00	1.737988811188816740e+01	1.692311925408989737e+01
1.548805369043678271e+00	1.880875524475530725e+01	1.680999857129945951e+01
1.548600311508191663e+00	1.817574825174831332e+01	1.669764593233330885e+01
1.548395308263615489e+00	1.891818181818188549e+01	1.658606134768866980e+01
1.548190359288391216e+00	1.859000466200473056e+01	1.647524461162161558e+01
1.547985464560971636e+00	1.848050349650356949e+01	1.636519530964913827e+01
1.547782556264075460e+00	1.799059207459213994e+01	1.625694021213576335e+01
1.547577769456406349e+00	1.697503962703969549e+01	1.614841651436078251e+01
1.547373036832173643e+00	1.594354312354318282e+01	1.604065783764142594e+01
1.547168358369875429e+00	1.576499766899772936e+01	1.593366300598394858e+01
1.546963734048022010e+00	1.603158041958048230e+01	1.582743066967917578e+01
1.546759163845134788e+00	1.611889976689981907e+01	1.572195931184310069e+01
1.546556576884264178e+00	1.596278787878793537e+01	1.561823156214034469e+01
1.546352114344867967e+00	1.817714685314691536e+01	1.551426983675727023e+01
1.546147705860273058e+00	1.823204662004668464e+01	1.541106361858202689e+01
1.545943351409045263e+00	1.838139860139866855e+01	1.530861078566003641e+01
1.545739050969763273e+00	1.826772027972033996e+01	1.520690907920373469e+01
1.545536731122103102e+00	1.762406526806532980e+01	1.510690500497730504e+01
1.545332538133449063e+00	1.764163170163176630e+01	1.500669122807199329e+01
1.545128399092744464e+00	1.760792540792547811e+01	1.490722106125612889e+01
1.544924313978612629e+00	1.656232167832174440e+01	1.480849175432445719e+01
1.544720282769687758e+00	1.574839160839167285e+01	1.471050044690524139e+01
1.544516305444615822e+00	1.566169696969703118e+01	1.461324417338465942e+01
1.544314305536699017e+00	1.631953379953386118e+01	1.451762706397672709e+01
1.544110435407479276e+00	1.462105361305367168e+01	1.442182470378647352e+01
1.543906619098318389e+00	1.367403263403268809e+01	1.432674792752979620e+01
1.543702856587907180e+00	1.396273193473198759e+01	1.423239339599646769e+01
1.543499147854947351e+00	1.387021911421916442e+01	1.413875768733445248e+01
1.543295492878152597e+00	1.510077389277394211e+01	1.404583730119997043e+01
1.543093812151670852e+00	1.517252214452219405e+01	1.395449524122089890e+01
1.542890264116757004e+00	1.573146853146858426e+01	1.386298804219627279e+01
1.542686769774415545e+00	1.653409790209795460e+01	1.377218526872852777e+01
1.542483329103404355e+00	1.707231701631707210e+01	1.368208314619282007e+01
1.542279942082492639e+00	1.784560372960378771e+01	1.359267784041789184e+01
1.542078526679494077e+00	1.766979020979027126e+01	1.350479914488256483e+01
1.541875246389500020e+00	1.779543123543129468e+01	1.341676926785538448e+01
1.541672019686179951e+00	1.801066666666672944e+01	1.332942441974570613e+01
1.541468846548348148e+00	1.684362703962709773e+01	1.324276056215710540e+01
1.541265726954828885e+00	1.652935198135204331e+01	1.315677361336957851e+01
1.541064576352083826e+00	1.598786946386952046e+01	1.307226117116002762e+01
1.540861563279073199e+00	1.582697435897441451e+01	1.298760934791605770e+01
1.540658603687117045e+00	1.597608391608397582e+01	1.290362199711459468e+01
1.540455697555084491e+00	1.621737062937069140e+01	1.282029489258091282e+01
1.540252844861856651e+00	1.555674592074597840e+01	1.273762377860662731e+01
1.540051958537509202e+00	1.622925874125880341e+01	1.265637510866968540e+01
1.539849212154933422e+00	1.579460139860145951e+01	1.257499701558754346e+01
1.539646519148069492e+00	1.531614918414924631e+01	1.249426203420604686e+01
1.539443879495842271e+00	1.377719347319353105e+01	1.241416581497344929e+01
1.539241293177187941e+00	1.308524941724946977e+01	1.233470399043422816e+01
1.539038760171053788e+00	1.240334731934737178e+01	1.225587217732291379e+01
1.538838190393446492e+00	1.159568298368302841e+01	1.217840086340019568e+01
1.538635763446784877e+00	1.194489510489514750e+01	1.210081003033787894e+01
1.538433389749749303e+00	1.183209324009328256e+01	1.202383602561215348e+01
1.538231069281331242e+00	1.117514219114223017e+01	1.194747442226933920e+01
1.538028802020533048e+00	1.330012121212125642e+01	1.187172078692374022e+01
1.537828495377864035e+00	1.356992074592079156e+01	1.179727683847999309e+01
1.537626333967891723e+00	1.432738461538466623e+01	1.172272019054749315e+01
1.537424225702810121e+00	1.373125407925412667e+01	1.164875823024198631e+01
1.537222170561666212e+00	1.422536130536135346e+01	1.157538651459793222e+01
1.537022073955063739e+00	1.401691375291380304e+01	1.150328453814248419e+01
1.536820124498300633e+00	1.407801398601403697e+01	1.143107452578268379e+01
1.536618228102877293e+00	1.422236829836834815e+01	1.135944148444290569e+01
1.536416384747884001e+00	1.452426107226112784e+01	1.128838098448067129e+01
1.536214594412422141e+00	1.373848018648023661e+01	1.121788860276928723e+01
1.536014760010456337e+00	1.465905827505832448e+01	1.114861700816508261e+01
1.535813075151711837e+00	1.362843822843827546e+01	1.107924236962534614e+01
1.535611443250065378e+00	1.389708158508163649e+01	1.101042267194843483e+01
1.535409864284661641e+00	1.324830769230774408e+01	1.094215352919399464e+01
1.535208338234656855e+00	1.286582750582755352e+01	1.087443056731187063e+01
1.535008765522279051e+00	1.375264335664341075e+01	1.080788069129235929e+01
1.534807344741871971e+00	1.359079720279725478e+01	1.074123197101195082e+01
1.534605976814593431e+00	1.357707226107231158e+01	1.067511643081704165e+01
1.534404661719643403e+00	1.368086713286718137e+01	1.060952975308339319e+01
1.534205297890322450e+00	1.233917948717953728e+01	1.054507899222680578e+01
1.534004087899742519e+00	1.197508624708629199e+01	1.048053226375028579e+01
1.533802930679351029e+00	1.113647552447556954e+01	1.041650158513014190e+01
1.533601826208391028e+00	1.139686713286717534e+01	1.035298270767122375e+01
1.533400774466116889e+00	1.086448484848489215e+01	1.028997140164234736e+01
1.533201671402885324e+00	1.046234032634036737e+01	1.022805081553947559e+01
1.533000724558835071e+00	1.139282051282054908e+01	1.016603735240870066e+01
1.532799830381493367e+00	1.133060139860144311e+01	1.010451893049073213e+01
1.532598988850157218e+00	1.132540792540796559e+01	1.004349140151372843e+01
1.532400093933270258e+00	1.146505361305365689e+01	9.983519516525074522e+00
1.532199357135707318e+00	1.179769696969701442e+01	9.923456881628723636e+00
1.531998672922301852e+00	1.191019114219118613e+01	9.863872865376878352e+00
1.531798041272394606e+00	1.155878787878792124e+01	9.804763408821591142e+00
1.531597462165337209e+00	1.119836829836833658e+01	9.746124476431507588e+00
1.531398827095381332e+00	1.180857808857813218e+01	9.688498685483015294e+00
1.531198352516919270e+00	1.170833566433570816e+01	9.630784445412610140e+00
1.530997930419620845e+00	1.121962703962708119e+01	9.573528804222011246e+00
1.530797560782880762e+00	1.084570629370633021e+01	9.516727823235392236e+00
1.530599133126017808e+00	1.016505361305365085e+01	9.460907100748936926e+00
1.530398867854193767e+00	1.152772027972032021e+01	9.404999526913742969e+00
1.530198654981369977e+00	1.183406060606064791e+01	9.349534984689713113e+00
1.529998494486984217e+00	1.140131468531472336e+01	9.294509636694900934e+00
1.529800273918515474e+00	1.130170629370633328e+01	9.240432648590616083e+00
1.529600217625708414e+00	1.220111888111892640e+01	9.186270226757724089e+00
1.529400213649910301e+00	1.272494172494177000e+01	9.132535678670413049e+00
1.529200261970601105e+00	1.194265734265738566e+01	9.079225271473410075e+00
1.529002248166504874e+00	1.131665268065272834e+01	9.026832307847499237e+00
1.528802400525777871e+00	9.913268065268107776e+00	8.974355175744349822e+00
1.528602605120238822e+00	9.165547785547818904e+00	8.922291180221643359e+00
1.528402861929410772e+00	1.000496037296040797e+01	8.870636695143906181e+00
1.528205054566341037e+00	9.787916083916119447e+00	8.819869712948472440e+00
1.528005415251438404e+00	9.892363636363672441e+00	8.769019699291176195e+00
1.527805828090073037e+00	1.060912820512824162e+01	8.718568513121255137e+00
1.527606293061811726e+00	1.172120279720283698e+01	8.668512636322422082e+00
1.527408691817096598e+00	1.185928205128209356e+01	8.619315286805889542e+00
1.527209260502442101e+00	1.141362237762241882e+01	8.570035935516834513e+00
1.527009881259845159e+00	1.133891841491845653e+01	8.521141534698616127e+00
1.526810554068914749e+00	9.441575757575792593e+00	8.472628674788946768e+00
1.526613158620553579e+00	8.166853146853176426e+00	8.424946317873803991e+00
1.526413934981249776e+00	8.755766899766930678e+00	8.377182899620148504e+00
1.526214763332693014e+00	9.321547785547819487e+00	8.329790988028026533e+00
1.526015643654534903e+00	1.004417715617719331e+01	8.282767281974962259e+00
1.525818453681198728e+00	1.077718414918418688e+01	8.236546989498270577e+00
1.525619437393023858e+00	1.134261072261075931e+01	8.190246502433428333e+00
1.525420473014455380e+00	1.208213519813524073e+01	8.144304510122124086e+00
1.525221560525185982e+00	1.166566899766904086e+01	8.098717819218297365e+00
1.525024575706213303e+00	1.085482517482521381e+01	8.053908368729691958e+00
1.524825766445620623e+00	9.272055944055983545e+00	8.009019530098282047e+00
1.524627009013661993e+00	8.453855477855514167e+00	7.964476602853511444e+00
1.524428303390072292e+00	8.471627039627072975e+00	7.920276500302755984e+00
1.524231523405469080e+00	8.700344988345021235e+00	7.876828360914369220e+00
1.524032920849584638e+00	8.961519813519847943e+00	7.833301590978175355e+00
1.523834370041529773e+00	8.157650349650380051e+00	7.790108572525649144e+00
1.523635870961081995e+00	7.743962703962733229e+00	7.747246324011839214e+00
1.523439295491519019e+00	8.472550116550147337e+00	7.705111635607850396e+00
1.523240899318140107e+00	8.315487179487208280e+00	7.662899035172131335e+00
1.523042554811953941e+00	8.052186480186509954e+00	7.621008443281322542e+00
1.522846132398874675e+00	8.168811188811217150e+00	7.579827683050725184e+00
1.522647890679592830e+00	7.997734265734292691e+00	7.538569528670194586e+00
1.522449700567184872e+00	9.131645687645718823e+00	7.497624851328391848e+00
1.522251562041501360e+00	9.706377622377655001e+00	7.456990848892151469e+00
1.522055343586419696e+00	9.945491841491874041e+00	7.417043749246024831e+00
1.521857307687586536e+00	9.932811188811225378e+00	7.377019924785580329e+00
1.521659323315283752e+00	1.041775291375295254e+01	7.337298544859288896e+00
1.521461390449403872e+00	1.019325874125877718e+01	7.297876906891960225e+00
1.521265375634810679e+00	1.001556177156180816e+01	7.259120052860588146e+00
1.521067545236059360e+00	9.707580419580457587e+00	7.220287124108456744e+00
1.520869766283661217e+00	8.634284382284418413e+00	7.181746001129840629e+00
1.520673903871344601e+00	7.913603729603761572e+00	7.143853602436625039e+00
1.520476227266595703e+00	8.133510489510520358e+00	7.105885606729817283e+00
1.520278602048223737e+00	7.776876456876489208e+00	7.068201696248382682e+00
1.520081028196193840e+00	8.148484848484880416e+00	7.030799336722884263e+00
1.519885368870495412e+00	8.460606060606091106e+00	6.994024941265331030e+00
1.519687897206972504e+00	8.264214452214480033e+00	6.957175577109768305e+00
1.519490476849939764e+00	8.271104895104926413e+00	6.920600324382028212e+00
1.519294969512195115e+00	9.128111888111922312e+00	6.884637966243706053e+00
1.519097651224622370e+00	8.845268065268095725e+00	6.848601105456637583e+00
1.518900384183781149e+00	8.547142191142226508e+00	6.812831121986040017e+00
1.518703168369709422e+00	8.046470862470892271e+00	6.777325641898170439e+00
1.518507863566719518e+00	7.841296037296066501e+00	6.742413580120639516e+00
1.518310749663541293e+00	8.631132867132899733e+00	6.707427633654170940e+00
1.518113686927497374e+00	8.199207459207485726e+00	6.672699223497794208e+00
1.517918533699639250e+00	8.254405594405625379e+00	6.638550096521042221e+00
1.517721572755872828e+00	8.035142191142220724e+00	6.604327546429764162e+00
1.517524662919698120e+00	8.473948717948747600e+00	6.570355760334654960e+00
1.517327804171225480e+00	8.694909090909122895e+00	6.536632516324135445e+00
1.517132852928256170e+00	8.184522144522174969e+00	6.503470289159549722e+00
1.516936095814068519e+00	7.947114219114250311e+00	6.470235254466073727e+00
1.516739389728163356e+00	6.814564102564133030e+00	6.437242242217604549e+00
1.516544589648997743e+00	6.539515151515177038e+00	6.404796991123683725e+00
1.516347985079190552e+00	7.121118881118908561e+00	6.372279394522108120e+00
1.516151431478338418e+00	6.004540792540818295e+00	6.339997484670989003e+00
1.515956782387227308e+00	6.059235431235451053e+00	6.308250440576953721e+00
1.515760330184469540e+00	6.446303030303055515e+00	6.276431514249654953e+00
1.515563928891431544e+00	6.324540792540815914e+00	6.244842118297758482e+00
1.515369430612898416e+00	6.697445221445244457e+00	6.213775043343105153e+00
1.515173130600134144e+00	6.969491841491865181e+00	6.182636551152773663e+00
1.514976881437945400e+00	6.777547785547807457e+00	6.151721607680687320e+00
1.514780683106575987e+00	7.160606060606084178e+00	6.121028250936884518e+00
1.514586385797232149e+00	7.898526806526833255e+00	6.090841005346892878e+00
1.514390288589202438e+00	9.233379953379987626e+00	6.060582966321958587e+00
1.514194242152970382e+00	8.434834498834531402e+00	6.030540758405825486e+00
1.514000095247631794e+00	7.854013986014016346e+00	6.000992898731929870e+00
1.513804149817343569e+00	7.779375291375316692e+00	5.971374715942893374e+00
1.513608255099923250e+00	7.349883449883478193e+00	5.941966772775729488e+00
1.513414258424017556e+00	6.885762237762262927e+00	5.913041734572463071e+00
1.513218464595327273e+00	6.661305361305385198e+00	5.884046846218937254e+00
1.513022721420665517e+00	6.834424242424271156e+00	5.855256765686902121e+00
1.512828874799890810e+00	7.039925407925432310e+00	5.826938457564177831e+00
1.512633232396926486e+00	8.105799533799562084e+00	5.798550775023210591e+00
1.512437640589242793e+00	8.707645687645715782e+00	5.770362623808350300e+00
1.512242099357215208e+00	7.909948717948749319e+00	5.742372273437120533e+00
1.512048452696728607e+00	7.197874125874154316e+00	5.714839309242603527e+00
1.511853012080514258e+00	7.119897435897463822e+00	5.687237609857372256e+00
1.511657621981328692e+00	7.276839160839188914e+00	5.659828635354289261e+00
1.511464124970132605e+00	6.812289044289074447e+00	5.632866606218981609e+00
1.511268835370149555e+00	6.072559440559464505e+00	5.605836324260363490e+00
1.511073596228659444e+00	6.375254079254103701e+00	5.578993836579831722e+00
1.510880248693348360e+00	5.435682983683005176e+00	5.552588135861277863e+00
1.510685109934630121e+00	5.992289044289066169e+00	5.526114667498050359e+00
1.510490021575958908e+00	5.730358974358996882e+00	5.499824204035855146e+00
1.510296823343395101e+00	5.225062937062958213e+00	5.473960643465211717e+00
1.510101835251244751e+00	4.563337995338013542e+00	5.448029803168590313e+00
1.509906897500785661e+00	4.747039627039644216e+00	5.422277315576359058e+00
1.509713848398098968e+00	4.471477855477870023e+00	5.396942113271088637e+00
1.509519010798089367e+00	5.142321678321696510e+00	5.371540121798219936e+00
1.509324223481505411e+00	5.060130536130555967e+00	5.346311964052937071e+00
1.509131323336092345e+00	6.006256410256429312e+00	5.321491732784279449e+00
1.508936636054065694e+00	6.028717948717968511e+00	5.296605205421020202e+00
1.508741998997288780e+00	6.892475524475544901e+00	5.271888122155718115e+00
1.508549247636811863e+00	7.460335664335689287e+00	5.247569857876748678e+00
1.508354710498879037e+00	7.262079254079279345e+00	5.223185792944987860e+00
1.508160223528109523e+00	6.822470862470884967e+00	5.198966908045465019e+00
1.507967620780497287e+00	7.489799533799563314e+00	5.175137978683888029e+00
1.507773233613036945e+00	7.021081585081613952e+00	5.151243746317086369e+00
1.507578896554743197e+00	6.866498834498858450e+00	5.127510551787770154e+00
1.507386442248188851e+00	6.442097902097924766e+00	5.104158686305939163e+00
1.507192204877847441e+00	6.066610722610745299e+00	5.080742017495366802e+00
1.506998017558765390e+00	5.805342657342682067e+00	5.057482362596306125e+00
1.506805711521727487e+00	5.384540792540813747e+00	5.034595640320421950e+00
1.506611623775418352e+00	5.564018648018670632e+00	5.011644616233063232e+00
1.506419416333855343e+00	4.930983682983701932e+00	4.989061060205251863e+00
1.506225428083752149e+00	5.642648018648042552e+00	4.966413537107293941e+00
1.506031489788655087e+00	5.714386946386965427e+00	4.943916578675692008e+00
1.505839430331472606e+00	4.927263403263421715e+00	4.921779060294538155e+00
1.505645591417697604e+00	4.396811188811206250e+00	4.899578078986763785e+00
1.505451802401259087e+00	4.242386946386961455e+00	4.877523936770121082e+00
1.505259890757618901e+00	4.352857808857823585e+00	4.855821419208403711e+00
1.505066201007794646e+00	5.093249417249433364e+00	4.834055944166905761e+00
1.504872561097726047e+00	5.651067599067607361e+00	4.812433688481530858e+00
1.504680797097052158e+00	6.110326340326354355e+00	4.791155448457784516e+00
1.504487256339067214e+00	6.346461538461557694e+00	4.769814757495081103e+00
1.504293765363345470e+00	6.234909090909116713e+00	4.748613768812492530e+00
1.504102148835324781e+00	5.651104895104928971e+00	4.727749387167228257e+00
