# Supplementary material for: Kapitza-resistance-like exciton dynamics in atomically flat MoSe2-WSe2 lateral heterojunction
Source: Nat Commun. 2023 Sep 21;14:5881. doi: 10.1038/s41467-023-41538-6 (PMC10514293; doi:10.1038/s41467-023-41538-6)
Supplement: Supplementary file 3 — Source Data [file 41467_2023_41538_MOESM3_ESM.zip › Data/Figure2/Fig2b2.txt]

1.730786421645406081e+00	9.406356801093629372e+00	1.708000872870687203e+01	9.102307145854445780e-01	1.397557538635243901e+01
1.730527934142225721e+00	7.975051264524941175e+00	1.718403554427136726e+01	9.141896641405486967e-01	1.402056846129477385e+01
1.730271938528439524e+00	6.842869205098303986e+00	1.728796928471341587e+01	9.181355997874179886e-01	1.406533852026435127e+01
1.730013604663818150e+00	5.983670741023681572e+00	1.739378063180692280e+01	9.221431655813768780e-01	1.411073141702184586e+01
1.729757761184867793e+00	5.371315990511037697e+00	1.749950147475232143e+01	9.261376456413055180e-01	1.415589981548373544e+01
1.729501993365677448e+00	4.979665071770336127e+00	1.760612623765338824e+01	9.301565722920979162e-01	1.420126814233133672e+01
1.729243889342175988e+00	4.782578103011541515e+00	1.771468366398835315e+01	9.342384044530780418e-01	1.424726839444506332e+01
1.728988273454833635e+00	4.753915202444614962e+00	1.782315469641217831e+01	9.383070437422371679e-01	1.429304190686078613e+01
1.728730322728172730e+00	4.867536488279521123e+00	1.793359627123655642e+01	9.424394589294591285e-01	1.433945350620428982e+01
1.728474858637342182e+00	5.097302078726253072e+00	1.804395437796393509e+01	9.465586100407973325e-01	1.438563685482494137e+01
1.728219470038053762e+00	5.091994692613912576e+00	1.815526713070849851e+01	9.507032011817272421e-01	1.443202591264201828e+01
1.727961748641495543e+00	5.725342768686449091e+00	1.826860889144285949e+01	9.549129007407428649e-01	1.447906242875745519e+01
1.727706511636332820e+00	5.697257850508652410e+00	1.838187185164217752e+01	9.591092301637765827e-01	1.452586840935393830e+01
1.727448943195909248e+00	8.198805838124762602e+00	1.849720405561476611e+01	9.633715775808970871e-01	1.457332820299971843e+01
1.727193857649936826e+00	7.819770013268503739e+00	1.861246077501461471e+01	9.676204844801762350e-01	1.462055592085368083e+01
1.726938847427786694e+00	6.722689075630285060e+00	1.872872628145868390e+01	9.718958745847117164e-01	1.466799533237460018e+01
1.726681507807963145e+00	6.434542237947841414e+00	1.884712315287394446e+01	9.762386754780133513e-01	1.471609822290564651e+01
1.726426648843216505e+00	7.820875718708573565e+00	1.896544981985078238e+01	9.805679311869146542e-01	1.476396670863361038e+01
1.726169461839830443e+00	8.072313135780667892e+00	1.908595061560709993e+01	9.849655485956236856e-01	1.481250522850882234e+01
1.725914753997950912e+00	6.532950022114140332e+00	1.920638495156199710e+01	9.893495514820215275e-01	1.486080777350890436e+01
1.725660121312670992e+00	6.471472799646205587e+00	1.932788589129239654e+01	9.937611334308312783e-01	1.490932820869131703e+01
1.725403162621889530e+00	6.919062361786854076e+00	1.945162700303260905e+01	9.982425334654086990e-01	1.495852864973661944e+01
1.725148680858287431e+00	8.906899601946086875e+00	1.957530760792770863e+01	1.002710216053788850e+00	1.500749074185078591e+01
1.724891874445251494e+00	8.729986731534761901e+00	1.970127386149026805e+01	1.007248711258414753e+00	1.505713960296688647e+01
1.724637543469189183e+00	8.448031844316714611e+00	1.982718382351106357e+01	1.011773420967898796e+00	1.510654851472438231e+01
1.724383287482997407e+00	9.721583370190229445e+00	1.995422216371816404e+01	1.016326861422909289e+00	1.515618173400023316e+01
1.724126708876073444e+00	9.281070322866034061e+00	2.008361640547033033e+01	1.020952638001242585e+00	1.520651201140172404e+01
1.723872603476826804e+00	1.019460415745250259e+01	2.021296104708951802e+01	1.025564528288904320e+00	1.525659991950788807e+01
1.723618572967712703e+00	1.052454666076962297e+01	2.034347313206194841e+01	1.030205868059068441e+00	1.530691609282366450e+01
1.723362221863915078e+00	9.233967271119016829e+00	2.047641404302792978e+01	1.034921109494308045e+00	1.535793980951502569e+01
1.723108341741506511e+00	8.339893852277793229e+00	2.060931252191810259e+01	1.039622365321004382e+00	1.540871870905979790e+01
1.722852142375754791e+00	8.360238832375095797e+00	2.074469006438756224e+01	1.044398592239589085e+00	1.546021226451914288e+01
1.722598412506547660e+00	7.368199911543602099e+00	2.088003023965866944e+01	1.049160768136548016e+00	1.551145935268020892e+01
1.722344757361531586e+00	7.120300751879733880e+00	2.101660660754886933e+01	1.053953641580141376e+00	1.556294149589389519e+01
1.722088784994805444e+00	6.252764263600209205e+00	2.115573968146069816e+01	1.058823124907490421e+00	1.561514911739790179e+01
1.721835279903342730e+00	7.240601503759435786e+00	2.129484341180544860e+01	1.063678460725297148e+00	1.566710777652150988e+01
1.721579458938566454e+00	5.586466165413562557e+00	2.143655735074941404e+01	1.068611526128832034e+00	1.571979925588004434e+01
1.721326103767546911e+00	6.183325961963764605e+00	2.157824760887226745e+01	1.073530380661180450e+00	1.577224009088645040e+01
1.721072823155267439e+00	8.547103051747056313e+00	2.172124761109948565e+01	1.078481245852120241e+00	1.582492301639388010e+01
1.720817228686904787e+00	9.146174259177399790e+00	2.186694053313576447e+01	1.083511556830769829e+00	1.587834993467729738e+01
1.720564097796009495e+00	1.122423706324640591e+01	2.201261873495203503e+01	1.088527563777913487e+00	1.593152366544515708e+01
1.720311041364880111e+00	1.269482529854053077e+01	2.215965324089417265e+01	1.093576401603590265e+00	1.598494382740973130e+01
1.720055673092263371e+00	1.459398496240608623e+01	2.230946659684907374e+01	1.098706449944572450e+00	1.603911937115293895e+01
1.719802766183812004e+00	1.598540468819114224e+01	2.245927479682951500e+01	1.103822103348508721e+00	1.609303915497661563e+01
1.719547548777578649e+00	1.672069880583820378e+01	2.261192108587327709e+01	1.109020173432457401e+00	1.614772204815171364e+01
1.719294791259322164e+00	1.886731534719160308e+01	2.276456895756095733e+01	1.114203789238970677e+00	1.620214744735085333e+01
1.719042108036159977e+00	1.923839009287934942e+01	2.291865515379574347e+01	1.119421661518009037e+00	1.625682672780132876e+01
1.718787116325430242e+00	1.856965944272455005e+01	2.307567105750274905e+01	1.124723799849961292e+00	1.631228087884942823e+01
1.718534582294342083e+00	1.750243255196824066e+01	2.323269918938149203e+01	1.130011397229805814e+00	1.636747491406837440e+01
1.718282122459840799e+00	1.823949579831941392e+01	2.339121759654306487e+01	1.135334142070122176e+00	1.642292742822671059e+01
1.718027356145363616e+00	1.655926581158787414e+01	2.355276094301620660e+01	1.140743055429996211e+00	1.647916680440101089e+01
1.717775045305165671e+00	1.531512605042024155e+01	2.371432785880230654e+01	1.146137344002653879e+00	1.653514341282998146e+01
1.717520429324028042e+00	1.348120300751886269e+01	2.387898539230980077e+01	1.151619101862509265e+00	1.659191502090205006e+01
1.717268267346274468e+00	1.381003980539590970e+01	2.404367447347777187e+01	1.157086180658409846e+00	1.664842207362271509e+01
1.717016179401211318e+00	1.139075630252106563e+01	2.420994539676243207e+01	1.162589956406213432e+00	1.670519549848568630e+01
1.716761788318439175e+00	1.153073861123402288e+01	2.437940855625973313e+01	1.168183196579398508e+00	1.676277631033907056e+01
1.716509849038632129e+00	1.150950906678466801e+01	2.454891584856446229e+01	1.173761679137514502e+00	1.682008986410175666e+01
1.716257983693470601e+00	9.769570986289300762e+00	2.472006301014997831e+01	1.179377827633471876e+00	1.687767466245134429e+01
1.716003817211221305e+00	1.086023883237511001e+01	2.489450808420944483e+01	1.185085493857466421e+00	1.693607948002265573e+01
1.715752100334475783e+00	1.173286156567895944e+01	2.506901067511770265e+01	1.190778327436259554e+00	1.699421430587683446e+01
1.715498083655030204e+00	1.193852277753212476e+01	2.524688408805119977e+01	1.196564083149642466e+00	1.705317772484529826e+01
1.715246515115461889e+00	1.178637770897838699e+01	2.542482441989209008e+01	1.202334958219336336e+00	1.711186930947244633e+01
1.714995020347414023e+00	1.573352498894302443e+01	2.560450694723576603e+01	1.208145185358818763e+00	1.717084050579380872e+01
1.714741227772945020e+00	1.651547987616106994e+01	2.578767314542901090e+01	1.214050489522178422e+00	1.723065334881247068e+01
1.714489881145812689e+00	1.707408226448482580e+01	2.597092107243536674e+01	1.219940844522091394e+00	1.729019157166551324e+01
1.714238608192616642e+00	1.676293675364890845e+01	2.615597606908923467e+01	1.225871606651452117e+00	1.735001457255989976e+01
1.713985039426681789e+00	1.716386554621856675e+01	2.634463214249195318e+01	1.231899664494281010e+00	1.741069253441339626e+01
1.713733914418486215e+00	1.880451127819557655e+01	2.653338566830472089e+01	1.237912708967961350e+00	1.747109305856667305e+01
1.713482862986815736e+00	1.529256965944279933e+01	2.672401392152671207e+01	1.243967250167850258e+00	1.753178364251399302e+01
1.713229517733495300e+00	1.669128704113232331e+01	2.691836541679650452e+01	1.250121371843539331e+00	1.759334276857897805e+01
1.712978614051255066e+00	1.784719150818230915e+01	2.711283104769460905e+01	1.256260420587952620e+00	1.765462160739113884e+01
1.712725417875397227e+00	1.816850950906687245e+01	2.731110424582693952e+01	1.262500613325445720e+00	1.771677820837440720e+01
1.712474661812195098e+00	1.719858469703679660e+01	2.750950327688360275e+01	1.268725696118569113e+00	1.777865260144686843e+01
1.712223979163444598e+00	1.743852277753215319e+01	2.770989640622891770e+01	1.274994173220996840e+00	1.784082612762447795e+01
1.711971006007851237e+00	1.810703228659894037e+01	2.791422767905563163e+01	1.281366194579828033e+00	1.790389145653215763e+01
1.711720470783143044e+00	1.795333923042910129e+01	2.811870317461191604e+01	1.287723054961801505e+00	1.796667167389788133e+01
1.711470008875931370e+00	1.985780628040699725e+01	2.832524848263169659e+01	1.294124498011797186e+00	1.802975662882030150e+01
1.711217258446071865e+00	2.194758956214075241e+01	2.853586785231981793e+01	1.300631958184732762e+00	1.809374771135730242e+01
1.710966943768250426e+00	2.380451127819560142e+01	2.874665092378994302e+01	1.307124211967437999e+00	1.815745074588762620e+01
1.710716702311141812e+00	2.411410880141541924e+01	2.895958279281510173e+01	1.313662276452149058e+00	1.822146424920117980e+01
1.710464174313002683e+00	2.639031402034510521e+01	2.917673021858694682e+01	1.320308906165866381e+00	1.828639849620402913e+01
1.710214079890973959e+00	2.556612118531635858e+01	2.939406196537110105e+01	1.326940290100071307e+00	1.835104172559821478e+01
1.709964058593044456e+00	2.583856700574979115e+01	2.961362491055529844e+01	1.333618753991803407e+00	1.841600128508929402e+01
1.709711752733129586e+00	2.524148606811157691e+01	2.983755072866845737e+01	1.340408409204447926e+00	1.848189650258713712e+01
1.709461878276311797e+00	2.455639097744372989e+01	3.006168267915767700e+01	1.347182785700697494e+00	1.854749769943528293e+01
1.709209720577510749e+00	2.305705440070776291e+01	3.029027923349751816e+01	1.354070151822300172e+00	1.861404468238692900e+01
1.708959992832480124e+00	2.161786819991165132e+01	3.051909717375905018e+01	1.360942221050907674e+00	1.868029562075710359e+01
1.708710338050802191e+00	2.285714285714297134e+01	3.075029174157522149e+01	1.367863583108163583e+00	1.874687296289576111e+01
1.708458402001907128e+00	2.228040689960205611e+01	3.098610850602221944e+01	1.374900697365385005e+00	1.881441151905839249e+01
1.708208893738616396e+00	2.043675364882805212e+01	3.122217057351361547e+01	1.381922493573817023e+00	1.888165097116627322e+01
1.707959458342517278e+00	2.010128261831058083e+01	3.146070152863028468e+01	1.388994969925776424e+00	1.894922305233549764e+01
1.707707743651406984e+00	2.088721804511288482e+01	3.170401879150366753e+01	1.396186046942713199e+00	1.901777209347391207e+01
1.707458454580634832e+00	2.204356479433889504e+01	3.194760660840207578e+01	1.403361792474203673e+00	1.908601893685041162e+01
1.707209238281061747e+00	2.404666076957110477e+01	3.219375956260279281e+01	1.410589652963825769e+00	1.915460477766207958e+01
1.706957744656127929e+00	2.727377266696165847e+01	3.244486973244445238e+01	1.417939051669500516e+00	1.922418365020785913e+01
1.706708674489161082e+00	3.004046881910673505e+01	3.269627709449279962e+01	1.425273113697620886e+00	1.929345719675706761e+01
1.706459676997569508e+00	3.300729765590462961e+01	3.295035000039226247e+01	1.432660774890782474e+00	1.936307625598338689e+01
1.706208404147716129e+00	3.312759840778432618e+01	3.320955811404836311e+01	1.440173004268956003e+00	1.943370475254038610e+01
1.705959552596347573e+00	3.562627156125625305e+01	3.346909149807475359e+01	1.447669900577426727e+00	1.950402476004822461e+01
1.705710773624698806e+00	3.694825298540487069e+01	3.373139516066690646e+01	1.455221931627390441e+00	1.957469694624157697e+01
1.705459721259339867e+00	3.698186643078302183e+01	3.399901940359529107e+01	1.462901656723545107e+00	1.964639531742902179e+01
1.705211088035869071e+00	3.692768686421955238e+01	3.426699848668877735e+01	1.470566061744766673e+00	1.971778200140878212e+01
1.704962527296629782e+00	3.534829721362245891e+01	3.453785708606329052e+01	1.478287190519465222e+00	1.978952768486189129e+01
1.704711695125690651e+00	3.605152587350747240e+01	3.481422932337656562e+01	1.486139238717266053e+00	1.986231665150413406e+01
1.704463279942920684e+00	3.599535603715187904e+01	3.509098751213090850e+01	1.493975989842259988e+00	1.993479069739084153e+01
1.704212594637094069e+00	3.639805395842565616e+01	3.537339267878268600e+01	1.501945871284619871e+00	2.000831964259605300e+01
1.703964324882975223e+00	3.514794338788163941e+01	3.565620545201639402e+01	1.509900476907800604e+00	2.008153148812484545e+01
1.703716127454213858e+00	3.461521450685554413e+01	3.594209041983292252e+01	1.517914581080518355e+00	2.015511406382725923e+01
1.703465661860174452e+00	3.307784166298114314e+01	3.623382893776602742e+01	1.526065215400049802e+00	2.022976924110856345e+01
1.703217609668915555e+00	3.459420610349420144e+01	3.652600884767671374e+01	1.534200615068316953e+00	2.030410402552348614e+01
1.702969629707972166e+00	3.324568774878388666e+01	3.682138307765846719e+01	1.542397255678393364e+00	2.037881679434713078e+01
1.702719383536999143e+00	3.374391862007977494e+01	3.712282596319094097e+01	1.550733936231844634e+00	2.045462024130395662e+01
1.702471548622744635e+00	3.472910216718283749e+01	3.742474568516905009e+01	1.559055435141586177e+00	2.053009996607575260e+01
1.702223785843930193e+00	3.634918177797452898e+01	3.772998701556982581e+01	1.567439979229829250e+00	2.060596510002649140e+01
1.701973758807807879e+00	3.636377708978346135e+01	3.804152096880498135e+01	1.575968187258992570e+00	2.068293937232914104e+01
1.701726140885202687e+00	3.596240601503777157e+01	3.835356889723342988e+01	1.584481279250684826e+00	2.075958655673030862e+01
1.701478595003327987e+00	3.451105705440087945e+01	3.866907106579969167e+01	1.593059285042695672e+00	2.083662675021156474e+01
1.701228786814344751e+00	3.610703228659902919e+01	3.899109901877800866e+01	1.601784697393191959e+00	2.091479493556274249e+01
1.700981385598533624e+00	3.839893852277772623e+01	3.931367980822875552e+01	1.610495072712894826e+00	2.099263263063372165e+01
1.700734056328909061e+00	4.252675807164992250e+01	3.963985299102397164e+01	1.619272297496691548e+00	2.107087111454860917e+01
1.700484466699857977e+00	4.142857142857162955e+01	3.997279464863451182e+01	1.628200794689566910e+00	2.115025684705770459e+01
1.700237281906483267e+00	4.430384785493166078e+01	4.030632974614270125e+01	1.637114348105643158e+00	2.122930864998725298e+01
1.699990168964916837e+00	4.620875718708558821e+01	4.064360108560023122e+01	1.646096756470191824e+00	2.130876920625917847e+01
1.699740797609092136e+00	4.474369747899181249e+01	4.098789345363667991e+01	1.655234431143741247e+00	2.138939668124406168e+01
1.699493828954294461e+00	4.461366651923949433e+01	4.133282161614926764e+01	1.664357270435976144e+00	2.146968675017522088e+01
1.699246932057090875e+00	4.254975674480339620e+01	4.168163573211206341e+01	1.673551042888117957e+00	2.155039372669894604e+01
1.698997778688288829e+00	4.163202122954465523e+01	4.203773362580314199e+01	1.682904208627684639e+00	2.163228771592565991e+01
1.698751025888703969e+00	4.159221583370210595e+01	4.239451141583881366e+01	1.692242663467203645e+00	2.171384078520256722e+01
1.698504344752664874e+00	4.012273330384805092e+01	4.275533089222250283e+01	1.701654205445437329e+00	2.179581911123903737e+01
1.698255409085181133e+00	4.258182220256544781e+01	4.312370741739999147e+01	1.711229406020396082e+00	2.187900497861550875e+01
1.698008871857940694e+00	4.174856258292811617e+01	4.349280966870621512e+01	1.720790037259158023e+00	2.196184637448221366e+01
1.697762406200361562e+00	4.146793454223815445e+01	4.386611550714058438e+01	1.730425988563785822e+00	2.204512157651222992e+01
1.697516012081283110e+00	4.084387439186220803e+01	4.424368011878016205e+01	1.740138019953830106e+00	2.212883347083410612e+01
1.697267366011720791e+00	4.157651481645310554e+01	4.462918274843188016e+01	1.750019616981375759e+00	2.221378095101515626e+01
1.697021115550390702e+00	4.116342326404265606e+01	4.501547477874836289e+01	1.759886861641060340e+00	2.229837916906401674e+01
1.696774936533895328e+00	4.650751879699271285e+01	4.540619590059774424e+01	1.769832529692558110e+00	2.238342290411984692e+01
1.696526507501245229e+00	5.089540026536955253e+01	4.580515406184352400e+01	1.779952373060973425e+00	2.246972381100429672e+01
1.696280471954446423e+00	5.280141530296354802e+01	4.620495129761058450e+01	1.790058049657047734e+00	2.255567181545284328e+01
1.696034507758979126e+00	5.302189296771366145e+01	4.660935438508949602e+01	1.800244579903520714e+00	2.264207437489062613e+01
1.695786295479196015e+00	5.866231755860267327e+01	4.702230505318234322e+01	1.810610052730251551e+00	2.272975616494722928e+01
1.695540474565701672e+00	6.217470145953148375e+01	4.743614597858036319e+01	1.820961565201088872e+00	2.281708137384471868e+01
1.695294724910199724e+00	6.259111012826213738e+01	4.785477603517892220e+01	1.831396452233397865e+00	2.290487039484658993e+01
1.695046729099733307e+00	6.513821318000915994e+01	4.828227598629243289e+01	1.842015213041893640e+00	2.299396119025242058e+01
1.694801122538807547e+00	6.325475453339260667e+01	4.871071875844519639e+01	1.852620241990432959e+00	2.308269168714519282e+01
1.694555587142696940e+00	6.460349402919094075e+01	4.914414050604251827e+01	1.863311260937009717e+00	2.317189547843243247e+01
1.694307807518492748e+00	6.403339230429045870e+01	4.958676645456017695e+01	1.874191255422847924e+00	2.326242408542552553e+01
1.694062415029889079e+00	6.751017249004898702e+01	5.003038900300292369e+01	1.885057769951766771e+00	2.335258863771843352e+01
1.693817093613085634e+00	6.790712074303439749e+01	5.047918694262711625e+01	1.896012988494557128e+00	2.344323619809239645e+01
1.693569529892581249e+00	6.446992481203038494e+01	5.093753556075293432e+01	1.907162461841300782e+00	2.353523212587413127e+01
1.693324351196540789e+00	6.479831932773140579e+01	5.139693556294572829e+01	1.918298731941208590e+00	2.362686020374051665e+01
1.693079243479448381e+00	6.078969482529883805e+01	5.186171390390600067e+01	1.929526522893443286e+00	2.371898124117844375e+01
1.692831895380574103e+00	6.009708093763850911e+01	5.233640170024403915e+01	1.940954032664265805e+00	2.381247472137903998e+01
1.692586930197825801e+00	5.734387439186228619e+01	5.281219640893068146e+01	1.952368642181375291e+00	2.390559651723494028e+01
1.692342035901334585e+00	5.733878814683797032e+01	5.329357884100760856e+01	1.963877696653990368e+00	2.399922146855639227e+01
1.692097212460336397e+00	5.791110128261859558e+01	5.378061997195280952e+01	1.975482192264982562e+00	2.409335301858354583e+01
1.691850151194270957e+00	5.769615214506883660e+01	5.427806776614419704e+01	1.987293986498078979e+00	2.418888992384391656e+01
1.691605470039758030e+00	6.074458204334394651e+01	5.477669704591249200e+01	1.999093327682766263e+00	2.428404997496405215e+01
1.691360859648261439e+00	6.085404688191095346e+01	5.528120272371414501e+01	2.010991184278477562e+00	2.437972715689386050e+01
1.691114013347864375e+00	6.543122512162793214e+01	5.579650265736530201e+01	2.023102264442127485e+00	2.447683504438516167e+01
1.690869545057190226e+00	6.784940291906269749e+01	5.631303997571654207e+01	2.035201262040613912e+00	2.457356215117495424e+01
1.690625147437217368e+00	7.002277753206580257e+01	5.683567733384703757e+01	2.047401967773421205e+00	2.467081718144928359e+01
1.690378515822051231e+00	7.289694825298576575e+01	5.736950875100288272e+01	2.059822033385755091e+00	2.476952883824915475e+01
1.690134260117561071e+00	7.632684652808529790e+01	5.790463284443921310e+01	2.072230418715366618e+00	2.486785574801712784e+01
1.689890074991617697e+00	7.876536930561736938e+01	5.844608620282789957e+01	2.084743828527891196e+00	2.496672164179529219e+01
1.689643657781732866e+00	8.332242370632503992e+01	5.899914539666463043e+01	2.097482954686400003e+00	2.506707066868962741e+01
1.689399614386254189e+00	8.430362671384384043e+01	5.955355136004175165e+01	2.110210836494026854e+00	2.516703094230695115e+01
1.689155641477327885e+00	8.411034940291946782e+01	6.011452092832062277e+01	2.123047188175629429e+00	2.526754153580798601e+01
1.688911739024420156e+00	8.606833259619679666e+01	6.068213300366822693e+01	2.135993184126907973e+00	2.536860627824312076e+01
1.688665607030102933e+00	8.669991154356520724e+01	6.126191746849386277e+01	2.149173723031986949e+00	2.547119040475223173e+01
1.688421846061662235e+00	8.690756302521050713e+01	6.184311768578936608e+01	2.162343654027568896e+00	2.557338037826401589e+01
1.688178155457459084e+00	8.564285714285755091e+01	6.243120061508055585e+01	2.175626855461568088e+00	2.567613621546087543e+01
1.687932237217388387e+00	8.808359133126980112e+01	6.303189394948642388e+01	2.189151506220715415e+00	2.578043936988185081e+01
1.687688687913383445e+00	8.930804953560415527e+01	6.363405140504916346e+01	2.202666071226307754e+00	2.588434427145624284e+01
1.687445208881993119e+00	9.082795223352542280e+01	6.424333527369044816e+01	2.216297675522215016e+00	2.598882704518144493e+01
1.687199504117836035e+00	9.244604157452499749e+01	6.486567768969828762e+01	2.230177887959203797e+00	2.609488570806240659e+01
1.686956166202694840e+00	8.965059708093806989e+01	6.548952856215190366e+01	2.244048577340411299e+00	2.620054197791885642e+01
1.686712898468704980e+00	9.378792569659488265e+01	6.612075207575088598e+01	2.258040223855466877e+00	2.630678843037436820e+01
1.686469700885509626e+00	9.689407341884168545e+01	6.675943041370014441e+01	2.272154163465438970e+00	2.641362922435057214e+01
1.686224280101240813e+00	9.539915966386601553e+01	6.741177838541116785e+01	2.286526659507526649e+00	2.652208499531629471e+01
1.685981223389716677e+00	9.819504643962895329e+01	6.806568555890213190e+01	2.300890449148801586e+00	2.663013279451536164e+01
1.685738236737734930e+00	9.614727996461789417e+01	6.872729529757876321e+01	2.315380658538803260e+00	2.673878766128376583e+01
1.685493028782103275e+00	9.863578062804117508e+01	6.940304225269134974e+01	2.330137214240211474e+00	2.684908763356320094e+01
1.685250182818587072e+00	9.951061477222515350e+01	7.008037844520752913e+01	2.344885729946657005e+00	2.695897539946050969e+01
1.685007406823519238e+00	1.035683325961968819e+02	7.076566438784374213e+01	2.359764956925283652e+00	2.706948328121191949e+01
1.684764700766665735e+00	1.025210084033618330e+02	7.145898180242600972e+01	2.374776358947048305e+00	2.718061568749956791e+01
1.684519775930306551e+00	1.026926138876608263e+02	7.216706824309500234e+01	2.390064938185010313e+00	2.729343442563585853e+01
1.684277210318328555e+00	1.061368863334812858e+02	7.287677008713251325e+01	2.405346441363169330e+00	2.740583525252513653e+01
1.684034714553680701e+00	1.043903140203454711e+02	7.359474708749159788e+01	2.420764642221255869e+00	2.751887409575651589e+01
1.683790001901295463e+00	1.104480318443172138e+02	7.432797143150565944e+01	2.436468505664352691e+00	2.763363105460425118e+01
1.683547646399057074e+00	1.153423264042464638e+02	7.506281792703947531e+01	2.452166077215085060e+00	2.774796577272480391e+01
1.683305360653423177e+00	1.199407341884127902e+02	7.580617816820051758e+01	2.468005051595486332e+00	2.786295234291117140e+01
1.683060859909401685e+00	1.228445378151266425e+02	7.656526492636005798e+01	2.484138493584179042e+00	2.797968955407754521e+01
1.682818714244026514e+00	1.242914639540032766e+02	7.732596706125947605e+01	2.500266483047222099e+00	2.809600015426228836e+01
1.682576638244686063e+00	1.276061477222474139e+02	7.809541393704712675e+01	2.516540771151253963e+00	2.821297679591284080e+01
1.682334631881320597e+00	1.316424148606817539e+02	7.887368014514839842e+01	2.532963028375911030e+00	2.833062427400881944e+01
1.682090413032978793e+00	1.360723131357812861e+02	7.966830760721703086e+01	2.549692004437265958e+00	2.845006691291538559e+01
1.681848546507684672e+00	1.362569659442731052e+02	8.046451596404372708e+01	2.566416737243168100e+00	2.856907705497437533e+01
1.681606749528004929e+00	1.432425917735522489e+02	8.126975997601537927e+01	2.583294602298207732e+00	2.868877270973317195e+01
1.681362741947076467e+00	1.450459973463076722e+02	8.209183448761513091e+01	2.600488791136928324e+00	2.881029785876428662e+01
1.681121084624052076e+00	1.497877045555071334e+02	8.291544109530505580e+01	2.617679716804864221e+00	2.893138604543079495e+01
1.680879496756437996e+00	1.512766475011064529e+02	8.374828468770694201e+01	2.635029148980366998e+00	2.905317479861417240e+01
1.680637978314295067e+00	1.536444051304739844e+02	8.459042818135894493e+01	2.652538921813426764e+00	2.917566920593761282e+01
1.680394251776837100e+00	1.513770455550648819e+02	8.545001006412734057e+01	2.670378389179643541e+00	2.930004011229233640e+01
1.680152872750137583e+00	1.504268022998680578e+02	8.631102209683784565e+01	2.688216001975491487e+00	2.942396804338443772e+01
1.679911563058912982e+00	1.525254312251223610e+02	8.718150916785816662e+01	2.706219625707254384e+00	2.954861720220369747e+01
1.679670322673292526e+00	1.515665634674929834e+02	8.806152418189893183e+01	2.724391195788042452e+00	2.967399285234297679e+01
1.679426876694033011e+00	1.542823971693948124e+02	8.895955524519675350e+01	2.742906521963664801e+00	2.980129349673397954e+01
1.679185775483200027e+00	1.504752321981431464e+02	8.985886391393086114e+01	2.761421527329932957e+00	2.992814508032897791e+01
1.678944743488181457e+00	1.469082264484748350e+02	9.076784121133357530e+01	2.780110463088349082e+00	3.005573926841857357e+01
1.678701507774462032e+00	1.401200796107923736e+02	9.169524025625766228e+01	2.799154187293792617e+00	3.018529586242515705e+01
1.678460614773961135e+00	1.396751437417078989e+02	9.262376292484982798e+01	2.818198829423233853e+00	3.031439878016940881e+01
1.678219790899640573e+00	1.399458204334372340e+02	9.356206279869611819e+01	2.837423633775161491e+00	3.044426083407192607e+01
1.677979036121750145e+00	1.366428571428577925e+02	9.451016782690025764e+01	2.856830727847698093e+00	3.057488761208979611e+01
1.677736080119405226e+00	1.347098628925261039e+02	9.547718548632136049e+01	2.876607979165450857e+00	3.070752803193563096e+01
1.677495464096343980e+00	1.357514374170727933e+02	9.644505961853785436e+01	2.896387922737027942e+00	3.083970856277415606e+01
1.677254917080284624e+00	1.401030517470152859e+02	9.742279519686563560e+01	2.916356735200491102e+00	3.097267092553634882e+01
1.677012170709141881e+00	1.439064573197707091e+02	9.841976487800366158e+01	2.936707768078798519e+00	3.110768646425838568e+01
1.676771762268366217e+00	1.507651481645297054e+02	9.941733684540652405e+01	2.957062923328636295e+00	3.124223740300747210e+01
1.676531422745318523e+00	1.561421937195938483e+02	1.004247793268108637e+02	2.977613800877191963e+00	3.137758772833872456e+01
1.676291152110368055e+00	1.634307828394523767e+02	1.014420835964599092e+02	2.998362740807807736e+00	3.151374337455525065e+01
1.676048684607180039e+00	1.669690402476788336e+02	1.024789715126352263e+02	3.019510712892376159e+00	3.165200635047552069e+01
1.675808552308788224e+00	1.677304290137115572e+02	1.035160400791074409e+02	3.040664851719394157e+00	3.178979838643137867e+01
1.675568488809424439e+00	1.702436974789924307e+02	1.045629046883158253e+02	3.062024290621937705e+00	3.192841391312290966e+01
1.675328494079526109e+00	1.756154356479442242e+02	1.056195293327864277e+02	3.083591501089034015e+00	3.206785907313216910e+01
1.675086304964021444e+00	1.788876603272896944e+02	1.066959763305477225e+02	3.105575445871259888e+00	3.220946746744526479e+01
1.674846448332504734e+00	1.754221583370198800e+02	1.077720731854903420e+02	3.127567770186319596e+00	3.235059850909557611e+01
1.674606660381588785e+00	1.718394515701025398e+02	1.088577744895100068e+02	3.149775510725616456e+00	3.249257799257947710e+01
1.674366941081778970e+00	1.663677576293683558e+02	1.099530117081999094e+02	3.172201278113821576e+00	3.263541227670311429e+01
1.674125029874789394e+00	1.697748783724024406e+02	1.110681737449336453e+02	3.195062423856022349e+00	3.278046751463364217e+01
1.673885448435730172e+00	1.669891640866881346e+02	1.121823288524406195e+02	3.217934341164912393e+00	3.292503891446404651e+01
1.673645935559116449e+00	1.651530296329065948e+02	1.133057579464778968e+02	3.241032360798523637e+00	3.307048458646929845e+01
1.673404232632843325e+00	1.672063246351180226e+02	1.144490824135532705e+02	3.264580404142324532e+00	3.321819576816967867e+01
1.673164857438975917e+00	1.683595754091118124e+02	1.155908134886564937e+02	3.288141138977458855e+00	3.336541819605158565e+01
1.672925550719045029e+00	1.713942945599300742e+02	1.167414651864094850e+02	3.311936391357380938e+00	3.351353488184227558e+01
1.672686312443674606e+00	1.816275984077850865e+02	1.179008980625805805e+02	3.335969035262805527e+00	3.366255258289219654e+01
1.672444886589733226e+00	1.897574082264493995e+02	1.190800210802553067e+02	3.360472128025752347e+00	3.381389685180590021e+01
1.672205785760431329e+00	1.876408668730659315e+02	1.202566301037777521e+02	3.384990645242429874e+00	3.396474575395181006e+01
1.671966753287384533e+00	1.895382574082273663e+02	1.214415288649295377e+02	3.409755444604431140e+00	3.411651636493302675e+01
1.671727789141283171e+00	1.860039805395851715e+02	1.226345288868776890e+02	3.434769562503550144e+00	3.426921568173049337e+01
1.671486639883520420e+00	1.845676691729332219e+02	1.238467946528148786e+02	3.460275652303522076e+00	3.442430462833097238e+01
1.671247812947351807e+00	1.874862892525440543e+02	1.250554499179151691e+02	3.485800110262243123e+00	3.457889152218850626e+01
1.671009054250025549e+00	1.929199469261398292e+02	1.262715578912223719e+02	3.511583279840519989e+00	3.473442855017486153e+01
1.670770363762300148e+00	1.855838124723582609e+02	1.274948747250802654e+02	3.537628369021217800e+00	3.489092295799588328e+01
1.670529490625652924e+00	1.856711632021238643e+02	1.287367803151647081e+02	3.564188113157426230e+00	3.504987213483915554e+01
1.670290937112264507e+00	1.797759840778425655e+02	1.299737854533848918e+02	3.590769391740029626e+00	3.520831249971262622e+01
1.670052451720575259e+00	1.816848739495807195e+02	1.312171749082272356e+02	3.617622513646094440e+00	3.536773243532732636e+01
1.669814034421409854e+00	1.889433878814693060e+02	1.324666433165008925e+02	3.644750867989965393e+00	3.552813944553416547e+01
1.669573436931902410e+00	1.942812914639549149e+02	1.337337371699912865e+02	3.672417785350007957e+00	3.569106851747430653e+01
1.669335156372018458e+00	1.987052189296780966e+02	1.349944315351685873e+02	3.700109637883963742e+00	3.585348194464135929e+01
1.669096943816957390e+00	1.995796107916860649e+02	1.362601865204074443e+02	3.728087206436391465e+00	3.601690542874079171e+01
1.668858799237611379e+00	2.013799203892093033e+02	1.375306296451273056e+02	3.756354071125359795e+00	3.618134674151585273e+01
1.668618476922352434e+00	2.029880583812482087e+02	1.388174159598642632e+02	3.785184699717074164e+00	3.634837964121651765e+01
1.668380468847769249e+00	2.114391862007971099e+02	1.400960823175656742e+02	3.814043910354325551e+00	3.651488998931706931e+01
1.668142528661400892e+00	2.059491375497577508e+02	1.413782091551803717e+02	3.843203490733031469e+00	3.668244196970539406e+01
1.667904656334204594e+00	2.027005749668298336e+02	1.426633522505578640e+02	3.872667222139794863e+00	3.685104363210135148e+01
1.667664608721384001e+00	2.053639982308722836e+02	1.439632076505015732e+02	3.902721281698997124e+00	3.702230872093343805e+01
1.667426872664968585e+00	2.060579389650607425e+02	1.452529938182620981e+02	3.932807827653908905e+00	3.719304427671178814e+01
1.667189204380425949e+00	2.064281291463964294e+02	1.465443474158942934e+02	3.963210219231994014e+00	3.736485417023295241e+01
1.666951603838779938e+00	2.056567890314030365e+02	1.478367493489484730e+02	3.993932449289703257e+00	3.753774673961358133e+01
1.666711830457664911e+00	2.011483856700584738e+02	1.491418595438170200e+02	4.025273008193550162e+00	3.771337697401517630e+01
1.666474365953351633e+00	1.932406015037603311e+02	1.504347219494310366e+02	4.056650226015249494e+00	3.788847061849059372e+01
1.666236969104834431e+00	1.969418398938532562e+02	1.517269562047620752e+02	4.088359629477011481e+00	3.806467247856069491e+01
1.665999639883203987e+00	1.951203007518806487e+02	1.530179672872922652e+02	4.120405433570030418e+00	3.824199119150166126e+01
1.665760140264137545e+00	1.996003980539593954e+02	1.543192926439338351e+02	4.153099079014305417e+00	3.842212429485739023e+01
1.665522946846924368e+00	2.039420610349412755e+02	1.556059708887769943e+02	4.185833833785530089e+00	3.860171367497632389e+01
1.665285820969695907e+00	2.069856258292800817e+02	1.568895224964698798e+02	4.218918020843851480e+00	3.878244636460841832e+01
1.665048762603608790e+00	2.037998673153481946e+02	1.581692781532439369e+02	4.252356087947754659e+00	3.896433131129646199e+01
1.664811771719835409e+00	2.065597080937648116e+02	1.594445506442344538e+02	4.286152542564007462e+00	3.914737754173854967e+01
1.664572613483951580e+00	2.090636886333491020e+02	1.607265901535149055e+02	4.320635954027628678e+00	3.933333765718101915e+01
1.664335758114335873e+00	2.019632905793906446e+02	1.619907056857209113e+02	4.355166438192482836e+00	3.951874502752910701e+01
1.664098970140379219e+00	2.052403803626723686e+02	1.632481658650851273e+02	4.390069241614391160e+00	3.970534133168419544e+01
1.663862249533321069e+00	2.029015922158346825e+02	1.644982159334805090e+02	4.425349117716111280e+00	3.989313592096930705e+01
1.663623364006945327e+00	2.115855816010625290e+02	1.657517599592821398e+02	4.461349148498950257e+00	4.008392705097829634e+01
1.663386778682322653e+00	2.187091994692624723e+02	1.669845759114437556e+02	4.497401354912351934e+00	4.027415812540409945e+01
1.663150260638140976e+00	2.239933657673606717e+02	1.682076197382490648e+02	4.533845321523996219e+00	4.046561612971849087e+01
1.662913809845705027e+00	2.300563909774447211e+02	1.694200789352705954e+02	4.570686057997119356e+00	4.065831075174748577e+01
1.662675196562651170e+00	2.286616541353394609e+02	1.706324022907678000e+02	4.608281914287824854e+00	4.085408736338484204e+01
1.662438880821456744e+00	2.299378593542691647e+02	1.718210865964949221e+02	4.645935346112782582e+00	4.104929652701645182e+01
1.662202632245747713e+00	2.404261388766044547e+02	1.729966702891874206e+02	4.684001021417786959e+00	4.124577198407763490e+01
1.661966450806893869e+00	2.460229986731546319e+02	1.741582971979244974e+02	4.722484215928915319e+00	4.144352377111115970e+01
1.661728109302038847e+00	2.462100840336146348e+02	1.753158485444939174e+02	4.761759342119385785e+00	4.164444589078564718e+01
1.661492062683759041e+00	2.416463954002665275e+02	1.764468096369310501e+02	4.801097740338986064e+00	4.184479308551029675e+01
1.661256083116270821e+00	2.395869084475907300e+02	1.775611929497317760e+02	4.840869946052698047e+00	4.204644735413366874e+01
1.661020170571008370e+00	2.337593984962417721e+02	1.786581170844403914e+02	4.881081510154841041e+00	4.224941909445915655e+01
1.660784325019422969e+00	2.301340114993377028e+02	1.797366977133677892e+02	4.921738053475844588e+00	4.245371879638389601e+01
1.660546322425456633e+00	2.228613445378162226e+02	1.808059485381982654e+02	4.963235235350727415e+00	4.266130343359074573e+01
1.660310611406984549e+00	2.099597523219824495e+02	1.818449908519559983e+02	5.004803215380086989e+00	4.286830368045064432e+01
1.660074967296370607e+00	2.044279080053084101e+02	1.828630256862527119e+02	5.046833516851710222e+00	4.307666402131013683e+01
1.659839390065130038e+00	2.048876603272898080e+02	1.838591722122414183e+02	5.089332045649213931e+00	4.328639532344706708e+01
1.659601658206973251e+00	2.032843874391871850e+02	1.848416262100535050e+02	5.132712460104466246e+00	4.349950679973513701e+01
1.659366215279357792e+00	2.066689517912438419e+02	1.857911479734730165e+02	5.176170009871744249e+00	4.371202620613156853e+01
1.659130839145492198e+00	2.062826183104831159e+02	1.867161672799441874e+02	5.220113996972629344e+00	4.392594986174093208e+01
1.658895529776957423e+00	2.072839451570111748e+02	1.876158334736000199e+02	5.264550618582812369e+00	4.414128902446361025e+01
1.658660287145349299e+00	2.190725342768697317e+02	1.884893078474274546e+02	5.309486145279359803e+00	4.435805505172427843e+01
1.658422892899038770e+00	2.209986731534730211e+02	1.893436196677609473e+02	5.355358033981075572e+00	4.457832481824410564e+01
1.658187784285062971e+00	2.331134453781523916e+02	1.901619848252586280e+02	5.401315335139297069e+00	4.479799278266592921e+01
1.657952742322633233e+00	2.445740822644859236e+02	1.909517244971218588e+02	5.447790857217372107e+00	4.501912240001403376e+01
1.657717766983411334e+00	2.446092436974801672e+02	1.917120661338808816e+02	5.494791166989612563e+00	4.524172543527841839e+01
1.657480642435844587e+00	2.410807164971263319e+02	1.924490009465238245e+02	5.542773869736530301e+00	4.546793490829188755e+01
1.657245800885937648e+00	2.410006634232652232e+02	1.931480201825493452e+02	5.590848860805812670e+00	4.569353467287120907e+01
1.657011025874051136e+00	2.431574524546672649e+02	1.938154506975929223e+02	5.639468849085719881e+00	4.592064389106471367e+01
1.656776317371911000e+00	2.460291906236190584e+02	1.944506150770029080e+02	5.688640698426929099e+00	4.614927474927860374e+01
1.656541675351258291e+00	2.532806280406911981e+02	1.950528639739539187e+02	5.738371346520728444e+00	4.637943954121096368e+01
1.656304887123126068e+00	2.504643962848309400e+02	1.956267814035213917e+02	5.789145016196814986e+00	4.661334402542357225e+01
1.656070378607254368e+00	2.544292348518367248e+02	1.961610471354992455e+02	5.840019807692971021e+00	4.684662876546549626e+01
1.655835936487924931e+00	2.598584697036721991e+02	1.966606288704207088e+02	5.891474719384682146e+00	4.708148509245838653e+01
1.655601560736943645e+00	2.645406899601958912e+02	1.971250057543681748e+02	5.943516982118884684e+00	4.731792573913089228e+01
1.655367251326131717e+00	2.635243255196828613e+02	1.975536926272272069e+02	5.996153898776343638e+00	4.755596354993440400e+01
1.655130798702425743e+00	2.604033613445391211e+02	1.979497712004428251e+02	6.049897988114055103e+00	4.779788001963847677e+01
1.654896622512666893e+00	2.550123839009300468e+02	1.983054251225111670e+02	6.103752191782670700e+00	4.803916651913819891e+01
1.654662512578372935e+00	2.584816452896960755e+02	1.986241569278993495e+02	6.158223455115464873e+00	4.828208952032223777e+01
1.654428468871429247e+00	2.578014153029645286e+02	1.989056366585012938e+02	6.213319362996307049e+00	4.852666232456620321e+01
1.654192284343875885e+00	2.495057496682895817e+02	1.991516973234566024e+02	6.269576341508254380e+00	4.877522929329126100e+01
1.653958373631475354e+00	2.505044228217614943e+02	1.993574912005002773e+02	6.325950639619533966e+00	4.902315795679888311e+01
1.653724529061912030e+00	2.445769570986301176e+02	1.995252918061038656e+02	6.382972815325630656e+00	4.927277715773583822e+01
1.653490750607135462e+00	2.330302963290590696e+02	1.996549387605125787e+02	6.440650719932107471e+00	4.952410066886364604e+01
1.653257038239110299e+00	2.267828394515712205e+02	1.997463153569757708e+02	6.498992267939521561e+00	4.977714238277621206e+01
1.653021188033800604e+00	2.197644847412659885e+02	1.997996664862265845e+02	6.558565386978481015e+00	5.003432813334273987e+01
1.652787608378035289e+00	2.116744803184441821e+02	1.998139663419619296e+02	6.618264660494643792e+00	5.029086495715709759e+01
1.652554094724747902e+00	2.118843432109696323e+02	1.997899105264382058e+02	6.678651760562863693e+00	5.054916252466169624e+01
1.652320647045966817e+00	2.133180008845653788e+02	1.997275592178612271e+02	6.739734838133356831e+00	5.080923521798977305e+01
1.652087265313736841e+00	2.113337019018143792e+02	1.996270165192443926e+02	6.801522098182804399e+00	5.107109754363480647e+01
1.651851748721316904e+00	2.141143299425043551e+02	1.994869421404440288e+02	6.864614835948357197e+00	5.133726019194935475e+01
1.651618499419861719e+00	2.210579389650607993e+02	1.993101468403882564e+02	6.927842119561173462e+00	5.160276303492479855e+01
1.651385315980921531e+00	2.294055727554190867e+02	1.990957344976313834e+02	6.991798580009461084e+00	5.187009992591479346e+01
1.651152198376603986e+00	2.298593542680241626e+02	1.988439807847488510e+02	7.056492614150516651e+00	5.213928587907744827e+01
1.650919146579032715e+00	2.331116762494482657e+02	1.985552024333933900e+02	7.121932659617962180e+00	5.241033603743530733e+01
1.650683962892154133e+00	2.397576293675376462e+02	1.982265127094054549e+02	7.188755287905342684e+00	5.268584947977969790e+01
1.650451043244667959e+00	2.458124723573652091e+02	1.978644546373173227e+02	7.255720054411193054e+00	5.296069194751638065e+01
1.650218189320129980e+00	2.504597523219826485e+02	1.974665630450677440e+02	7.323456437231142147e+00	5.323744497879801685e+01
1.649985401090726000e+00	2.638854489164099846e+02	1.970333090349679424e+02	7.391973002971996110e+00	5.351612424225091047e+01
1.649752678528658922e+00	2.755316231755873559e+02	1.965651991685164717e+02	7.461278340665316477e+00	5.379674553979944562e+01
1.649517827041971030e+00	2.702030075187983584e+02	1.960578726317673954e+02	7.532046227966195495e+00	5.408200002367741632e+01
1.649285236350092276e+00	2.641884122069893692e+02	1.955213900726323573e+02	7.602962589064229171e+00	5.436657203273923500e+01
1.649052711241988156e+00	2.667521008403373912e+02	1.949517757037158390e+02	7.674693660110384563e+00	5.465313444371985696e+01
1.648820251689923966e+00	2.582421494913767788e+02	1.943496636130406898e+02	7.747248073412475122e+00	5.494170360171052181e+01
1.648587857666179435e+00	2.584274657231326273e+02	1.937157157236916589e+02	7.820634459047231424e+00	5.523229598941855301e+01
1.648355529143051612e+00	2.616651923927478265e+02	1.930506201067695145e+02	7.894861439062831110e+00	5.552492822800557803e+01
1.648121075243660583e+00	2.649314462627168609e+02	1.923483850559086363e+02	7.970649958102887567e+00	5.582240700772073438e+01
1.647888878255992617e+00	2.618785935426815286e+02	1.916228775160103908e+02	8.046592063167990361e+00	5.611918901189579145e+01
1.647656746685661311e+00	2.602790800530751767e+02	1.908684331893907142e+02	8.123400598372944259e+00	5.641806173091853793e+01
1.647424680505026551e+00	2.559670499778871431e+02	1.900858274043161771e+02	8.201084088766338098e+00	5.671904234937090905e+01
1.647192679686461991e+00	2.555367094206116008e+02	1.892758527729468199e+02	8.279651017281086212e+00	5.702214819438229654e+01
1.646958556442753574e+00	2.456837682441409640e+02	1.884313016901619449e+02	8.359863701531434543e+00	5.733028669811429268e+01
1.646726686881485824e+00	2.459960194604169317e+02	1.875687884742116580e+02	8.440231279252051522e+00	5.763771601636130981e+01
1.646494882599243814e+00	2.447622733303859945e+02	1.866813779007699736e+02	8.521507488168014177e+00	5.794732357386536137e+01
1.646263143568464704e+00	2.430822644847424669e+02	1.857699138939206875e+02	8.603700558884064264e+00	5.825912727705932781e+01
1.646031469761600530e+00	2.414265811587804933e+02	1.848352487676892224e+02	8.686818636148730732e+00	5.857314517874042537e+01
1.645797676474570537e+00	2.440088456435217381e+02	1.838691095188654856e+02	8.771667172169291149e+00	5.889238966011062359e+01
1.645566133647623719e+00	2.443131357806292385e+02	1.828904256549192837e+02	8.856668217448218527e+00	5.921091202749745008e+01
1.645334655961780967e+00	2.340245466607707101e+02	1.818911392522622350e+02	8.942618158791137972e+00	5.953170381229413977e+01
1.645103243389557379e+00	2.324849624060161659e+02	1.808721194953338056e+02	9.029524691009122250e+00	5.985478366123045646e+01
1.644871895903481596e+00	2.354038036267149892e+02	1.798342358062388371e+02	9.117395367846354404e+00	6.018017037086193710e+01
1.644640613476099134e+00	2.410813799203903613e+02	1.787783563587572360e+02	9.206237589414248745e+00	6.050788288820407956e+01
1.644407215093338648e+00	2.479935869084488331e+02	1.776951451004184435e+02	9.296910640074491639e+00	6.084106528712630535e+01
1.644176063314153113e+00	2.456623175586036041e+02	1.766057171755332433e+02	9.387726804032812566e+00	6.117350926136022338e+01
1.643944976511130474e+00	2.427326404245920912e+02	1.755008845573852341e+02	9.479535720989094472e+00	6.150833697698244862e+01
1.643713954656877307e+00	2.396992481203018883e+02	1.743814966452250985e+02	9.572344037579611609e+00	6.184556799028975149e+01
1.643482997724016181e+00	2.445670057496694767e+02	1.732483950292387362e+02	9.666158175258676266e+00	6.218522201093050938e+01
1.643252105685184317e+00	2.438009730207884616e+02	1.721024123709835578e+02	9.760984314186416100e+00	6.252731890241489054e+01
1.643019101206977917e+00	2.475309597523232128e+02	1.709333916168669703e+02	9.857737430794244915e+00	6.287514103777087371e+01
1.642788339485741878e+00	2.430866873065027391e+02	1.697640016707410950e+02	9.954614745354552596e+00	6.322220740095375646e+01
1.642557642576282895e+00	2.467255639097756443e+02	1.685841723798208989e+02	1.005252103201965852e+01	6.357177734588061213e+01
1.642327010451300362e+00	2.396576735957552842e+02	1.673946906988597050e+02	1.015146132847070426e+01	6.392387135753151739e+01
1.642096443083508772e+00	2.383381247235747935e+02	1.661963300456120294e+02	1.025144034036345353e+01	6.427851007688875029e+01
1.641863766200573949e+00	2.306094648385681580e+02	1.649784314118337818e+02	1.035342043916546118e+01	6.463909643475570022e+01
1.641633328875642395e+00	2.349657231313589421e+02	1.637645092918826606e+02	1.045549946454887191e+01	6.499891161896580627e+01
1.641402956225880505e+00	2.352211410880153153e+02	1.625439471402375489e+02	1.055862915628114251e+01	6.536133457296431004e+01
1.641172648224064501e+00	2.299907120743045539e+02	1.613174575010417300e+02	1.066281267839405444e+01	6.572638656627277953e+01
1.640942404842985480e+00	2.237344095532960750e+02	1.600857364045425300e+02	1.076805275420004371e+01	6.609408902576794276e+01
1.640712226055450085e+00	2.223186643078294935e+02	1.588494629557834799e+02	1.087435164231492024e+01	6.646446353584160249e+01
1.640479941252745544e+00	2.289650597080948842e+02	1.575975828640897589e+02	1.098272899144480697e+01	6.684106424697465343e+01
1.640249892179508784e+00	2.218089340999568719e+02	1.563541449936878109e+02	1.109116031825923621e+01	6.721687396652474433e+01
1.640019907618070150e+00	2.199029190623628551e+02	1.551080930876999275e+02	1.120065419762621772e+01	6.759542164476566484e+01
1.639789987541297789e+00	2.196214064573208304e+02	1.538600353745568441e+02	1.131121076845339246e+01	6.797672949842748835e+01
1.639560131922074060e+00	2.238392304290148047e+02	1.526105619125570740e+02	1.142282957302090018e+01	6.836081990193251556e+01
1.639330340733297309e+00	2.304685979655031360e+02	1.513602444890544518e+02	1.153550952826544496e+01	6.874771538728981568e+01
1.639098447020624905e+00	2.281930561698374618e+02	1.500978387133930028e+02	1.165032694638456512e+01	6.914112881556179957e+01
1.638868785218691171e+00	2.311662980981877809e+02	1.488474801988690217e+02	1.176513326192433873e+01	6.953372969210001031e+01
1.638639187765734473e+00	2.303843432109697176e+02	1.475978878828376821e+02	1.188099339482211647e+01	6.992920440802740245e+01
1.638409654634713775e+00	2.354161875276437854e+02	1.463495601303205262e+02	1.199790345060818275e+01	7.032757612513380252e+01
1.638180185798602473e+00	2.420681114551095163e+02	1.451029771429542450e+02	1.211585875390795231e+01	7.072886816149789979e+01
1.637950781230390174e+00	2.507330827067681582e+02	1.438586010863466811e+02	1.223485381512804970e+01	7.113310399105367310e+01
1.637719277620883096e+00	2.508611233967283454e+02	1.426051758601263089e+02	1.235601953889161564e+01	7.154416298827352705e+01
1.637490002113159759e+00	2.507220256523674493e+02	1.413665598425803580e+02	1.247708386333808228e+01	7.195438577959220083e+01
1.637260790792139264e+00	2.536800088456447781e+02	1.401314345213963577e+02	1.259916616670447809e+01	7.236762394237307205e+01
1.637031643630870947e+00	2.495860238832387381e+02	1.389001915939565208e+02	1.272225734639549444e+01	7.278390156985497583e+01
1.636802560602420353e+00	2.397012383900940904e+02	1.376732057649017520e+02	1.284634730857487028e+01	7.320324290800321876e+01
1.636573541679866794e+00	2.388303847854943172e+02	1.364508350204313558e+02	1.297142493103556049e+01	7.362567235467945181e+01
1.636344586836305126e+00	2.437770897832829178e+02	1.352334209199553072e+02	1.309747802556899821e+01	7.405121445872792663e+01
1.636113537002653828e+00	2.396463954002665275e+02	1.340098798459136731e+02	1.322569609347803876e+01	7.448395308242982082e+01
1.635884710840305400e+00	2.396105705440082261e+02	1.328033937307054373e+02	1.335366798127642518e+01	7.491582469756211538e+01
1.635655948676071114e+00	2.320325077399392057e+02	1.316027962177670645e+02	1.348257184479518145e+01	7.535088374871487815e+01
1.635427250483106221e+00	2.212748783724026680e+02	1.304083662183102490e+02	1.361239083578653286e+01	7.578915537933683311e+01
1.635198616234580626e+00	2.161665192392757149e+02	1.292203678763118262e+02	1.374310684601839228e+01	7.623066487807096792e+01
1.634970045903680003e+00	2.012072091994702703e+02	1.280390509281286029e+02	1.387470046794297218e+01	7.667543767733162952e+01
1.634739384046601351e+00	1.998965059708103524e+02	1.268536054784703566e+02	1.400840449875129146e+01	7.712774209054025221e+01
1.634510942072929573e+00	1.977943387881478259e+02	1.256864130939835462e+02	1.414169749262110543e+01	7.757914974812543107e+01
1.634282563936276134e+00	2.012631578947378159e+02	1.245265704525172197e+02	1.427580145780183329e+01	7.803389809503532604e+01
1.634054249609885767e+00	2.072919062361797273e+02	1.233742732376437061e+02	1.441069138351634216e+01	7.849201312391176089e+01
1.633825999067019197e+00	2.093414418398949124e+02	1.222297045927333983e+02	1.454634076450840752e+01	7.895352096255987817e+01
1.633597812280951356e+00	2.081450685537382981e+02	1.210930354989099982e+02	1.468272156322620425e+01	7.941844787191328692e+01
1.633369689224972499e+00	2.102724458204344558e+02	1.199644251524368315e+02	1.481980417267499206e+01	7.988682024387894387e+01
1.633139478672299028e+00	2.187023440955340163e+02	1.188334910133260962e+02	1.495886002821288585e+01	8.036313257757672091e+01
1.632911483597025093e+00	2.181280406899612672e+02	1.177215098155342616e+02	1.509725683434937338e+01	8.083850869613009138e+01
1.632683552171548591e+00	2.218746130030970392e+02	1.166179991323677285e+02	1.523625652132922426e+01	8.131741046867836076e+01
1.632455684369219284e+00	2.313951791242824356e+02	1.155230746591524422e+02	1.537582283512094072e+01	8.179986478821385276e+01
1.632227880163401590e+00	2.393168951791254244e+02	1.144368421605917803e+02	1.551591778145036749e+01	8.228589866606979797e+01
1.632000139527475913e+00	2.443241928350299474e+02	1.133593978290989952e+02	1.565650159589765700e+01	8.277553922899951999e+01
1.631772462434835980e+00	2.424188412207000169e+02	1.122908286379187359e+02	1.579753271580739415e+01	8.326881371612324756e+01
1.631544848858891728e+00	2.347916850950918217e+02	1.112312126886530024e+02	1.593896775419785605e+01	8.376574947571776875e+01
1.631315152376366262e+00	2.235283060592668960e+02	1.101707514607746248e+02	1.608210071161241217e+01	8.427111448598631682e+01
1.631087666352686316e+00	2.101479433878824921e+02	1.091293284815325677e+02	1.622420872080415677e+01	8.477549044587370020e+01
1.630860243765768214e+00	1.936481645289704545e+02	1.080970436705652560e+02	1.636657884368849381e+01	8.528361060506756530e+01
1.630632884589080511e+00	1.912832817337470601e+02	1.070739429234396454e+02	1.650916016417725274e+01	8.579550271426248287e+01
1.630405588796107752e+00	1.825042016806731908e+02	1.060600649084026657e+02	1.665189984848933591e+01	8.631119461491947220e+01
1.630178356360346914e+00	1.766738168951799821e+02	1.050554413735574855e+02	1.679474313547323305e+01	8.683071423510374132e+01
1.629951187255311851e+00	1.839270234409562192e+02	1.040600974466479869e+02	1.693763333042696217e+01	8.735408958512716993e+01
1.629721939248313323e+00	1.844329942503326265e+02	1.030647939305609810e+02	1.708185946531683186e+01	8.788634147860229007e+01
1.629494897322162128e+00	1.868531623175595087e+02	1.020881474580511536e+02	1.722466467313689620e+01	8.841754966518719527e+01
1.629267918647114843e+00	1.863942945599301595e+02	1.011208191778616197e+02	1.736733450036936333e+01	8.895269832644433450e+01
1.629041003196743720e+00	1.895811587793021147e+02	1.001628105313363903e+02	1.750980451635572521e+01	8.949181575506710828e+01
1.628814150944635664e+00	1.957713401149943024e+02	9.921411772625202730e+01	1.765200838669984407e+01	9.003493030137582309e+01
1.628587361864392458e+00	2.065816010614782385e+02	9.827473199047830121e+01	1.779387789293921074e+01	9.058207036779619159e+01
1.628360635929630318e+00	2.145247678018586441e+02	9.734463981794114318e+01	1.793534295729761041e+01	9.113326440312475540e+01
1.628131835085986800e+00	2.194816452896959049e+02	9.641518035543352028e+01	1.807765925316655142e+01	9.169379888355078378e+01
1.627905235958183816e+00	2.239938080495366819e+02	9.550370421551436095e+01	1.821809237318193553e+01	9.225322527731411526e+01
1.627678699896550452e+00	2.230652366209652655e+02	9.460145479549358072e+01	1.835789927014314671e+01	9.281679147336704716e+01
1.627452226874761987e+00	2.187428129146406093e+02	9.370840192608868335e+01	1.849700276943093868e+01	9.338452604430766257e+01
1.627225816866508357e+00	2.097129588677586298e+02	9.282451182250814270e+01	1.863532404458871028e+01	9.395645757693968392e+01
1.626999469845493929e+00	2.007764263600186894e+02	9.194974728562657162e+01	1.877278267664177136e+01	9.453261466512427091e+01
1.626773185785437947e+00	1.999119858469713336e+02	9.108406789606497966e+01	1.890929671971723280e+01	9.511302590237302468e+01
1.626546964660073868e+00	1.988219814241495840e+02	9.022743020129517788e+01	1.904478277307633505e+01	9.569771987418030790e+01
1.626318673174519835e+00	1.965462184873958904e+02	8.937183394757407484e+01	1.918041816022375912e+01	9.629230242288213049e+01
1.626092578432902780e+00	1.986656346749235809e+02	8.853322220552243493e+01	1.931358088822070940e+01	9.688568862603570153e+01
1.625866546547019231e+00	2.004283502874843919e+02	8.770350487385977090e+01	1.944545668460493104e+01	9.748344346013523420e+01
1.625640577490661265e+00	1.952775320654587006e+02	8.688262808243608504e+01	1.957595717044298667e+01	9.808559539596762988e+01
1.625414671237636055e+00	1.968500663423273807e+02	8.607053576518309512e+01	1.970499297155292595e+01	9.869217285367591330e+01
1.625188827761764321e+00	1.945785050862459684e+02	8.526716980829495185e+01	1.983247383005613074e+01	9.930320419336625548e+01
1.624963047036882324e+00	1.957134011499346116e+02	8.447247019247485866e+01	1.995830872240578202e+01	9.991871770539279396e+01
1.624737329036840539e+00	2.007868199911553688e+02	8.368637512938040857e+01	2.008240598378346320e+01	1.005387416003316332e+02
1.624511673735503869e+00	2.016543564794348526e+02	8.290882119244221826e+01	2.020467343871343502e+01	1.011633039986230500e+02
1.624283953172735773e+00	1.978684210526325273e+02	8.213252814042679972e+01	2.032614441978104480e+01	1.017983899308940181e+02
1.624058423781342464e+00	1.997726669615224182e+02	8.137193926283741519e+01	2.044445492893339633e+01	1.024321567590470750e+02
1.623832957010090006e+00	1.997162759840788340e+02	8.061969198579345175e+01	2.056065656058088109e+01	1.030705460639067326e+02
1.623607552832901701e+00	2.040358248562592962e+02	7.987571752037692363e+01	2.067465652133019205e+01	1.037135854936479689e+02
1.623382211223715066e+00	2.079075630252110898e+02	7.913994601554139763e+01	2.078636224726202286e+01	1.043613025492263091e+02
1.623156932156481824e+00	2.059721362229112174e+02	7.841230665839586322e+01	2.089568156672758192e+01	1.050137245718887016e+02
1.622931715605169023e+00	2.092200353825750767e+02	7.769272776995209995e+01	2.100252286728103357e+01	1.056708787302980710e+02
1.622706561543757031e+00	2.192722246793464933e+02	7.698113689647136937e+01	2.110679526630130098e+01	1.063327920072757280e+02
1.622481469946241983e+00	2.163803626713853987e+02	7.627746089658216988e+01	2.120840878481484637e+01	1.069994911861312090e+02
1.622254318167247300e+00	2.187596196373296777e+02	7.557509864324129012e+01	2.130819385556869960e+01	1.076773608508592162e+02
1.622029352008236947e+00	2.123732861565689234e+02	7.488710354405364455e+01	2.140419701332208291e+01	1.083537570884502230e+02
1.621804448234951179e+00	2.104896063688643721e+02	7.420679987215149254e+01	2.149727774489614873e+01	1.090350184830145821e+02
1.621579606821442532e+00	2.077014595311819107e+02	7.353411252361648565e+01	2.158735148549618543e+01	1.097211708724047128e+02
1.621354827741779525e+00	2.132162759840788908e+02	7.286896608440052603e+01	2.167433547355531687e+01	1.104122398202029700e+02
1.621130110970043114e+00	2.079951348960647124e+02	7.221128489487998081e+01	2.175814893178161213e+01	1.111082505994886418e+02
1.620905456480330242e+00	2.059371959310049647e+02	7.156099311114394368e+01	2.183871324715020279e+01	1.118092281761231419e+02
1.620680864246751396e+00	2.096127819548882485e+02	7.091801476310163821e+01	2.191595214914854139e+01	1.125151971915849742e+02
1.620456334243431495e+00	2.127574082264495132e+02	7.028227380955748060e+01	2.198979188556230469e+01	1.132261819453172791e+02
1.620229749119867835e+00	2.129245908889882060e+02	6.964779804998086377e+01	2.206080851511230279e+01	1.139489853958349102e+02
1.620005344085965415e+00	2.172899159663876389e+02	6.902637021605093537e+01	2.212760589944158340e+01	1.146701209424454362e+02
1.619781001204539272e+00	2.166045997346317620e+02	6.841195101792244770e+01	2.219079907727164525e+01	1.153963431061572038e+02
1.619556720449771836e+00	2.233551525873518244e+02	6.780446462526285245e+01	2.225032608391120803e+01	1.161276746278835788e+02
1.619332501795859747e+00	2.276125608138003145e+02	6.720383537075618108e+01	2.230612829132152442e+01	1.168641378105926378e+02
1.619108345217014522e+00	2.300990712074314501e+02	6.660998778926345665e+01	2.235815055407293883e+01	1.176057544986013994e+02
1.618884250687460780e+00	2.354697036709432041e+02	6.602284665469227321e+01	2.240634134790941445e+01	1.183525460563395910e+02
1.618660218181438459e+00	2.374969040247689520e+02	6.544233701468806430e+01	2.245065290027709892e+01	1.191045333465531115e+02
1.618436247673201489e+00	2.308978328173385535e+02	6.486838422321928022e+01	2.249104131220603975e+01	1.198617367079632885e+02
1.618212339137017564e+00	2.305544007076526327e+02	6.430091397115825202e+01	2.252746667096533173e+01	1.206241759323588241e+02
1.617986381081761849e+00	2.219031402034509028e+02	6.373458955996001407e+01	2.256017991832535685e+01	1.213991377221222763e+02
1.617762596996580093e+00	2.220804953560382273e+02	6.317992236409131834e+01	2.258853772080668065e+01	1.221721555808559430e+02
1.617538874806099036e+00	2.166329057938975495e+02	6.263151639129852555e+01	2.261283738873506977e+01	1.229504653254653306e+02
1.617315214484643437e+00	2.180804953560381989e+02	6.208929895296412127e+01	2.263305591958334517e+01	1.237340843131454733e+02
1.617091616006552712e+00	2.110897832817348103e+02	6.155319782328957245e+01	2.264917470512821396e+01	1.245230292306202813e+02
1.616868079346180487e+00	2.171130030959762962e+02	6.102314125952887736e+01	2.266117957892135237e+01	1.253173160676771545e+02
1.616644604477894376e+00	2.192149491375508319e+02	6.049905802076042960e+01	2.266906085177255292e+01	1.261169600900824719e+02
1.616421191376075983e+00	2.226209641751448203e+02	5.998087738526440660e+01	2.267281333507267505e+01	1.269219758118712065e+02
1.616197840015121345e+00	2.171090225563920342e+02	5.946852916657064725e+01	2.267243635184570749e+01	1.277323769670025655e+02
1.615974550369440710e+00	2.134292348518364975e+02	5.896194372823647001e+01	2.266793373548156509e+01	1.285481764803798512e+02
1.615751322413458535e+00	2.080535161433004419e+02	5.846105199741644753e+01	2.265931381616400131e+01	1.293693864382251490e+02
1.615526051072768032e+00	2.133394515701027672e+02	5.796113971889901961e+01	2.264644986134082671e+01	1.302038423180816835e+02
1.615302947000885947e+00	2.109358690844769058e+02	5.747148260587163549e+01	2.262959970971188994e+01	1.310359572080438966e+02
1.615079904541818934e+00	2.130249889429466350e+02	5.698731485002022623e+01	2.260868413282233647e+01	1.318735135470295745e+02
1.614856923670047850e+00	2.127149491375507750e+02	5.650856975214351507e+01	2.258372911064266475e+01	1.327165197479579319e+02
1.614634004360067543e+00	2.083509509066794863e+02	5.603518122836547377e+01	2.255476487159845789e+01	1.335649832267755812e+02
1.614411146586387069e+00	2.048898717381699441e+02	5.556708381757677273e+01	2.252182580880064933e+01	1.344189103688526359e+02
1.614188350323529697e+00	2.048781512605052058e+02	5.510421268802544148e+01	2.248495038575692817e+01	1.352783064947035427e+02
1.613965615546032462e+00	2.029736842105273240e+02	5.464650364309947861e+01	2.244418103203409842e+01	1.361431758250324435e+02
1.613742942228446831e+00	2.051742591773561344e+02	5.419389312634614697e+01	2.239956402938617686e+01	1.370135214450940566e+02
1.613520330345337594e+00	2.028383458646626423e+02	5.374631822576177598e+01	2.235114938890227165e+01	1.378893452683811347e+02
1.613297779871284199e+00	2.049049093321548867e+02	5.330371667739868968e+01	2.229899071976582547e+01	1.387706479996205928e+02
1.613075290780880078e+00	2.061926138876613379e+02	5.286602686831680842e+01	2.224314509024677733e+01	1.396574290970964114e+02
1.612850764965976236e+00	2.114323308270687107e+02	5.242912735589856510e+01	2.218309475534776709e+01	1.405581303266255020e+02
1.612628399145198177e+00	2.086112339672721134e+02	5.200112370980494347e+01	2.212002620784064888e+01	1.414559129696065725e+02
1.612406094631694042e+00	2.026309155241053759e+02	5.157785033110899064e+01	2.205346180803626410e+01	1.423591644388237967e+02
1.612183851400113221e+00	2.020499778858921900e+02	5.115924823479571160e+01	2.198347096428779324e+01	1.432678788029775205e+02
1.611961669425119315e+00	2.022837240159231555e+02	5.074525909302474247e+01	2.191012575430122666e+01	1.441820486853769694e+02
1.611739548681390133e+00	2.048151260504211564e+02	5.033582523485470261e+01	2.183350075374535137e+01	1.451016652222151606e+02
1.611517489143616144e+00	2.111264927023451605e+02	4.993088964552867992e+01	2.175367286194774152e+01	1.460267180201932433e+02
1.611295490786503359e+00	2.130791685095101116e+02	4.953039596535764844e+01	2.167072112538486550e+01	1.469571951134772405e+02
1.611073553584770890e+00	2.139146395400275935e+02	4.913428848820801420e+01	2.158472655965911358e+01	1.478930829200360222e+02
1.610851677513151392e+00	2.163631136665202632e+02	4.874251215963198547e+01	2.149577197064778389e+01	1.488343661973357257e+02
1.610629862546392843e+00	2.102865988500673495e+02	4.835501257465985248e+01	2.140394177548825283e+01	1.497810279974082732e+02
1.610408108659255211e+00	2.116205218929687248e+02	4.797173597526413147e+01	2.130932182404044894e+01	1.507330496213328388e+02
1.610186415826514006e+00	2.162786377708988823e+02	4.759262924753709711e+01	2.121199922145086347e+01	1.516904105730928904e+02
1.609962693447395621e+00	2.223502874834155136e+02	4.721412172249562644e+01	2.111110718463761771e+01	1.526621956212089231e+02
1.609741123223216608e+00	2.208885448916419705e+02	4.684323606662933770e+01	2.100862134225342714e+01	1.536302161282925454e+02
1.609519613977604235e+00	2.229869526758082543e+02	4.647636429301227423e+01	2.090370080060377589e+01	1.546035029664874401e+02
1.609298165685389082e+00	2.254582043343664282e+02	4.611345583652360602e+01	2.079643595825709568e+01	1.555820279598148090e+02
1.609076778321415269e+00	2.279533392304301174e+02	4.575446075813979263e+01	2.068691761650191197e+01	1.565657608957484115e+02
1.608855451860541352e+00	2.204630694383027105e+02	4.539932974068851479e+01	2.057523681988762476e+01	1.575546694758689910e+02
1.608634186277639211e+00	2.158564794338798833e+02	4.504801408441830546e+01	2.046148470133205066e+01	1.585487192660681330e+02
1.608412981547594489e+00	2.153883237505538943e+02	4.470046570240358363e+01	2.034575233214974688e+01	1.595478736463109044e+02
1.608191837645307265e+00	2.205747456877498962e+02	4.435663711579573487e+01	2.022813057731533348e+01	1.605520937599911235e+02
1.607970754545690495e+00	2.235075187969935655e+02	4.401648144892904213e+01	2.010870995623760038e+01	1.615613384629197924e+02
1.607749732223671790e+00	2.257649270234420555e+02	4.367995242430195901e+01	1.998758050928724117e+01	1.625755642719529135e+02
1.607528770654192085e+00	2.286547987616110049e+02	4.334700435743475566e+01	1.986483167027807539e+01	1.635947253133215042e+02
1.607307869812206080e+00	2.288482972136234253e+02	4.301759215162201855e+01	1.974055214507165701e+01	1.646187732706770248e+02
1.607087029672682688e+00	2.246733746130041993e+02	4.269167129258715221e+01	1.961482979643691138e+01	1.656476573328977508e+02
1.606866250210604141e+00	2.202100840336145211e+02	4.236919784304664205e+01	1.948775153526279524e+01	1.666813241417017935e+02
1.606645531400966220e+00	2.149825298540479537e+02	4.205012843719678273e+01	1.935940321819182941e+01	1.677197177390981153e+02
1.606422791826411789e+00	2.191733746130041709e+02	4.173145776558710907e+01	1.922864215918966480e+01	1.687726417542017714e+02
1.606202194818301177e+00	2.204935869084486626e+02	4.141909971965607440e+01	1.909799660832907975e+01	1.698203535528517136e+02
1.605981658387466871e+00	2.187930119416198238e+02	4.111001860210812708e+01	1.896633208760475853e+01	1.708726075231878099e+02
1.605761182508959051e+00	2.153361344537825630e+02	4.080417328178221226e+01	1.883372932851333559e+01	1.719293367545792819e+02
1.605540767157843662e+00	2.174933657673606433e+02	4.050152317047658812e+01	1.870026759240369785e+01	1.729904714727035753e+02
1.605320412309198419e+00	2.201957098628936365e+02	4.020202821712045704e+01	1.856602460647305364e+01	1.740559389870841756e+02
1.605100117938115467e+00	2.233173374613014062e+02	3.990564890192749203e+01	1.843107650588273927e+01	1.751256636387978745e+02
1.604879884019701386e+00	2.210995134896074319e+02	3.961234623052379789e+01	1.829549778185625541e+01	1.761995667484582668e+02
1.604659710529074523e+00	2.294838567005760979e+02	3.932208172805637503e+01	1.815936123561128213e+01	1.772775665645393701e+02
1.604439597441368992e+00	2.347908005307397445e+02	3.903481743329951570e+01	1.802273793796833345e+01	1.783595782120603417e+02
1.604219544731731117e+00	2.347366209641763248e+02	3.875051589274513475e+01	1.788569719445158057e+01	1.794455136417693382e+02
1.603999552375321658e+00	2.359181777974359306e+02	3.846914015469946690e+01	1.774830651570310991e+01	1.805352815798335655e+02
1.603779620347314250e+00	2.344369747899171159e+02	3.819065376337773188e+01	1.761063159300827508e+01	1.816287874781565108e+02
1.603559748622896741e+00	2.356203007518808477e+02	3.791502075300967078e+01	1.747273627873220647e+01	1.827259334653662677e+02
1.603339937177270746e+00	2.322187085360471315e+02	3.764220564195372987e+01	1.733468257145404579e+01	1.838266182985786088e+02
1.603120185985650092e+00	2.287810703228670945e+02	3.737217342682444610e+01	1.719653060558411539e+01	1.849307373160130510e+02
1.602900495023264371e+00	2.229230429013721562e+02	3.710488957664410492e+01	1.705833864524923271e+01	1.860381823905165959e+02
1.602680864265355165e+00	2.251461742591784514e+02	3.684032002700643460e+01	1.692016308221754528e+01	1.871488418841450141e+02
1.602461293687177823e+00	2.277930119416198522e+02	3.657843117427135127e+01	1.678205843764926186e+01	1.882626006038275079e+02
1.602241783264001684e+00	2.250154798761620896e+02	3.631918986978445218e+01	1.664407736744727728e+01	1.893793397582436739e+02
1.602020262971557862e+00	2.196901813356932394e+02	3.606015475715823015e+01	1.650497159567223449e+01	1.905095123623879658e+02
1.601800873351162169e+00	2.206961521450696466e+02	3.580613510631990692e+01	1.636739056181904672e+01	1.916318665718592911e+02
1.601581543811423369e+00	2.238927465723142518e+02	3.555466593222263327e+01	1.623008041731784346e+01	1.927568215988396503e+02
1.601362274327664981e+00	2.301466165413544900e+02	3.530571585302081417e+01	1.609308645789794667e+01	1.938842438196742819e+02
1.601143064875224287e+00	2.317700132684664140e+02	3.505925391338596597e+01	1.595645218737844218e+01	1.950139958180237727e+02
1.600923915429451005e+00	2.346585581601072761e+02	3.481524957893463323e+01	1.582021934012022513e+01	1.961459363510885510e+02
1.600704825965709732e+00	2.403199911543576661e+02	3.457367273070229174e+01	1.568442790560894728e+01	1.972799203177408174e+02
1.600485796459377275e+00	2.408872180451139684e+02	3.433449365965452671e+01	1.554911615497307231e+01	1.984157987287205174e+02
1.600266826885845095e+00	2.439113224237075030e+02	3.409768306124851733e+01	1.541432066925940347e+01	1.995534186789579678e+02
1.600047917220517313e+00	2.466753648827964298e+02	3.386321203003542024e+01	1.528007636928288093e+01	2.006926233221875293e+02
1.599829067438811592e+00	2.492549756744815568e+02	3.363105205431291722e+01	1.514641654688488792e+01	2.018332518479327575e+02
1.599610277516159362e+00	2.521284829721374479e+02	3.340117501082509222e+01	1.501337289743459635e+01	2.029751394609996566e+02
1.599391547428005378e+00	2.512184873949591974e+02	3.317355315951063233e+01	1.488097555341748368e+01	2.041181173635997084e+02
1.599172877149807492e+00	2.547359575409123522e+02	3.294815913830119314e+01	1.474925311896285862e+01	2.052620127402192907e+02
1.598954266657037548e+00	2.611441839893865335e+02	3.272496595797160523e+01	1.461823270516980244e+01	2.064066487453540049e+02
1.598735715925180045e+00	2.658257408226461393e+02	3.250394699703916501e+01	1.448793996609559365e+01	2.075518444942488259e+02
1.598517224929733693e+00	2.690294117647072198e+02	3.228507599671792860e+01	1.435839913528323031e+01	2.086974150567425852e+02
1.598298793646210303e+00	2.675440070765161522e+02	3.206832705592280064e+01	1.422963306270548323e+01	2.098431714543695250e+02
1.598080422050134564e+00	2.699655019902710933e+02	3.185367462632762425e+01	1.410166325201554827e+01	2.109889206608257268e+02
1.597862110117045598e+00	2.695937638213193281e+02	3.164109350747839144e+01	1.397450989799979482e+01	2.121344656059197575e+02
1.597643857822494740e+00	2.703651039363126642e+02	3.143055884195654315e+01	1.384819192413122479e+01	2.132796051831621753e+02
1.597425665142047313e+00	2.705727554179579784e+02	3.122204611060023183e+01	1.372272702013678192e+01	2.144241342610765457e+02
1.597207532051282186e+00	2.635678903140216107e+02	3.101553112777765264e+01	1.359813167949001311e+01	2.155678436983886570e+02
1.596989458525791106e+00	2.575977443609035049e+02	3.081099003671463166e+01	1.347442123675168624e+01	2.167105203632050348e+02
1.596771444541178919e+00	2.550159221583382703e+02	3.060839930487763283e+01	1.335160990468658859e+01	2.178519471562956653e+02
1.596553490073064685e+00	2.499557717823983864e+02	3.040773571941217668e+01	1.322971081108989466e+01	2.189919030385999008e+02
1.596335595097079896e+00	2.517386112339684985e+02	3.020897638263322449e+01	1.310873603526014897e+01	2.201301630630921693e+02
1.596117759588870255e+00	2.548746130030971813e+02	3.001209870757346110e+01	1.298869664406696245e+01	2.212664984110872695e+02
1.595899983524093235e+00	2.536052631578959904e+02	2.981708041358232109e+01	1.286960272755882073e+01	2.224006764331383010e+02
1.595682266878421851e+00	2.507589562140657904e+02	2.962389952198506649e+01	1.275146343407141458e+01	2.235324606945794415e+02
1.595464609627540220e+00	2.559161875276438991e+02	2.943253435178884558e+01	1.263428700478793232e+01	2.246616110258950698e+02
1.595247011747146892e+00	2.581669615214519240e+02	2.924296351544985839e+01	1.251808080772383569e+01	2.257878835779305859e+02
1.595029473212953297e+00	2.649223794781083257e+02	2.905516591469017129e+01	1.240285137109729519e+01	2.269110308821084914e+02
1.594811994000684185e+00	2.682680229986744962e+02	2.886912073637001797e+01	1.228860441606098064e+01	2.280308019157039894e+02
1.594592523237075232e+00	2.730497567448045402e+02	2.868307682535681380e+01	1.217428111825739734e+01	2.291574536895545577e+02
1.594375163154950759e+00	2.760442282176041999e+02	2.850049122466306528e+01	1.206202259396665966e+01	2.302696673301294084e+02
1.594157862321775587e+00	2.808102609464852435e+02	2.831959709011679038e+01	1.195075921918888895e+01	2.313777285575608289e+02
1.593940620713327982e+00	2.801050420168080564e+02	2.814037471143685210e+01	1.184049379425822757e+01	2.324813728594719748e+02
1.593723438305399087e+00	2.816999115435661452e+02	2.796280464360007301e+01	1.173122846604859149e+01	2.335803325754863806e+02
1.593506315073792701e+00	2.830849181777988406e+02	2.778686770302988407e+01	1.162296475646702909e+01	2.346743369945772599e+02
1.593289250994326389e+00	2.762554179566577091e+02	2.761254496383763168e+01	1.151570359020503354e+01	2.357631124579496600e+02
1.593072246042831042e+00	2.769033613445391779e+02	2.743981775411372936e+01	1.140944532174237125e+01	2.368463824675082776e+02
1.592855300195149759e+00	2.791581158779314933e+02	2.726866765226899503e+01	1.130418976160225597e+01	2.379238677999350671e+02
1.592638413427139854e+00	2.804345422379491879e+02	2.709907648342879227e+01	1.119993620185977967e+01	2.389952866263773785e+02
1.592421585714671073e+00	2.861992481203021725e+02	2.693102631587404261e+01	1.109668344090231429e+01	2.400603546377923863e+02
1.592204817033626707e+00	2.906457319770027539e+02	2.676449945753391901e+01	1.099442980744867526e+01	2.411187851759141552e+02
1.591988107359903148e+00	2.975959752321995779e+02	2.659947845252631993e+01	1.089317318383013422e+01	2.421702893698564480e+02
1.591771456669409668e+00	3.010922158337033920e+02	2.643594607774700478e+01	1.079291102854053364e+01	2.432145762783223120e+02
1.591554864938069080e+00	3.047881468376839393e+02	2.627388533950746563e+01	1.069364039806359834e+01	2.442513530373854280e+02
1.591338332141816636e+00	3.009515701017263609e+02	2.611327947021897344e+01	1.059535796798498986e+01	2.452803250138146041e+02
1.591121858256601129e+00	3.040028748341456435e+02	2.595411192512539600e+01	1.049806005340078663e+01	2.463011959638672010e+02
1.590905443258384455e+00	3.043398938522792605e+02	2.579636637908140884e+01	1.040174262863132526e+01	2.473136681975040574e+02
1.590689087123141388e+00	3.053337019018148339e+02	2.564002672337694833e+01	1.030640134625270044e+01	2.483174427479391113e+02
1.590472789826860245e+00	2.998308270676706115e+02	2.548507706260790329e+01	1.021203155545835273e+01	2.493122195464300717e+02
1.590256551345541336e+00	2.912724458204348821e+02	2.533150171159025277e+01	1.011862831976209876e+01	2.502976976022208362e+02
1.590040371655199403e+00	2.872587350729779700e+02	2.517928519232166451e+01	1.002618643405859622e+01	2.512735751874914172e+02
1.589824250731861399e+00	2.832381689517926588e+02	2.502841223098375067e+01	9.934700441051056430e+00	2.522395500272252775e+02
1.589608188551567158e+00	2.772138434321110481e+02	2.487886775499000436e+01	9.844164647063637474e+00	2.531953194938175500e+02
1.589392185090369836e+00	2.721136665192406099e+02	2.473063689007651078e+01	9.754573137251311366e+00	2.541405808062824576e+02
1.589176240324335909e+00	2.704869526758085385e+02	2.458370495743490025e+01	9.665919790221773056e+00	2.550750312338924743e+02
1.588960354229544292e+00	2.755654577620535406e+02	2.443805747088663338e+01	9.578198292083847321e+00	2.559983683040678670e+02
1.588744526782087663e+00	2.745541795665648124e+02	2.429368013410033100e+01	9.491402149938524602e+00	2.569102900143084298e+02
1.588528757958070470e+00	2.796565678903153866e+02	2.415055883784776825e+01	9.405524704825200644e+00	2.578104950479819877e+02
1.588313047733611150e+00	2.879564352056626149e+02	2.400867965730314424e+01	9.320559144141123298e+00	2.586986829937155221e+02
1.588097396084841018e+00	2.959383016364454875e+02	2.386802884938005320e+01	9.236498513545846833e+00	2.595745545681864428e+02
1.587881802987903601e+00	3.005134896063702854e+02	2.372859285010815711e+01	9.153335728367105517e+00	2.604378118420495980e+02
1.587666268418956639e+00	3.073022998673168331e+02	2.359035827205051561e+01	9.071063584523628265e+00	2.612881584687311260e+02
1.587450792354169415e+00	3.115915524104393626e+02	2.345331190175627611e+01	8.989674768976772867e+00	2.621252999158467674e+02
1.587235374769725649e+00	3.165247678018590705e+02	2.331744069725476010e+01	8.909161869729297578e+00	2.629489436989182991e+02
1.587020015641820159e+00	3.285429013710763684e+02	2.318273178558306924e+01	8.829517385381192796e+00	2.637587996171398572e+02
1.586804714946662642e+00	3.277713401149949277e+02	2.304917246035493861e+01	8.750733734261652685e+00	2.645545799908340427e+02
1.586589472660473898e+00	3.253100398053974232e+02	2.291675017936130132e+01	8.672803263145663522e+00	2.653359999003374696e+02
1.586374288759489160e+00	3.185331711632036900e+02	2.278545256221113391e+01	8.595718255574315236e+00	2.661027774259325724e+02
1.586161192433558131e+00	3.133761609907135721e+02	2.265649038967878681e+01	8.520186364196943529e+00	2.668476114774580310e+02
1.585946124681490987e+00	3.117302078726243053e+02	2.252739526966380978e+01	8.444761128379163040e+00	2.675844163151326711e+02
1.585731115243632638e+00	3.063597965502004854e+02	2.239938873176572898e+01	8.370157979129318804e+00	2.683057559607867688e+02
1.585516164096268499e+00	3.068255196815583759e+02	2.227245901851868126e+01	8.296369023015595090e+00	2.690113628649066868e+02
1.585301271215697527e+00	3.102899159663880937e+02	2.214659452300968212e+01	8.223386339385857724e+00	2.697009736793811499e+02
1.585086436578231561e+00	3.131390977443624024e+02	2.202178378672166303e+01	8.151201986569487801e+00	2.703743294965294126e+02
1.584871660160194873e+00	3.071076957098644016e+02	2.189801549740927911e+01	8.079808007768846778e+00	2.710311760866851500e+02
1.584656941937924834e+00	3.137828394515715900e+02	2.177527848700728441e+01	8.009196436652212370e+00	2.716712641339479433e+02
1.584442281887771475e+00	3.175364882795238373e+02	2.165356172956994385e+01	7.939359302658606232e+00	2.722943494697239544e+02
1.584227679986097925e+00	3.146065900044243904e+02	2.153285433924200021e+01	7.870288636026161910e+00	2.729001933036606715e+02
1.584013136209279971e+00	3.210623617868215547e+02	2.141314556825986770e+01	7.801976472554057018e+00	2.734885624515899281e+02
1.583798650533706054e+00	3.209551083591347265e+02	2.129442480498326873e+01	7.734414858108780599e+00	2.740592295600844750e+02
1.583584222935777719e+00	3.156815568332611406e+02	2.117668157195690526e+01	7.667595852884763197e+00	2.746119733272391272e+02
1.583369853391908721e+00	3.166041574524562066e+02	2.105990552400073668e+01	7.601511535428566724e+00	2.751465787192917105e+02
1.583155541878526140e+00	3.179564352056627285e+02	2.094408644633029226e+01	7.536154006437120856e+00	2.756628371826897705e+02
1.582941288372069488e+00	3.075594869526773323e+02	2.082921425270432536e+01	7.471515392337924943e+00	2.761605468512316861e+02
1.582727092848991157e+00	3.028319327731107364e+02	2.071527898360130138e+01	7.407587848661127516e+00	2.766395127478966742e+02
1.582512955285756640e+00	2.947244582043358037e+02	2.060227080442335890e+01	7.344363563211603108e+00	2.770995469809957399e+02
1.582298875658843418e+00	2.873409995577192149e+02	2.049018000372683446e+01	7.281834759049022665e+00	2.775404689342833535e+02
1.582084853944742520e+00	2.899310039805409929e+02	2.037899699148097810e+01	7.219993697285142176e+00	2.779621054506637279e+02
1.581870890119956741e+00	2.964283502874848750e+02	2.026871229735134605e+01	7.158832679704337565e+00	2.783642910091581371e+02
1.581656984161002644e+00	3.022549756744817842e+02	2.015931656901121727e+01	7.098344051216968431e+00	2.787468678947821559e+02
1.581443136044408337e+00	3.044276868642208456e+02	2.005080057047636899e+01	7.038520202150532867e+00	2.791096863610226819e+02
1.581229345746715920e+00	3.028018575851407945e+02	1.994315518046755642e+01	6.979353570388163064e+00	2.794526047845849348e+02
1.581015613244479034e+00	3.055221141088028958e+02	1.983637139079531408e+01	6.920836643358516227e+00	2.797754898121257838e+02
1.580801938514264871e+00	3.115791685095106232e+02	1.973044030477148070e+01	6.862961959886221486e+00	2.800782164986717930e+02
1.580588321532652385e+00	3.106753648827967140e+02	1.962535313564294270e+01	6.805722111906871596e+00	2.803606684374639713e+02
1.580374762276233858e+00	3.100577178239732348e+02	1.952110120505075486e+01	6.749109746054598347e+00	2.806227378809622337e+02
1.580161260721614225e+00	3.175506413091567879e+02	1.941767594151150789e+01	6.693117565126540214e+00	2.808643258527804392e+02
1.579947816845410635e+00	3.194166298098202219e+02	1.931506887892184920e+01	6.637738329430510120e+00	2.810853422503248566e+02
1.579734430624253116e+00	3.164553295002227173e+02	1.921327165508618151e+01	6.582964858021504106e+00	2.812857059379338125e+02
1.579521102034784574e+00	3.178268465280864348e+02	1.911227601026632783e+01	6.528790029831784913e+00	2.814653448303345726e+02
1.579307831053660127e+00	3.110970809376397597e+02	1.901207378575284324e+01	6.475206784699583551e+00	2.816241959662525574e+02
1.579094617657547772e+00	3.100134896063703991e+02	1.891265692245859142e+01	6.422208124301714172e+00	2.817622055720258913e+02
1.578881461823127497e+00	3.147003538257423543e+02	1.881401745953286309e+01	6.369787112994048428e+00	2.818793291151019957e+02
1.578668363527093055e+00	3.150011057054416597e+02	1.871614753299768452e+01	6.317936878565312497e+00	2.819755313473089018e+02
1.578457332296171689e+00	3.097187085360475294e+02	1.861995195362557709e+01	6.267131831425603039e+00	2.820501743194295159e+02
1.578244348464770797e+00	3.114520123839024563e+02	1.852359081020313880e+01	6.216397565586824214e+00	2.821046632979100650e+02
1.578031422102129433e+00	3.143142414860696476e+02	1.842797625022368990e+01	6.166213909596220510e+00	2.821381812296555154e+02
1.577818553184991313e+00	3.094938080495371082e+02	1.833310078310215019e+01	6.116574250284904757e+00	2.821507301415975917e+02
1.577605741690111252e+00	3.067742149491390364e+02	1.823895700861731228e+01	6.067472040513882447e+00	2.821423214060299074e+02
1.577392987594258278e+00	3.018799203892098149e+02	1.814553761566758183e+01	6.018900799488890563e+00	2.821129757216414191e+02
1.577180290874212742e+00	3.033341441839908725e+02	1.805283538104281149e+01	5.970854113013073672e+00	2.820627230841961932e+02
1.576967651506768320e+00	3.036833259619652381e+02	1.796084316821680460e+01	5.923325633683186986e+00	2.819916027469247410e+02
1.576755069468731119e+00	3.041021671826640045e+02	1.786955392615670490e+01	5.876309081030634651e+00	2.818996631707173606e+02
1.576542544736919016e+00	3.054953560371531580e+02	1.777896068815041275e+01	5.829798241610995468e+00	2.817869619642270322e+02
1.576330077288163212e+00	3.059469261388780978e+02	1.768905657065259973e+01	5.783786969045272564e+00	2.816535658140148826e+02
1.576117667099306674e+00	3.027527642636016481e+02	1.759983477214669634e+01	5.738269184014399116e+00	2.814995504048836779e+02
1.575905314147205694e+00	3.044703670942075746e+02	1.751128857202530043e+01	5.693238874210927669e+00	2.813250003305736300e+02
1.575693018408728552e+00	3.073381247235751630e+02	1.742341132948617499e+01	5.648690094249082527e+00	2.811300089950047436e+02
1.575480779860755520e+00	3.039179566563482240e+02	1.733619648244534872e+01	5.604616965536461493e+00	2.809146785042754004e+02
1.575268598480180193e+00	3.054347633790372925e+02	1.724963754646704572e+01	5.561013676109584303e+00	2.806791195496415412e+02
1.575056474243908378e+00	3.035791685095105663e+02	1.716372811370861484e+01	5.517874480434711515e+00	2.804234512817155860e+02
1.574844407128857871e+00	3.014484741264941476e+02	1.707846185188164512e+01	5.475193699176668538e+00	2.801478011761443554e+02
1.574632397111959348e+00	2.971512605042031510e+02	1.699383250322900807e+01	5.432965718937678545e+00	2.798523048910404327e+02
1.574422443459599474e+00	2.935307386112353925e+02	1.691062339526032332e+01	5.391577077034677146e+00	2.795401712855006053e+02
1.574210547031727137e+00	2.959298982751009817e+02	1.682724352850303617e+01	5.350233978679980851e+00	2.792056052957000247e+02
1.573998707633089911e+00	2.998659885006649120e+02	1.674448229548110234e+01	5.309327284552371573e+00	2.788516461141458649e+02
1.573786925240667767e+00	3.014416187527657485e+02	1.666233372596927609e+01	5.268851641241867334e+00	2.784784604782169026e+02
1.573575199831453775e+00	3.036105705440085671e+02	1.658079191939053132e+01	5.228801759582790254e+00	2.780862224834162930e+02
1.573363531382452329e+00	3.076864219371974514e+02	1.649985104388009205e+01	5.189172414247683385e+00	2.776751133978418693e+02
1.573151919870680704e+00	3.070647943387896817e+02	1.641950533536462586e+01	5.149958443323144230e+00	2.772453214706709446e+02
1.572940365273168606e+00	3.101837682441413335e+02	1.633974909665436925e+01	5.111154747867914239e+00	2.767970417350145453e+02
1.572728867566957511e+00	3.100285272003553132e+02	1.626057669654861471e+01	5.072756291454839861e+00	2.763304758055090815e+02
1.572517426729101997e+00	3.050092879256980609e+02	1.618198256895519549e+01	5.034758099698373179e+00	2.758458316710250529e+02
1.572306042736668852e+00	3.113003095975247447e+02	1.610396121202218467e+01	4.997155259767965596e+00	2.753433234828609670e+02
1.572094715566736634e+00	3.103202122954460265e+02	1.602650718728256862e+01	4.959942919889003932e+00	2.748231713388094022e+02
1.571883445196396556e+00	3.078325961963747659e+02	1.594961511881208516e+01	4.923116288832452447e+00	2.742856010634795325e+02
1.571672231602752268e+00	3.009803184431681871e+02	1.587327969239903958e+01	4.886670635393815409e+00	2.737308439852565130e+02
1.571461074762920074e+00	2.966581158779315501e+02	1.579749565472654638e+01	4.850601287862616573e+00	2.731591367102849404e+02
1.571249974654027604e+00	2.915141530296343717e+02	1.572225781256623378e+01	4.814903633482992440e+00	2.725707208938550252e+02
1.571040921963798409e+00	2.868883237505542638e+02	1.564826320627481060e+01	4.779904723194030147e+00	2.719716255485470811e+02
1.570829934713559251e+00	2.837074303405586306e+02	1.557409737891361878e+01	4.744933449605461817e+00	2.713506884030333595e+02
1.570619004125934026e+00	2.788673153471928572e+02	1.550046256710123060e+01	4.710320420739702918e+00	2.707137932307035726e+02
1.570408130178099437e+00	2.821461742591787356e+02	1.542735380960687941e+01	4.676061253592302513e+00	2.700611995210689997e+02
1.570197312847244620e+00	2.830709862892539377e+02	1.535476620144078552e+01	4.642151621322326172e+00	2.693931706463413889e+02
1.569986552110571587e+00	2.850342768686435875e+02	1.528269489311677098e+01	4.608587252678141510e+00	2.687099736251714717e+02
1.569775847945294123e+00	2.858020787262287286e+02	1.521113508992511498e+01	4.575363931419516028e+00	2.680118788863757118e+02
1.569565200328637999e+00	2.859719150818235676e+02	1.514008205121647954e+01	4.542477495737070825e+00	2.672991600330058759e+02
1.569354609237842091e+00	2.861012826183118705e+02	1.506953108969658395e+01	4.509923837669584046e+00	2.665720936070978837e+02
1.569144074650156595e+00	2.899327731092450904e+02	1.499947757073017485e+01	4.477698902519081869e+00	2.658309588554158722e+02
1.568933596542844366e+00	2.876786819991168613e+02	1.492991691165615364e+01	4.445798688265156784e+00	2.650760374965307165e+02
1.568723174893180472e+00	2.825532950022127920e+02	1.486084458111208484e+01	4.414219244978239587e+00	2.643076134895263181e+02
1.568512809678451747e+00	2.865933215391434032e+02	1.479225609836849564e+01	4.382956674232525884e+00	2.635259728046369787e+02
1.568302500875957906e+00	2.818938522777546041e+02	1.472414703267332925e+01	4.352007128519236545e+00	2.627314031961107617e+02
1.568094231712931164e+00	2.793011941618766514e+02	1.465714885336801210e+01	4.321654437057874887e+00	2.619318673170475336e+02
1.567884035135196807e+00	2.774814241486081414e+02	1.458998110570095719e+01	4.291316735085548117e+00	2.611124242774786808e+02
1.567673894901881360e+00	2.750422379478119979e+02	1.452327981646992505e+01	4.261280849922469471e+00	2.602809212915788066e+02
1.567463810990333828e+00	2.674449358690857821e+02	1.445704074801581385e+01	4.231543131418233905e+00	2.594376510245242002e+02
1.567253783377913212e+00	2.666744803184444663e+02	1.439125970952174960e+01	4.202099977424458288e+00	2.585829068343206245e+02
1.567043812041992279e+00	2.725095090667859381e+02	1.432593255641310392e+01	4.172947833216513303e+00	2.577169825633409346e+02
1.566833896959954897e+00	2.748319327731106227e+02	1.426105518976411624e+01	4.144083190916757253e+00	2.568401723337335056e+02
1.566624038109197592e+00	2.768567005749682153e+02	1.419662355571434276e+01	4.115502588921041927e+00	2.559527703469337609e+02
1.566414235467128879e+00	2.793014153029646423e+02	1.413263364489280427e+01	4.087202611327831470e+00	2.550550706874285822e+02
1.566204489011169709e+00	2.793589119858483514e+02	1.406908149185070478e+01	4.059179887370603979e+00	2.541473671309515794e+02
1.565994798718751913e+00	2.774082264484754887e+02	1.400596317450168549e+01	4.031431090853341281e+00	2.532299529572462404e+02
1.565787141985746977e+00	2.829422821760297211e+02	1.394386421616807858e+01	4.004210912922104626e+00	2.523119075677210503e+02
1.565577563423445673e+00	2.774781070322879373e+02	1.388159797245390870e+01	3.976997660476260688e+00	2.513760338439059581e+02
1.565368040957269002e+00	2.777180451127833294e+02	1.381975408848862230e+01	3.950048648668461393e+00	2.504313218280724698e+02
1.565158574564698091e+00	2.748241928350300896e+02	1.375832880981611162e+01	3.923360723618925405e+00	2.494780610518708102e+02
1.564949164223225830e+00	2.743036267138447784e+02	1.369731842266879163e+01	3.896930773258632907e+00	2.485165396893517027e+02
1.564739809910356660e+00	2.733429898275112464e+02	1.363671925345429869e+01	3.870755726788654538e+00	2.475470443995985477e+02
1.564530511603608343e+00	2.710077399380818406e+02	1.357652766825004953e+01	3.844832554144171244e+00	2.465698601746478005e+02
1.564321269280509741e+00	2.666638655462198244e+02	1.351674007230379893e+01	3.819158265462530455e+00	2.455852701927229589e+02
1.564112082918601487e+00	2.666010614772237659e+02	1.345735290954208274e+01	3.793729910556329799e+00	2.445935556768546633e+02
1.563902952495437093e+00	2.643989385227788489e+02	1.339836266208575566e+01	3.768544578391275213e+00	2.435949957589077997e+02
1.563695850128390630e+00	2.604723573639994925e+02	1.334031682227225168e+01	3.743833615191179298e+00	2.425993795305424499e+02
1.563486830988224385e+00	2.582651481645302738e+02	1.328210633898250315e+01	3.719123523730262892e+00	2.415880152933538056e+02
1.563277867719744307e+00	2.592700132684665277e+02	1.322428247374149812e+01	3.694647977884958578e+00	2.405706266692118049e+02
1.563068960300550980e+00	2.562607253427699447e+02	1.316684185639276450e+01	3.670404217759971388e+00	2.395474831989498625e+02
1.562860108708257423e+00	2.507158337019030228e+02	1.310978115265473498e+01	3.646389520080126179e+00	2.385188517347597212e+02
1.562651312920488644e+00	2.505851393188866894e+02	1.305309706367525813e+01	3.622601197697910003e+00	2.374849963366647785e+02
1.562442572914881422e+00	2.498578062804081412e+02	1.299678632559238878e+01	3.599036599106201884e+00	2.364461781743393090e+02
1.562233888669084303e+00	2.484396284829733190e+02	1.294084570910139043e+01	3.575693107956233519e+00	2.354026554342313489e+02
1.562025260160758044e+00	2.505588235294129902e+02	1.288527201902788022e+01	3.552568142580811994e+00	2.343546832319391626e+02
1.561816687367575174e+00	2.451242812914651381e+02	1.283006209390670804e+01	3.529659155522695713e+00	2.333025135297779968e+02
1.561610137149521904e+00	2.461744803184443811e+02	1.277572857623650648e+01	3.507176752077231008e+00	2.322563761283030601e+02
1.561401675194602046e+00	2.446930561698375470e+02	1.272123347072043842e+01	3.484690234866541836e+00	2.311965881195775125e+02
1.561193268888124930e+00	2.506015037593997477e+02	1.266709287263797279e+01	3.462412277163120056e+00	2.301333365628224499e+02
1.560984918207811267e+00	2.504312251216288132e+02	1.261330375096610901e+01	3.440340463435979323e+00	2.290668601170942225e+02
1.560776623131392649e+00	2.514471472799658329e+02	1.255986310637557501e+01	3.418472410089421487e+00	2.279973939519940416e+02
1.560568383636613099e+00	2.522293233082718871e+02	1.250676797084404335e+01	3.396805765023266588e+00	2.269251696948201129e+02
1.560360199701228634e+00	2.463518354710317055e+02	1.245401540727411493e+01	3.375338207198132601e+00	2.258504153823409695e+02
1.560152071303006371e+00	2.417158337019030228e+02	1.240160250911649520e+01	3.354067446205955427e+00	2.247733554170988555e+02
1.559943998419726308e+00	2.328290579389662014e+02	1.234952639999902146e+01	3.332991221846020924e+00	2.236942105281562476e+02
1.559737943198172605e+00	2.259011499336587576e+02	1.229827081542427258e+01	3.312303430101005919e+00	2.226234040336055671e+02
1.559529980754959189e+00	2.253547103051758143e+02	1.224685666339928325e+01	3.291607833891960766e+00	2.215407512447662270e+02
1.559322073760306626e+00	2.167837240159232124e+02	1.219577087488787193e+01	3.271100191150456027e+00	2.204566513911910874e+02
1.559114222192042210e+00	2.178432109685990383e+02	1.214501069034256631e+01	3.250778358100139265e+00	2.193713102360618734e+02
1.558906426028003667e+00	2.165258735072987406e+02	1.209457337861361204e+01	3.230640219132890234e+00	2.182849297355817555e+02
1.558698685246041826e+00	2.183359133126945721e+02	1.204445623660765641e+01	3.210683686415962690e+00	2.171977080239709608e+02
1.558490999824019063e+00	2.162649270234419987e+02	1.199465658895006825e+01	3.190906699503800681e+00	2.161098394020872320e+02
1.558283369739809077e+00	2.207507739938091333e+02	1.194517178765217302e+01	3.171307224955036030e+00	2.150215143295815210e+02
1.558077752965437934e+00	2.177547545333933670e+02	1.189646165320452731e+01	3.152065687059481203e+00	2.139431898749286063e+02
1.557870232968988189e+00	2.214608580274225744e+02	1.184759579955782804e+01	3.132813615191005763e+00	2.128545078758010050e+02
1.557662768244252760e+00	2.257251216275995205e+02	1.179903703346376709e+01	3.113733131953097200e+00	2.117659160597960692e+02
1.557455358769151976e+00	2.314836355594880501e+02	1.175078281299542660e+01	3.094822307952171059e+00	2.106775895459241781e+02
1.557248004521619045e+00	2.338739495798330665e+02	1.170283062201806068e+01	3.076079238961948903e+00	2.095896996214680428e+02
1.557040705479598497e+00	2.382852720035394043e+02	1.165517796988214627e+01	3.057502045569827409e+00	2.085024137527859978e+02
1.556833461621046188e+00	2.388513931888556669e+02	1.160782239112088909e+01	3.039088872828177301e+00	2.074158955988247328e+02
1.556626272923930410e+00	2.382394957983204904e+02	1.156076144515210480e+01	3.020837889910481522e+00	2.063303050272239716e+02
1.556419139366230553e+00	2.385263157894748645e+02	1.151399271598349294e+01	3.002747289771950268e+00	2.052457981328790595e+02
1.556214014238663568e+00	2.355157010172501657e+02	1.146795094530638615e+01	2.984983723059646543e+00	2.041727405564886055e+02
1.556006990374116938e+00	2.328553737284398721e+02	1.142175679780004849e+01	2.967207089348391502e+00	2.030908405717763685e+02
1.555800021583203296e+00	2.260212295444504775e+02	1.137584778577521227e+01	2.949585572937382327e+00	2.020104687830844341e+02
1.555593107843949108e+00	2.188613445378161941e+02	1.133022158851408179e+01	2.932117458398194376e+00	2.009317664600608566e+02
1.555386249134392385e+00	2.178210968597976205e+02	1.128487590847759314e+01	2.914801052459682129e+00	1.998548712253175097e+02
1.555179445432583130e+00	2.132662538699700860e+02	1.123980847103393721e+01	2.897634683695935465e+00	1.987799170854814008e+02
1.554972696716582670e+00	2.129825298540479537e+02	1.119501702419044520e+01	2.880616702218520064e+00	1.977070344639525388e+02
1.554767952648771878e+00	2.132848297213632804e+02	1.115091804421575716e+01	2.863903961126464282e+00	1.966464403727495664e+02
1.554561313320402149e+00	2.094714727996471879e+02	1.110666936025434204e+01	2.847176527293413972e+00	1.955780554295677405e+02
1.554354728912301864e+00	2.040061919504653929e+02	1.106269006464182780e+01	2.830592672170843205e+00	1.945121110118527383e+02
1.554148199402579422e+00	2.061452896948263174e+02	1.101897799313068305e+01	2.814150828838461571e+00	1.934487236007147715e+02
1.553941724769354327e+00	2.009621848739505765e+02	1.097553100282738647e+01	2.797849450441506125e+00	1.923880062796885966e+02
1.553735304990757848e+00	2.016941618752773877e+02	1.093234697194514915e+01	2.781687009908282437e+00	1.913300687757208891e+02
1.553528940044932805e+00	2.032436974789926012e+02	1.088942379955975071e+01	2.765661999671667370e+00	1.902750175012081968e+02
1.553324575976025468e+00	2.069984520123849165e+02	1.084716069691930329e+01	2.749922197649089295e+00	1.892328664292680287e+02
1.553118320113442197e+00	2.054575409111022850e+02	1.080475060869550319e+01	2.734166340152329067e+00	1.881838642074709185e+02
1.552912119018334147e+00	2.044648385670067228e+02	1.076259521812742648e+01	2.718543518152140237e+00	1.871380471016631191e+02
1.552705972668890766e+00	2.007164971251668248e+02	1.072069250517648520e+01	2.703052299221280208e+00	1.860955087340199725e+02
1.552499881043312824e+00	1.972596196373295925e+02	1.067904046949530006e+01	2.687691269105916714e+00	1.850563396348842105e+02
1.552293844119812416e+00	1.954913754975683844e+02	1.063763713020211021e+01	2.672459031470302726e+00	1.840206272894467645e+02
1.552087861876613406e+00	1.920608137992048228e+02	1.059648052565821708e+01	2.657354207645189259e+00	1.829884561849476654e+02
1.551883876749690527e+00	1.919029190623627130e+02	1.055595353593494856e+01	2.642516160744837084e+00	1.819695939710242385e+02
1.551678003286472540e+00	1.882394957983202630e+02	1.051528230957034538e+01	2.627660927694986714e+00	1.809447117794310600e+02
1.551472184438501989e+00	1.889721362229111605e+02	1.047485206420140713e+01	2.612929088426799051e+00	1.799236060794265768e+02
1.551266420184048922e+00	1.920013268465290253e+02	1.043466091282002495e+01	2.598319332336549436e+00	1.789063498727406909e+02
1.551060710501394269e+00	1.925137107474578215e+02	1.039470698659238579e+01	2.583830365284794262e+00	1.778930134041982569e+02
1.550855055368831614e+00	1.837916850950915659e+02	1.035498843465341068e+01	2.569460909366029444e+00	1.768836642107170007e+02
1.550649454764665425e+00	1.819489164086696178e+02	1.031550342390319486e+01	2.555209702681460637e+00	1.758783671703897369e+02
1.550445847526723764e+00	1.791895179124289825e+02	1.027661937567133599e+01	2.541208297790581661e+00	1.748866102590233425e+02
1.550240355400400727e+00	1.762717823971702558e+02	1.023759385728078541e+01	2.527188780297358939e+00	1.738895621199742436e+02
1.550034917737660667e+00	1.790174701459540074e+02	1.019879650209996313e+01	2.513283831554200098e+00	1.728967447788289178e+02
1.549829534516854013e+00	1.742859354268031495e+02	1.016022554595037519e+01	2.499492251342330107e+00	1.719082129926467246e+02
1.549624205716342518e+00	1.764865103936320168e+02	1.012187924144297035e+01	2.485812854365119229e+00	1.709240191045202550e+02
1.549418931314499925e+00	1.712753206545784792e+02	1.008375585779017847e+01	2.472244470040260378e+00	1.699442130923115997e+02
1.549215647073670876e+00	1.678144626271569564e+02	1.004621022002318753e+01	2.458912399785799341e+00	1.689780233579832895e+02
1.549010480891644059e+00	1.650455550641317188e+02	1.000852548824705934e+01	2.445561566534173004e+00	1.680070913345751080e+02
1.548805369043678271e+00	1.652503317116328390e+02	9.971058598520112781e+00	2.432318331013465951e+00	1.670406830163061045e+02
1.548600311508191663e+00	1.661899601946049643e+02	9.933807884477831252e+00	2.419181579349894307e+00	1.660788394231597920e+02
1.548395308263615489e+00	1.683007518797001012e+02	9.896771695453965734e+00	2.406150211391529847e+00	1.651215994494163795e+02
1.548190359288391216e+00	1.700694383016372626e+02	9.859948396305833640e+00	2.393223140517921621e+00	1.641689999106767459e+02
1.547985464560971636e+00	1.660586023883245730e+02	9.823336367242525569e+00	2.380399293452779119e+00	1.632210755905203712e+02
1.547782556264075460e+00	1.713628925254320734e+02	9.787276447461566775e+00	2.367797151858866744e+00	1.622867354584877546e+02
1.547577769456406349e+00	1.746441839893861072e+02	9.751080204157009490e+00	2.355175635961370251e+00	1.613482131843172454e+02
1.547373036832173643e+00	1.738463069438309958e+02	9.715090476775507966e+00	2.342654211974629863e+00	1.604144584830894473e+02
1.547168358369875429e+00	1.691547987616107207e+02	9.679305705118725456e+00	2.330231858061573291e+00	1.594854984855623172e+02
1.546963734048022010e+00	1.730714285714294078e+02	9.643724343513881081e+00	2.317907564834714496e+00	1.585613585167608903e+02
1.546759163845134788e+00	1.739407341884130460e+02	9.608344860654154829e+00	2.305680335184669083e+00	1.576420621398662263e+02
1.546556576884264178e+00	1.738956214064581900e+02	9.573496686428097036e+00	2.293663183033415542e+00	1.567362351090893640e+02
1.546352114344867967e+00	1.790004422821768912e+02	9.538514554772334009e+00	2.281626244767473999e+00	1.558266435947394086e+02
1.546147705860273058e+00	1.780599292348526888e+02	9.503729806557213777e+00	2.269683459756674626e+00	1.549219560544403578e+02
1.545943351409045263e+00	1.797961079168518381e+02	9.469140966256324177e+00	2.257833878231138680e+00	1.540221894471042390e+02
1.545739050969763273e+00	1.766501547987624576e+02	9.434746571943350091e+00	2.246076561880852918e+00	1.531273591807878347e+02
1.545536731122103102e+00	1.751461742591782240e+02	9.400866932513149976e+00	2.234520216168884410e+00	1.522458510782993528e+02
1.545332538133449063e+00	1.722273330384794008e+02	9.366855297531570201e+00	2.222943811500822875e+00	1.513608868458182712e+02
1.545128399092744464e+00	1.729785493144634643e+02	9.333033816242419789e+00	2.211456932765594185e+00	1.504808961789734951e+02
1.544924313978612629e+00	1.720132684652816977e+02	9.299401079536290027e+00	2.200058685845638351e+00	1.496058886951527143e+02
1.544720282769687758e+00	1.738876603272896659e+02	9.265955691183766163e+00	2.188748187323358962e+00	1.487358726574380228e+02
1.544516305444615822e+00	1.742019018133577788e+02	9.232696267696663739e+00	2.177524564335591606e+00	1.478708550121801579e+02
1.544314305536699017e+00	1.669949137549764941e+02	9.199932606593419493e+00	2.166491626977160578e+00	1.470189313656270542e+02
1.544110435407479276e+00	1.655928792569667394e+02	9.167039290324183298e+00	2.155438378517034792e+00	1.461638789948206636e+02
1.543906619098318389e+00	1.572122954444943446e+02	9.134327876180634576e+00	2.144469456801510798e+00	1.453138382967567281e+02
1.543702856587907180e+00	1.524641751437424659e+02	9.101797030169400671e+00	2.133584029678053273e+00	1.444688113250842605e+02
1.543499147854947351e+00	1.483390092879264159e+02	9.069445430370070227e+00	2.122781274853445144e+00	1.436287989949509551e+02
1.543295492878152597e+00	1.465464396284836823e+02	9.037271766806368234e+00	2.112060379760652307e+00	1.427938011168562014e+02
1.543093812151670852e+00	1.435358248562589836e+02	9.005575778708941215e+00	2.101520540992100283e+00	1.419716230563771262e+02
1.542890264116757004e+00	1.413005307386119398e+02	8.973752456542472444e+00	2.090960212390158723e+00	1.411466020020778842e+02
1.542686769774415545e+00	1.425561698363562755e+02	8.942103223053976535e+00	2.080479370227591662e+00	1.403265885683454428e+02
1.542483329103404355e+00	1.408527200353832711e+02	8.910626814677035767e+00	2.070077239462420060e+00	1.395115784821726379e+02
1.542279942082492639e+00	1.390294117647065661e+02	8.879321979168659951e+00	2.059753054142831274e+00	1.387015665255429440e+02
1.542078526679494077e+00	1.400187969924818958e+02	8.848480405171782692e+00	2.049602368731616941e+00	1.379041177895675503e+02
1.541875246389500020e+00	1.423547103051753879e+02	8.817513413779488829e+00	2.039431094534075228e+00	1.371040358154237424e+02
1.541672019686179951e+00	1.442551968155690361e+02	8.786714316724818730e+00	2.029335528192764304e+00	1.363089310233305582e+02
1.541468846548348148e+00	1.440192392746579344e+02	8.756081905772445495e+00	2.019314938834695372e+00	1.355187947183069355e+02
1.541265726954828885e+00	1.463783724015929408e+02	8.725614983426364546e+00	2.009368604086236854e+00	1.347336174047870543e+02
1.541064576352083826e+00	1.507421494913762103e+02	8.695597472555254726e+00	1.999588608104406751e+00	1.339607263716378327e+02
1.540861563279073199e+00	1.483149049093328813e+02	8.665456443874994363e+00	1.989787965037851603e+00	1.331853889588995230e+02
1.540658603687117045e+00	1.480539584254761962e+02	8.635477385580415444e+00	1.980059465875444014e+00	1.324149776301489112e+02
1.540455697555084491e+00	1.478295002211418137e+02	8.605659141922387789e+00	1.970402421049876729e+00	1.316494799596875112e+02
1.540252844861856651e+00	1.463124723573647259e+02	8.576000567341797165e+00	1.960816148944461768e+00	1.308888828510042686e+02
1.540051958537509202e+00	1.511623175586031493e+02	8.546778091388238963e+00	1.951389425541138367e+00	1.301402791139184387e+02
1.539849212154933422e+00	1.510842547545341290e+02	8.517433978760680091e+00	1.941942033364340903e+00	1.293893953794008951e+02
1.539646519148069492e+00	1.462330827067676182e+02	8.488246169095440052e+00	1.932563421892362410e+00	1.286433692763907857e+02
1.539443879495842271e+00	1.461048208757194402e+02	8.459213556451674165e+00	1.923252940203218797e+00	1.279021852679641427e+02
1.539241293177187941e+00	1.444758956214071475e+02	8.430335044560886004e+00	1.914009944815471487e+00	1.271658272622210291e+02
1.539038760171053788e+00	1.385853604599741402e+02	8.401609546726866995e+00	1.904833799590424981e+00	1.264342786338965396e+02
1.538838190393446492e+00	1.363476337903589126e+02	8.373304841018860856e+00	1.895809510830017475e+00	1.257143561004256895e+02
1.538635763446784877e+00	1.331590004422828315e+02	8.344880730673963853e+00	1.886764570424378507e+00	1.249923293629973671e+02
1.538433389749749303e+00	1.307854931446269120e+02	8.316606440691506563e+00	1.877784620631208101e+00	1.242750593083115405e+02
1.538231069281331242e+00	1.316256081379926854e+02	8.288480921601284024e+00	1.868869053667620239e+00	1.235625273877065808e+02
1.538028802020533048e+00	1.303303847854937771e+02	8.260503133023521016e+00	1.860017268626206643e+00	1.228547146194312489e+02
1.537828495377864035e+00	1.273469703670948263e+02	8.232933918751237812e+00	1.851311289262703053e+00	1.221582128504341682e+02
1.537626333967891723e+00	1.313042901371080973e+02	8.205247136398170937e+00	1.842584704553154706e+00	1.214597357449453199e+02
1.537424225702810121e+00	1.301160990712080547e+02	8.177705026556690626e+00	1.833920144855549328e+00	1.207659186239419284e+02
1.537222170561666212e+00	1.322284387439192699e+02	8.150306584206262528e+00	1.825317035820016143e+00	1.200767409582605438e+02
1.537022073955063739e+00	1.377806280406906296e+02	8.123307279320959751e+00	1.816855113850363246e+00	1.193986184638145147e+02
1.536820124498300633e+00	1.408578062804076012e+02	8.096191859302601657e+00	1.808372642306106171e+00	1.187186134872397645e+02
1.536618228102877293e+00	1.424803184431674197e+02	8.069217152380858238e+00	1.799949941897169836e+00	1.180431845794546746e+02
1.536416384747884001e+00	1.435210084033620319e+02	8.042382187478684941e+00	1.791586463484117431e+00	1.173723099315051428e+02
1.536214594412422141e+00	1.423712958867764655e+02	8.015686001810875538e+00	1.783281664042939196e+00	1.167059674524307127e+02
1.536014760010456337e+00	1.404374170720926713e+02	7.989377550333257361e+00	1.775112535225249255e+00	1.160503574862697036e+02
1.535813075151711837e+00	1.413370190181342707e+02	7.962954780621088524e+00	1.766922947688508660e+00	1.153929697913767143e+02
1.535611443250065378e+00	1.401848739495805205e+02	7.936667959520821825e+00	1.758790450889907264e+00	1.147400466619046426e+02
1.535409864284661641e+00	1.347187085360466483e+02	7.910516156511197217e+00	1.750714525437044644e+00	1.140915650237838719e+02
1.535208338234656855e+00	1.354579831932779825e+02	7.884498448954097682e+00	1.742694657671351566e+00	1.134475015903009876e+02
1.535008765522279051e+00	1.346419725785057437e+02	7.858857496200045922e+00	1.734805216678080519e+00	1.128138470243973899e+02
1.534807344741871971e+00	1.296992481203013767e+02	7.833103999122608130e+00	1.726895428897474938e+00	1.121785082278142482e+02
1.534605976814593431e+00	1.303759398496247002e+02	7.807481884545212303e+00	1.719040196166123469e+00	1.115475168514393118e+02
1.534404661719643403e+00	1.266638655462191139e+02	7.781990260509083157e+00	1.711239026987662504e+00	1.109208488834965749e+02
1.534205297890322450e+00	1.253564794338794286e+02	7.756866904015873310e+00	1.703564276887617135e+00	1.103043315498822210e+02
1.534004087899742519e+00	1.256696152145074734e+02	7.731632404750542698e+00	1.695869283090546187e+00	1.096861975489076286e+02
1.533802930679351029e+00	1.209745687748789749e+02	7.706525773006601021e+00	1.688226914819012769e+00	1.090723142809833490e+02
1.533601826208391028e+00	1.224971251658564171e+02	7.681546146301633016e+00	1.680636701637105768e+00	1.084626571903284002e+02
1.533400774466116889e+00	1.218056169836361704e+02	7.656692669357716419e+00	1.673098178221101628e+00	1.078572016107659692e+02
1.533201671402885324e+00	1.233038478549320587e+02	7.632197195846498694e+00	1.665681281189928642e+00	1.072615757785732740e+02
1.533000724558835071e+00	1.210059708093769757e+02	7.607592310804924374e+00	1.658244284572135463e+00	1.066644097772992694e+02
1.532799830381493367e+00	1.218991596638661292e+02	7.583111060044386953e+00	1.650857616008344353e+00	1.060713709580679165e+02
1.532598988850157218e+00	1.263529411764712052e+02	7.558752616334571073e+00	1.643520829942724415e+00	1.054824343085274165e+02
1.532400093933270258e+00	1.261415302963296767e+02	7.534744237669914746e+00	1.636302004490222339e+00	1.049030733225213936e+02
1.532199357135707318e+00	1.291262715612567149e+02	7.510627814367667909e+00	1.629063205596341657e+00	1.043222276170861562e+02
1.531998672922301852e+00	1.273418841220704962e+02	7.486631764876460871e+00	1.621872985138897327e+00	1.037454089279924290e+02
1.531798041272394606e+00	1.269789915966392755e+02	7.462755288928486053e+00	1.614730916360247237e+00	1.031725920341567928e+02
1.531597462165337209e+00	1.260981866430788898e+02	7.438997592848148876e+00	1.607636577067757644e+00	1.026037516817317510e+02
1.531398827095381332e+00	1.224354268023004693e+02	7.415580356663700634e+00	1.600655811189564348e+00	1.020441733500170329e+02
1.531198352516919270e+00	1.182476780185764227e+02	7.392056763193262547e+00	1.593655241746360529e+00	1.014831733050621096e+02
1.530997930419620845e+00	1.187784166298104083e+02	7.368649614751430654e+00	1.586701165874485620e+00	1.009260741542866811e+02
1.530797560782880762e+00	1.149137549756750332e+02	7.345358143335233514e+00	1.579793179041006912e+00	1.003728505837205347e+02
1.530599133126017808e+00	1.127213622291027235e+02	7.322399699382922122e+00	1.572995407414256031e+00	9.982864213603089354e+01
1.530398867854193767e+00	1.075325077399386089e+02	7.299336229591799174e+00	1.566177976710957154e+00	9.928305782969607662e+01
1.530198654981369977e+00	1.026616541353388499e+02	7.276386177283248990e+00	1.559405450650777514e+00	9.874127343354837194e+01
1.529998494486984217e+00	1.059867315347196666e+02	7.253548799146558146e+00	1.552677441505753819e+00	9.820326367557244396e+01
1.529800273918515474e+00	1.047775320654582742e+02	7.231037228113942561e+00	1.546056416031598379e+00	9.767402606004667120e+01
1.529600217625708414e+00	1.067914639540031772e+02	7.208421946776017109e+00	1.539415882804869851e+00	9.714345485136614400e+01
1.529400213649910301e+00	1.094590888987179227e+02	7.185917152495920668e+00	1.532818731131528667e+00	9.661658287291730574e+01
1.529200261970601105e+00	1.125683325961969103e+02	7.163522125717630473e+00	1.526264589280086570e+00	9.609338498335500844e+01
1.529002248166504874e+00	1.168582485625834977e+02	7.141445890372190242e+00	1.519814320537905328e+00	9.557872051906676347e+01
1.528802400525777871e+00	1.131632021229549991e+02	7.119267244277158291e+00	1.513344701477001397e+00	9.506276149737686865e+01
1.528602605120238822e+00	1.157052189296776987e+02	7.097196248256885553e+00	1.506917003557865176e+00	9.455040166561251169e+01
1.528402861929410772e+00	1.120592658115883467e+02	7.075232205613451342e+00	1.500530870280590845e+00	9.404161608976376385e+01
1.528205054566341037e+00	1.132098628925259902e+02	7.053580136337619599e+00	1.494245615120279203e+00	9.354112977017594233e+01
1.528005415251438404e+00	1.127837240159227150e+02	7.031826939849094238e+00	1.487941172512790233e+00	9.303938502370364461e+01
1.527805828090073037e+00	1.149164086687312079e+02	7.010178646374285449e+00	1.481677250323162331e+00	9.254114035584449027e+01
1.527606293061811726e+00	1.130984077841668523e+02	6.988634581215568353e+00	1.475453506559165850e+00	9.204637110573912651e+01
1.527408691817096598e+00	1.121979212737732325e+02	6.967395862169404097e+00	1.469327756360087722e+00	9.155967172158105427e+01
1.527209260502442101e+00	1.104166298098192129e+02	6.946057283408963556e+00	1.463182986400689556e+00	9.107174742848266646e+01
1.527009881259845159e+00	1.097596196373291519e+02	6.924820947155639672e+00	1.457077392992546239e+00	9.058722527942160241e+01
1.526810554068914749e+00	1.062432551968160936e+02	6.903686199890964659e+00	1.451010647965731204e+00	9.010608094276091151e+01
1.526613158620553579e+00	1.073379035824861347e+02	6.882850355771837236e+00	1.445039117523306604e+00	8.963278204259847826e+01
1.526413934981249776e+00	1.083226448474131871e+02	6.861915903398587702e+00	1.439048739246775455e+00	8.915828940251790868e+01
1.526214763332693014e+00	1.067096417514379425e+02	6.841081116357076830e+00	1.433096247832345682e+00	8.868710235906438299e+01
1.526015643654534903e+00	1.099885006634238067e+02	6.820345361522222483e+00	1.427181328283439132e+00	8.821919695718177934e+01
1.525818453681198728e+00	1.113560371517033190e+02	6.799902244893091030e+00	1.421358945286949282e+00	8.775891766249269210e+01
1.525619437393023858e+00	1.069035824856263588e+02	6.779361755449599514e+00	1.415517890088987540e+00	8.729747368523140949e+01
1.525420473014455380e+00	1.055705440070770322e+02	6.758918434408402121e+00	1.409713483703547210e+00	8.683924032141760563e+01
1.525221560525185982e+00	1.012346306943835117e+02	6.738571668285262106e+00	1.403945423692633199e+00	8.638419403214440706e+01
1.525024575706213303e+00	9.979809818664355703e+01	6.718511447443356488e+00	1.398267318759667033e+00	8.593655972227665529e+01
1.524825766445620623e+00	9.823020787262321107e+01	6.698355073241229363e+00	1.392570720471596024e+00	8.548778788878996693e+01
1.524627009013661993e+00	9.753825740822691159e+01	6.678293447803429039e+00	1.386909582181772738e+00	8.504213339709147590e+01
1.524428303390072292e+00	9.663157894736889375e+01	6.658325976566157323e+00	1.381283613428374801e+00	8.459957315706417091e+01
1.524231523405469080e+00	9.762162759840825288e+01	6.638639123927082331e+00	1.375745110663991744e+00	8.416421603816847608e+01
1.524032920849584638e+00	9.676581158779349323e+01	6.618857321445965169e+00	1.370188296149185581e+00	8.372774684775953347e+01
1.523834370041529773e+00	9.873993808049584686e+01	6.599167922553165866e+00	1.364665799775405919e+00	8.329430355980268530e+01
1.523635870961081995e+00	1.001187527642641015e+02	6.579570350915183496e+00	1.359177342504987784e+00	8.286386355945018067e+01
1.523439295491519019e+00	9.721118973905397809e+01	6.560247631887199837e+00	1.353773950555166250e+00	8.244042313019048152e+01
1.523240899318140107e+00	9.548385670057542995e+01	6.540831150662994808e+00	1.348352430797267854e+00	8.201589454654799738e+01
1.523042554811953941e+00	9.546704997788636149e+01	6.521504799602459990e+00	1.342964132120722631e+00	8.159430235564134648e+01
1.522846132398874675e+00	9.204223794781114520e+01	6.502449082196221752e+00	1.337659155371353936e+00	8.117956068197086950e+01
1.522647890679592830e+00	9.014904909332197747e+01	6.483300482266825426e+00	1.332336189959812289e+00	8.076374786461883559e+01
1.522449700567184872e+00	9.188058381247279272e+01	6.464240354245749387e+00	1.327045651614480404e+00	8.035080567217524106e+01
1.522251562041501360e+00	9.205307386112384904e+01	6.445268152117858307e+00	1.321787280040857659e+00	7.994071236886885856e+01
1.522055343586419696e+00	9.067934542237992446e+01	6.426561086084618069e+00	1.316609975455646175e+00	7.953727533715773745e+01
1.521857307687586536e+00	8.997368421052675558e+01	6.407762297596744538e+00	1.311414869324267984e+00	7.913278875444237315e+01
1.521659323315283752e+00	9.022467934542282819e+01	6.389049826933810294e+00	1.306251166708139788e+00	7.873108683546877273e+01
1.521461390449403872e+00	8.915568332596239998e+01	6.370423144558242434e+00	1.301118617362096552e+00	7.833214836628985722e+01
1.521265375634810679e+00	8.984387439186244251e+01	6.352056247252269472e+00	1.296064958560583902e+00	7.793967721574523466e+01
1.521067545236059360e+00	8.967448031844361367e+01	6.333598771924182635e+00	1.290993686669813734e+00	7.754617695786468801e+01
1.520869766283661217e+00	8.884807607253472383e+01	6.315225525204501089e+00	1.285952834161620872e+00	7.715537749969244885e+01
1.520673903871344601e+00	9.019792127377310464e+01	6.297108146623905611e+00	1.280989290625921040e+00	7.677090720246643230e+01
1.520476227266595703e+00	9.061499336576780195e+01	6.278901037482498282e+00	1.276008275923627311e+00	7.638542243411586696e+01
1.520278602048223737e+00	8.741552410437901699e+01	6.260776632400041564e+00	1.271056967857556730e+00	7.600257701096131768e+01
1.520081028196193840e+00	8.634453781512648618e+01	6.242734429263880891e+00	1.266135132688245069e+00	7.562235065183330107e+01
1.519885368870495412e+00	8.274812030075229075e+01	6.224942988202180949e+00	1.261288559561679401e+00	7.524827365221237585e+01
1.519687897206972504e+00	7.962936753648867239e+01	6.207062933916888348e+00	1.256424705338822223e+00	7.487320088103938076e+01
1.519490476849939764e+00	7.940247678018614863e+01	6.189263602448539459e+00	1.251589638372321511e+00	7.450068732710232666e+01
1.519294969512195115e+00	7.676912870411359791e+01	6.171711294485294097e+00	1.246828345400134541e+00	7.413419176503168728e+01
1.519097651224622370e+00	7.734586466165451668e+01	6.154071200587802437e+00	1.242049914143028122e+00	7.376671387339807495e+01
1.518900384183781149e+00	7.981026094648424873e+01	6.136510383362080212e+00	1.237299604022623400e+00	7.340173656168383332e+01
1.518703168369709422e+00	7.957164971251697239e+01	6.119028366445552258e+00	1.232577196539991649e+00	7.303924049244918137e+01
1.518507863566719518e+00	7.923595754091148535e+01	6.101788498257033844e+00	1.227926636408219974e+00	7.268259156632939266e+01
1.518310749663541293e+00	7.671229544449396087e+01	6.084461934743287337e+00	1.223259128851697852e+00	7.232497755239772630e+01
1.518113686927497374e+00	7.637549756744840579e+01	6.067212768052949734e+00	1.218618882852575691e+00	7.196978775770104164e+01
1.517918533699639250e+00	7.513600176912906647e+01	6.050202179977177686e+00	1.214049083054153710e+00	7.162032035700467247e+01
1.517721572755872828e+00	7.531291463954039500e+01	6.033105703983543400e+00	1.209462478957655129e+00	7.126990031051718688e+01
1.517524662919698120e+00	7.366209641751473214e+01	6.016085252316338838e+00	1.204902513378448781e+00	7.092184866614437055e+01
1.517327804171225480e+00	7.116917293233117903e+01	5.999140372805271682e+00	1.200368981902221854e+00	7.057614702764504955e+01
1.517132852928256170e+00	7.145532950022149521e+01	5.982429415638947923e+00	1.195904081796814955e+00	7.023600563265937069e+01
1.516936095814068519e+00	7.031247235736434220e+01	5.965633634840568078e+00	1.191422568332839882e+00	6.989492761050502168e+01
1.516739389728163356e+00	6.893409995577212612e+01	5.948912093792204203e+00	1.186966889081990439e+00	6.955614537726036417e+01
1.516544589648997743e+00	7.114396284829756212e+01	5.932421064169226987e+00	1.182578520864074889e+00	6.922280504989244321e+01
1.516347985079190552e+00	6.643940734188444708e+01	5.915845998755332680e+00	1.178173682235578390e+00	6.888853969650334363e+01
1.516151431478338418e+00	6.626625386996936129e+01	5.899343869817035291e+00	1.173794094616786410e+00	6.855651710452366387e+01
1.515956782387227308e+00	6.892304290137141720e+01	5.883068906895627670e+00	1.169480530572348354e+00	6.822982075745242980e+01
1.515760330184469540e+00	7.136001769128739625e+01	5.866710687744715713e+00	1.165150638855262377e+00	6.790221066658841664e+01
1.515563928891431544e+00	7.326426360017727291e+01	5.850424130170766013e+00	1.160845431086690915e+00	6.757679148870882102e+01
1.515369430612898416e+00	7.627244582043381627e+01	5.834361457170675891e+00	1.156604991322905285e+00	6.725658552727234962e+01
1.515173130600134144e+00	7.458359133126971585e+01	5.818216299286069315e+00	1.152348366341627406e+00	6.693547680717487935e+01
1.514976881437945400e+00	7.402521008403397218e+01	5.802141555722146293e+00	1.148115873865847236e+00	6.661650831869663136e+01
1.514780683106575987e+00	7.598872180451165548e+01	5.786136815458183591e+00	1.143907332897621032e+00	6.629966337283165956e+01
1.514586385797232149e+00	7.672512162759878152e+01	5.770351678090642089e+00	1.139761932538218447e+00	6.598788484132468568e+01
1.514390288589202438e+00	7.881114551083629749e+01	5.754485072424551539e+00	1.135600536493832191e+00	6.567521778120210740e+01
1.514194242152970382e+00	7.939141972578543971e+01	5.738687258583326845e+00	1.131462560571850018e+00	6.536462511848421286e+01
1.514000095247631794e+00	8.001547987616137902e+01	5.723105909739991226e+00	1.127386540468171328e+00	6.505899180867633902e+01
1.513804149817343569e+00	8.398739495798359656e+01	5.707443845015995443e+00	1.123294666217628190e+00	6.475248033680344406e+01
1.513608255099923250e+00	8.428195488721846118e+01	5.691849386656048893e+00	1.119225695173136303e+00	6.444799525090843417e+01
1.513414258424017556e+00	8.401348960636927643e+01	5.676468314510662694e+00	1.115217523985774450e+00	6.414836493423523223e+01
1.513218464595327273e+00	8.244559929234891626e+01	5.661007270905781041e+00	1.111193639697206637e+00	6.384786658535483639e+01
1.513022721420665517e+00	8.020986289252581969e+01	5.645612673554961880e+00	1.107192155704531000e+00	6.354934772871990134e+01
1.512828874799890810e+00	7.725143741707248068e+01	5.630428441381723381e+00	1.103250343587271809e+00	6.325558148753092524e+01
1.512633232396926486e+00	8.042636001769167819e+01	5.615164974241368512e+00	1.099292958868004044e+00	6.296095712222315655e+01
1.512437640589242793e+00	7.727908005307423878e+01	5.599966817952171105e+00	1.095357485094951455e+00	6.266826645616203706e+01
1.512242099357215208e+00	7.935028748341480309e+01	5.584833598255651843e+00	1.091443761587281402e+00	6.237749441937923933e+01
1.512048452696728607e+00	7.626360017691324344e+01	5.569906800149849957e+00	1.087588246954034110e+00	6.209134238667213879e+01
1.511853012080514258e+00	7.458558160106184687e+01	5.554901737611685597e+00	1.083717346261243497e+00	6.180434512913370781e+01
1.511657621981328692e+00	7.039031402034531482e+01	5.539960508261723149e+00	1.079867723912666833e+00	6.151922214898600316e+01
1.511464124970132605e+00	7.298474126492737923e+01	5.525222809147812164e+00	1.076075244625418037e+00	6.123862250358158121e+01
1.511268835370149555e+00	7.348385670057533048e+01	5.510407563854371915e+00	1.072267518312710166e+00	6.095718707492887489e+01
1.511073596228659444e+00	7.307032286598885662e+01	5.495655071621079912e+00	1.068480611004748893e+00	6.067758263022953713e+01
1.510880248693348360e+00	7.191795665634710133e+01	5.481103271714390601e+00	1.064749806294618795e+00	6.040240711959719278e+01
1.510685109934630121e+00	7.343874391862043183e+01	5.466474636184482705e+00	1.061003892892497413e+00	6.012640508675067963e+01
1.510490021575958908e+00	7.587748783724052259e+01	5.451907696279608473e+00	1.057278351342963107e+00	5.985219178387902872e+01
1.510296823343395101e+00	7.632529854046919127e+01	5.437538663021923568e+00	1.053607896545752265e+00	5.958231523469279978e+01
1.510101835251244751e+00	7.509442724458240548e+01	5.423093497071643121e+00	1.049922470650151984e+00	5.931162125393985463e+01
1.509906897500785661e+00	7.513533834586503701e+01	5.408708991437737978e+00	1.046256981262021934e+00	5.904267476927242342e+01
1.509713848398098968e+00	7.310813799203927488e+01	5.394519657819044411e+00	1.042645586691651083e+00	5.877797503003935731e+01
1.509519010798089367e+00	7.393011941618789251e+01	5.380254886883986565e+00	1.039019357840307523e+00	5.851246678879672203e+01
1.509324223481505411e+00	7.420322865988536876e+01	5.366049762532916212e+00	1.035412641591621608e+00	5.824866581017584366e+01
1.509131323336092345e+00	7.456921716054878857e+01	5.352037125461422740e+00	1.031859051453644760e+00	5.798902369299290882e+01
1.508936636054065694e+00	7.344559929234887363e+01	5.337949738967092905e+00	1.028290763042378542e+00	5.772858185077055282e+01
1.508741998997288780e+00	7.453073861123432664e+01	5.323921006366191477e+00	1.024741574415508172e+00	5.746980801825284146e+01
1.508549247636811863e+00	7.346306943830199998e+01	5.310082125085118676e+00	1.021244565759129141e+00	5.721510723992719960e+01
1.508354710498879037e+00	7.361742591773587208e+01	5.296169174864016505e+00	1.017732993996469881e+00	5.695961536872198394e+01
1.508160223528109523e+00	7.292790800530774220e+01	5.282313906368452550e+00	1.014240119945228891e+00	5.670575321482859721e+01
1.507967620780497287e+00	7.369018133569252882e+01	5.268645900918113689e+00	1.010798501652305337e+00	5.645588033757202595e+01
1.507773233613036945e+00	7.333945157010208504e+01	5.254904499671958717e+00	1.007342454550946842e+00	5.620522486189618405e+01
1.507578896554743197e+00	7.405882352941212332e+01	5.241219828001786318e+00	1.003904713504044643e+00	5.595616175156182237e+01
1.507386442248188851e+00	7.084011499336611450e+01	5.227719877725344411e+00	1.000517325313591055e+00	5.571100612344576319e+01
1.507192204877847441e+00	7.017779743476371834e+01	5.214147197531100453e+00	9.971156417172482023e-01	5.546507626017556447e+01
1.506998017558765390e+00	6.830517470145986181e+01	5.200630314291542433e+00	9.937318826166597896e-01	5.522070233057379340e+01
1.506805711521727487e+00	6.607054400707684749e+01	5.187295656383285269e+00	9.903975941835188035e-01	5.498015602591875250e+01
1.506611623775418352e+00	6.368642193719624345e+01	5.173888927241432789e+00	9.870491428277717860e-01	5.473884372412605614e+01
1.506419416333855343e+00	6.369128704113255424e+01	5.160662786788196676e+00	9.837495861374294659e-01	5.450130694451022606e+01
1.506225428083752149e+00	6.187571870853635403e+01	5.147365009579519146e+00	9.804359541869354100e-01	5.426300958437536792e+01
1.506031489788655087e+00	6.332927908005338224e+01	5.134121518003308182e+00	9.771396327927565073e-01	5.402620946529104629e+01
1.505839430331472606e+00	6.009022556391006731e+01	5.121056192764617876e+00	9.738913571009956138e-01	5.379310813723348161e+01
1.505645591417697604e+00	6.050331711632020415e+01	5.107919877633518624e+00	9.706291370536550556e-01	5.355925426990348370e+01
1.505451802401259087e+00	6.139452910350740922e+01	5.094836965277936613e+00	9.673838714523562698e-01	5.332686356714417286e+01
1.505259890757618901e+00	6.275326015573689631e+01	5.081929839871435206e+00	9.641858218042439477e-01	5.309809674190983486e+01
1.505066201007794646e+00	6.456890890327417765e+01	5.068952364434928803e+00	9.609739577318620052e-01	5.286858530689122659e+01
1.504872561097726047e+00	6.683087397638473703e+01	5.056027426763931132e+00	9.577787010201997964e-01	5.264050380706272136e+01
1.504680797097052158e+00	6.952855400533408670e+01	5.043275938677470371e+00	9.546298491969301692e-01	5.241597304534153778e+01
1.504487256339067214e+00	7.265134762038775307e+01	5.030454733495264286e+00	9.514673118905822014e-01	5.219070549585903507e+01
1.504293765363345470e+00	7.618865345181120574e+01	5.017685218486336751e+00	9.483210436149337452e-01	5.196683547964493499e+01
1.504102148835324781e+00	8.012987012986997115e+01	5.005086856806775231e+00	9.452203873350226715e-01	5.174644479337570857e+01
