# Supplementary material for: Kapitza-resistance-like exciton dynamics in atomically flat MoSe2-WSe2 lateral heterojunction
Source: Nat Commun. 2023 Sep 21;14:5881. doi: 10.1038/s41467-023-41538-6 (PMC10514293; doi:10.1038/s41467-023-41538-6)
Supplement: Supplementary file 3 — Source Data [file 41467_2023_41538_MOESM3_ESM.zip › Data/Figure2/Fig2c2.txt]

-6.349999999999980105e-01	3.130867692607174746e+01	0.000000000000000000e+00
-6.046999999999940201e-01	2.779363775848526785e+01	0.000000000000000000e+00
-5.743999999999971351e-01	2.626602967583724535e+01	0.000000000000000000e+00
-5.440999999999931447e-01	1.938275653825045453e+01	0.000000000000000000e+00
-5.137999999999962597e-01	2.521672084685215864e+01	0.000000000000000000e+00
-4.834999999999993747e-01	2.477500822587389351e+01	0.000000000000000000e+00
-4.531999999999953843e-01	2.333576819562701488e+01	0.000000000000000000e+00
-4.228999999999984993e-01	2.778525242992567712e+01	0.000000000000000000e+00
-3.925999999999945089e-01	2.551082624181931280e+01	0.000000000000000000e+00
-3.622999999999976239e-01	2.772961733753665570e+01	0.000000000000000000e+00
-3.319999999999936335e-01	2.835363792950363759e+01	0.000000000000000000e+00
-3.016999999999967486e-01	3.097271038314961444e+01	0.000000000000000000e+00
-2.713999999999998636e-01	3.133274459934110467e+01	0.000000000000000000e+00
-2.410999999999958732e-01	2.362352086930738437e+01	0.000000000000000000e+00
-2.107999999999989882e-01	2.683287166255579947e+01	0.000000000000000000e+00
-1.804999999999949978e-01	3.405072097728432823e+01	0.000000000000000000e+00
-1.501999999999981128e-01	3.085432688829923009e+01	0.000000000000000000e+00
-1.198999999999941224e-01	3.387096378407442643e+01	0.000000000000000000e+00
-8.959999999999723741e-02	3.841547944851672725e+01	0.000000000000000000e+00
-5.929999999999324700e-02	2.721892192909686514e+01	0.000000000000000000e+00
-2.899999999999636202e-02	2.992625738924386525e+01	0.000000000000000000e+00
1.300000000000522959e-03	3.700898351275443332e+01	0.000000000000000000e+00
3.160000000000451337e-02	2.509060461726500435e+01	1.996087322810852438e+00
6.190000000000139835e-02	3.338623220797283153e+01	1.947255128160678250e+00
9.220000000000538876e-02	4.011001180188990389e+01	2.300037773989833667e+00
1.225000000000022737e-01	3.324921105412728650e+01	4.316847547107317773e+00
1.528000000000062641e-01	3.431622134385256118e+01	3.975610765193307472e+00
1.831000000000031491e-01	3.105130983518551346e+01	2.930764539887132258e+00
2.134000000000000341e-01	3.214952252199196892e+01	5.905433650450403249e+00
2.437000000000040245e-01	3.388281782999366243e+01	3.750786092633688007e+00
2.740000000000009095e-01	2.713576282758239344e+01	6.289600695163137800e+00
3.043000000000048999e-01	2.660167492708204762e+01	5.461267801295806912e+00
3.346000000000017849e-01	2.595310839322156227e+01	6.407154471030309217e+00
3.649000000000057753e-01	3.095754585818013993e+01	1.496348751575768787e+01
3.952000000000026603e-01	2.254198892449739233e+01	1.175346586064284793e+01
4.255000000000066507e-01	2.543893729894834266e+01	1.578668365593612677e+01
4.558000000000035357e-01	2.520396381293168986e+01	1.979051833019879325e+01
4.861000000000004206e-01	2.278164390872829514e+01	2.233098807484484993e+01
5.164000000000044110e-01	1.877241471142690443e+01	2.228712544163210652e+01
5.467000000000012960e-01	1.335093829071467653e+01	1.743735815197634764e+01
5.770000000000052864e-01	1.514698956610871505e+01	3.133293998066950792e+01
6.073000000000021714e-01	1.399961520614034960e+01	2.836994030508634168e+01
6.376000000000061618e-01	1.073352650406396336e+01	2.750795534864039382e+01
6.679000000000030468e-01	1.389695895055111663e+01	2.872626120690549811e+01
6.981999999999999318e-01	1.141059414866241539e+01	3.074831972896953047e+01
7.285000000000039222e-01	1.410600954689813413e+01	3.536277325965224350e+01
7.588000000000008072e-01	1.552964849514262013e+01	3.530058181744484358e+01
7.891000000000047976e-01	1.176059606763469390e+01	2.852132449731836772e+01
8.194000000000016826e-01	1.400890394303312014e+01	3.301052233798372981e+01
8.497000000000056730e-01	7.900640197688938215e+00	2.431369090418669998e+01
8.800000000000025580e-01	9.182345458472157773e+00	2.088886079875279478e+01
9.103000000000065484e-01	1.209347724344645769e+01	3.578590981879913357e+01
9.406000000000034333e-01	1.247555656821781689e+01	3.421055935701181738e+01
9.709000000000003183e-01	8.645713148119009261e+00	3.848687008857729808e+01
1.001200000000004309e+00	5.654744139646549428e+00	3.097998883265886505e+01
1.031500000000001194e+00	6.578225643787280141e+00	3.718530509561011144e+01
1.061800000000005184e+00	7.253378091395878968e+00	2.668560473847707470e+01
1.092100000000002069e+00	3.028187031873632584e+00	3.418073037399624070e+01
1.122400000000006060e+00	4.902899993400201772e+00	3.469089579487523878e+01
1.152700000000002944e+00	6.725701775142137961e+00	3.154171435743232621e+01
1.183000000000006935e+00	3.577008685172396341e+00	3.055468273307790383e+01
1.213300000000003820e+00	8.413718870653332793e-01	2.467700127931418308e+01
1.243600000000000705e+00	0.000000000000000000e+00	3.170879495952029004e+01
1.273900000000004695e+00	0.000000000000000000e+00	2.877716338208246327e+01
1.304200000000001580e+00	0.000000000000000000e+00	2.715814545415977221e+01
1.334500000000005571e+00	0.000000000000000000e+00	3.395620530458287334e+01
