# Supplementary material for: Kapitza-resistance-like exciton dynamics in atomically flat MoSe2-WSe2 lateral heterojunction
Source: Nat Commun. 2023 Sep 21;14:5881. doi: 10.1038/s41467-023-41538-6 (PMC10514293; doi:10.1038/s41467-023-41538-6)
Supplement: Supplementary file 3 — Source Data [file 41467_2023_41538_MOESM3_ESM.zip › Data/Figure2/FigureE2.txt]

-5.956000000000045702e-01	2.401087642257975663e+00	0.000000000000000000e+00
-5.655000000000001137e-01	2.374339765755731690e+00	0.000000000000000000e+00
-5.354000000000027626e-01	2.492448230973439038e+00	0.000000000000000000e+00
-5.052999999999983061e-01	2.977939490323693317e+00	0.000000000000000000e+00
-4.752000000000009550e-01	3.079578579490070744e+00	0.000000000000000000e+00
-4.451000000000036039e-01	3.136609729890279752e+00	0.000000000000000000e+00
-4.149999999999991473e-01	3.423883058163954551e+00	0.000000000000000000e+00
-3.849000000000017963e-01	3.231943427963535065e+00	0.000000000000000000e+00
-3.548000000000044452e-01	3.506190652251159889e+00	0.000000000000000000e+00
-3.246999999999999886e-01	3.384487242075087110e+00	0.000000000000000000e+00
-2.946000000000026375e-01	3.081866121983875217e+00	0.000000000000000000e+00
-2.644999999999981810e-01	3.268925019126213805e+00	0.000000000000000000e+00
-2.344000000000008299e-01	3.925966792495969138e+00	0.000000000000000000e+00
-2.043000000000034788e-01	3.819530380829784022e+00	0.000000000000000000e+00
-1.741999999999990223e-01	3.895495665368356342e+00	0.000000000000000000e+00
-1.441000000000016712e-01	4.290231876474260631e+00	0.000000000000000000e+00
-1.140000000000043201e-01	5.311864589379260870e+00	0.000000000000000000e+00
-8.389999999999986358e-02	6.550919335956813860e+00	0.000000000000000000e+00
-5.380000000000251248e-02	6.372028340282840375e+00	0.000000000000000000e+00
-2.369999999999805596e-02	6.444024111871643257e+00	0.000000000000000000e+00
6.399999999999295142e-03	7.176829146561008343e+00	3.808365058160434469e-01
3.649999999999664624e-02	7.393411092099885451e+00	8.384932580214641273e-01
6.660000000000110276e-02	5.959539281909865593e+00	1.419502153996869076e+00
9.669999999999845386e-02	4.625517377083756543e+00	2.163368596465753413e+00
1.267999999999958050e-01	3.319793547051522076e+00	2.433667067098466585e+00
1.569000000000002615e-01	3.268924574781942205e+00	3.356728257924772585e+00
1.869999999999976126e-01	2.508967788543465360e+00	4.871496290512462579e+00
2.171000000000020691e-01	2.323689685367604785e+00	6.210064082011057529e+00
2.471999999999994202e-01	1.718236440266198706e+00	7.406135234284324298e+00
2.772999999999967713e-01	1.311938306409771826e+00	8.261422625680189924e+00
3.074000000000012278e-01	1.467685301913427498e+00	7.487457710543834466e+00
3.374999999999985789e-01	1.063453667451780049e+00	7.614744518332360101e+00
3.675999999999959300e-01	8.365481960318210675e-01	7.842464264411351138e+00
3.977000000000003865e-01	8.866039177390958592e-01	8.084401320775816302e+00
4.277999999999977376e-01	0.000000000000000000e+00	7.348853638440564495e+00
4.578999999999950887e-01	0.000000000000000000e+00	7.563390541490907282e+00
4.879999999999995453e-01	0.000000000000000000e+00	8.087249942246602430e+00
5.180999999999968963e-01	0.000000000000000000e+00	7.451546278117989530e+00
5.482000000000013529e-01	0.000000000000000000e+00	7.418396899374931408e+00
5.782999999999987040e-01	0.000000000000000000e+00	7.440798077326613580e+00
6.083999999999960551e-01	0.000000000000000000e+00	8.164037080489615406e+00
6.385000000000005116e-01	0.000000000000000000e+00	8.931686715655153819e+00
6.685999999999978627e-01	0.000000000000000000e+00	8.466557826258593877e+00
6.986999999999952138e-01	0.000000000000000000e+00	8.914365403047563419e+00
7.287999999999996703e-01	0.000000000000000000e+00	8.247904141957977942e+00
7.588999999999970214e-01	0.000000000000000000e+00	8.103734588783780168e+00
7.890000000000014779e-01	0.000000000000000000e+00	8.103433816700382764e+00
8.190999999999988290e-01	0.000000000000000000e+00	7.636924194128205556e+00
8.491999999999961801e-01	0.000000000000000000e+00	7.305318498262828086e+00
8.793000000000006366e-01	0.000000000000000000e+00	5.994237358147963768e+00
9.093999999999979877e-01	0.000000000000000000e+00	6.389815392280260298e+00
9.394999999999953388e-01	0.000000000000000000e+00	6.086979259422518496e+00
9.695999999999997954e-01	0.000000000000000000e+00	6.175352801977053829e+00
9.996999999999971465e-01	0.000000000000000000e+00	6.710400826509221872e+00
1.029800000000001603e+00	0.000000000000000000e+00	7.134022930884944103e+00
1.059899999999998954e+00	0.000000000000000000e+00	7.334850022494268984e+00
1.089999999999996305e+00	0.000000000000000000e+00	7.580187750013443804e+00
1.120100000000000762e+00	0.000000000000000000e+00	8.206271128421517957e+00
1.150199999999998113e+00	0.000000000000000000e+00	8.579942399423137189e+00
1.180299999999995464e+00	0.000000000000000000e+00	8.356404838874825103e+00
1.210399999999999920e+00	0.000000000000000000e+00	8.918107124683277931e+00
1.240499999999997272e+00	0.000000000000000000e+00	9.177663685120688086e+00
1.270600000000001728e+00	0.000000000000000000e+00	7.770509320833307143e+00
1.300699999999999079e+00	0.000000000000000000e+00	9.271535751262666381e+00
1.330799999999996430e+00	0.000000000000000000e+00	1.070446069247584298e+01
