# Supplementary material for: Kapitza-resistance-like exciton dynamics in atomically flat MoSe2-WSe2 lateral heterojunction
Source: Nat Commun. 2023 Sep 21;14:5881. doi: 10.1038/s41467-023-41538-6 (PMC10514293; doi:10.1038/s41467-023-41538-6)
Supplement: Supplementary file 3 — Source Data [file 41467_2023_41538_MOESM3_ESM.zip › Data/Figure2/Fig2c1.txt]

-6.349999999999980105e-01	1.574999999999999956e+00	6.098160482115422276e-02	0.000000000000000000e+00	0.000000000000000000e+00
-6.046999999999940201e-01	1.576503517014599565e+00	5.487428330196486570e-02	0.000000000000000000e+00	0.000000000000000000e+00
-5.743999999999971351e-01	1.576970203981763685e+00	5.341688128721999718e-02	0.000000000000000000e+00	0.000000000000000000e+00
-5.440999999999931447e-01	1.576438062669417883e+00	5.767869264502811788e-02	0.000000000000000000e+00	0.000000000000000000e+00
-5.137999999999962597e-01	1.575504992364155754e+00	5.637649458470106456e-02	0.000000000000000000e+00	0.000000000000000000e+00
-4.834999999999993747e-01	1.576568881960699331e+00	5.800028624883857287e-02	0.000000000000000000e+00	0.000000000000000000e+00
-4.531999999999953843e-01	1.573994421969951318e+00	5.646491318749047306e-02	0.000000000000000000e+00	0.000000000000000000e+00
-4.228999999999984993e-01	1.574005321689648573e+00	5.991031353072295840e-02	0.000000000000000000e+00	0.000000000000000000e+00
-3.925999999999945089e-01	1.574379453127171757e+00	6.002483864655649981e-02	0.000000000000000000e+00	0.000000000000000000e+00
-3.622999999999976239e-01	1.573888322040344123e+00	5.594684504914348988e-02	0.000000000000000000e+00	0.000000000000000000e+00
-3.319999999999936335e-01	1.573886276989431066e+00	6.064148688394754849e-02	0.000000000000000000e+00	0.000000000000000000e+00
-3.016999999999967486e-01	1.573354557057136560e+00	6.027489398571350687e-02	0.000000000000000000e+00	0.000000000000000000e+00
-2.713999999999998636e-01	1.573636255483772617e+00	6.107180186060756633e-02	0.000000000000000000e+00	0.000000000000000000e+00
-2.410999999999958732e-01	1.573897095026267401e+00	7.119337703739792023e-02	0.000000000000000000e+00	0.000000000000000000e+00
-2.107999999999989882e-01	1.573174763327412684e+00	6.050416351056042696e-02	0.000000000000000000e+00	0.000000000000000000e+00
-1.804999999999949978e-01	1.574698787069976236e+00	6.370618624935286967e-02	0.000000000000000000e+00	0.000000000000000000e+00
-1.501999999999981128e-01	1.575655683841421295e+00	7.564490124089018330e-02	0.000000000000000000e+00	0.000000000000000000e+00
-1.198999999999941224e-01	1.575313145775029788e+00	7.350442001681578574e-02	0.000000000000000000e+00	0.000000000000000000e+00
-8.959999999999723741e-02	1.577265004905281209e+00	7.252587277647970510e-02	0.000000000000000000e+00	0.000000000000000000e+00
-5.929999999999324700e-02	1.577017253587432055e+00	7.480557836225898427e-02	0.000000000000000000e+00	0.000000000000000000e+00
-2.899999999999636202e-02	1.576822845545433172e+00	7.015979979691255863e-02	0.000000000000000000e+00	0.000000000000000000e+00
1.300000000000522959e-03	1.575863010829057220e+00	6.565439996903014996e-02	0.000000000000000000e+00	0.000000000000000000e+00
3.160000000000451337e-02	1.573709548596019525e+00	6.933456947858185337e-02	1.657134316333596979e+00	3.411416724049654015e-02
6.190000000000139835e-02	1.574216623608865273e+00	6.547438597355172141e-02	1.653476140133462335e+00	2.999999999999999889e-02
9.220000000000538876e-02	1.573819541423750579e+00	6.387680694666766912e-02	1.655475511519510334e+00	2.999999999999999889e-02
1.225000000000022737e-01	1.573466171533358660e+00	6.427113418909086162e-02	1.655392382747402857e+00	4.000270950735673736e-02
1.528000000000062641e-01	1.574786453368546280e+00	6.659662337117618069e-02	1.656998373533128621e+00	3.587421154217740327e-02
1.831000000000031491e-01	1.574673709011540357e+00	6.276742142843548533e-02	1.658607925472539435e+00	3.466680806511324153e-02
2.134000000000000341e-01	1.574858112369467600e+00	6.514664847533684078e-02	1.659147563024993888e+00	3.918273776039382650e-02
2.437000000000040245e-01	1.574974163626284174e+00	6.467618484912392163e-02	1.658736749727810045e+00	3.622194357635799555e-02
2.740000000000009095e-01	1.576038787170899846e+00	6.652396991508262303e-02	1.659764648272548326e+00	4.077304969987438632e-02
3.043000000000048999e-01	1.576032281493582543e+00	6.920043678270342002e-02	1.659484477267944014e+00	4.071155367993462004e-02
3.346000000000017849e-01	1.576521345800237617e+00	6.826248887869200421e-02	1.657356994699218600e+00	4.555139170945354810e-02
3.649000000000057753e-01	1.577797557329513101e+00	6.984982340726188232e-02	1.652817344866409632e+00	4.767453129551546542e-02
3.952000000000026603e-01	1.576326689016421367e+00	6.866304629970221285e-02	1.652842159892191631e+00	4.684660806168750025e-02
4.255000000000066507e-01	1.575686534925657467e+00	6.262219728985700395e-02	1.654228160804542380e+00	4.787870201167176987e-02
4.558000000000035357e-01	1.575300296856654514e+00	6.397064214174245922e-02	1.652371025031824869e+00	4.911879654920880967e-02
4.861000000000004206e-01	1.575452123687327788e+00	6.594392343080461572e-02	1.653944741054572454e+00	4.925051367292943016e-02
5.164000000000044110e-01	1.575311353837075323e+00	6.991403674849221150e-02	1.654976928206356668e+00	4.917978250131016527e-02
5.467000000000012960e-01	1.572491399985343596e+00	6.285902968416905157e-02	1.654706541084200122e+00	5.144785784087735347e-02
5.770000000000052864e-01	1.574730802118069040e+00	6.245155670847310492e-02	1.652007814050676870e+00	5.189870766201742924e-02
6.073000000000021714e-01	1.573114821338161162e+00	6.698172433577535834e-02	1.651893907821612828e+00	4.965771388497197680e-02
6.376000000000061618e-01	1.576023363310221637e+00	7.078414298213549227e-02	1.652883134385563668e+00	4.782070114735859079e-02
6.679000000000030468e-01	1.577174089935175161e+00	6.615755728913853828e-02	1.653028361379590860e+00	4.695250378128734692e-02
6.981999999999999318e-01	1.576875094631138952e+00	7.074428887493228180e-02	1.653274982734071363e+00	4.612399574235104271e-02
7.285000000000039222e-01	1.579206071423487234e+00	7.092303995269465255e-02	1.653265799182382034e+00	4.785987987471429506e-02
7.588000000000008072e-01	1.579498104278905357e+00	6.913246667854962280e-02	1.653820002655619570e+00	4.771226840970466121e-02
7.891000000000047976e-01	1.579804117252415319e+00	6.641836785068307158e-02	1.654777429410791534e+00	4.909553224626428403e-02
8.194000000000016826e-01	1.580027028945899525e+00	6.805587031903846673e-02	1.654805945101816889e+00	4.929302369149513030e-02
8.497000000000056730e-01	1.578359927300809984e+00	6.057893810734143319e-02	1.655223458256636526e+00	5.022303715441500671e-02
8.800000000000025580e-01	1.581442910170571814e+00	6.590235169525485159e-02	1.657775040876165118e+00	4.526829955044653353e-02
9.103000000000065484e-01	1.577928030059445597e+00	5.668618647681421957e-02	1.654410907531060682e+00	4.960923643236858638e-02
9.406000000000034333e-01	1.581034994836513441e+00	6.461382325537601279e-02	1.655108355211887261e+00	4.964352768966562302e-02
9.709000000000003183e-01	1.576642678602076630e+00	5.039481921090833288e-02	1.654444797043057136e+00	5.080205804790249857e-02
1.001200000000004309e+00	1.576850722452956433e+00	4.618113686297889431e-02	1.655473646251293784e+00	4.934348932683840783e-02
1.031500000000001194e+00	1.579531161885840751e+00	5.352038488092042412e-02	1.654488756881616451e+00	4.880624601437599797e-02
1.061800000000005184e+00	1.582102810856245156e+00	5.668627733879290365e-02	1.654827969739066429e+00	4.957178190871869283e-02
1.092100000000002069e+00	1.575174087542744017e+00	3.604297510010568556e-02	1.655482725009902900e+00	4.440339292008510519e-02
1.122400000000006060e+00	1.580106656890517769e+00	5.376992327067624255e-02	1.655805760042341479e+00	4.468986421491283334e-02
1.152700000000002944e+00	1.580347387352527555e+00	5.517336032234110982e-02	1.656678027552538790e+00	4.288233866781765435e-02
1.183000000000006935e+00	1.576918802185180990e+00	5.165071669914830799e-02	1.655875263305962575e+00	4.449339064742818817e-02
1.213300000000003820e+00	1.553355483017030414e+00	1.000000007935816955e-02	1.658794566817706428e+00	3.406319414901515241e-02
1.243600000000000705e+00	0.000000000000000000e+00	0.000000000000000000e+00	1.656190183704508545e+00	4.250428789111926342e-02
1.273900000000004695e+00	0.000000000000000000e+00	0.000000000000000000e+00	1.656773394394083887e+00	4.049027486013778709e-02
1.304200000000001580e+00	0.000000000000000000e+00	0.000000000000000000e+00	1.658062065715076194e+00	3.879836627161248330e-02
1.334500000000005571e+00	0.000000000000000000e+00	0.000000000000000000e+00	1.657319722150617070e+00	4.125150777078379072e-02
