# Supplementary material for: Kapitza-resistance-like exciton dynamics in atomically flat MoSe2-WSe2 lateral heterojunction
Source: Nat Commun. 2023 Sep 21;14:5881. doi: 10.1038/s41467-023-41538-6 (PMC10514293; doi:10.1038/s41467-023-41538-6)
Supplement: Supplementary file 3 — Source Data [file 41467_2023_41538_MOESM3_ESM.zip › Data/Figure2/FigureE1.txt]

-5.956000000000045702e-01	1.570507810133927595e+00	5.362857858475325590e-02	0.000000000000000000e+00	0.000000000000000000e+00
-5.655000000000001137e-01	1.566760104853681224e+00	4.984192508256089088e-02	0.000000000000000000e+00	0.000000000000000000e+00
-5.354000000000027626e-01	1.565601013675917530e+00	4.684020680707248058e-02	0.000000000000000000e+00	0.000000000000000000e+00
-5.052999999999983061e-01	1.566020786933994158e+00	4.903239114883031075e-02	0.000000000000000000e+00	0.000000000000000000e+00
-4.752000000000009550e-01	1.565194871935235765e+00	4.981054889012899445e-02	0.000000000000000000e+00	0.000000000000000000e+00
-4.451000000000036039e-01	1.565098668854673969e+00	4.960352699675955185e-02	0.000000000000000000e+00	0.000000000000000000e+00
-4.149999999999991473e-01	1.565178590306681272e+00	4.968219660144054806e-02	0.000000000000000000e+00	0.000000000000000000e+00
-3.849000000000017963e-01	1.566162414359591359e+00	5.074560975257468715e-02	0.000000000000000000e+00	0.000000000000000000e+00
-3.548000000000044452e-01	1.567602977198268022e+00	5.275956294930904400e-02	0.000000000000000000e+00	0.000000000000000000e+00
-3.246999999999999886e-01	1.569137293026704238e+00	5.199384862976482585e-02	0.000000000000000000e+00	0.000000000000000000e+00
-2.946000000000026375e-01	1.570512831374424323e+00	4.973607972893591411e-02	0.000000000000000000e+00	0.000000000000000000e+00
-2.644999999999981810e-01	1.572228725880255640e+00	5.085631600716068040e-02	0.000000000000000000e+00	0.000000000000000000e+00
-2.344000000000008299e-01	1.573894758009330985e+00	5.419255076287016193e-02	0.000000000000000000e+00	0.000000000000000000e+00
-2.043000000000034788e-01	1.572614939748775864e+00	5.134229230136014982e-02	0.000000000000000000e+00	0.000000000000000000e+00
-1.741999999999990223e-01	1.571644888516777083e+00	5.186752985886761841e-02	0.000000000000000000e+00	0.000000000000000000e+00
-1.441000000000016712e-01	1.570636761711220020e+00	4.865784343910885962e-02	0.000000000000000000e+00	0.000000000000000000e+00
-1.140000000000043201e-01	1.571904163194947968e+00	5.484360346219400995e-02	0.000000000000000000e+00	0.000000000000000000e+00
-8.389999999999986358e-02	1.574242904983923275e+00	6.219491084554407134e-02	0.000000000000000000e+00	0.000000000000000000e+00
-5.380000000000251248e-02	1.574313876869345874e+00	6.106489170714479719e-02	0.000000000000000000e+00	0.000000000000000000e+00
-2.369999999999805596e-02	1.574318086236013103e+00	5.983631200047978549e-02	0.000000000000000000e+00	0.000000000000000000e+00
6.399999999999295142e-03	1.575148174530226486e+00	6.407578250484857740e-02	1.647508787625607818e+00	2.945795338794533064e-02
3.649999999999664624e-02	1.575995639000270065e+00	6.536860018615697765e-02	1.641843808175964758e+00	3.753362370788432267e-02
6.660000000000110276e-02	1.575647509330078133e+00	6.421643695778933569e-02	1.641736400653324157e+00	4.594925490412619246e-02
9.669999999999845386e-02	1.575330298033396303e+00	6.255590276969780206e-02	1.642122488028093574e+00	4.894289739985221988e-02
1.267999999999958050e-01	1.577330629669543294e+00	6.512104761596548830e-02	1.642430343433471052e+00	4.558084782454002032e-02
1.569000000000002615e-01	1.577688147191788293e+00	6.505489234648231811e-02	1.645591017017381308e+00	4.491361281776076742e-02
1.869999999999976126e-01	1.579333188793402787e+00	6.642477639948707324e-02	1.650392501446189097e+00	3.905798930748397707e-02
2.171000000000020691e-01	1.578635338419982270e+00	6.075287435618115239e-02	1.652040162025917969e+00	3.668547753256445193e-02
2.471999999999994202e-01	1.576857849311566806e+00	5.621177305234392740e-02	1.653127300000880373e+00	3.538833665567414632e-02
2.772999999999967713e-01	1.575107061073403036e+00	5.202974333662535589e-02	1.652667669064282086e+00	3.585660397701066066e-02
3.074000000000012278e-01	1.575316672185847144e+00	5.497653186948814330e-02	1.652261246211571333e+00	3.516725696549378305e-02
3.374999999999985789e-01	1.572732830834102868e+00	4.116028838064822448e-02	1.652153848260017988e+00	3.536561045783836316e-02
3.675999999999959300e-01	1.569141142475501294e+00	4.704076740157236980e-02	1.652124358402496718e+00	3.495368245340209346e-02
3.977000000000003865e-01	1.572389673662351051e+00	4.889309693505805576e-02	1.651487315693141777e+00	3.514835778594253141e-02
4.277999999999977376e-01	0.000000000000000000e+00	0.000000000000000000e+00	1.651849861977173539e+00	3.519234852954285925e-02
4.578999999999950887e-01	0.000000000000000000e+00	0.000000000000000000e+00	1.652509051211898949e+00	3.549411843646479298e-02
4.879999999999995453e-01	0.000000000000000000e+00	0.000000000000000000e+00	1.653222585494613650e+00	3.590463836230755462e-02
5.180999999999968963e-01	0.000000000000000000e+00	0.000000000000000000e+00	1.653987486347791691e+00	3.497514236568111112e-02
5.482000000000013529e-01	0.000000000000000000e+00	0.000000000000000000e+00	1.654467842143970246e+00	3.510472003067267865e-02
5.782999999999987040e-01	0.000000000000000000e+00	0.000000000000000000e+00	1.655570859508476378e+00	3.355003703981392083e-02
6.083999999999960551e-01	0.000000000000000000e+00	0.000000000000000000e+00	1.655537264119927521e+00	3.380969296741625357e-02
6.385000000000005116e-01	0.000000000000000000e+00	0.000000000000000000e+00	1.656023894109625028e+00	3.346763860909203470e-02
6.685999999999978627e-01	0.000000000000000000e+00	0.000000000000000000e+00	1.656716933289842597e+00	3.182596245671669849e-02
6.986999999999952138e-01	0.000000000000000000e+00	0.000000000000000000e+00	1.657580397051482191e+00	3.179867134726501593e-02
7.287999999999996703e-01	0.000000000000000000e+00	0.000000000000000000e+00	1.658895237756764507e+00	3.125565202910726009e-02
7.588999999999970214e-01	0.000000000000000000e+00	0.000000000000000000e+00	1.659614815065281190e+00	3.195527910908851910e-02
7.890000000000014779e-01	0.000000000000000000e+00	0.000000000000000000e+00	1.660163711771353912e+00	3.199210265413641313e-02
8.190999999999988290e-01	0.000000000000000000e+00	0.000000000000000000e+00	1.660181763545547362e+00	3.180305398556331625e-02
8.491999999999961801e-01	0.000000000000000000e+00	0.000000000000000000e+00	1.660565663017492533e+00	3.401709737019150553e-02
8.793000000000006366e-01	0.000000000000000000e+00	0.000000000000000000e+00	1.660437028939071746e+00	3.232319415183323302e-02
9.093999999999979877e-01	0.000000000000000000e+00	0.000000000000000000e+00	1.660689284044809755e+00	3.244068329531722000e-02
9.394999999999953388e-01	0.000000000000000000e+00	0.000000000000000000e+00	1.660725342519875580e+00	3.203037006793167663e-02
9.695999999999997954e-01	0.000000000000000000e+00	0.000000000000000000e+00	1.660282204401188233e+00	3.226877857124187121e-02
9.996999999999971465e-01	0.000000000000000000e+00	0.000000000000000000e+00	1.659949798858540548e+00	3.287095763440884416e-02
1.029800000000001603e+00	0.000000000000000000e+00	0.000000000000000000e+00	1.659415675049779937e+00	3.445193272625227121e-02
1.059899999999998954e+00	0.000000000000000000e+00	0.000000000000000000e+00	1.659835374492559135e+00	3.460919640894950799e-02
1.089999999999996305e+00	0.000000000000000000e+00	0.000000000000000000e+00	1.660455677407302710e+00	3.440453085805354055e-02
1.120100000000000762e+00	0.000000000000000000e+00	0.000000000000000000e+00	1.660410036679893508e+00	3.528024302105928212e-02
1.150199999999998113e+00	0.000000000000000000e+00	0.000000000000000000e+00	1.659831163126214815e+00	3.550406789550483028e-02
1.180299999999995464e+00	0.000000000000000000e+00	0.000000000000000000e+00	1.659791850896306986e+00	3.568145728647142273e-02
1.210399999999999920e+00	0.000000000000000000e+00	0.000000000000000000e+00	1.659022018659224385e+00	3.504396955676532255e-02
1.240499999999997272e+00	0.000000000000000000e+00	0.000000000000000000e+00	1.658017614244803761e+00	3.682557301423716734e-02
1.270600000000001728e+00	0.000000000000000000e+00	0.000000000000000000e+00	1.658615276190207988e+00	3.483172132362791218e-02
1.300699999999999079e+00	0.000000000000000000e+00	0.000000000000000000e+00	1.657775243105967355e+00	3.450559292714480003e-02
1.330799999999996430e+00	0.000000000000000000e+00	0.000000000000000000e+00	1.657780960735684816e+00	3.325115715190402055e-02
