# Supplementary material for: Kapitza-resistance-like exciton dynamics in atomically flat MoSe2-WSe2 lateral heterojunction
Source: Nat Commun. 2023 Sep 21;14:5881. doi: 10.1038/s41467-023-41538-6 (PMC10514293; doi:10.1038/s41467-023-41538-6)
Supplement: Supplementary file 3 — Source Data [file 41467_2023_41538_MOESM3_ESM.zip › Data/Figure3/fig3c_iPL_e_LH.txt]

Xtip(µm)	Integrated WSe2 PL (Norm.)	Integrated MoSe2 PL (Norm.)
-0.5052	0.0	0.0
-0.4751	0.0	0.0
-0.445	0.0	0.0
-0.4149	0.0	0.0
-0.3848	0.0	0.0
-0.3547	0.0	0.0
-0.3246	0.0	0.0
-0.2945	0.0	0.0
-0.2644	0.0	0.0
-0.2343	0.0	0.0
-0.2042	0.0	0.0
-0.1741	0.0	0.0
-0.144	0.0	0.0
-0.1139	0.0	0.0
-0.0838	0.0	0.0
-0.0537	0.0	0.0
-0.0236	0.0	0.0
0	0.0	0.0
0.0065	0.07541866642542658	0.07541866642542658
0.0366	0.157206285258109	0.157206285258109
0.0667	0.2586840763147089	0.2586840763147089
0.0968	0.2841584792733661	0.2841584792733661
0.1269	0.41000409009073946	0.41000409009073946
0.157	0.6103966469002244	0.6103966469002244
0.1871	0.6933497942098485	0.7900009582047088
0.2172	0.7108523842193084	0.9498942520610422
0.2473	0.7208712484360106	1.0654269817191218
0.2774	0.7450004335971195	0.9558739467899496
0.3075	0.7852562806134213	0.9658945288528485
0.3376	0.7900009582047088	0.9974582378708791
0.3677	0.8400821588253795	1.0287065099787642
0.3978	0.8618007647409487	0.923603413633814
0.4279	0.8849994500366553	0.9535140468805973
0.458	0.897658980134584	1.0265171713150585
0.4881	0.917806227058048	0.9361462931520778
0.5182	0.923603413633814	0.9313116059836418
0.5483	0.9250406017769301	0.9250406017769301
0.5784	0.9313116059836418	1.0291541709272212
0.6085	0.9361462931520778	1.1303154007194496
0.6386	0.9387191651245702	1.0608462993806718
0.6687	0.9498942520610422	1.1245112761403713
0.6988	0.9535140468805973	1.034125613251076
0.7289	0.9558739467899496	1.014220041235389
0.759	0.9658945288528485	1.0087204432065262
0.7891	0.9781350439779795	0.9387191651245702
