# Supplementary material for: Kapitza-resistance-like exciton dynamics in atomically flat MoSe2-WSe2 lateral heterojunction
Source: Nat Commun. 2023 Sep 21;14:5881. doi: 10.1038/s41467-023-41538-6 (PMC10514293; doi:10.1038/s41467-023-41538-6)
Supplement: Supplementary file 3 — Source Data [file 41467_2023_41538_MOESM3_ESM.zip › Data/Figure3/fig3c_iPL_e_LH_model.txt]

Xtip(µm)	Integrated WSe2 PL intensity (Norm.)	Integrated MoSe2 PL intensity (Norm.)
-0.5	1.0814585960462116e-05	0.34162451590302073
-0.49	1.1843804048795707e-05	0.3424135831040763
-0.48	1.2970972246104879e-05	0.34327774538868017
-0.47	1.4205412409396494e-05	0.34422414951387037
-0.46	1.5557333551587372e-05	0.3452606223895501
-0.45	1.703791627163526e-05	0.3463957358082533
-0.44	1.8659405219838216e-05	0.34763887733520904
-0.43	2.04352103630046e-05	0.34900032794497005
-0.42	2.2380017886972694e-05	0.3504913470466788
-0.41	2.4509911653660852e-05	0.35212426560113963
-0.4	2.6842506217117278e-05	0.35391258809978965
-0.39	2.939709249863251e-05	0.3558711042489513
-0.38	3.219479732567107e-05	0.3580160112830142
-0.37	3.525875815403352e-05	0.36036504791809215
-0.36	3.861431441822914e-05	0.3629376410539753
-0.35	4.228921709255618e-05	0.3657550664376262
-0.34	4.631385819599286e-05	0.36884062461692746
-0.33	5.072152213894013e-05	0.3722198336398539
-0.32	5.554866099049343e-05	0.3759206400927114
-0.31	6.0835195942746325e-05	0.3799736502227719
-0.3	6.662484746528294e-05	0.3844123830567167
-0.29	7.296549688028887e-05	0.38927354760822114
-0.28	7.990958234856253e-05	0.394597346467231
-0.27	8.751453254129362e-05	0.4004278082816582
-0.26	9.584324158414163e-05	0.406813151881175
-0.25	0.0001049645892014765	0.413806185054465
-0.24	0.00011495401036245526	0.4214647412778821
-0.23	0.00012589411913999655	0.4298521580073305
-0.22	0.00013787539194206426	0.4390378004889157
-0.21	0.00015099691576569022	0.4490976354203623
-0.2	0.00016536720766191292	0.46011485920746625
-0.19	0.00018110511218873439	0.47218058601136287
-0.18	0.00019834078427417463	0.48539460127686695
-0.17	0.00021721676561785156	0.49986618697368407
-0.16	0.00023788916353320645	0.515715025375357
-0.15	0.00026052894198397715	0.5330721888501169
-0.14	0.00028532333563434083	0.5520812238439188
-0.13	0.0003124774022035989	0.5728993379162443
-0.12	0.0003422157970306818	0.5956986980715475
-0.11	0.0003747858822691193	0.6206678324074859
-0.1	0.00041047541467459456	0.6480129726901735
-0.09	0.0004497683616415356	0.6779580958897569
-0.08	0.0004945251674491049	0.7107367697887106
-0.07	0.0005549983768454062	0.7465474282440229
-0.06	0.0006819034186588402	0.7853889384230367
-0.05	0.0010769350474492526	0.8266218262475069
-0.04	0.0023696341174117203	0.8681536036992905
-0.03	0.00608037778305543	0.9055596108335284
-0.02	0.0149907083085216	0.9321117108344807
-0.01	0.03278778721623626	0.9406927826971412
4.44089e-16	0.06258455096703498	0.9271077678611328
0.01	0.10502386925142976	0.8924727853611086
0.02	0.15753333957859386	0.8426280931921091
0.03	0.21550215269159573	0.785097236315962
0.04	0.2743822393508302	0.7260715019659821
0.05	0.3311044667313359	0.6691972989344753
0.06	0.384230054627534	0.6159963780504996
0.07	0.43338457928369534	0.5668086683181874
0.08	0.47867419919334336	0.5215003207812737
0.09	0.5203549934534613	0.47980502768705624
0.1	0.5587050410166496	0.4414421149190039
0.11	0.593989014053245	0.4061463687468613
0.12	0.6264518582881954	0.3736726993209214
0.13	0.656319118511568	0.3437954799839063
0.14	0.6837983245661989	0.31630711113759963
0.15	0.7090804146204799	0.2910165909098255
0.16	0.7323410603652871	0.267748189031056
0.17	0.7537418875634748	0.24634022584513934
0.18	0.7734315990956154	0.22664394888734649
0.19	0.7915470082164235	0.20852249928333697
0.2	0.8082139891967479	0.1918499607901812
0.21	0.823548351956429	0.17651048487186088
0.22	0.8376566467653735	0.1623974857298693
0.23	0.8506369046042866	0.14941289969561145
0.24	0.8625793183294274	0.1374665038385187
0.25	0.8735668693744354	0.12647528905524946
0.26	0.8836759043438496	0.11636288328391142
0.27	0.8929766655047514	0.10705902083552654
0.28	0.9015337788626406	0.09849905415541056
0.29	0.9094067032129168	0.09062350462195666
0.3	0.9166501432881871	0.08337764926156588
0.31	0.9233144298721423	0.07671114050802641
0.32	0.9294458695211991	0.07057765636425492
0.33	0.9350870663239507	0.06493457853556045
0.34	0.940277217934147	0.059742696297951516
0.35	0.9450523879341874	0.05496593404382624
0.36	0.9494457564216303	0.050571100611906096
0.37	0.9534878505599107	0.04652765865964176
0.38	0.9572067566952412	0.04280751247558306
0.39	0.960628315513583	0.03938481275733525
0.4	0.9637763015937242	0.03623577699860803
0.41	0.9666725886040883	0.033338524237323
0.42	0.969337301291138	0.030672923016533356
0.43	0.9717889553154496	0.02822045150171672
0.44	0.9740445859071213	0.02596406878247216
0.45	0.976119866234456	0.023888096464365086
0.46	0.9780292163084099	0.021978109728165583
0.47	0.9797859031795235	0.02022083709950914
0.48	0.9814021331235446	0.018604068232532796
0.49	0.9828891364562978	0.017116569066724624
0.5	0.9842572455671321	0.01574800376745704
0.51	0.9855159667131589	0.014488862907810386
0.52	0.9866740460731365	0.013330397392660915
0.53	0.9877395305199813	0.012264557665906966
0.54	0.9887198235341751	0.011283937778416952
0.55	0.9896217366465845	0.01038172392805733
0.56	0.9904515367681378	0.009551647114232743
0.57	0.9912149897352316	0.00878793957796013
0.58	0.9919174003734383	0.008085294724802187
0.59	0.9925636493578973	0.007438830252186184
0.6	0.9931582271265078	0.006844054224899538
0.61	0.9937052650815812	0.00629683386303904
0.62	0.9942085642967367	0.005793366825537854
0.63	0.9946716219285278	0.005330154789734914
0.64	0.9950976555163084	0.0049039791434053424
0.65	0.9954896253391903	0.00451187862034878
0.66	0.9958502549854363	0.0041511287241373495
0.67	0.996182050277215	0.003819222797049917
0.68	0.996487316682216	0.0035138546026507577
0.69	0.9967681753331112	0.0032329023009883702
0.7	0.9970265777661674	0.0029744137050666357
0.71	0.9972643194814275	0.00273659271614347
0.72	0.9974830524186773	0.0025177868436030877
0.73	0.9976842964358892	0.0023164757226842156
0.74	0.9978694498699027	0.0021312605502800362
0.75	0.9980397992527161	0.001960854365404965
0.76	0.9981965282509091	0.001804073106792364
0.77	0.9983407258903073	0.0016598273854872851
0.78	0.9984733941230379	0.0015271149152663692
0.79	0.9985954547895607	0.0014050135482879546
