# Supplementary material for: Kapitza-resistance-like exciton dynamics in atomically flat MoSe2-WSe2 lateral heterojunction
Source: Nat Commun. 2023 Sep 21;14:5881. doi: 10.1038/s41467-023-41538-6 (PMC10514293; doi:10.1038/s41467-023-41538-6)
Supplement: Supplementary file 3 — Source Data [file 41467_2023_41538_MOESM3_ESM.zip › Data/Figure3/fig3b_n(x,xtip)_model.txt]

x(µm)	n(x,xtip=LD,kappa=0,001)(xGamma0*tau)	n(x,xtip=-LD,kappa=0,001)(xGamma0*tau)	n(x,xtip=LD,kappa=1)(xGamma0*tau)	n(x,xtip=-LD,kappa=1)(xGamma0*tau)
-0.5	0.0013346846382255588	0.0018803432377140436	0.0006740157721061943	0.0016601183448403856
-0.49	0.0014750546469692052	0.0020781006623217663	0.0007449026296560696	0.0018347145152814743
-0.48	0.0016301874984027062	0.002296656416831757	0.0008232447230939623	0.002027673125260343
-0.47	0.0018016358142451633	0.0025381978806942817	0.0009098261264226872	0.0022409253694012925
-0.46	0.0019911155068672933	0.002805142482064561	0.001005513375427771	0.002476605547840235
-0.45	0.002200522952719186	0.0031001618922362937	0.0011112641402588536	0.002737072427017836
-0.44	0.002431953971903197	0.0034262087646259203	0.001228136810114422	0.003024932847006842
-0.43	0.0026877248038459753	0.003786546285920461	0.001357301085956654	0.003343067811643736
-0.42	0.0029703952890011453	0.004184780835146648	0.0015000496872717881	0.0036946613225834527
-0.41	0.0032827944885929763	0.004624898077524399	0.0016578112900412511	0.004083232245858143
-0.4	0.0036280489988119746	0.005111302854343937	0.0018321648254110627	0.004512669529871132
-0.39	0.004009614242840465	0.005648863268097966	0.0020248552821654528	0.004987271127299679
-0.38	0.004431309053889189	0.006242959404087633	0.0022378111711611184	0.0055117870104499575
-0.37	0.004897353895363645	0.006899537176124528	0.0024731638265120736	0.00609146671057641
-0.36	0.005412413100680389	0.007625167835234607	0.0027332687366978304	0.0067321118569549756
-0.35	0.005981641555483609	0.00842711373694713	0.003020729119083807	0.007440134241538884
-0.34	0.0066107362894732655	0.009313401025389762	0.0033384219737956932	0.008222619990327591
-0.33	0.007305993494193169	0.010292899961636681	0.0036895268777037025	0.009087400483697518
-0.32	0.008074371537432175	0.01137541370026281	0.004077557806696579	0.010043130735489071
-0.31	0.008923560604907796	0.012571776402609753	0.0045063983047333835	0.011099376015294213
-0.3	0.00986205966622963	0.013893961668713982	0.004980340351656735	0.012266707580889527
-0.29	0.010899261535443818	0.015355202373120491	0.005504127318769669	0.013556808478937189
-0.28	0.012045546877473038	0.016970123103938937	0.006083001442089927	0.014982590472842738
-0.27	0.013312388101300128	0.018754886530636953	0.0067227562884100145	0.01655832326802306
-0.26	0.01471246417969319	0.02072735516546853	0.0074297947392609285	0.018299777327914293
-0.25	0.016259787544626605	0.022907270137497094	0.00821119307310262	0.020224381710067182
-0.24	0.017969844328409968	0.02531644876835714	0.009074771787097221	0.022351398501919893
-0.23	0.019859749354105314	0.027979002925283	0.01002917386727322	0.0247021156001841
-0.22	0.021948417426428824	0.030921580304424923	0.01108395129043464	0.027300059730914924
-0.21	0.02425675263747389	0.034173630617785174	0.012249660623555411	0.030171231400729276
-0.2	0.026807857581890904	0.03776769459227761	0.013537968677449845	0.033344359375058696
-0.19	0.029627264575419584	0.04173967854718264	0.014961769272136608	0.036851137104212464
-0.18	0.03274319119088658	0.04612885478150865	0.016535312282523234	0.04072618094693045
-0.17	0.03618682266915858	0.0509762777383556	0.018274346255943735	0.04500539973653153
-0.16	0.03999262403151465	0.05631675469765476	0.020196276028913614	0.04971791397466116
-0.15	0.04419868501716326	0.06215177324718112	0.022320336920583654	0.054858926387115314
-0.14	0.04884710129815469	0.06838406951348891	0.024667787246279212	0.06032422725376488
-0.13	0.05398439578701578	0.07471094376823895	0.027262121077865152	0.06580344049851483
-0.12	0.05966198425369537	0.08053656723539832	0.030129303380313697	0.07069225366903548
-0.11	0.06593668991187135	0.08503394629754465	0.033298029877801	0.0741542972355829
-0.1	0.07287131212477216	0.08743894691543551	0.036800014250159684	0.07541507517328637
-0.09	0.08053525492231152	0.08744275758554287	0.040670305534045895	0.07415432421344807
-0.08	0.08900522161994735	0.08537829232243034	0.0449476389054786	0.07069230221280526
-0.07	0.09836598249124372	0.0820340338948295	0.049674823354500484	0.06580350472252525
-0.06	0.1087112231772608	0.07826181376950221	0.05489917013193882	0.06032430494329315
-0.05	0.12014448232393615	0.07468303203159952	0.06067296625630222	0.05485901893414803
-0.04	0.13278018783156056	0.07162694683288819	0.06705399781974296	0.04971802407803404
-0.03	0.14674480208560614	0.06921863409542348	0.07410612832863116	0.04500552982039288
-0.02	0.16217808759843866	0.06748595160568122	0.08189993783464519	0.040726332924584274
-0.01	0.17923450528745807	0.06642526504204149	0.0905134288115921	0.036851312696899285
8.88178e-16	0.00198084754629424	0.0006602883245334474	0.100032801087785	0.03334456038893909
0.01	0.02183206528639514	0.0005974756519772754	0.11055314176225961	0.03017142799711892
0.02	0.04190012846219349	0.0005406201598221322	0.12217827822598559	0.02730023884091861
0.03	0.062377263725623855	0.0004891734726273347	0.1350159374825975	0.0247022777476575
0.04	0.0834272922876706	0.0004426224686123811	0.14915348229948705	0.022351545223466125
0.05	0.10510500693989111	0.00040050137195536293	0.16457652300752396	0.02022451446940651
0.06	0.1271603787869659	0.0003623886273302161	0.1809724318322869	0.018299897453538955
0.07	0.14871891799650966	0.0003279027898793596	0.19741007713325198	0.016558431962183307
0.08	0.16801892847897898	0.0002966987137612341	0.21207651119344695	0.014982688823386058
0.09	0.18259766543871248	0.0002684640980943054	0.22246261482697738	0.013556897470188867
0.1	0.19017360388219748	0.00024291636135500387	0.22624490175680928	0.012266788103503927
0.11	0.18982393871981879	0.00021979981320715183	0.22246259875388852	0.011099448875168717
0.12	0.18254381505903677	0.00019888309546714543	0.2120764959324179	0.010043196661829797
0.13	0.1706878069369018	0.00017995686659349114	0.19741008164605195	0.00908746013631744
0.14	0.15679315068459412	0.00016283170652629613	0.18097246473646916	0.008222673966250182
0.15	0.1426982346925887	0.00014733622090764287	0.16457658278916792	0.007440183080973316
0.16	0.12935721623648858	0.00013331532570924734	0.14915356423908924	0.006732156048702726
0.17	0.1171035620204382	0.00012062869509937832	0.13501603843365273	0.006091506696923342
0.18	0.1059705184563404	0.00010914935701476849	0.12217839736470344	0.0055118231915928725
0.19	0.09588778437714696	9.876242238152826e-05	0.11055327968042966	0.004987303865351617
0.2	0.0867630701149883	8.93639352666789e-05	0.10003295901942912	0.0045126991524855175
0.21	0.078506494416933	8.085983245223435e-05	0.09051358643085126	0.004083259049508058
0.22	0.07103561554121285	7.316500201890002e-05	0.08190008167720683	0.0036946855755288373
0.23	0.06427568307801283	6.620243151737725e-05	0.07410625856484475	0.0033430897566162163
0.24	0.05815904312547727	5.990243720188606e-05	0.06705411566678986	0.003024952703639081
0.25	0.05262447841739041	5.420196661181579e-05	0.060673072888914256	0.0027370903940416814
0.26	0.04761659717669088	4.904396752150668e-05	0.05489926661712301	0.002476621805075702
0.27	0.04308527884501563	4.437681694239956e-05	0.04967491065790562	0.0022409400795562555
0.28	0.038985172465483296	4.0153804462815244e-05	0.044947717900866296	0.00202768643555898
0.29	0.03527524279535449	3.633266475445453e-05	0.04067037701202854	0.0018347265589377254
0.3	0.03191835961154014	3.2875154566786744e-05	0.03680007892611294	0.001660129242391212
0.31	0.028880926098849225	2.97466699757444e-05	0.03329808839902356	0.0015021470572912578
0.32	0.026132542601770094	2.6915900056020365e-05	0.030129356332505616	0.0013591988648297363
0.33	0.023645702374500366	2.4354513510803403e-05	0.027262168990989766	0.0012298539914499457
0.34	0.021395516284189668	2.2036875122637242e-05	0.024667830599867182	0.0011128179101847879
0.35	0.019359463712132506	1.993978918754795e-05	0.022320376148532252	0.0010069192845957758
0.36	0.017517167159846827	1.8042267364642227e-05	0.020196311523829336	0.000911098245644257
0.37	0.015850188304220105	1.632531861773733e-05	0.01827437837307163	0.000824395784165842
0.38	0.014341843460574282	1.4771759146687825e-05	0.016535341343302312	0.0007459441527843506
0.39	0.012977036606741944	1.336604040613808e-05	0.014961795567416919	0.000674958181204413
0.4	0.01174210829700251	1.2094093490454288e-05	0.013537992470403389	0.0006107274179632485
0.41	0.010624698953758373	1.0943188327388167e-05	0.012249682152310069	0.0005526090199936342
0.42	0.009613625168728082	9.901806271235156e-06	0.011083970770457413	0.0005000213188344217
0.43	0.008698767775637438	8.959524820356693e-06	0.010029191493526735	0.0004524379990970736
0.44	0.00787097057420218	8.10691330528064e-06	0.009074787735990934	0.00040938283092435164
0.45	0.007121948691798119	7.335438503391505e-06	0.008211207504258432	0.0003704249037218423
0.46	0.006444205665671185	6.637379235570329e-06	0.00742980779711069	0.00033517431345989046
0.47	0.005830958415818621	6.00574909003895e-06	0.006722768103641081	0.0003032782603830228
0.48	0.005276069357644367	5.434226500002654e-06	0.006083012132953096	0.00027441751807141167
0.49	0.004773984974949574	4.917091475284992e-06	0.005504136992262696	0.0002483032385155725
0.5	0.004319680238475836	4.449168354743498e-06	0.004980349104595189	0.00022467406122839753
0.51	0.003908608313723434	4.025774006513407e-06	0.004506406224719615	0.00020329349746155638
0.52	0.0035366550547033964	3.6426709576498685e-06	0.00407756497299647	0.00018394756334661448
0.53	0.0032000978281816477	3.2960249840744846e-06	0.0036895333620399944	0.0001664426382725568
0.54	0.0028955682563143624	2.98236673637197e-06	0.0033384278410658	0.0001506035270656334
0.55	0.0026200185047903744	2.6985570173751455e-06	0.003020734428009343	0.00013627170657717655
0.56	0.0023706907790809564	2.4417553640245453e-06	0.0027332735404123035	0.00012330373913064624
0.57	0.002145089723505271	2.209391619059425e-06	0.0024731681730926756	0.00011156983694915351
0.58	0.0019409574468719788	1.9991402080200177e-06	0.0022378151041098863	0.00010095256319576501
0.59	0.00175625092474531	1.8088968641167044e-06	0.0020248588408446626	9.134565662616808e-05
0.6	0.0015891215521698118	1.636757568020702e-06	0.0018321680454371696	8.265296809042123e-05
0.61	0.0014378966422106292	1.480999491798669e-06	0.0016578142036413595	7.478749823994531e-05
0.62	0.001301062685140441	1.340063756271675e-06	0.0015000523236061874	6.767052680880095e-05
0.63	0.0011772502007254097	1.2125398292284325e-06	0.0013573034714106649	6.123082475480867e-05
0.64	0.0010652200320066944	1.0971514083448176e-06	0.0012281389685624702	5.540394137535336e-05
0.65	0.00096385094340112	9.92743647521242e-07	0.0011112660933034124	5.0131559263090426e-05
0.66	0.0008721283989985926	8.982715987947207e-07	0.001005515142615567	4.53609106457314e-05
0.67	0.000789134408745722	8.127897541484487e-07	0.0009098277254403295	4.1044249268443494e-05
0.68	0.0007140383408928123	7.354425825497644e-07	0.0008232461699449573	3.7138372533282714e-05
0.69	0.0006460886087521329	6.654559675080271e-07	0.0007449039388209883	3.360418911307314e-05
0.7	0.0005846051485657248	6.021294594565843e-07	0.000674016956687599	3.040632771226519e-05
0.71	0.0005289726131987392	5.448292654180839e-07	0.0006098757628016625	2.751278305912129e-05
0.72	0.00047863421353848125	4.929819057913273e-07	0.0005518384105361673	2.489459558619878e-05
0.73	0.0004330861459618317	4.4606847477467145e-07	0.0004993240425626137	2.2525561593265508e-05
0.74	0.00039187255009924825	4.0361944698235203e-07	0.0004518070774356327	2.0381970991860328e-05
0.75	0.0003545809464309712	3.6520997827661343e-07	0.00040881194939723094	1.8442370006758733e-05
0.76	0.0003208381080533467	3.3045565378477964e-07	0.0003699083487548376	1.6687346459379386e-05
0.77	0.0002903063252985325	2.9900864054600503e-07	0.0003347069151972726	1.5099335484176359e-05
0.78	0.0002626800258226314	2.705542062820894e-07	0.0003028553409458809	1.3662443733560876e-05
0.79	0.00023768271633496904	2.4480756945105426e-07	0.00027403484473987114	1.2362290311936801e-05
0.8	0.00021506421536030668	2.2151104905775068e-07	0.00024795698136630996	1.1185862846863847e-05
