# Supplementary material for: Kapitza-resistance-like exciton dynamics in atomically flat MoSe2-WSe2 lateral heterojunction
Source: Nat Commun. 2023 Sep 21;14:5881. doi: 10.1038/s41467-023-41538-6 (PMC10514293; doi:10.1038/s41467-023-41538-6)
Supplement: Supplementary file 3 — Source Data [file 41467_2023_41538_MOESM3_ESM.zip › Data/Figure3/fig3d_iPL_un_LH_model.txt]

Xtip(µm)	Integrated WSe2 PL intensity (Norm.)	Integrated MoSe2 PL intensity (Norm.)
-0.81	0.00016548265572709618	0.4436551038180638
-0.8	0.00016920121234659762	0.446134141564398
-0.79	0.0001730033285589257	0.44866888570595015
-0.78	0.00017689088202960167	0.45126058801973395
-0.77	0.000180865792617122	0.45391052841141427
-0.76	0.00018493002332107503	0.45662001554738296
-0.75	0.00018908558125156407	0.45939038750104233
-0.74	0.00019333451862041325	0.4622230124136084
-0.73	0.00019767893375464732	0.4651192891697646
-0.72	0.00020212097213274518	0.4680806480884964
-0.71	0.00020666282744417886	0.4711085516294523
-0.7	0.00021130674267276188	0.47420449511517426
-0.69	0.00021605501120434075	0.47737000746956015
-0.68	0.00022090997795937798	0.4806066519729183
-0.67	0.00022587404055098565	0.48391602703399006
-0.66	0.00023094965046897926	0.48729976697931904
-0.65	0.00023613931429054152	0.4907595428603608
-0.64	0.0002414455949180878	0.4942970632787249
-0.63	0.0002468711128449498	0.497914075229966
-0.62	0.00025241854744949933	0.5016123649663324
-0.61	0.00025809063831835276	0.5053937588789013
-0.6	0.0002638901865993082	0.5092601243995385
-0.59	0.0002698200563846867	0.5132133709231242
-0.58	0.00027588317612575584	0.5172554507505036
-0.57	0.0002820825400789385	0.5213883600526253
-0.56	0.00028842120978451866	0.5256141398563453
-0.55	0.0002949023155785756	0.5299348770523836
-0.54	0.0003015290581388923	0.534352705425928
-0.53	0.0003083047100656023	0.5388698067104012
-0.52	0.00031523261749735493	0.5434884116649027
-0.51	0.00032231620176379703	0.5482108011758643
-0.5	0.00032955896107518903	0.553039307383459
-0.49	0.00033696447224998617	0.5579763148333236
-0.48	0.00034453639248124216	0.5630242616541613
-0.47	0.00035227846114270413	0.5681856407618024
-0.46	0.00036019450163549306	0.5734630010903283
-0.45	0.00036828842327628125	0.5788589488508541
-0.44	0.0003765642232278982	0.5843761488185983
-0.43	0.00038502598847331903	0.5900173256488789
-0.42	0.00039367789783401156	0.5957852652226739
-0.41	0.0004025242240336358	0.6016828160224236
-0.4	0.00041156933580811924	0.6077128905387458
-0.39	0.0004208177000631441	0.6138784667087624
-0.38	0.00043027388408011907	0.6201825893867458
-0.37	0.00043994255777171914	0.6266283718478124
-0.36	0.0004498284959881101	0.6332189973254063
-0.35	0.00045993658087499685	0.6399577205833311
-0.34	0.0004702718042846578	0.6468478695231049
-0.33	0.0004808392702411593	0.6538928468274393
-0.32	0.0004916441974609652	0.6610961316406432
-0.31	0.0005026919219301858	0.6684612812867904
-0.3	0.0005139878995397434	0.6759919330264952
-0.29	0.0005255377087797467	0.6836918058531641
-0.28	0.0005373470534944175	0.6915647023296115
-0.27	0.0005494217656989189	0.6996145104659454
-0.26	0.0005617678084594793	0.7078452056396524
-0.25	0.0005743912788382407	0.7162608525588268
-0.24	0.0005872984109042753	0.7248656072695163
-0.23	0.0006004955788122661	0.7336637192081774
-0.22	0.0006139892999503661	0.7426595333002439
-0.21	0.0006277862381587948	0.7518574921058628
-0.2	0.0006418932070207588	0.7612621380138386
-0.19	0.0006563171732273224	0.7708781154848813
-0.18	0.0006710652600178903	0.7807101733452598
-0.17	0.0006861447506980017	0.790763167132001
-0.16	0.0007015630922361574	0.8010420614907825
-0.15	0.000717327898941347	0.8115519326277083
-0.14	0.0007334469562288882	0.8222979708161013
-0.13	0.0007499282247937055	0.8332854829577969
-0.12	0.0007667798539420506	0.8445198951667506
-0.11	0.0007840103680567022	0.8560067548742167
-0.1	0.0008016312672310993	0.8677517265415567
-0.09	0.0008196849148682895	0.8797605266416316
-0.08	0.0008384730052390183	0.8920384126005358
-0.07	0.0008599876393354194	0.904587149969163
-0.06	0.0008947282169955034	0.9173911901621132
-0.05	0.0009860443451276408	0.9303700085878754
-0.04	0.0012733211226666175	0.9432578431057924
-0.03	0.00210269265330545	0.9553981197369426
-0.02	0.0041273788958734545	0.9655629048709173
-0.01	0.008252241724804273	0.9720616176794785
6.66134e-16	0.015315541159526068	0.9733241784148621
0.01	0.025646093751163456	0.9687000106129903
0.02	0.038847960884383984	0.9588413897844402
0.03	0.05401415106883822	0.9453199857793462
0.04	0.07017585365608686	0.929827803846451
0.05	0.08663120271918527	0.913594041702313
0.06	0.1030057880038337	0.8972764156616503
0.07	0.11914902423652209	0.8811417470799725
0.08	0.13501644546263455	0.8652715609125398
0.09	0.15060082071095895	0.8496823586854876
0.1	0.16590483491920074	0.834373285033278
0.11	0.18093316087368982	0.8193399521071167
0.12	0.1956907186400335	0.8045774738308458
0.13	0.2101823821172464	0.7900809782078276
0.14	0.22441294169341142	0.7758456735310594
0.15	0.2383871017916206	0.7618668538263197
0.16	0.2521094820949996	0.7481398978709568
0.17	0.26558461905253666	0.7346602677033637
0.18	0.27881696737767736	0.7214235071246967
0.19	0.29181090152095274	0.7084252402257882
0.2	0.30457071711611733	0.6956611699405287
0.21	0.31710063240023184	0.6831270766253092
0.22	0.3294047896081608	0.6708188166640601
0.23	0.3414872563419431	0.6587323210984227
0.24	0.3533520269154925	0.6468635942826013
0.25	0.3650030236750668	0.6352087125624537
0.26	0.3764440982959477	0.6237638229783777
0.27	0.38767903305575707	0.612525141991573
0.28	0.39871154208483034	0.6014889542332466
0.29	0.40954527259406304	0.5906516112763616
0.3	0.4201838060806327	0.5800095304295096
0.31	0.43063065951199786	0.5695591935525188
0.32	0.4408892864885643	0.5592971458933994
0.33	0.45096307838540156	0.5492199949462462
0.34	0.4608553654733909	0.5393244093297183
0.35	0.4705694180201704	0.5296071176857238
0.36	0.48010844737124597	0.5200649075979528
0.37	0.489475607011621	0.5106946245298882
0.38	0.4986739936083018	0.5014931707819579
0.39	0.5077066480340147	0.49245750446747366
0.4	0.5165765563724827	0.48358463850701894
0.41	0.5252866509055871	0.47487163964095913
0.42	0.533839811082744	0.4663156274597417
0.43	0.5422388644728143	0.4579137734516688
0.44	0.5504865876988628	0.44966330006782557
0.45	0.558585707356076	0.44156147980385785
0.46	0.5665389009131401	0.43360563429829213
0.47	0.574348797597379	0.4257931334471029
0.48	0.5820179792639454	0.4181213945342328
0.49	0.5895489812493483	0.4105878813777779
0.5	0.5969442932096056	0.4031901034915587
0.51	0.6042063599432919	0.3959256152617954
0.52	0.6113375821997608	0.3887920151386186
0.53	0.6183403174728008	0.3817869448421459
0.54	0.6252168807799949	0.3749080885828652
0.55	0.6319695454280365	0.3681531722960613
0.56	0.6386005437642551	0.3615199628900406
0.57	0.6451120679146053	0.35500626750789654
0.58	0.6515062705083532	0.34860993280258007
0.59	0.6577852653897128	0.34232884422502785
0.6	0.6639511283166534	0.33616092532512065
0.61	0.6700058976471213	0.33010413706523284
0.62	0.6759515750128953	0.3241564771461528
0.63	0.6817901259813005	0.31831597934514705
0.64	0.6875234807050028	0.3125807128659519
0.65	0.6931535345600902	0.3069487817004758
0.66	0.698682148772664	0.30141832400200225
0.67	0.7041111510341355	0.2959875114696869
0.68	0.7094423361054369	0.2906545487441436
0.69	0.7146774664103493	0.28541767281392094
0.7	0.7198182726181378	0.2802751524326722
0.71	0.7248664542156874	0.2752252875468273
0.72	0.729823680069335	0.2702664087335756
0.73	0.7346915889765735	0.2653968766489752
0.74	0.7394717902078204	0.2606150814860076
0.75	0.7441658640384202	0.2559194424423933
0.76	0.7487753622710654	0.2513084071979996
0.77	0.7533018087488043	0.24678045140166244
0.78	0.7577466998588005	0.24233407816725455
0.79	0.7621115050270252	0.23796781757883356
0.8	0.7663976672040277	0.23368022620470644
0.81	0.7706066033419582	0.22946988662024784
0.82	0.7747397048629943	0.22533540693931794
0.83	0.7787983381193285	0.22127542035412184
0.84	0.7827838448448673	0.2172885846833597
0.85	0.7866975425987902	0.21337358192851855
0.86	0.7905407252011206	0.20952911783815778
0.87	0.7943146631604462	0.20575392148004634
0.88	0.7980206040939323	0.20204674482100726
0.89	0.8016597731397692	0.19840636231433476
0.9	0.8052333733621885	0.19483157049464225
0.91	0.8087425861491802	0.19132118758001246
0.92	0.812188571603045	0.1878740530813146
0.93	0.8155724689239109	0.1844890274185613
0.94	0.8188953967863367	0.18116499154417717
0.95	0.8221584537091344	0.17790084657305588
0.96	0.8253627184185232	0.17469551341928244
0.97	0.8285092502047454	0.1715479324394001
0.98	0.831599089272254	0.16845706308210617
0.99	0.8346332570835893	0.16542188354425807
1	0.8376127566970653	0.16244139043307826
1.01	0.8405385730983664	0.15951459843444432
1.02	0.8434116735261705	0.15664053998715738
1.03	0.8462330077919096	0.1538182649630774
1.04	0.8490035085937603	0.1510468403530231
1.05	0.8517240918249883	0.14832534995833033
1.06	0.8543956568767266	0.14565289408796855
1.07	0.857019086935306	0.14302858926111375
1.08	0.8595952492742234	0.14045156791508076
1.09	0.8621249955408542	0.1379209781185179
1.1	0.8646091620379937	0.13543598328976866
1.11	0.8670485700003306	0.13299576192030854
1.12	0.8694440258659358	0.13059950730316444
1.13	0.8717963215428609	0.12824642726622712
1.14	0.8741062346709334	0.1259357439103689
1.15	0.8763745288788366	0.12366669335228023
1.16	0.8786019540365507	0.12143852547193895
1.17	0.8807892465032573	0.11925050366463001
1.18	0.8829371293707652	0.11710190459743301
1.19	0.8850463127025586	0.11499201797009741
1.2	0.8871174937685333	0.11292014628022606
1.21	0.8891513572755076	0.11088560459268924
1.22	0.8911485755935763	0.1088877203131942
1.23	0.8931098089783879	0.1069258329659332
1.24	0.8950357057894188	0.10499929397523874
1.25	0.8969269027043104	0.10310746645117219
1.26	0.8987840249293493	0.10124972497897619
1.27	0.9006076864061495	0.09942545541232024
1.28	0.902398490014618	0.09763405467027121
1.29	0.904157027772256	0.0958749305379223
1.3	0.9058838810298748	0.09414750147061467
1.31	0.9075796206637811	0.09245119640168528
1.32	0.9092448072645041	0.0907854545536798
1.33	0.9108799913221173	0.08914972525296615
1.34	0.9124857134082262	0.08754346774768898
