# Supplementary material for: Kapitza-resistance-like exciton dynamics in atomically flat MoSe2-WSe2 lateral heterojunction
Source: Nat Commun. 2023 Sep 21;14:5881. doi: 10.1038/s41467-023-41538-6 (PMC10514293; doi:10.1038/s41467-023-41538-6)
Supplement: Supplementary file 3 — Source Data [file 41467_2023_41538_MOESM3_ESM.zip › Data/Figure3/fig3d_iPL_un_LH.txt]

Xtip(µm)	Integrated WSe2 PL (Norm.)	Integrated MoSe2 PL (Norm.)
-0.634999999999998	0.0	0.7408109159281148
-0.604699999999994	0.0	0.6576397429203368
-0.5743999999999971	0.0	0.6214942122242346
-0.5440999999999931	0.0	0.4586255004712705
-0.5137999999999963	0.0	0.5966659693531798
-0.4834999999999994	0.0	0.5862143769049718
-0.4531999999999954	0.0	0.552159768734681
-0.4228999999999985	0.0	0.6574413332927037
-0.3925999999999945	0.0	0.6036249503263932
-0.3622999999999976	0.0	0.6561249223869418
-0.33199999999999363	0.0	0.6708901987154381
-0.30169999999999675	0.0	0.7328614365243367
-0.27139999999999986	0.0	0.7413803936841066
-0.24109999999999587	0.0	0.5589684346598899
-0.210799999999999	0.0	0.6349065557850639
-0.180499999999995	0.0	0.805691848772724
-0.1501999999999981	0.0	0.7300603029773022
-0.11989999999999412	0.0	0.8014385201743635
-0.08959999999999724	0.0	0.9089686729104463
-0.05929999999999325	0.0	0.6440410922659852
-0.028999999999996362	0.0	0.7080996015351502
0.001300000000000523	0.0	0.8756892299320655
0.03160000000000451	0.047230462065697365	0.5936817582894292
0.0619000000000014	0.04607501806750493	0.7899690338169865
0.09220000000000539	0.05442239204301169	0.9490638857403073
0.12250000000000227	0.10214317880138704	0.7867269049106284
0.15280000000000626	0.09406899752713549	0.8119739912663558
0.18310000000000315	0.06934634664665264	0.7347212191076651
0.21340000000000003	0.13973154221345674	0.760706601636541
0.24370000000000402	0.0887493038206462	0.8017190049305739
0.2740000000000009	0.1488215188015778	0.6420734214408602
0.3043000000000049	0.12922190265528682	0.6294360893782489
0.3346000000000018	0.15160301993548386	0.6140900187306768
0.3649000000000058	0.35405887378129447	0.7325026207986266
0.39520000000000266	0.27810487904399356	0.5333777438577176
0.42550000000000665	0.37353694652240893	0.6019239485964543
0.45580000000000354	0.4682737646661139	0.5963641185274339
0.4861000000000004	0.5283851428269617	0.5390483452949503
0.5164000000000044	0.5273472862109801	0.44418388453118984
0.5467000000000013	0.41259441574086825	0.3159035064623865
0.5770000000000053	0.7413850167035075	0.3584008113954652
0.6073000000000022	0.6712759377173046	0.3312521889056791
0.6376000000000062	0.6508800625863047	0.25397156256043635
0.667900000000003	0.6797070322111498	0.3288231857603727
0.6981999999999999	0.7275520123528403	0.26999201283767527
0.7285000000000039	0.8367370013782354	0.3337696408316245
0.7588000000000008	0.8352654572636967	0.3674551036728121
0.7891000000000048	0.6748579179577745	0.2782735905863196
0.8194000000000017	0.7810791668460164	0.3314719745485409
0.8497000000000057	0.5752989074196416	0.18694116378947145
0.8800000000000026	0.49426221802853215	0.2172682597070897
0.9103000000000065	0.846749055949703	0.2861500655114861
0.9406000000000034	0.8094738679479829	0.29519064347041485
0.9709000000000003	0.9106578840379828	0.20457072303736576
1.0012000000000043	0.7330336557100984	0.1337998470942189
1.0315000000000012	0.8798608766506453	0.1556508240786687
1.0618000000000052	0.6314219963713819	0.17162595788215226
1.092100000000002	0.8087680688405613	0.07165151098467099
1.122400000000006	0.8208393586497292	0.11601007105446114
1.152700000000003	0.7463249359992729	0.15914033365470412
1.183000000000007	0.722970266512134	0.08463746604822951
1.2133000000000038	0.5838953834828078	0.019908138557397675
1.2436000000000007	0.7502783171708526	0.0
1.2739000000000047	0.6809114550970042	0.0
1.3042000000000016	0.6426030284291983	0.0
1.3345000000000056	0.8034554642002025	0.0
