# Supplementary material for: Kapitza-resistance-like exciton dynamics in atomically flat MoSe2-WSe2 lateral heterojunction
Source: Nat Commun. 2023 Sep 21;14:5881. doi: 10.1038/s41467-023-41538-6 (PMC10514293; doi:10.1038/s41467-023-41538-6)
Supplement: Supplementary file 3 — Source Data [file 41467_2023_41538_MOESM3_ESM.zip › Data/Figure4/data_fig4_cap.xlsx]

## Sheet: Feuil1
Power	Power	Deff	Deff(err)	Leff	Leff(err)
µW	W.m²	cm²/s	cm2/s	nm	nm
23	5.97651e+07	1.23	0.3	55.73	25.8
50	1.29924e+08	2.1	0.4	70.99	21
100	2.59848e+08	2.86	0.8	77.7	20
150	3.89772e+08	2.97	0.8	80.28	18
300	7.79545e+08	5.25	1.2	94.22	15
400	1.03939e+09	6.58	1.5	105.86	13
500	1.29924e+09	8.32	2.1	111.71	12
1000	2.59848e+09	17.89	2.8	148.64	15
1250	3.2481e+09	23.6	3.5	167.09	15
