# Supplementary material for: Kapitza-resistance-like exciton dynamics in atomically flat MoSe2-WSe2 lateral heterojunction
Source: Nat Commun. 2023 Sep 21;14:5881. doi: 10.1038/s41467-023-41538-6 (PMC10514293; doi:10.1038/s41467-023-41538-6)
Supplement: Supplementary file 3 — Source Data [file 41467_2023_41538_MOESM3_ESM.zip › Data/Figure4/data_fig4_uncap.xlsx]

## Sheet: Feuil1
Power	Power	Deff	Deff(err)	Leff	Leff(err)
µW	W.m²	cm²/s	cm2/s	nm	nm
23	5.97651e+07	1.3	0.3	61.19	21
50	1.29924e+08	1.9	0.4	72.76	20
100	2.59848e+08	3.2	0.6	86.72	20
150	3.89772e+08	4.4	0.8	101.03	19
300	7.79545e+08	5.3	0.8	98.21	17
400	1.03939e+09	6.6	1	104.67	15
500	1.29924e+09	8.8	1.5	120.13	13
800	2.07879e+09	13.6	1.9	144.15	12
1000	2.59848e+09	16.9	2.8	152.16	12
1250	3.2481e+09	24.9	3.5	179.92	15
