# Supplementary material for: Kapitza-resistance-like exciton dynamics in atomically flat MoSe2-WSe2 lateral heterojunction
Source: Nat Commun. 2023 Sep 21;14:5881. doi: 10.1038/s41467-023-41538-6 (PMC10514293; doi:10.1038/s41467-023-41538-6)
Supplement: Supplementary file 3 — Source Data [file 41467_2023_41538_MOESM3_ESM.zip › Data/Figure1/Fig1c_typical_spectra_e_LH.txt]

Energy(eV)	WSe2 PL intensity(a.u)	MoSe2 PL intensity(a.u)
1.73537	14	12
1.73511	17	10
1.73485	15	8
1.73459	12	8
1.73434	14	9
1.73408	14	6
1.73382	11	4
1.73357	11	5
1.73331	13	8
1.73305	9	5
1.7328	14	7
1.73254	14	6
1.73228	10	6
1.73202	15	8
1.73177	15	5
1.73151	12	7
1.73125	14	8
1.731	13	5
1.73074	14	3
1.73048	18	5
1.73023	15	5
1.72997	10	6
1.72972	14	4
1.72946	16	11
1.7292	15	5
1.72895	14	7
1.72869	13	3
1.72844	16	7
1.72818	16	1
1.72793	11	7
1.72767	16	6
1.72741	15	9
1.72716	13	4
1.72691	15	2
1.72665	14	6
1.72639	18	5
1.72614	13	8
1.72588	14	6
1.72563	12	4
1.72537	16	3
1.72512	12	5
1.72487	21	5
1.72461	19	4
1.72436	18	8
1.7241	19	6
1.72385	16	4
1.72359	22	6
1.72334	22	2
1.72309	18	5
1.72283	19	2
1.72258	19	4
1.72232	18	6
1.72207	24	4
1.72182	24	4
1.72156	18	6
1.72131	25	4
1.72106	21	7
1.7208	16	3
1.72055	25	7
1.7203	18	6
1.72004	25	6
1.71979	26	7
1.71954	25	9
1.71928	18	3
1.71903	25	7
1.71878	27	7
1.71852	24	5
1.71827	21	6
1.71802	27	5
1.71777	24	8
1.71751	25	6
1.71726	23	7
1.71701	26	4
1.71676	25	5
1.7165	23	7
1.71625	30	7
1.716	24	5
1.71575	28	6
1.7155	22	5
1.71525	36	6
1.71499	25	7
1.71474	27	7
1.71449	32	10
1.71424	34	3
1.71399	34	7
1.71374	26	5
1.71349	36	3
1.71323	33	5
1.71298	34	6
1.71273	29	2
1.71248	35	4
1.71223	35	6
1.71198	32	4
1.71173	39	5
1.71148	34	5
1.71123	34	2
1.71098	36	4
1.71073	44	10
1.71048	38	3
1.71023	37	9
1.70998	40	3
1.70973	44	5
1.70948	34	7
1.70923	35	7
1.70898	35	5
1.70873	47	7
1.70848	43	7
1.70823	38	5
1.70798	44	4
1.70773	40	3
1.70748	39	7
1.70723	45	6
1.70698	41	4
1.70673	51	6
1.70648	46	4
1.70623	50	6
1.70598	54	4
1.70573	55	9
1.70549	52	6
1.70524	48	9
1.70499	64	6
1.70474	57	4
1.70449	59	7
1.70424	57	7
1.70399	60	5
1.70375	52	4
1.7035	58	2
1.70325	71	2
1.703	63	6
1.70275	60	8
1.70251	61	1
1.70226	65	7
1.70201	64	6
1.70176	72	4
1.70151	64	6
1.70127	71	6
1.70102	63	7
1.70077	67	8
1.70053	64	6
1.70028	74	9
1.70003	70	8
1.69978	68	5
1.69954	78	5
1.69929	84	6
1.69904	72	5
1.69879	82	9
1.69855	81	10
1.6983	91	7
1.69805	86	3
1.69781	92	6
1.69756	79	5
1.69731	79	6
1.69707	91	6
1.69682	82	7
1.69658	87	5
1.69633	92	7
1.69608	89	4
1.69584	94	7
1.69559	99	4
1.69535	91	7
1.6951	97	7
1.69485	98	6
1.69461	108	5
1.69436	95	8
1.69412	112	7
1.69387	104	9
1.69363	108	4
1.69338	109	4
1.69314	133	8
1.69289	115	6
1.69265	123	5
1.6924	128	9
1.69216	119	5
1.69191	122	6
1.69167	115	7
1.69142	134	10
1.69118	136	9
1.69094	146	8
1.69069	142	5
1.69045	126	7
1.6902	143	7
1.68996	154	4
1.68971	158	5
1.68947	155	12
1.68923	153	5
1.68898	157	6
1.68874	170	9
1.68849	150	10
1.68825	167	1
1.68801	165	9
1.68776	160	7
1.68752	165	9
1.68727	170	6
1.68703	185	11
1.68679	181	6
1.68654	182	5
1.6863	198	11
1.68606	200	2
1.68581	182	4
1.68557	210	6
1.68533	197	4
1.68509	216	7
1.68484	210	9
1.6846	210	8
1.68436	216	5
1.68412	222	5
1.68387	214	8
1.68363	222	8
1.68339	232	6
1.68315	245	6
1.68291	238	8
1.68266	228	3
1.68242	235	8
1.68218	242	5
1.68194	242	6
1.6817	258	8
1.68145	262	4
1.68121	255	6
1.68097	262	5
1.68073	259	8
1.68049	281	5
1.68025	273	9
1.68001	276	9
1.67976	295	7
1.67952	278	8
1.67928	285	10
1.67904	279	6
1.6788	303	9
1.67856	311	8
1.67832	299	9
1.67808	312	10
1.67784	318	6
1.6776	306	6
1.67736	326	8
1.67712	307	6
1.67687	342	13
1.67663	326	6
1.67639	326	7
1.67615	356	8
1.67591	358	7
1.67567	369	6
1.67543	350	10
1.67519	359	9
1.67495	372	8
1.67471	368	8
1.67447	374	7
1.67424	388	11
1.67399	403	5
1.67376	391	7
1.67352	399	8
1.67328	385	11
1.67304	419	4
1.6728	396	8
1.67256	415	10
1.67232	399	7
1.67208	405	6
1.67184	418	7
1.6716	429	7
1.67137	423	9
1.67113	452	7
1.67089	441	11
1.67065	450	6
1.67041	425	9
1.67017	459	8
1.66993	472	11
1.6697	468	11
1.66946	472	8
1.66922	483	8
1.66898	486	13
1.66874	463	8
1.66851	492	10
1.66827	481	8
1.66803	491	9
1.66779	486	12
1.66755	492	11
1.66732	471	6
1.66708	494	10
1.66684	505	11
1.6666	518	9
1.66637	526	13
1.66613	518	12
1.66589	497	6
1.66566	540	11
1.66542	536	11
1.66518	541	11
1.66494	534	8
1.66471	543	9
1.66447	554	11
1.66423	531	9
1.664	562	12
1.66376	529	9
1.66352	553	12
1.66329	566	14
1.66305	586	10
1.66281	555	9
1.66258	566	15
1.66234	567	9
1.66211	555	12
1.66187	580	8
1.66163	574	11
1.6614	560	6
1.66116	598	14
1.66093	585	10
1.66069	588	10
1.66046	607	8
1.66022	578	15
1.65999	594	15
1.65975	567	8
1.65951	560	12
1.65928	583	11
1.65904	596	15
1.65881	576	14
1.65857	584	13
1.65834	594	14
1.6581	572	10
1.65787	572	12
1.65763	597	14
1.6574	582	11
1.65716	578	13
1.65693	588	16
1.6567	579	13
1.65646	603	7
1.65623	560	9
1.65599	583	12
1.65576	569	12
1.65552	561	18
1.65529	592	14
1.65505	567	13
1.65482	600	9
1.65459	575	11
1.65435	560	16
1.65412	568	12
1.65389	556	12
1.65365	575	13
1.65342	570	12
1.65319	585	12
1.65295	566	13
1.65272	547	10
1.65249	544	17
1.65225	557	15
1.65202	532	16
1.65179	557	16
1.65155	539	15
1.65132	537	15
1.65109	538	14
1.65085	525	11
1.65062	534	11
1.65039	522	15
1.65016	561	15
1.64992	516	13
1.64969	540	14
1.64946	534	14
1.64923	535	12
1.649	505	12
1.64876	516	15
1.64853	527	18
1.6483	512	17
1.64807	502	20
1.64783	499	17
1.6476	487	11
1.64737	500	21
1.64714	498	15
1.64691	477	16
1.64668	489	15
1.64644	473	16
1.64621	480	13
1.64598	486	16
1.64575	452	15
1.64552	481	18
1.64529	482	18
1.64506	468	20
1.64482	458	17
1.64459	444	15
1.64436	456	27
1.64413	448	14
1.6439	453	18
1.64367	429	22
1.64344	440	22
1.64321	433	18
1.64298	444	20
1.64275	437	18
1.64252	445	20
1.64229	444	20
1.64206	434	24
1.64183	424	15
1.6416	421	22
1.64137	407	22
1.64114	414	20
1.64091	396	25
1.64068	400	20
1.64045	374	23
1.64022	402	26
1.63999	413	20
1.63976	412	23
1.63953	402	21
1.6393	400	21
1.63907	401	24
1.63884	377	22
1.63861	378	27
1.63838	373	24
1.63815	393	28
1.63792	383	26
1.63769	385	28
1.63746	404	30
1.63724	393	19
1.63701	389	28
1.63678	368	30
1.63655	379	27
1.63632	366	29
1.63609	375	22
1.63587	367	27
1.63563	350	25
1.63541	367	31
1.63518	344	26
1.63495	359	25
1.63472	370	26
1.6345	335	26
1.63427	329	27
1.63404	345	30
1.63381	343	34
1.63358	330	33
1.63335	344	31
1.63313	342	26
1.6329	346	32
1.63267	315	25
1.63244	345	30
1.63222	326	33
1.63199	334	31
1.63176	346	28
1.63153	321	35
1.63131	332	32
1.63108	326	31
1.63085	327	31
1.63063	302	34
1.6304	331	32
1.63017	312	30
1.62995	316	35
1.62972	310	35
1.62949	302	31
1.62927	314	34
1.62904	295	41
1.62881	309	35
1.62859	291	31
1.62836	303	35
1.62813	296	32
1.62791	296	39
1.62768	306	34
1.62746	309	45
1.62723	303	41
1.627	304	40
1.62678	284	40
1.62655	294	39
1.62632	290	35
1.6261	268	41
1.62587	289	43
1.62565	275	43
1.62542	279	40
1.6252	282	51
1.62497	271	47
1.62475	289	46
1.62452	256	45
1.6243	274	56
1.62407	280	47
1.62385	280	46
1.62362	282	47
1.6234	264	48
1.62317	268	51
1.62295	275	40
1.62272	256	44
1.6225	264	50
1.62227	270	45
1.62205	268	49
1.62182	250	64
1.6216	264	56
1.62137	261	54
1.62115	252	48
1.62093	238	51
1.6207	255	60
1.62048	248	58
1.62025	241	50
1.62003	229	59
1.6198	244	45
1.61958	267	54
1.61936	257	56
1.61913	238	66
1.61891	242	61
1.61869	240	52
1.61846	231	57
1.61824	240	67
1.61802	229	60
1.61779	243	60
1.61757	244	67
1.61735	234	70
1.61712	237	67
1.6169	234	67
1.61668	238	81
1.61645	222	65
1.61623	225	72
1.61601	212	70
1.61578	213	61
1.61556	238	75
1.61534	232	69
1.61512	224	84
1.61489	211	79
1.61467	225	72
1.61445	227	75
1.61423	219	79
1.614	231	81
1.61378	204	75
1.61356	204	75
1.61334	215	71
1.61312	225	88
1.61289	229	83
1.61267	230	83
1.61245	195	76
1.61223	221	80
1.61201	203	85
1.61179	217	83
1.61156	208	87
1.61134	212	94
1.61112	217	86
1.6109	201	87
1.61068	201	90
1.61046	206	92
1.61023	217	94
1.61001	206	89
1.60979	193	89
1.60957	200	95
1.60935	197	104
1.60913	194	103
1.60891	189	94
1.60869	194	95
1.60847	196	105
1.60825	207	102
1.60803	202	103
1.60781	184	105
1.60759	202	107
1.60737	195	92
1.60714	182	109
1.60692	183	115
1.6067	180	109
1.60648	192	118
1.60626	190	107
1.60604	191	125
1.60582	184	121
1.6056	186	123
1.60538	187	114
1.60516	192	115
1.60494	195	116
1.60472	187	106
1.6045	175	129
1.60428	188	118
1.60407	177	139
1.60385	189	123
1.60363	164	126
1.60341	183	125
1.60319	170	132
1.60297	191	127
1.60275	176	123
1.60253	172	123
1.60231	178	132
1.60209	175	134
1.60187	173	144
1.60166	173	143
1.60144	169	144
1.60122	185	146
1.601	171	138
1.60078	154	152
1.60056	156	131
1.60034	172	143
1.60013	167	148
1.59991	168	155
1.59969	178	156
1.59947	155	152
1.59925	164	145
1.59904	155	153
1.59881	172	159
1.5986	145	145
1.59838	150	154
1.59816	153	150
1.59794	143	150
1.59773	161	172
1.59751	157	164
1.59729	163	156
1.59707	165	166
1.59686	149	170
1.59664	157	171
1.59642	143	169
1.5962	148	181
1.59599	162	154
1.59577	146	160
1.59555	147	177
1.59534	146	178
1.59512	153	187
1.5949	155	183
1.59468	130	172
1.59447	161	177
1.59425	161	188
1.59403	145	177
1.59382	144	187
1.5936	145	190
1.59338	143	192
1.59317	134	187
1.59295	142	192
1.59274	126	198
1.59252	140	203
1.5923	144	189
1.59209	151	197
1.59187	145	188
1.59165	135	194
1.59144	136	199
1.59122	145	198
1.59101	140	196
1.59079	136	221
1.59057	136	195
1.59036	143	211
1.59015	135	200
1.58993	127	214
1.58971	125	202
1.5895	123	211
1.58928	132	207
1.58907	131	191
1.58885	135	199
1.58864	123	197
1.58842	128	201
1.58821	119	201
1.58799	131	217
1.58778	118	216
1.58756	133	209
1.58735	132	206
1.58713	140	212
1.58692	127	220
1.5867	135	222
1.58649	120	210
1.58627	125	208
1.58606	136	222
1.58585	119	210
1.58563	121	227
1.58542	114	231
1.5852	133	229
1.58499	119	220
1.58477	129	205
1.58456	130	221
1.58435	123	207
1.58413	114	224
1.58392	116	213
1.5837	111	210
1.58349	106	226
1.58328	112	231
1.58306	108	221
1.58285	113	234
1.58264	120	220
1.58242	113	219
1.58221	132	233
1.582	118	223
1.58178	122	225
1.58157	117	228
1.58136	117	225
1.58114	113	225
1.58093	110	219
1.58072	114	234
1.5805	106	208
1.58029	112	238
1.58008	119	219
1.57987	110	221
1.57965	103	210
1.57944	109	225
1.57923	110	209
1.57901	106	227
1.5788	101	202
1.57859	107	216
1.57838	105	196
1.57817	105	230
1.57795	99	209
1.57774	94	217
1.57753	107	207
1.57732	102	220
1.57711	107	201
1.57689	112	213
1.57668	105	212
1.57647	109	215
1.57626	98	213
1.57605	97	203
1.57583	114	211
1.57562	94	216
1.57541	103	212
1.5752	101	224
1.57499	103	218
1.57478	101	206
1.57457	104	211
1.57436	87	220
1.57414	93	201
1.57393	105	201
1.57372	90	198
1.57351	98	207
1.5733	90	197
1.57309	91	214
1.57288	100	188
1.57267	97	212
1.57246	85	208
1.57225	93	201
1.57204	90	192
1.57183	93	187
1.57161	100	192
1.5714	87	205
1.57119	94	194
1.57098	97	187
1.57077	95	189
1.57056	97	198
1.57035	97	197
1.57014	92	188
1.56993	89	187
1.56972	83	188
1.56951	87	197
1.5693	86	183
1.56909	86	193
1.56888	99	184
1.56867	79	183
1.56846	83	188
1.56825	81	173
1.56804	88	179
1.56784	86	181
1.56763	92	180
1.56742	78	178
1.56721	86	202
1.567	80	193
1.56679	84	184
1.56658	90	188
1.56637	79	183
1.56616	85	188
1.56595	79	192
1.56575	81	168
1.56554	70	175
1.56533	80	179
1.56512	84	178
1.56491	79	166
1.5647	82	162
1.56449	78	180
1.56428	79	173
1.56407	78	171
1.56387	63	162
1.56366	88	164
1.56345	76	159
1.56324	85	135
1.56303	78	167
1.56283	72	148
1.56262	73	146
1.56241	66	158
1.5622	78	143
1.562	66	154
1.56179	76	163
1.56158	66	156
1.56137	78	153
1.56116	65	155
1.56096	73	157
1.56075	70	148
1.56054	64	146
1.56033	76	130
1.56013	63	146
1.55992	65	138
1.55971	60	158
1.5595	76	152
1.5593	68	151
1.55909	67	140
1.55888	78	141
1.55868	71	139
1.55847	73	136
1.55826	72	145
1.55806	77	131
1.55785	76	140
1.55764	76	140
1.55744	68	136
1.55723	71	135
1.55702	71	129
1.55682	63	137
1.55661	66	116
1.5564	63	131
1.5562	70	129
1.55599	65	130
1.55579	65	129
1.55558	65	136
1.55537	57	123
1.55517	68	124
1.55496	54	124
1.55476	65	136
1.55455	69	134
1.55435	57	117
1.55414	58	127
1.55393	62	110
1.55373	67	121
1.55352	57	112
1.55332	66	126
1.55311	74	120
1.55291	61	123
1.5527	66	123
1.5525	53	118
1.55229	63	121
1.55208	62	114
1.55188	61	116
1.55168	65	101
1.55147	58	107
1.55127	62	115
1.55106	64	111
1.55085	58	103
1.55065	58	112
1.55045	57	108
1.55024	56	99
1.55004	59	112
1.54983	63	119
1.54963	59	113
1.54942	62	113
1.54922	58	109
1.54902	50	100
1.54881	55	97
1.54861	55	106
1.5484	54	95
1.5482	61	108
1.54799	62	104
1.54779	54	99
1.54759	52	93
1.54738	51	105
1.54718	56	96
1.54698	58	100
1.54677	56	91
1.54657	56	88
1.54636	46	103
1.54616	58	88
1.54596	46	90
1.54575	53	85
1.54555	53	90
1.54535	48	88
1.54515	50	96
1.54494	55	99
1.54474	50	97
1.54453	54	95
1.54433	54	95
1.54413	50	87
1.54393	56	93
1.54372	49	97
1.54352	47	92
1.54332	51	96
1.54311	52	79
1.54291	58	90
1.54271	48	91
1.54251	61	89
1.5423	52	84
1.5421	53	79
1.5419	46	91
1.5417	53	76
1.5415	52	87
1.54129	46	79
1.54109	45	73
1.54089	47	70
1.54069	48	84
1.54048	42	80
1.54028	45	76
1.54008	41	80
1.53988	39	77
1.53968	44	79
1.53948	46	78
1.53927	44	74
1.53907	47	93
1.53887	45	79
1.53867	43	74
1.53847	45	76
1.53827	51	74
1.53807	51	77
1.53786	41	81
1.53766	50	80
1.53746	41	79
1.53726	42	76
1.53706	48	73
1.53686	45	72
1.53666	42	77
1.53646	45	71
1.53626	42	68
1.53606	45	67
1.53585	41	70
1.53565	42	74
1.53545	50	70
1.53525	40	76
1.53505	33	68
1.53485	40	72
1.53465	47	61
1.53445	53	69
1.53425	40	79
1.53405	41	81
1.53385	43	70
1.53365	42	72
1.53345	47	62
1.53325	46	78
1.53305	47	66
1.53285	40	61
1.53265	38	70
1.53245	40	68
1.53225	43	63
1.53205	39	76
1.53185	39	72
1.53165	42	65
1.53145	34	59
1.53125	39	66
1.53105	34	56
1.53085	39	58
1.53066	35	70
1.53046	44	64
1.53026	42	62
1.53006	35	66
1.52986	35	56
1.52966	34	72
1.52946	31	63
1.52926	39	71
1.52906	42	64
1.52886	35	54
1.52866	35	62
1.52846	39	61
1.52827	42	65
1.52807	41	58
1.52787	36	63
1.52767	41	60
1.52747	36	57
1.52727	34	60
1.52708	37	60
1.52688	34	51
1.52668	39	49
1.52648	44	66
1.52628	37	59
1.52609	36	56
1.52589	36	54
1.52569	36	62
1.52549	35	56
1.52529	34	65
1.5251	32	56
1.5249	33	57
1.5247	33	56
1.5245	39	52
1.5243	29	52
1.52411	34	53
1.52391	38	52
1.52371	35	60
1.52351	38	59
1.52332	36	49
1.52312	39	52
1.52292	29	50
1.52272	29	45
1.52253	34	62
1.52233	46	48
1.52213	34	57
1.52194	39	55
1.52174	37	52
1.52154	31	52
1.52135	31	54
1.52115	35	49
1.52095	33	44
1.52076	30	54
1.52056	34	52
1.52036	29	49
1.52017	33	52
1.51997	35	48
1.51977	30	46
1.51958	35	48
1.51938	31	49
1.51919	37	48
1.51899	37	55
1.51879	30	52
1.5186	27	43
1.5184	30	53
1.5182	34	50
1.51801	32	50
1.51781	37	49
1.51762	31	43
1.51742	31	55
1.51723	31	50
1.51703	33	48
1.51683	34	45
1.51664	28	52
1.51644	32	42
1.51625	27	43
1.51605	31	48
1.51586	32	38
1.51566	25	45
1.51547	32	44
1.51527	28	45
1.51507	33	48
1.51488	29	35
1.51469	35	51
1.51449	28	40
1.5143	24	42
1.5141	27	45
1.51391	29	38
1.51371	24	46
1.51352	29	40
1.51332	35	46
1.51313	28	48
1.51293	25	39
1.51274	26	46
1.51254	31	49
1.51235	30	41
1.51215	26	38
1.51196	27	41
1.51177	25	32
1.51157	27	41
1.51138	34	41
1.51118	30	43
1.51099	25	39
1.5108	33	39
1.5106	29	44
1.51041	27	46
1.51021	29	46
1.51002	25	43
1.50983	28	39
1.50963	26	48
1.50944	21	36
1.50925	35	36
1.50905	25	43
1.50886	25	43
1.50867	26	42
1.50847	20	42
1.50828	29	48
1.50808	26	46
