# Supplementary material for: Kapitza-resistance-like exciton dynamics in atomically flat MoSe2-WSe2 lateral heterojunction
Source: Nat Commun. 2023 Sep 21;14:5881. doi: 10.1038/s41467-023-41538-6 (PMC10514293; doi:10.1038/s41467-023-41538-6)
Supplement: Supplementary file 3 — Source Data [file 41467_2023_41538_MOESM3_ESM.zip › Data/Figure1/Fig1g_PL_map_un_LH.txt]

Wavelength(nm)
		716.346	716.453	716.559	716.666	716.772	716.878	716.985	717.091	717.198	717.304	717.41	717.517	717.623	717.73	717.836	717.942	718.049	718.155	718.262	718.368	718.474	718.581	718.687	718.794	718.9	719.006	719.113	719.219	719.325	719.432	719.538	719.645	719.751	719.857	719.964	720.07	720.177	720.283	720.389	720.496	720.602	720.708	720.815	720.921	721.028	721.134	721.24	721.347
X(µm)		Y(µm)		µ-PL intensity(a.u)
-15.8728	-11.7326	16	11	9	7	10	4	9	10	7	8	10	8	9	6	8	8	6	5	7	5	15	8	10	11	6	5	9	5	6	6	7	8	9	8	8	6	9	6	7	7	7	4	12	7	7	14	5	6
-15.8728	-11.2357	18	16	18	11	9	11	10	12	10	8	12	10	15	8	16	9	8	12	11	11	16	5	10	6	14	12	10	11	13	17	10	13	11	16	7	14	9	13	14	13	7	11	7	15	11	11	16	10
-15.8728	-10.7387	14	28	22	23	23	19	17	20	16	18	20	23	20	23	20	23	23	20	18	21	15	22	21	21	26	23	20	22	22	22	26	26	23	20	28	21	28	26	25	27	26	24	26	28	28	27	25	31
-15.8728	-10.2417	43	48	52	55	44	46	54	51	53	54	52	54	52	50	55	51	58	54	66	56	57	60	64	68	63	62	62	67	68	71	62	64	68	69	74	78	75	82	76	76	83	77	87	87	101	93	91	88
-15.8728	-9.74478	59	50	66	52	48	54	52	60	54	56	60	59	64	64	57	54	71	69	69	63	64	65	67	69	75	72	77	74	69	75	79	74	72	86	82	89	80	94	94	89	98	94	100	105	105	104	109	118
-15.8728	-9.24781	49	45	45	46	47	49	52	53	51	57	48	50	54	53	57	58	49	57	58	50	56	59	62	66	65	63	65	77	73	78	71	67	75	70	71	78	81	71	90	84	85	98	83	96	96	92	92	98
-15.8728	-8.75084	41	47	46	48	44	48	50	46	44	51	55	48	41	45	51	49	48	46	54	49	56	57	53	62	58	58	63	59	59	68	58	62	64	73	68	79	80	72	71	71	79	77	78	81	81	80	72	83
-15.8728	-8.25388	33	29	36	35	42	41	36	42	32	30	42	36	41	36	37	40	40	39	37	41	39	45	48	44	50	48	53	50	49	50	53	47	51	50	50	55	49	59	54	65	59	59	59	65	60	60	69	67
-15.8728	-7.75691	51	48	47	53	49	49	50	51	48	43	46	52	56	45	49	49	56	55	50	56	71	59	66	67	68	64	61	64	60	64	69	75	73	71	70	68	76	82	78	75	73	72	77	85	90	78	92	86
-15.8728	-7.25995	55	54	58	54	56	54	53	62	54	58	52	61	64	62	63	64	65	56	64	65	62	53	71	63	72	82	75	71	76	80	77	62	77	84	94	79	81	71	92	91	94	85	96	91	87	93	96	98
-15.8728	-6.76298	58	53	60	70	54	55	70	69	62	68	60	60	61	67	63	68	73	64	75	74	74	71	81	79	91	80	89	82	92	86	99	89	91	91	97	95	100	96	103	106	106	104	116	101	113	120	126	130
-15.8728	-6.26602	68	68	68	69	70	74	62	64	81	74	75	70	79	76	80	83	87	88	83	91	84	86	87	89	94	86	85	99	90	105	95	103	111	104	100	111	100	123	113	109	112	121	136	126	130	124	130	129
-15.8728	-5.76905	44	46	49	45	47	45	49	55	54	47	45	39	52	49	53	56	48	59	53	60	55	57	55	52	63	55	63	63	65	69	68	62	62	65	71	72	76	77	71	77	77	62	85	83	84	76	84	86
-15.8728	-5.27209	43	49	42	43	50	48	44	47	42	49	48	49	55	44	52	47	53	55	52	44	51	55	56	58	58	61	58	70	62	63	61	52	62	61	56	66	59	66	61	79	70	63	68	77	79	79	80	87
-15.8728	-4.77512	29	28	28	32	29	22	27	29	28	29	36	26	31	27	36	31	27	29	36	38	32	29	30	29	30	38	33	42	41	35	36	37	39	37	42	43	42	35	42	43	39	49	42	42	42	66	56	58
-15.8728	-4.27816	12	12	14	12	10	12	10	10	10	13	9	12	14	12	9	11	13	9	8	13	14	9	12	14	13	14	13	13	10	14	14	10	14	11	10	16	16	14	17	16	14	19	11	13	17	13	23	15
-15.8728	-3.78119	24	23	20	23	22	17	20	23	20	19	23	20	23	18	29	23	21	32	22	20	26	27	23	24	31	28	26	30	36	28	27	32	26	30	34	27	36	32	36	41	30	38	38	36	38	37	42	34
-15.8728	-3.28423	50	47	36	48	48	42	43	49	47	42	49	44	42	51	42	51	47	56	46	63	52	52	69	54	64	63	57	54	64	55	57	65	63	72	65	62	68	67	70	69	75	75	75	89	67	82	72	82
-15.8728	-2.78726	64	61	69	74	63	64	63	61	71	72	60	69	64	71	80	80	68	79	78	69	75	91	88	86	83	108	90	90	97	87	92	88	94	108	106	96	96	112	115	97	107	114	116	115	114	124	116	128
-15.8728	-2.2903	64	58	63	60	62	63	59	60	61	57	62	66	75	67	63	61	71	74	65	65	69	70	85	79	74	75	76	79	84	79	81	92	86	86	91	98	108	104	100	96	116	98	104	106	117	119	109	126
-15.8728	-1.79333	47	38	44	54	37	54	46	45	44	43	45	43	56	50	50	47	39	46	50	50	51	55	50	50	66	57	51	63	66	60	65	62	61	55	55	64	70	70	67	78	77	73	80	73	62	84	80	80
-15.8728	-1.29636	48	38	34	40	41	41	41	41	42	48	43	42	40	49	41	47	42	43	47	47	44	48	47	47	48	55	50	50	53	52	55	61	55	57	55	53	60	60	53	67	66	71	65	65	66	63	80	71
-15.8728	-0.799399	38	44	40	40	45	45	37	42	44	47	49	47	47	49	54	49	45	56	53	54	45	51	54	53	60	59	44	53	57	62	62	55	61	76	59	66	68	75	69	75	76	70	76	63	75	72	75	80
-15.8728	-0.302434	41	41	40	43	52	44	41	43	50	51	50	46	49	40	42	50	45	53	54	51	47	56	53	58	57	60	62	49	61	60	59	70	62	68	62	71	65	79	79	72	68	72	69	69	76	79	80	84
-15.8728	0.194531	42	38	42	45	45	45	34	45	39	42	46	43	50	45	45	42	43	43	47	54	55	53	52	58	49	60	45	58	54	66	68	59	55	57	69	61	61	62	57	69	67	57	69	72	74	81	72	72
-15.8728	0.691497	28	24	19	23	25	20	26	24	22	22	19	22	26	23	19	21	24	23	24	21	29	29	24	27	29	23	28	27	29	24	24	32	26	35	34	30	33	31	41	31	31	37	38	33	34	38	35	38
-15.8728	1.18846	19	12	14	17	18	15	16	15	21	13	16	17	15	16	16	15	19	13	12	20	15	13	16	11	14	18	17	17	14	18	18	13	15	17	19	14	17	15	17	14	18	15	20	20	19	21	24	27
-15.8728	1.68543	10	14	10	12	14	13	9	8	11	12	11	7	13	10	10	10	13	12	11	11	10	10	11	14	12	12	13	9	11	11	8	13	10	14	16	8	13	14	12	12	17	11	11	15	14	14	13	12
-15.8728	2.18239	17	15	13	14	12	9	16	9	12	16	14	10	9	11	13	14	9	8	11	9	11	9	10	11	5	9	7	10	10	6	11	10	14	10	8	9	11	13	6	7	9	11	9	8	10	11	8	12
-15.8728	2.67936	15	10	9	10	9	9	9	10	8	8	9	5	8	9	9	10	9	5	10	10	6	6	9	10	10	7	7	8	8	10	7	8	10	7	12	11	10	6	6	8	6	9	8	5	5	14	8	11
-15.8728	3.17632	12	13	11	14	9	9	10	10	10	10	10	8	9	7	8	8	10	7	9	6	7	11	9	9	7	10	9	11	10	8	11	10	12	11	12	8	11	9	6	11	10	7	7	6	6	12	11	8
-15.8728	3.67329	14	14	13	8	7	14	11	11	8	7	10	5	11	9	9	3	8	8	13	6	8	7	8	9	8	6	10	9	10	9	7	10	9	6	10	3	9	12	10	9	11	8	8	8	7	8	7	5
-15.8728	4.17025	15	14	13	11	11	12	10	11	6	12	14	13	11	10	10	12	6	10	7	8	7	17	7	12	11	9	9	7	7	8	11	7	10	8	9	10	9	12	8	8	11	7	6	10	10	7	7	11
-15.8728	4.66722	14	18	12	9	10	9	13	7	8	11	9	9	10	10	9	10	6	11	12	10	10	7	3	12	8	11	7	6	11	8	11	11	8	9	9	12	8	12	11	13	11	9	7	12	10	10	6	7
-15.8728	5.16419	13	12	11	8	13	8	9	7	8	9	7	7	6	6	9	11	8	6	13	6	8	4	8	11	9	6	8	8	5	8	9	12	7	10	5	6	11	13	7	6	10	11	10	7	5	7	11	5
-15.8728	5.66115	19	10	14	11	10	13	8	9	10	9	8	7	9	8	11	11	6	12	10	7	5	0	12	8	8	9	9	8	10	8	9	7	13	8	11	8	7	8	6	10	6	9	11	8	7	8	8	10
-15.8728	6.15812	10	13	9	9	11	7	9	9	8	11	10	12	11	14	10	9	5	9	12	9	11	11	11	11	11	8	6	10	6	11	13	14	9	7	12	12	13	8	8	10	6	8	8	8	9	7	7	10
-15.8728	6.65508	16	16	10	13	11	12	5	8	7	5	11	8	10	12	11	7	11	7	13	7	10	8	7	9	12	11	9	10	7	11	10	9	13	10	11	12	8	11	9	8	9	8	13	10	9	12	7	8
-15.8728	7.15205	12	8	9	11	5	10	11	9	9	10	7	7	11	11	6	11	5	9	7	9	5	10	8	10	5	9	9	10	15	8	5	10	8	6	6	8	8	7	7	6	13	7	8	9	8	10	8	11
-15.8728	7.64901	12	11	7	6	7	5	6	0	4	8	5	5	0	7	5	3	5	7	3	3	7	3	7	9	6	4	5	6	3	4	7	1	6	5	4	5	4	5	7	5	1	7	8	6	4	5	4	8
-15.8728	8.14598	15	8	7	7	12	8	9	8	9	10	4	7	8	8	9	10	8	6	9	9	5	7	9	7	7	5	9	7	9	10	5	8	6	8	7	7	6	7	8	8	6	6	11	6	14	9	0	10
-15.8728	8.64294	12	8	9	8	6	7	8	7	5	6	8	6	5	5	8	7	4	7	6	6	7	6	4	5	5	5	6	7	3	9	4	9	5	2	7	5	8	8	9	4	7	4	4	5	4	4	6	6
-15.8728	9.13991	14	11	9	8	8	5	4	7	8	9	4	6	5	6	8	4	2	7	5	7	4	3	6	6	4	6	8	8	4	10	5	3	7	4	7	9	7	7	7	5	7	5	7	4	4	6	4	7
-15.8728	9.63687	7	9	6	7	7	6	5	5	5	4	5	0	8	4	4	4	6	6	1	6	0	5	4	6	4	5	4	4	6	6	6	5	4	4	3	3	7	8	1	4	4	1	5	6	7	4	4	4
-15.8728	10.1338	11	7	7	6	7	3	8	2	6	1	5	5	2	9	3	2	4	4	6	3	4	4	5	6	4	4	3	9	4	4	4	2	7	8	7	5	3	4	7	4	4	7	7	6	1	2	5	5
-15.8728	10.6308	10	6	9	6	7	8	3	4	9	3	6	4	7	7	5	5	3	3	6	4	7	4	4	4	6	6	6	5	3	6	5	5	3	9	7	6	5	7	4	7	5	6	8	6	5	5	6	7
-15.8728	11.1278	9	9	11	8	4	7	2	6	5	7	6	3	5	0	6	4	5	4	6	3	3	4	5	4	4	4	6	6	3	7	7	7	6	5	7	6	5	5	5	4	5	6	5	4	5	6	3	6
-15.8728	11.6247	10	6	8	7	7	7	5	6	5	4	3	8	6	6	2	4	6	5	2	3	4	7	5	4	1	6	2	6	4	6	5	6	7	7	3	5	5	6	3	4	9	4	5	0	3	5	5	3
-15.8728	12.1217	6	8	11	9	4	5	6	8	4	4	5	4	3	5	6	7	5	5	6	8	5	4	8	6	4	7	6	6	6	6	5	5	2	5	4	4	6	4	8	5	5	5	5	8	4	4	5	2
-15.8728	12.6187	8	8	7	8	5	3	6	6	4	4	4	5	5	3	5	4	7	3	4	3	3	5	6	5	1	4	5	5	4	5	3	3	3	5	3	4	3	6	1	6	5	6	2	8	6	7	3	5
-15.8728	13.1156	9	8	3	5	7	7	8	5	4	4	6	4	3	7	3	7	6	3	4	5	4	7	4	4	4	4	2	7	4	6	4	7	3	2	4	6	4	6	6	2	5	5	5	6	8	3	6	4
-15.8728	13.6126	9	9	8	5	5	4	5	5	5	8	4	4	7	4	5	1	6	6	5	3	6	5	6	4	6	5	4	7	4	4	3	1	3	3	2	6	5	3	5	3	6	6	4	2	5	8	3	4
-15.8728	14.1096	9	10	8	7	4	4	6	8	7	4	5	1	8	7	6	6	4	5	4	6	4	5	0	5	5	7	5	2	5	5	1	5	5	4	3	6	5	3	1	5	5	4	6	3	4	3	4	6
-15.8728	14.6065	9	10	9	6	9	7	5	6	5	5	6	5	3	7	8	3	6	3	3	7	5	3	8	6	4	3	4	6	5	7	6	3	5	4	6	7	3	7	4	6	3	6	6	5	7	5	8	4
-15.3758	-11.7326	15	14	12	11	11	9	11	12	10	12	12	10	7	9	12	11	13	12	6	12	8	13	12	12	17	9	9	14	16	9	14	9	13	10	16	14	11	13	13	11	12	11	13	9	12	10	11	10
-15.3758	-11.2357	20	16	14	15	14	15	13	20	11	15	12	14	12	10	11	14	15	16	14	15	14	16	8	17	13	15	12	10	14	15	13	15	16	13	13	12	10	13	12	15	13	14	16	17	16	10	15	20
-15.3758	-10.7387	14	17	11	14	10	10	9	13	6	9	9	9	8	10	11	10	5	13	11	11	7	11	11	10	11	10	6	11	11	12	10	10	6	12	10	11	11	9	12	7	14	10	9	9	10	10	13	9
-15.3758	-10.2417	15	16	12	10	12	15	14	14	9	14	8	9	10	8	11	11	9	13	13	15	13	11	14	10	11	15	10	13	10	12	15	16	13	19	9	11	11	12	14	13	13	10	16	10	14	16	15	16
-15.3758	-9.74478	20	18	11	13	13	13	14	17	8	15	11	14	4110	15	15	15	14	12	14	12	15	14	16	13	16	15	14	17	15	18	14	19	18	17	13	19	18	15	21	19	25	18	21	19	21	23	19	15
-15.3758	-9.24781	10	10	10	10	9	8	11	11	9	9	10	10	9	7	11	6	7	11	11	10	10	11	6	8	10	12	9	8	9	13	10	4	6	8	13	8	10	12	9	10	13	11	13	8	10	12	11	13
-15.3758	-8.75084	13	13	9	13	10	10	10	7	8	8	8	8	8	8	7	8	11	9	7	10	9	8	7	14	13	8	9	12	8	9	12	13	9	10	13	12	13	13	12	12	16	10	8	16	10	17	13	11
-15.3758	-8.25388	12	11	11	11	10	10	6	7	8	6	6	9	8	10	6	5	9	11	7	6	6	11	8	10	10	10	9	7	10	9	11	7	5	8	10	10	8	14	11	5	12	7	11	9	8	14	10	11
-15.3758	-7.75691	16	16	12	16	11	9	8	11	11	10	12	10	15	14	16	11	11	12	14	14	14	11	14	13	13	12	10	11	14	18	12	17	16	17	10	18	15	15	15	20	17	17	20	16	23	19	19	14
-15.3758	-7.25995	18	14	15	19	17	19	15	18	19	15	19	16	18	19	17	15	14	15	18	20	20	18	23	18	21	15	21	22	25	25	25	20	26	26	22	25	30	20	22	18	26	29	27	24	27	25	28	30
-15.3758	-6.76298	34	29	28	18	28	23	25	32	23	34	29	29	31	28	34	28	30	38	25	33	33	30	30	37	33	34	39	32	31	39	39	36	39	38	38	35	38	35	36	42	41	45	38	39	47	46	46	49
-15.3758	-6.26602	62	62	60	69	63	61	64	69	70	63	69	70	67	79	73	68	74	82	92	87	85	77	89	77	87	89	98	91	90	88	105	100	92	105	104	100	96	108	121	122	105	116	113	115	121	121	134	118
-15.3758	-5.76905	57	77	61	69	54	68	64	54	68	61	60	64	69	78	77	74	75	78	83	78	79	86	73	86	84	94	87	93	83	103	94	82	93	101	99	99	113	113	106	102	104	117	119	114	125	122	117	125
-15.3758	-5.27209	90	97	86	82	74	90	97	98	86	97	87	98	99	100	96	98	96	105	110	105	110	113	102	105	112	121	118	125	135	128	128	122	137	120	151	141	149	132	148	148	143	157	150	157	155	167	167	165
-15.3758	-4.77512	59	58	46	49	55	41	61	54	50	51	54	50	48	60	60	62	57	61	65	64	62	58	62	66	68	71	68	85	78	68	78	66	70	79	80	77	87	80	85	71	84	82	97	101	91	89	104	89
-15.3758	-4.27816	26	23	21	16	21	25	17	27	22	23	23	20	21	19	25	23	19	22	29	22	21	21	23	26	28	20	20	30	27	27	28	31	24	28	33	38	30	31	32	31	38	35	30	36	35	35	35	38
-15.3758	-3.78119	43	56	47	50	50	56	49	56	48	55	52	53	61	67	59	56	56	50	61	63	75	62	64	63	57	68	74	70	64	58	68	70	81	83	72	86	80	82	85	78	85	90	92	81	100	87	100	95
-15.3758	-3.28423	78	78	66	71	77	78	75	67	87	86	90	86	83	87	85	86	96	88	96	85	104	97	97	92	109	116	110	113	106	115	114	127	123	128	123	135	126	127	125	138	132	141	141	131	148	157	146	143
-15.3758	-2.78726	62	64	72	64	68	65	68	66	69	71	74	71	66	67	70	82	79	75	84	84	74	79	87	89	90	90	74	96	92	103	101	90	105	94	98	100	107	106	117	109	120	115	114	125	114	128	118	122
-15.3758	-2.2903	50	50	49	57	52	52	58	53	48	55	57	57	55	64	51	62	61	65	58	73	58	67	71	65	71	62	76	80	83	81	79	88	79	89	82	88	82	76	77	86	94	93	100	101	98	104	88	102
-15.3758	-1.79333	67	68	78	72	79	74	72	77	70	81	87	78	86	76	86	99	89	94	90	100	90	86	92	105	99	103	94	101	105	115	108	123	108	118	111	111	139	127	131	135	135	150	145	134	136	130	144	151
-15.3758	-1.29636	80	84	84	91	87	83	90	88	101	85	95	107	87	101	107	106	110	109	121	115	116	117	123	124	119	134	123	120	126	130	149	149	141	134	145	135	132	152	140	168	163	145	170	162	170	167	168	184
-15.3758	-0.799399	86	87	83	92	82	77	79	89	83	82	96	82	101	92	93	95	111	100	102	97	114	115	111	103	111	104	109	119	124	126	126	126	126	141	132	140	159	147	143	150	156	146	140	156	153	165	167	173
-15.3758	-0.302434	76	68	75	71	70	84	78	82	77	87	77	78	79	82	81	92	96	94	96	96	105	101	94	91	106	119	96	113	107	102	113	118	110	115	122	120	118	132	125	145	133	131	135	131	153	150	145	162
-15.3758	0.194531	79	64	73	72	69	68	79	73	74	78	81	85	89	87	83	87	92	87	82	101	99	97	90	101	97	107	118	103	100	107	102	109	104	121	127	119	126	121	132	134	124	134	131	137	138	138	145	141
-15.3758	0.691497	43	50	42	52	46	39	38	46	44	42	51	39	45	51	44	45	51	46	58	56	49	60	49	53	53	52	58	64	62	63	60	51	56	64	68	63	63	70	74	70	68	65	71	74	68	78	78	79
-15.3758	1.18846	20	18	14	16	15	18	14	15	19	13	16	13	18	20	13	15	22	17	23	18	12	15	22	17	15	20	16	18	16	25	17	21	19	24	21	14	20	20	19	23	19	22	20	24	22	23	22	26
-15.3758	1.68543	12	13	11	13	9	12	5	9	9	11	10	6	7	8	9	5	12	7	6	6	5	8	11	11	10	8	10	11	8	8	8	10	9	12	8	12	8	10	8	5	11	8	4	6	13	11	9	10
-15.3758	2.18239	13	14	15	15	10	4	12	13	8	13	12	6	9	5	12	8	9	7	5	9	8	10	6	9	7	9	8	10	8	7	9	9	7	10	7	8	13	9	8	12	10	14	11	9	9	10	9	8
-15.3758	2.67936	16	13	11	10	8	11	9	10	11	9	9	10	7	7	8	12	10	8	12	8	8	9	7	8	8	10	12	6	5	8	8	12	8	9	4	8	10	12	12	5	12	9	11	12	10	12	8	6
-15.3758	3.17632	14	12	12	10	12	12	7	8	11	11	9	10	9	6	6	8	8	6	8	11	10	7	8	7	10	7	10	8	8	10	7	11	10	10	12	7	7	13	9	6	8	13	10	9	5	8	14	6
-15.3758	3.67329	13	12	12	12	10	9	8	8	8	11	8	5	11	8	6	7	9	9	6	5	9	9	8	8	8	9	3	11	9	8	9	6	4	4	10	8	7	10	10	7	6	9	10	6	7	5	5	8
-15.3758	4.17025	16	11	16	15	11	9	9	12	11	11	7	10	9	10	9	4	9	16	6	10	13	8	11	5	12	7	8	6	8	9	7	10	11	7	6	11	7	9	10	8	10	10	7	13	6	6	9	6
-15.3758	4.66722	12	14	11	9	8	6	11	11	8	6	11	12	10	7	7	9	11	10	5	9	10	7	7	8	9	7	10	11	7	9	6	9	10	12	9	11	10	10	7	7	10	7	10	9	6	7	9	10
-15.3758	5.16419	10	13	13	7	11	7	5	13	11	13	10	9	9	5	8	8	11	9	7	8	10	7	7	7	7	9	9	8	7	11	10	13	10	9	7	9	8	12	11	6	11	10	12	6	8	9	6	12
-15.3758	5.66115	15	10	12	15	10	12	13	6	8	11	7	4	8	11	10	12	7	13	5	11	8	9	5	9	8	8	8	6	7	11	4	6	7	11	8	11	6	13	11	10	6	10	9	9	14	13	10	12
-15.3758	6.15812	14	15	11	12	10	7	8	13	7	7	10	9	10	11	3	8	13	11	10	10	12	8	11	9	9	8	10	12	10	10	11	11	12	12	8	7	10	8	17	11	7	14	12	11	10	9	12	9
-15.3758	6.65508	14	17	10	9	12	8	9	8	12	13	15	9	7	11	10	10	9	6	11	9	8	10	12	7	14	8	9	9	9	6	10	6	10	8	9	11	7	9	10	8	13	10	6	11	10	8	13	9
-15.3758	7.15205	12	9	11	9	9	10	8	7	6	7	9	8	11	10	9	11	7	11	8	8	3	10	11	7	10	7	9	11	12	5	7	7	7	7	7	10	5	6	8	8	7	14	11	10	8	8	8	12
-15.3758	7.64901	10	9	9	10	6	7	7	3	5	5	5	7	3	3	2	5	9	6	6	6	7	5	3	0	7	4	4	5	5	6	6	9	6	5	6	6	6	7	4	8	2	7	7	7	4	7	6	5
-15.3758	8.14598	12	16	15	14	10	9	13	11	9	10	14	10	15	14	13	11	8	8	12	11	12	10	10	8	14	10	10	10	16	12	8	8	10	10	9	9	12	7	6	9	12	12	8	16	8	9	6	11
-15.3758	8.64294	12	11	8	9	10	7	5	5	6	10	7	7	11	6	7	4	4	6	6	8	6	10	6	6	5	6	5	3	8	6	4	5	6	5	3	4	6	6	4	8	12	4	5	4	4	8	7	6
-15.3758	9.13991	8	9	10	8	4	6	4	6	5	8	6	8	7	3	5	6	3	2	6	5	4	5	5	7	5	7	4	6	2	1	6	5	7	10	5	5	4	6	8	4	4	8	2	6	7	5	7	8
-15.3758	9.63687	11	6	7	4	4	6	9	7	6	6	4	3	1	6	2	5	5	5	3	3	4	4	4	6	6	6	7	4	2	3	8	5	5	6	3	2	4	8	2	5	1	2	5	4	8	4	4	5
-15.3758	10.1338	9	10	9	7	5	8	8	10	1	6	6	6	6	6	6	8	6	5	2	7	3	3	8	6	7	3	6	6	4	7	6	4	7	4	3	4	6	5	3	8	5	7	7	1	3	4	4	3
-15.3758	10.6308	11	6	4	7	5	4	6	6	6	5	6	5	5	5	2	4	3	3	5	2	3	8	3	2	2	2	4	2	4	6	7	5	4	3	3	4	4	1	2	3	4	8	4	5	4	3	2	6
-15.3758	11.1278	8	8	8	5	7	3	4	4	4	5	6	3	3	2	5	11	4	4	3	5	3	3	4	1	6	5	7	6	2	8	6	6	5	3	9	1	4	4	4	1	3	7	1	6	3	5	4	4
-15.3758	11.6247	9	9	4	7	7	5	1	8	6	4	4	3	6	3	4	4	6	4	5	1	6	4	5	4	6	4	3	4	1	6	5	4	5	4	5	5	3	4	3	6	2	8	3	4	8	6	4	6
-15.3758	12.1217	10	10	8	5	5	2	6	4	6	0	3	5	3	1	7	5	3	2	4	3	5	4	4	5	6	6	4	6	6	-1	3	3	4	1	1	4	0	4	3	4	3	5	2	5	4	5	2	5
-15.3758	12.6187	9	9	5	5	6	5	7	7	4	9	5	4	7	1	4	6	5	6	4	6	0	5	4	3	3	6	5	2	3	-1	7	3	2	4	7	3	7	3	3	4	7	6	3	3	6	5	6	0
-15.3758	13.1156	10	9	7	3	3	4	3	4	6	4	3	6	4	8	2	2	3	4	3	3	3	2	3	2	5	5	3	3	1	3	1	5	2	5	2	6	2	8	3	4	6	3	3	7	5	7	1	8
-15.3758	13.6126	10	7	4	6	6	6	4	6	5	7	4	6	3	6	3	6	6	4	4	5	3	3	4	3	5	5	5	1	2	5	7	4	6	4	2	6	4	6	3	5	2	5	3	4	4	6	5	7
-15.3758	14.1096	10	11	6	7	6	2	6	6	7	6	2	5	1	5	5	4	6	7	5	4	2	7	4	4	5	7	5	2	3	4	4	-1	8	6	3	5	3	8	4	7	3	5	2	8	4	4	4	4
-15.3758	14.6065	12	6	8	6	5	4	4	6	6	6	6	4	3	6	7	6	7	3	6	4	2	6	4	6	6	9	4	6	8	4	5	2	5	5	4	4	5	8	6	4	5	5	6	6	3	5	3	6
-14.8789	-11.7326	22	22	12	17	13	15	14	12	12	16	11	13	12	12	9	8	12	12	17	13	10	12	18	15	12	11	13	14	15	15	9	10	12	11	9	14	18	11	16	13	12	15	12	10	10	16	18	12
-14.8789	-11.2357	16	16	13	12	14	8	12	15	11	14	10	11	11	10	11	12	16	9	11	13	11	11	9	13	14	6	12	12	11	13	12	11	11	13	14	18	11	18	13	16	10	13	15	12	13	16	13	12
-14.8789	-10.7387	16	11	10	10	14	14	12	11	13	12	9	9	8	7	11	11	15	11	12	9	8	10	10	14	10	14	5	5	15	12	10	9	12	12	8	12	11	10	14	12	10	14	13	12	11	11	13	13
-14.8789	-10.2417	15	13	10	14	9	8	10	9	7	8	13	10	9	12	9	7	6	5	6	9	9	10	8	8	7	5	7	8	8	9	9	8	7	8	11	7	10	9	7	10	8	10	8	10	7	3	8	4
-14.8789	-9.74478	12	9	6	5	5	5	3	2	7	6	6	7	3	8	7	5	3	5	5	7	8	4	7	5	4	4	4	9	10	6	10	4	4	5	6	9	6	7	6	6	8	5	6	5	6	6	4	5
-14.8789	-9.24781	8	10	6	8	7	4	6	5	6	5	5	7	4	5	4	6	6	8	3	4	6	6	7	7	3	7	7	4	6	6	6	6	6	7	4	7	8	5	5	5	6	7	6	5	6	7	5	8
-14.8789	-8.75084	7	8	10	8	6	4	5	6	3	8	6	6	5	3	4	3	4	5	4	4	6	6	5	3	3	7	3	2	4	4	5	8	6	6	5	6	5	4	5	8	5	6	6	6	4	4	3	5
-14.8789	-8.25388	9	10	5	7	6	7	6	5	7	3	6	7	2	6	7	1	5	0	7	2	4	5	5	3	5	6	7	4	2	6	3	3	7	4	5	6	6	3	4	4	8	3	5	6	5	8	7	5
-14.8789	-7.75691	9	6	9	8	6	6	7	6	7	8	6	6	6	4	6	7	7	4	5	4	12	4	2	2	4	7	5	6	3	3	5	5	5	3	7	2	4	3	3	5	6	3	4	4	2	7	6	5
-14.8789	-7.25995	8	6	9	8	8	6	4	7	9	6	5	2	3	4	3	6	5	7	8	7	4	8	-2	5	6	3	8	5	8	6	5	5	6	5	6	6	7	5	7	6	7	7	5	4	7	7	6	8
-14.8789	-6.76298	21	18	14	14	13	14	19	14	14	15	16	12	11	17	15	16	18	13	14	13	15	14	16	21	15	18	20	21	17	17	18	18	20	25	16	22	18	22	18	23	18	18	22	27	18	23	20	22
-14.8789	-6.26602	69	75	75	81	86	89	85	80	87	81	87	98	90	86	90	102	97	103	92	97	102	110	111	113	112	128	111	127	113	125	124	119	131	142	129	146	125	141	136	142	145	143	155	157	156	152	162	179
-14.8789	-5.76905	93	87	86	94	98	93	92	93	94	95	105	96	112	107	102	123	100	104	108	125	121	122	120	116	134	124	136	133	126	130	130	140	153	138	153	163	153	164	155	165	181	164	174	185	185	176	188	195
-14.8789	-5.27209	95	105	94	106	92	98	110	97	95	97	102	119	112	116	105	110	111	121	127	111	116	126	127	137	153	136	137	146	151	155	147	154	155	162	157	147	177	167	174	160	185	193	176	194	194	206	192	187
-14.8789	-4.77512	83	95	88	88	85	103	102	89	104	96	96	100	104	108	113	108	122	127	126	114	122	119	131	120	126	126	143	111	139	128	143	138	134	161	147	153	147	152	156	163	163	170	178	160	151	180	184	170
-14.8789	-4.27816	78	85	90	84	87	87	74	90	85	86	101	91	86	98	102	98	100	109	108	100	101	114	110	103	110	110	110	118	133	123	122	141	126	127	139	128	132	142	149	130	137	152	146	152	145	144	155	172
-14.8789	-3.78119	85	87	81	77	84	88	82	75	90	87	94	80	84	94	93	106	106	104	100	105	120	100	97	113	117	120	110	126	127	125	120	121	129	128	144	142	143	135	136	138	142	132	150	157	160	148	158	160
-14.8789	-3.28423	68	61	60	71	54	69	73	70	60	72	67	80	71	69	71	74	86	77	76	86	80	83	90	82	73	76	92	93	96	92	93	110	108	106	109	116	102	107	107	103	121	123	113	118	112	130	131	129
-14.8789	-2.78726	48	55	48	57	54	54	57	49	52	52	56	61	54	62	51	63	62	59	63	67	64	61	72	66	69	67	70	82	75	70	79	83	81	81	86	77	84	87	82	93	86	85	97	93	94	96	110	91
-14.8789	-2.2903	32	31	33	30	30	36	34	34	33	29	40	37	30	40	29	43	40	39	37	33	38	44	40	39	45	43	36	40	48	45	53	48	48	43	40	47	60	52	59	52	53	57	55	61	61	49	68	71
-14.8789	-1.79333	86	77	83	77	80	73	80	86	84	88	101	86	90	77	97	92	87	93	90	100	102	101	112	111	111	104	115	114	119	118	124	119	123	124	130	125	140	136	136	156	140	148	146	156	150	160	152	158
-14.8789	-1.29636	118	118	101	130	123	126	134	126	107	131	126	145	138	143	134	152	157	146	144	152	147	147	159	168	152	165	156	172	169	182	183	180	184	188	199	197	197	210	208	205	202	226	239	228	218	244	233	238
-14.8789	-0.799399	108	97	107	118	109	106	109	124	123	128	122	123	127	128	124	128	139	135	132	145	143	144	150	156	164	151	146	150	164	177	177	171	165	176	191	195	174	191	199	193	191	192	204	190	206	226	219	217
-14.8789	-0.302434	128	128	118	123	129	134	124	130	136	135	145	146	138	144	154	150	157	156	163	166	155	165	172	166	181	175	184	181	199	207	224	200	194	216	209	228	224	220	223	215	224	260	234	254	252	253	252	246
-14.8789	0.194531	96	105	113	95	103	94	109	100	107	111	113	116	116	108	134	124	131	130	128	120	130	129	124	135	129	136	140	159	156	154	152	165	154	171	162	169	167	178	169	187	185	184	186	186	205	189	202	215
-14.8789	0.691497	70	75	79	82	73	82	79	80	69	78	78	85	81	86	91	80	81	93	95	98	95	105	98	100	100	98	105	99	119	106	112	110	115	122	112	125	120	131	124	133	129	142	129	145	141	141	133	154
-14.8789	1.18846	44	39	39	41	39	36	40	45	46	49	47	46	42	42	41	41	50	47	45	54	57	43	52	50	54	51	51	55	52	53	55	60	57	60	57	61	59	59	70	63	59	78	70	73	72	73	80	72
-14.8789	1.68543	24	18	20	12	16	21	21	22	17	15	20	21	22	23	17	19	14	19	20	17	20	26	22	28	19	16	16	22	20	19	23	24	24	25	23	30	19	27	26	32	33	22	20	26	33	32	30	35
-14.8789	2.18239	14	13	10	11	18	10	12	12	11	16	11	17	9	15	13	13	12	15	14	11	9	16	12	14	10	11	10	7	15	18	11	13	13	16	18	16	12	12	13	12	14	12	14	12	17	18	13	13
-14.8789	2.67936	17	14	10	9	11	11	10	10	9	13	6	11	12	10	12	8	8	8	12	9	11	13	12	8	8	9	10	10	11	11	7	5	7	13	10	13	10	11	8	11	9	11	10	14	10	11	11	14
-14.8789	3.17632	17	13	11	11	11	11	8	7	8	7	8	12	10	9	10	11	9	8	10	9	16	8	6	12	12	10	11	7	9	7	7	8	7	8	7	15	9	9	1	11	7	11	10	11	7	11	10	9
-14.8789	3.67329	14	9	11	12	12	10	9	11	6	13	7	11	7	10	10	9	8	6	13	7	5	9	8	8	7	9	8	5	10	6	7	7	4	10	7	8	8	8	11	9	6	7	8	6	5	10	5	8
-14.8789	4.17025	11	10	12	8	11	10	9	11	4	6	7	8	8	5	6	9	9	7	7	5	8	6	8	7	10	6	5	7	6	7	6	10	10	8	11	6	5	8	11	5	9	10	7	6	6	10	9	9
-14.8789	4.66722	14	10	15	9	10	10	11	7	11	7	7	14	9	7	8	10	7	7	9	9	9	7	8	10	6	6	12	8	8	12	12	8	5	8	9	8	16	8	8	7	8	7	10	8	6	10	10	8
-14.8789	5.16419	11	13	10	8	10	9	11	11	13	10	5	10	7	6	9	9	9	8	8	8	10	10	11	13	12	9	7	9	8	11	8	10	9	10	8	12	8	9	5	6	7	7	7	9	11	8	8	11
-14.8789	5.66115	12	9	12	10	10	11	10	8	8	9	11	11	9	7	8	8	11	9	6	9	8	10	8	8	9	6	11	8	12	7	10	9	13	7	10	9	9	9	8	7	13	7	9	11	6	12	9	7
-14.8789	6.15812	15	11	10	12	11	12	12	8	8	9	8	8	6	11	13	9	6	5	10	7	9	9	8	8	5	8	8	10	10	14	11	7	10	9	9	7	10	11	9	9	12	8	5	8	14	8	6	11
-14.8789	6.65508	13	13	11	12	12	12	13	10	7	10	8	11	9	7	11	11	11	9	8	11	11	7	7	11	9	8	7	8	7	8	6	10	9	8	9	8	11	7	9	8	14	9	11	7	8	13	8	7
-14.8789	7.15205	11	12	15	10	6	5	10	12	7	9	10	6	2	7	11	13	9	10	10	7	9	9	7	6	8	9	9	7	7	11	7	9	6	9	10	6	8	11	7	9	6	5	8	7	10	7	4	10
-14.8789	7.64901	8	10	9	10	3	5	9	5	6	7	5	8	4	6	6	7	5	3	10	6	7	3	3	7	6	7	4	7	5	9	3	5	7	5	6	6	7	8	7	4	6	6	4	6	6	4	6	6
-14.8789	8.14598	15	11	14	9	6	4	8	9	10	12	10	9	8	9	11	8	7	7	12	8	7	8	12	8	8	3	6	9	4	9	9	5	9	8	9	8	4	12	5	6	11	7	7	9	6	7	7	7
-14.8789	8.64294	14	11	9	7	10	12	8	7	5	6	11	10	10	10	10	7	8	12	11	3	10	8	8	11	12	9	7	8	6	6	8	9	17	7	8	6	6	9	8	9	10	8	8	8	7	6	10	6
-14.8789	9.13991	11	10	9	11	5	7	4	7	7	5	8	7	5	9	7	8	6	2	3	7	6	6	7	6	5	5	1	7	7	4	9	3	6	6	4	5	6	6	8	5	4	6	4	8	3	6	4	6
-14.8789	9.63687	14	10	10	8	6	5	6	8	2	7	7	6	3	5	4	6	6	5	6	7	7	2	9	8	7	6	5	8	4	3	7	2	5	8	7	2	4	6	8	7	8	5	3	5	6	6	8	6
-14.8789	10.1338	8	9	7	10	7	6	5	7	5	6	6	4	7	2	5	5	5	2	6	9	5	4	6	6	4	3	6	4	5	5	6	6	6	5	1	4	2	6	5	5	3	6	4	6	5	6	8	4
-14.8789	10.6308	8	9	6	9	5	8	6	5	7	6	3	5	6	4	4	1	1	5	5	7	6	6	4	6	5	4	3	6	3	7	6	7	5	8	7	3	6	4	5	10	4	6	2	3	5	4	8	5
-14.8789	11.1278	10	7	6	7	5	8	6	7	7	8	5	3	3	5	1	6	5	3	3	2	2	5	3	10	6	4	5	5	6	6	3	6	6	4	6	4	5	4	7	4	4	3	5	4	7	4	3	3
-14.8789	11.6247	9	8	8	8	3	8	4	9	5	4	3	6	4	5	2	4	8	5	4	5	3	4	7	6	7	2	7	2	6	6	6	3	4	6	8	6	5	6	4	6	6	6	3	8	7	8	5	6
-14.8789	12.1217	13	10	12	7	7	9	6	8	6	3	6	6	6	6	5	7	8	7	5	8	7	5	8	7	7	7	4	3	6	3	5	7	6	6	6	8	6	7	7	3	6	2	2	4	4	6	6	3
-14.8789	12.6187	10	6	8	6	9	6	7	5	8	5	4	6	7	5	2	5	2	9	2	6	9	4	9	3	1	10	3	6	3	2	6	10	6	6	5	5	4	7	8	3	5	1	4	7	2	6	6	7
-14.8789	13.1156	11	11	6	8	6	7	5	4	6	7	10	5	4	6	1	5	5	8	5	5	5	9	4	8	4	2	7	9	2	6	5	6	6	6	5	8	7	7	6	3	10	5	4	2	5	7	7	8
-14.8789	13.6126	13	10	3	10	8	6	6	3	5	6	5	6	4	3	8	2	2	2	2	7	5	7	3	4	5	7	5	7	4	5	6	4	7	5	2	3	3	3	6	4	5	4	4	3	5	4	5	5
-14.8789	14.1096	6	9	7	7	6	6	6	7	6	5	5	3	6	7	3	6	3	7	4	5	3	5	5	6	5	5	4	5	5	5	7	4	5	2	4	4	3	6	4	7	4	1	5	4	5	4	4	5
-14.8789	14.6065	7	8	7	8	5	5	3	3	3	4	4	1	3	2	4	3	2	3	2	5	2	3	7	3	5	3	4	4	2	4	1	4	3	4	5	6	5	4	6	2	2	4	5	5	1	4	5	3
-14.3819	-11.7326	13	12	13	14	14	12	11	6	13	10	10	10	14	10	8	12	10	10	11	7	7	9	13	10	7	4	7	10	5	7	13	12	10	11	7	14	10	11	8	9	8	9	10	14	12	9	10	10
-14.3819	-11.2357	12	13	9	10	7	8	9	9	6	8	9	2	5	8	8	10	12	7	7	9	9	10	4	8	1	5	10	8	6	9	10	7	10	4	9	10	9	8	10	6	6	10	12	8	6	7	7	6
-14.3819	-10.7387	12	9	11	10	11	8	7	7	8	6	7	4	9	8	7	8	7	6	8	7	9	7	6	11	4	4	5	8	7	6	4	7	7	7	8	9	7	10	7	10	6	6	5	9	11	11	9	4
-14.3819	-10.2417	10	5	7	9	6	8	7	8	5	7	6	4	4	7	6	6	7	6	8	7	9	7	5	5	7	7	5	3	7	6	7	6	8	8	6	8	2	6	5	4	4	5	4	8	3	8	6	8
-14.3819	-9.74478	7	4	7	6	5	3	6	6	5	4	5	7	6	4	5	3	5	5	7	7	4	6	3	6	4	2	3	3	2	4	5	6	3	3	4	3	3	5	4	6	7	4	6	4	5	5	3	7
-14.3819	-9.24781	9	11	6	7	7	4	7	6	5	5	6	5	4	7	2	6	3	3	3	6	5	8	5	2	2	4	3	3	5	3	7	9	4	5	5	2	8	5	2	5	3	3	4	4	4	3	4	3
-14.3819	-8.75084	10	9	5	8	3	5	5	7	4	6	6	4	7	6	5	6	5	3	8	4	4	6	2	3	7	7	7	4	7	6	7	5	3	4	7	6	4	4	5	3	5	8	6	3	3	5	6	7
-14.3819	-8.25388	10	6	3	4	0	3	5	2	2	3	4	4	2	0	3	2	2	2	3	4	2	3	6	3	3	1	3	4	5	3	4	3	3	3	2	5	4	1	2	2	2	4	5	1	5	4	2	4
-14.3819	-7.75691	6	8	8	8	6	3	4	5	5	3	5	1	3	3	2	4	3	1	5	4	5	4	5	-1	7	5	5	6	5	2	7	3	5	2	8	3	5	6	2	5	1	2	5	4	4	4	2	6
-14.3819	-7.25995	10	7	10	2	8	6	2	7	3	7	3	1	6	4	3	5	1	6	3	7	8	4	7	4	6	6	3	6	5	6	3	4	3	4	6	3	7	4	4	5	3	2	4	5	4	4	8	4
-14.3819	-6.76298	13	13	13	10	12	14	12	12	16	9	10	10	11	12	6	10	10	13	12	11	6	10	11	14	10	14	7	11	13	12	15	14	12	9	16	12	11	15	14	14	12	14	15	15	18	10	18	21
-14.3819	-6.26602	78	69	67	76	81	81	69	67	69	63	84	83	78	91	86	82	86	82	94	99	106	102	98	94	87	108	98	104	93	111	120	114	113	115	119	102	124	127	122	124	131	125	126	128	151	141	152	149
-14.3819	-5.76905	100	105	100	102	99	108	110	110	116	113	124	115	118	114	120	120	126	120	127	124	123	120	138	149	150	151	153	152	150	155	150	154	167	164	188	182	170	190	167	188	184	197	188	202	200	224	204	210
-14.3819	-5.27209	116	136	130	123	123	124	134	135	147	139	139	149	144	152	146	154	166	176	177	169	168	175	181	177	166	178	200	186	191	189	208	203	212	216	203	214	230	217	223	237	229	244	256	257	257	238	262	264
-14.3819	-4.77512	94	98	92	102	99	106	100	93	107	114	109	114	106	110	125	123	121	125	136	117	133	134	130	141	134	143	147	175	151	160	163	165	171	164	165	172	177	180	192	181	194	175	200	195	195	216	200	195
-14.3819	-4.27816	81	87	71	80	90	90	76	93	93	82	98	103	89	85	94	104	107	100	103	109	108	114	115	103	103	116	127	100	109	131	130	123	121	130	128	131	131	128	145	139	154	151	147	161	162	165	158	164
-14.3819	-3.78119	124	117	115	127	111	112	122	127	123	122	123	133	124	125	121	134	147	153	150	154	145	158	144	144	163	159	161	163	173	179	182	187	177	182	184	182	185	177	199	204	208	201	218	213	218	204	209	231
-14.3819	-3.28423	76	75	81	76	76	79	70	81	81	78	82	82	84	83	95	92	94	95	96	101	102	92	111	103	112	97	95	120	107	114	121	119	119	113	124	122	130	131	124	139	134	150	154	142	160	137	147	155
-14.3819	-2.78726	49	44	48	46	41	41	49	46	57	48	48	56	55	44	52	59	49	49	52	55	60	48	63	58	62	58	64	72	66	63	68	59	63	72	75	78	81	76	66	84	79	79	68	89	87	102	96	93
-14.3819	-2.2903	17	18	16	15	13	12	15	18	16	15	16	9	18	16	17	15	16	20	16	13	25	14	17	18	21	18	16	19	20	18	23	22	22	20	24	21	21	20	18	21	25	27	24	21	22	25	23	23
-14.3819	-1.79333	41	37	33	47	37	41	46	38	42	45	49	39	40	49	43	55	44	53	49	42	42	52	59	43	52	52	49	56	56	62	64	55	62	59	61	64	60	62	66	72	68	70	67	75	69	65	71	74
-14.3819	-1.29636	79	83	86	82	95	88	95	85	95	84	89	86	100	98	104	104	99	106	104	105	118	97	105	109	117	116	121	122	130	130	134	117	134	125	127	139	140	139	139	154	154	156	176	169	162	174	183	175
-14.3819	-0.799399	96	81	96	95	102	99	92	92	105	97	109	108	111	113	108	119	124	107	104	119	124	126	125	123	131	122	143	126	141	149	150	139	155	149	156	163	167	169	168	158	180	163	188	188	203	187	196	189
-14.3819	-0.302434	108	108	112	120	106	108	114	118	119	118	140	125	128	120	126	128	144	140	133	138	160	151	144	154	154	157	159	172	177	165	174	174	174	193	189	191	204	196	197	198	208	217	212	219	224	222	221	218
-14.3819	0.194531	90	98	78	82	97	77	101	94	108	98	97	89	97	107	115	105	108	99	111	113	117	133	122	128	120	128	135	127	127	131	151	130	150	140	158	153	146	154	156	163	165	162	171	174	173	186	189	191
-14.3819	0.691497	39	45	40	47	39	41	42	43	45	36	43	53	48	57	52	48	55	50	41	56	48	52	51	51	64	59	57	68	62	55	64	63	68	61	58	67	70	67	65	80	77	75	84	65	80	76	83	78
-14.3819	1.18846	19	15	20	15	19	15	16	17	15	18	16	18	20	18	22	21	18	16	14	20	15	25	19	18	21	21	24	21	22	25	19	21	20	23	18	24	31	30	29	27	25	22	32	27	26	27	23	28
-14.3819	1.68543	20	15	19	19	18	16	16	13	16	16	10	18	15	15	12	16	21	13	14	20	16	16	19	18	19	29	12	17	24	18	17	19	23	22	16	24	18	24	22	14	16	23	26	27	25	17	26	28
-14.3819	2.18239	25	29	26	22	19	23	19	18	23	22	23	20	20	22	18	20	24	23	26	25	28	27	26	22	27	20	28	23	23	28	34	33	28	33	33	28	29	36	32	33	29	31	32	28	31	42	35	35
-14.3819	2.67936	18	18	14	19	16	18	15	18	21	13	17	16	15	19	14	22	20	13	21	20	15	16	18	21	16	16	19	20	18	19	20	23	16	19	24	20	20	22	24	23	19	21	24	25	29	24	23	30
-14.3819	3.17632	11	14	11	7	13	11	6	10	9	16	13	10	13	9	11	10	11	8	12	5	10	11	9	10	10	11	8	11	10	12	13	13	10	16	9	13	10	14	11	12	11	14	12	10	13	11	8	11
-14.3819	3.67329	16	14	8	9	7	10	10	7	9	10	9	11	11	5	12	6	9	11	7	8	10	11	7	9	8	8	9	9	11	8	7	13	10	7	6	7	12	8	6	10	11	8	8	11	12	11	10	6
-14.3819	4.17025	12	14	13	7	11	9	7	8	8	11	5	13	10	8	7	5	7	8	6	7	5	7	9	7	8	8	5	5	5	8	9	8	7	6	6	9	8	10	6	9	6	4	10	6	9	11	6	14
-14.3819	4.66722	11	9	10	11	6	8	7	10	6	7	6	10	7	4	8	9	6	9	8	9	8	8	11	5	10	13	7	12	9	7	10	8	12	9	9	7	9	6	9	4	9	11	9	8	8	8	8	7
-14.3819	5.16419	12	12	9	6	11	7	10	8	8	13	9	6	7	7	8	6	5	8	5	8	7	14	5	11	7	10	10	10	7	4	9	7	11	6	7	5	9	8	13	12	6	6	7	6	6	8	5	4
-14.3819	5.66115	12	13	10	10	8	9	8	10	10	6	10	12	8	8	6	9	9	6	6	9	6	10	8	8	9	6	4	7	7	10	6	6	10	6	5	6	4	5	8	8	12	10	7	8	9	8	6	12
-14.3819	6.15812	15	6	12	12	9	8	8	6	7	8	7	8	6	5	10	9	8	11	9	7	11	6	5	11	1	6	9	8	7	9	8	7	5	10	11	6	10	8	5	9	9	7	8	9	8	8	11	10
-14.3819	6.65508	13	12	10	10	8	8	9	10	8	7	10	7	6	12	8	10	11	7	3	9	8	6	7	8	5	6	6	8	5	7	7	7	7	6	9	9	9	9	10	11	8	11	5	9	11	8	12	9
-14.3819	7.15205	12	12	12	13	6	10	5	9	9	7	8	6	9	9	8	7	7	5	8	7	6	8	7	9	8	8	5	9	4	9	4	5	3	8	9	5	7	4	5	7	5	4	8	4	10	8	8	8
-14.3819	7.64901	12	9	6	9	5	6	6	4	6	3	7	2	8	10	3	4	3	5	9	7	5	7	4	8	3	7	7	8	8	6	6	7	7	8	8	5	4	7	4	9	5	7	6	7	7	5	5	3
-14.3819	8.14598	12	12	11	9	9	10	10	7	8	10	9	7	9	7	5	6	6	4	6	8	5	8	7	8	6	8	11	8	9	8	4	9	7	8	10	8	5	8	5	4	8	9	7	9	8	5	6	8
-14.3819	8.64294	16	7	10	14	8	3	11	6	12	10	4	10	10	10	11	8	7	10	10	12	10	10	12	7	7	12	9	11	7	11	11	8	7	7	9	5	9	9	8	12	9	8	13	6	10	5	6	8
-14.3819	9.13991	13	9	5	9	10	7	7	3	7	7	11	5	10	6	6	6	8	4	6	6	10	5	4	5	6	8	6	4	6	7	7	7	-1	2	7	8	6	9	11	6	6	8	3	6	5	6	4	5
-14.3819	9.63687	10	11	12	10	8	11	7	7	8	9	8	7	6	7	9	8	2	8	9	8	6	6	6	7	8	11	8	8	5	5	6	9	6	9	8	10	7	10	6	8	7	7	9	10	6	9	7	6
-14.3819	10.1338	12	8	10	9	5	5	9	8	7	8	6	9	6	10	5	9	6	8	15	2	8	6	6	8	8	1	4	5	6	8	6	8	9	9	5	5	6	7	10	7	7	6	8	8	5	10	4	7
-14.3819	10.6308	12	7	9	10	8	8	9	5	6	10	6	6	8	7	8	8	7	6	7	8	6	9	4	10	2	5	7	5	10	4	8	7	6	5	4	4	7	7	3	7	4	6	7	8	6	7	7	6
-14.3819	11.1278	8	12	7	8	11	6	8	7	5	8	6	7	6	9	3	10	7	9	5	3	6	7	5	9	8	4	6	7	5	8	9	3	7	6	7	6	2	5	7	7	7	5	6	9	5	10	9	5
-14.3819	11.6247	12	9	6	8	5	6	2	7	6	5	7	8	4	5	5	8	5	7	5	4	9	3	6	6	5	8	3	7	7	5	6	6	8	5	6	7	6	5	9	7	6	8	6	4	6	6	3	8
-14.3819	12.1217	15	9	10	9	10	9	9	13	8	7	6	7	10	12	6	11	8	11	7	9	9	7	6	4	10	8	10	10	8	7	8	7	9	7	9	6	7	9	10	10	11	9	6	8	8	6	5	10
-14.3819	12.6187	19	14	17	15	12	12	14	17	10	11	11	8	13	13	6	14	14	9	11	11	11	17	12	8	11	10	12	11	14	19	18	12	11	13	10	18	17	10	14	17	14	19	18	17	16	21	15	16
-14.3819	13.1156	24	26	25	24	26	21	28	17	22	21	22	23	23	21	26	23	23	26	23	24	22	27	27	29	36	27	29	34	33	35	32	35	31	30	27	31	35	34	45	35	44	37	31	41	36	38	37	45
-14.3819	13.6126	14	17	10	15	12	11	11	9	12	14	12	10	9	16	13	10	18	14	16	6	15	12	9	15	14	10	17	13	11	17	14	14	9	9	11	17	15	13	18	16	13	18	17	12	14	16	14	16
-14.3819	14.1096	9	6	6	3	6	7	6	6	4	5	7	6	6	3	3	3	7	4	7	2	3	2	3	5	6	5	4	3	4	4	5	2	5	7	6	6	5	5	6	4	4	7	5	5	6	6	3	3
-14.3819	14.6065	7	6	8	4	9	2	7	4	4	4	5	4	2	9	2	5	5	7	4	6	5	5	6	4	4	6	6	2	0	4	5	8	5	6	7	-1	7	8	6	4	5	6	3	5	3	5	3	5
-13.8849	-11.7326	11	9	6	8	5	3	5	4	4	3	-3	2	6	2	4	2	5	7	7	4	4	5	4	6	6	5	5	7	4	6	5	6	5	3	6	3	2	6	8	5	5	5	3	8	5	6	4	3
-13.8849	-11.2357	11	11	8	6	8	8	3	5	6	7	3	4	8	4	6	5	6	8	6	6	5	4	7	5	4	6	5	5	8	3	8	5	4	7	5	3	6	4	7	5	6	3	5	3	8	6	7	6
-13.8849	-10.7387	11	8	9	8	7	3	7	6	4	4	8	7	4	8	6	8	6	4	6	2	4	5	3	6	8	2	8	8	5	9	7	0	6	4	4	6	5	5	7	3	6	5	7	3	6	5	7	4
-13.8849	-10.2417	7	11	7	7	4	4	9	8	8	3	6	4	8	8	5	6	7	3	6	5	4	8	5	6	6	5	5	5	8	7	4	1	3	6	5	6	3	10	7	4	6	7	5	6	7	4	2	4
-13.8849	-9.74478	7	12	6	6	5	6	2	7	7	5	7	6	4	7	2	7	6	4	6	7	5	6	4	5	6	6	1	4	6	1	3	5	4	3	3	5	4	3	6	6	4	8	5	5	6	6	6	6
-13.8849	-9.24781	6	7	8	6	6	5	9	6	6	7	4	7	3	4	4	3	3	7	1	7	6	6	3	1	4	1	4	5	3	5	4	3	2	5	5	4	5	3	7	5	3	6	5	2	5	3	5	2
-13.8849	-8.75084	10	6	9	6	5	4	6	5	4	5	5	6	5	3	4	6	6	4	7	1	6	5	4	5	2	6	3	3	4	5	3	4	3	6	4	3	3	4	5	2	5	5	7	10	5	4	6	2
-13.8849	-8.25388	8	8	2	-1	8	4	3	2	5	6	6	3	5	4	7	5	2	4	5	3	1	4	5	0	6	5	4	5	5	4	5	1	4	6	3	4	4	4	4	5	3	5	3	4	2	4	6	5
-13.8849	-7.75691	12	8	9	7	5	4	5	7	5	3	5	6	3	3	6	4	4	3	3	2	6	7	6	7	4	3	5	2	7	3	5	1	6	5	5	6	3	3	2	8	5	5	1	0	3	3	9	4
-13.8849	-7.25995	10	7	5	6	5	8	4	8	5	3	6	3	5	5	7	6	7	3	3	5	4	8	4	3	3	4	5	4	3	6	2	3	3	6	4	2	6	5	4	4	4	3	4	7	3	3	5	8
-13.8849	-6.76298	10	11	7	10	9	9	7	11	6	7	7	8	4	12	7	8	9	4	3	8	9	9	7	10	9	8	11	10	7	7	7	10	10	12	9	10	8	11	11	12	12	10	14	12	10	12	9	14
-13.8849	-6.26602	61	52	49	52	51	54	53	51	64	60	53	64	55	68	69	61	61	60	58	70	71	65	75	67	73	65	67	82	64	73	77	84	78	79	86	85	82	85	95	85	86	94	83	95	111	94	102	96
-13.8849	-5.76905	78	86	104	98	90	91	88	99	95	94	107	97	102	100	97	116	123	103	114	114	123	115	128	125	117	139	125	128	131	141	135	140	144	142	137	166	163	158	170	155	163	156	159	166	168	187	166	195
-13.8849	-5.27209	124	103	115	121	123	130	120	125	139	129	138	129	127	117	136	146	150	154	159	163	158	142	152	174	166	176	167	178	183	176	169	190	174	197	208	191	202	209	202	234	218	214	206	217	235	245	240	254
-13.8849	-4.77512	87	96	100	91	89	101	95	101	103	100	106	105	105	108	115	105	118	114	125	121	122	134	132	132	133	132	137	142	137	149	143	153	159	159	160	164	171	162	154	165	168	176	194	175	181	174	204	198
-13.8849	-4.27816	51	44	39	47	51	43	44	41	48	47	55	44	55	50	55	59	49	53	52	55	54	55	59	57	62	58	66	65	64	60	78	61	61	72	64	75	71	75	79	79	77	83	84	81	81	76	87	100
-13.8849	-3.78119	50	46	44	54	47	58	49	50	51	65	48	54	69	66	58	60	59	51	61	55	67	63	60	67	70	64	64	72	60	76	65	75	79	73	78	77	78	79	89	82	89	100	81	80	92	100	95	105
-13.8849	-3.28423	62	60	56	63	57	56	57	66	61	60	71	63	60	73	67	68	66	64	69	79	72	72	70	74	81	85	77	89	84	82	80	83	84	91	95	93	96	90	105	96	95	93	97	98	104	110	102	112
-13.8849	-2.78726	29	41	38	28	37	40	36	33	41	30	38	29	45	38	33	38	36	40	44	40	42	45	46	44	39	36	48	50	45	47	50	54	51	48	52	65	47	52	56	54	63	60	56	58	63	55	67	55
-13.8849	-2.2903	10	11	9	7	11	8	10	7	6	7	8	6	6	9	8	10	7	8	8	4	6	9	11	6	7	9	8	5	12	11	12	10	7	8	11	8	10	8	5	11	8	13	10	10	10	12	10	13
-13.8849	-1.79333	21	16	16	18	14	19	17	16	17	12	18	17	19	15	14	18	12	18	20	17	15	18	20	19	15	16	20	22	17	23	18	13	19	20	22	20	20	19	19	23	20	22	19	26	23	27	23	31
-13.8849	-1.29636	51	48	59	52	60	50	54	54	50	53	56	51	68	56	53	59	66	55	64	61	73	60	67	67	73	61	77	78	78	79	81	80	84	81	81	97	77	94	80	83	97	98	103	86	88	93	98	93
-13.8849	-0.799399	46	44	46	44	52	45	47	54	44	59	48	41	54	47	49	56	51	54	53	50	56	52	52	58	64	65	54	61	66	63	56	63	61	64	72	71	66	62	74	67	81	84	78	80	82	80	80	85
-13.8849	-0.302434	31	34	24	20	31	25	33	41	32	31	32	35	30	31	33	38	36	42	30	43	35	42	40	34	37	50	47	40	47	45	45	48	44	52	46	45	45	44	50	51	49	57	52	50	64	60	55	60
-13.8849	0.194531	34	24	30	23	26	30	31	26	26	25	35	29	34	31	29	35	29	31	33	34	30	36	26	30	34	35	35	31	30	37	43	37	38	39	42	39	43	45	41	49	42	51	50	47	54	47	50	56
-13.8849	0.691497	14	13	16	15	12	12	9	12	22	13	12	12	11	10	6	12	16	14	15	14	7	9	17	13	14	11	10	10	15	9	16	15	15	17	14	15	16	16	11	19	15	13	17	16	17	26	14	17
-13.8849	1.18846	10	8	7	8	7	7	5	7	2	8	5	7	5	4	5	5	3	5	6	6	5	4	4	5	3	6	6	1	3	6	5	8	9	6	8	7	6	4	9	4	5	10	7	6	8	6	6	7
-13.8849	1.68543	10	8	7	10	9	7	5	6	6	5	6	5	7	7	4	4	7	6	6	6	9	5	8	7	4	4	3	9	4	7	8	6	6	7	7	7	6	7	6	4	8	9	6	10	4	6	2	6
-13.8849	2.18239	23	28	24	22	22	23	23	21	23	22	26	22	24	22	28	23	24	26	25	33	28	24	28	25	29	30	28	31	28	29	28	32	29	30	31	31	30	28	33	32	33	38	36	32	38	34	33	37
-13.8849	2.67936	13	23	22	22	16	23	20	22	21	22	20	24	22	21	21	23	23	19	22	22	27	22	27	22	28	26	30	26	27	28	32	31	29	31	31	27	28	28	29	30	29	23	42	33	35	31	38	34
-13.8849	3.17632	13	15	14	10	10	13	10	11	15	10	11	10	15	10	13	12	10	10	11	13	9	11	10	8	11	14	15	17	13	17	12	10	12	13	15	17	10	14	19	16	12	14	14	14	11	16	12	15
-13.8849	3.67329	18	20	13	20	17	18	16	15	12	15	14	14	16	17	14	15	15	13	15	14	13	20	18	15	11	17	18	17	22	16	18	15	17	19	19	17	17	17	14	19	21	22	21	24	20	24	22	19
-13.8849	4.17025	16	21	16	20	18	15	12	13	12	13	13	14	13	19	14	17	7	16	15	13	15	13	14	14	10	17	15	13	14	18	12	16	18	18	16	20	15	20	17	19	21	18	16	21	16	17	21	14
-13.8849	4.66722	13	12	8	11	10	10	7	8	9	7	9	9	9	8	12	6	5	7	7	7	11	4	11	11	10	5	6	5	5	10	10	11	8	10	13	7	6	8	8	5	8	9	8	13	9	7	10	5
-13.8849	5.16419	10	13	11	8	8	8	7	8	11	7	8	6	7	8	11	9	8	7	4	7	7	7	9	12	6	8	6	4	11	7	13	9	6	5	5	5	9	9	8	7	6	10	8	8	5	8	8	10
-13.8849	5.66115	14	9	7	9	9	6	10	7	10	6	9	5	9	8	10	9	10	5	8	4	6	8	6	6	7	10	7	9	8	8	6	8	8	8	9	6	9	10	9	4	11	6	9	9	8	3	7	9
-13.8849	6.15812	12	14	12	9	7	9	4	8	6	8	6	8	7	8	8	9	10	6	7	9	8	8	10	4	10	9	10	5	8	6	9	7	8	10	9	8	12	9	6	8	9	9	9	6	6	9	11	7
-13.8849	6.65508	12	9	11	12	13	7	8	10	10	10	9	11	10	6	8	10	12	6	6	6	11	10	11	5	8	9	11	8	2	8	10	10	9	10	8	9	8	7	12	7	8	8	7	9	10	8	8	7
-13.8849	7.15205	13	10	6	11	4	7	6	7	7	3	7	8	6	10	3	9	5	8	7	3	8	9	11	7	5	9	5	8	7	10	6	7	7	8	8	6	6	7	6	6	3	9	5	6	9	9	8	8
-13.8849	7.64901	12	10	5	5	6	8	5	6	6	6	6	11	7	5	8	7	7	9	6	5	5	6	7	9	8	6	5	7	7	7	7	6	5	3	2	5	6	3	9	4	3	5	9	10	2	6	6	3
-13.8849	8.14598	9	12	10	6	8	6	8	5	5	9	8	7	9	11	12	3	4	4	5	10	8	3	5	6	6	8	3	4	7	7	6	6	5	8	5	6	6	9	7	5	4	9	6	8	9	8	7	4
-13.8849	8.64294	18	12	20	14	14	17	14	12	16	14	14	15	12	14	12	11	14	14	17	15	15	16	13	14	14	14	16	15	10	15	10	14	16	12	14	15	14	13	11	12	8	17	11	19	10	9	15	11
-13.8849	9.13991	14	12	10	9	6	10	6	5	8	6	8	6	7	8	8	7	6	5	6	7	4	7	10	8	5	6	3	7	10	6	8	2	7	6	5	7	7	8	9	7	6	9	7	10	3	8	8	8
-13.8849	9.63687	10	8	12	8	9	7	12	10	10	12	4	8	7	8	6	8	4	4	7	5	10	10	5	7	5	5	7	5	12	9	3	8	7	10	8	4	6	7	9	8	9	10	2	9	10	7	8	8
-13.8849	10.1338	15	9	9	10	10	10	7	9	10	9	10	6	7	7	8	7	8	10	7	8	7	11	7	7	6	10	7	7	3	8	11	8	6	10	6	8	7	7	12	10	10	6	12	11	8	7	10	8
-13.8849	10.6308	8	10	11	9	7	9	5	9	8	5	6	7	10	7	7	7	10	6	3	5	9	6	12	7	5	5	3	8	9	10	7	4	9	3	6	7	8	10	4	7	6	8	5	8	7	7	5	7
-13.8849	11.1278	12	8	6	7	7	8	11	8	5	6	8	6	4	4	7	9	6	8	5	7	5	8	5	4	5	7	4	8	8	6	7	6	11	7	9	9	7	7	9	9	3	8	6	4	8	4	4	7
-13.8849	11.6247	14	13	11	10	11	8	7	10	9	8	11	4	7	11	7	7	13	12	8	4	10	6	11	11	7	8	9	9	6	11	8	7	8	6	5	7	8	4	6	11	7	10	9	13	5	11	9	14
-13.8849	12.1217	10	11	12	11	11	15	6	9	14	11	9	3	6	8	6	10	9	8	12	6	9	10	9	13	9	12	11	7	10	8	14	11	10	9	13	10	9	9	9	11	8	11	8	7	11	11	11	10
-13.8849	12.6187	27	22	22	25	26	26	29	25	21	29	23	24	27	29	22	23	22	25	26	25	28	26	25	28	25	32	28	33	32	35	34	40	36	34	36	32	31	35	29	38	37	34	37	39	35	32	40	36
-13.8849	13.1156	52	52	51	54	52	66	62	56	52	70	61	59	59	67	62	67	72	72	58	62	71	70	64	63	89	76	70	76	82	87	85	78	84	91	86	85	91	102	105	94	94	96	105	100	95	107	105	115
-13.8849	13.6126	24	18	18	22	20	19	28	23	26	19	26	29	23	27	23	24	26	27	28	28	30	28	28	34	26	29	36	34	25	34	33	33	33	36	36	33	38	35	36	38	34	40	41	37	44	45	35	43
-13.8849	14.1096	7	7	6	6	4	4	7	8	6	5	3	5	5	2	6	6	4	5	2	10	2	3	4	3	3	6	2	6	7	1	5	5	4	6	6	6	3	5	2	7	3	6	2	4	6	2	1	3
-13.8849	14.6065	5	6	9	7	7	4	4	6	5	6	5	5	2	6	5	3	4	2	4	3	2	4	5	2	5	4	2	7	2	5	4	4	4	7	4	6	1	3	2	4	2	2	3	6	5	6	2	3
-13.388	-11.7326	7	10	6	3	10	2	6	5	3	6	6	5	2	4	5	5	6	3	7	3	6	5	4	2	4	6	5	6	5	3	2	7	3	5	5	4	6	5	3	6	5	3	3	4	5	9	7	5
-13.388	-11.2357	10	10	9	8	5	6	7	3	3	7	6	4	6	8	6	12	5	4	6	6	6	3	4	5	4	6	6	3	5	5	4	8	7	8	6	6	2	9	5	6	5	7	2	7	6	6	8	3
-13.388	-10.7387	6	8	8	8	5	6	7	5	4	9	8	6	11	3	8	5	4	6	3	8	7	5	9	6	9	7	4	7	7	6	8	3	6	8	2	8	9	6	5	9	9	5	9	4	5	5	6	7
-13.388	-10.2417	9	9	5	10	8	10	8	8	9	5	9	5	6	7	7	8	8	9	7	5	7	7	8	4	6	4	10	8	6	9	6	6	3	5	5	6	9	3	6	7	9	6	12	6	8	8	5	5
-13.388	-9.74478	11	7	10	8	7	7	7	7	8	9	7	5	7	5	8	7	8	7	11	6	5	8	5	10	3	8	6	8	3	8	5	9	6	4	6	8	7	10	6	7	8	7	4	7	9	6	6	9
-13.388	-9.24781	7	6	6	9	4	5	4	9	2	3	7	4	4	4	6	8	5	3	6	7	6	3	4	4	7	7	6	5	8	4	3	6	6	5	5	6	6	5	4	7	6	4	4	6	6	4	6	5
-13.388	-8.75084	7	7	8	6	4	6	4	4	3	6	5	7	2	4	2	6	3	5	4	4	5	2	3	4	1	7	5	6	2	5	5	5	2	3	7	3	5	2	3	5	5	5	5	3	4	4	3	1
-13.388	-8.25388	10	12	8	8	6	4	6	6	2	3	7	7	7	6	5	1	5	6	3	6	6	6	2	4	6	3	5	2	3	2	3	5	4	7	6	6	5	5	5	6	4	1	6	2	6	4	7	5
-13.388	-7.75691	10	10	9	6	6	3	1	3	9	6	3	5	4	5	6	3	6	4	4	6	3	5	3	5	6	5	6	6	2	6	4	4	5	6	4	3	3	2	5	3	3	4	5	4	4	4	6	1
-13.388	-7.25995	9	9	8	7	5	5	6	3	3	1	7	10	5	3	3	5	4	2	4	1	5	4	6	5	5	5	4	7	7	3	3	3	4	3	4	8	3	3	6	2	5	1	5	3	5	7	2	4
-13.388	-6.76298	8	11	8	7	3	6	5	4	6	3	4	3	4	7	5	4	7	4	4	3	7	6	4	4	9	3	7	4	3	7	6	7	8	8	8	6	4	7	7	3	5	6	4	5	6	5	4	6
-13.388	-6.26602	27	22	23	24	17	16	20	21	24	18	25	22	23	31	19	20	25	22	28	25	22	27	27	25	26	25	30	26	23	22	24	32	22	25	26	24	38	25	33	33	31	33	25	32	37	29	34	33
-13.388	-5.76905	69	59	69	56	61	71	67	67	64	69	79	78	72	87	75	79	85	79	83	88	82	108	87	91	87	103	99	88	105	101	96	102	110	108	111	115	118	109	118	125	114	124	141	118	127	123	131	126
-13.388	-5.27209	109	103	105	116	104	103	111	116	125	117	120	132	133	118	134	126	133	133	133	138	144	150	156	158	150	138	158	155	173	159	165	181	176	185	175	187	184	185	201	180	194	204	224	209	196	208	230	221
-13.388	-4.77512	78	91	83	93	84	96	83	85	86	81	99	84	97	94	100	89	93	104	91	106	112	100	108	108	107	105	116	126	121	125	118	133	126	132	137	129	140	139	136	138	158	146	143	170	153	142	158	170
-13.388	-4.27816	29	33	27	26	23	32	27	32	31	26	29	31	29	29	25	30	40	37	33	34	35	45	35	30	35	35	37	44	38	41	43	47	46	38	46	41	44	44	44	49	45	49	42	49	49	50	54	58
-13.388	-3.78119	20	10	14	15	17	16	10	14	20	16	14	13	14	14	16	14	15	14	14	10	12	21	14	16	20	20	18	11	13	18	20	20	14	22	9	22	17	18	16	23	21	21	26	23	24	18	18	21
-13.388	-3.28423	15	14	14	8	9	8	10	6	8	8	6	8	4	12	9	11	7	6	11	10	8	11	10	9	10	11	8	12	5	7	9	8	9	14	16	14	11	12	9	6	7	14	8	12	6	13	15	10
-13.388	-2.78726	8	8	10	9	9	6	3	9	6	8	5	5	6	7	4	3	7	5	5	7	4	8	9	8	7	7	4	7	6	9	6	6	10	12	4	8	10	6	8	7	6	6	6	8	11	9	6	4
-13.388	-2.2903	9	8	7	8	7	6	6	8	6	6	6	8	3	6	10	5	5	6	5	7	4	10	5	5	3	4	7	8	3	8	4	9	6	6	7	6	7	5	10	3	6	5	9	8	8	6	10	6
-13.388	-1.79333	9	8	7	6	6	7	6	4	3	7	8	7	5	7	5	5	6	8	3	6	5	5	6	6	6	7	6	5	4	7	7	7	5	8	3	8	4	5	10	11	9	5	9	9	6	9	5	7
-13.388	-1.29636	14	15	13	12	10	11	12	14	12	9	14	16	8	11	12	12	14	13	15	13	12	11	12	12	10	11	14	14	14	16	15	13	13	12	12	12	13	12	17	18	16	14	17	16	12	21	14	20
-13.388	-0.799399	10	9	8	7	13	10	13	9	7	9	8	11	11	13	10	8	6	10	10	10	5	7	13	9	12	13	8	11	11	9	11	9	8	9	10	9	9	13	12	9	16	17	11	12	11	13	11	15
-13.388	-0.302434	11	5	7	6	6	4	6	4	7	7	6	6	2	5	5	5	4	8	6	4	4	7	5	2	5	5	0	4	5	4	6	6	6	5	6	1	8	3	5	6	5	2	6	8	8	6	4	6
-13.388	0.194531	8	7	7	6	3	7	5	3	4	6	4	7	2	6	4	3	5	5	2	5	5	5	7	7	3	7	7	2	10	7	5	6	6	4	4	4	9	4	2	9	5	6	4	3	3	8	8	4
-13.388	0.691497	8	10	6	9	4	7	6	8	4	8	2	3	3	5	3	5	3	4	4	4	6	4	4	5	5	4	4	2	3	6	1	5	5	0	6	5	3	2	5	3	7	4	5	5	1	6	3	6
-13.388	1.18846	8	6	5	7	4	9	3	6	6	7	4	3	4	6	4	5	5	4	4	6	4	4	3	8	7	5	6	4	3	3	3	7	3	3	3	2	3	4	7	5	8	8	5	5	2	7	3	3
-13.388	1.68543	22	11	19	13	13	13	14	14	11	12	13	14	12	15	12	15	17	15	14	16	11	12	15	17	12	18	15	15	21	18	18	18	17	14	17	18	15	14	20	18	23	22	18	23	19	18	20	24
-13.388	2.18239	42	39	31	34	42	37	38	31	34	35	43	42	40	37	42	40	48	45	42	43	49	49	47	46	55	47	47	52	62	52	56	50	47	64	58	57	60	56	58	56	59	62	62	69	71	66	61	68
-13.388	2.67936	27	36	30	33	32	34	34	38	27	33	32	29	33	26	38	39	33	38	45	37	49	47	36	40	40	45	49	44	46	47	46	50	53	39	53	50	54	55	61	46	56	49	53	58	54	56	60	52
-13.388	3.17632	25	22	21	16	23	27	18	16	18	21	18	24	23	18	24	20	28	26	24	26	28	30	21	23	26	24	27	34	24	29	33	32	25	34	32	37	34	31	31	35	34	32	34	38	35	33	28	34
-13.388	3.67329	29	26	25	22	24	23	18	24	32	25	28	27	28	24	31	27	27	24	24	30	25	30	33	24	32	33	33	26	34	33	32	31	38	35	35	31	35	38	38	36	39	40	39	35	41	41	39	42
-13.388	4.17025	52	43	36	46	40	41	46	52	38	48	49	44	48	48	56	51	51	56	54	44	55	60	63	47	54	52	66	62	73	55	65	63	66	71	62	80	77	71	74	75	74	81	85	88	67	91	87	75
-13.388	4.66722	21	20	21	21	17	19	22	12	19	20	19	21	19	21	19	23	15	18	22	20	24	24	18	23	19	21	19	24	22	31	22	23	24	23	31	23	29	27	25	24	29	32	23	29	28	29	29	39
-13.388	5.16419	12	11	12	7	10	10	4	8	6	4	8	5	8	10	4	7	7	6	8	6	8	9	9	4	8	4	7	8	8	5	8	4	9	6	10	10	10	10	6	11	7	10	10	10	12	11	5	8
-13.388	5.66115	12	10	5	7	8	8	5	12	7	7	8	2	9	8	4	8	10	7	7	5	10	5	7	6	7	5	6	5	6	5	3	6	5	11	2	4	9	3	8	7	7	8	7	9	8	6	8	6
-13.388	6.15812	12	16	10	8	15	9	6	7	7	6	7	12	9	10	6	9	7	11	11	6	7	10	7	8	13	9	6	6	9	8	9	6	8	5	6	5	7	10	11	3	8	4	9	9	10	7	9	8
-13.388	6.65508	11	12	12	9	11	11	7	9	9	11	9	8	8	9	7	9	7	9	9	8	5	4	9	7	11	7	9	8	10	8	11	7	5	12	9	7	8	10	5	6	11	4	10	7	8	14	4	9
-13.388	7.15205	10	9	10	11	8	13	7	8	11	6	6	11	6	7	8	6	5	8	8	5	7	7	6	5	8	6	10	8	6	7	5	6	7	8	6	7	7	7	7	4	8	7	8	10	10	6	8	8
-13.388	7.64901	13	9	6	13	7	8	9	12	10	10	5	8	5	5	7	3	9	6	7	8	8	10	6	4	5	10	9	5	8	6	5	6	7	8	7	5	5	4	7	7	10	6	7	4	8	8	8	9
-13.388	8.14598	11	12	11	11	11	11	6	11	12	8	6	11	8	8	9	9	7	6	6	12	7	6	12	9	10	9	4	10	7	6	10	10	10	9	10	6	9	9	6	9	7	9	10	10	8	6	1	12
-13.388	8.64294	20	17	14	17	14	16	10	16	13	14	16	13	14	13	18	11	15	16	15	12	13	13	9	18	13	15	16	17	10	13	14	14	17	14	12	15	11	9	19	15	13	14	15	9	13	14	16	13
-13.388	9.13991	12	15	15	11	10	8	8	13	8	10	10	7	7	10	13	6	10	13	7	10	11	12	5	7	6	10	8	8	11	9	6	10	8	6	10	8	8	6	6	8	11	6	8	9	9	8	9	12
-13.388	9.63687	13	10	13	13	11	10	9	13	10	12	14	8	11	8	7	11	10	9	14	8	8	9	8	9	9	7	9	10	10	7	10	9	7	6	14	9	8	12	10	8	8	11	8	6	10	10	9	13
-13.388	10.1338	10	12	11	12	12	10	13	4	7	8	8	9	9	8	10	12	8	7	9	8	6	11	6	6	6	9	11	5	8	10	7	12	9	9	7	7	6	11	9	9	9	10	9	11	9	8	5	9
-13.388	10.6308	13	11	9	10	8	10	6	5	8	5	9	7	10	5	11	2	8	10	12	6	8	8	13	7	11	10	8	10	5	7	8	7	6	11	5	9	11	7	7	7	10	10	8	8	9	7	3	12
-13.388	11.1278	12	12	10	7	7	9	10	9	7	10	9	11	8	2	6	5	8	10	7	7	13	11	8	7	8	5	9	8	8	9	7	7	9	9	8	10	5	7	7	8	8	5	7	7	8	8	11	7
-13.388	11.6247	8	14	12	12	6	10	9	10	8	9	7	9	6	5	11	9	5	10	10	7	6	10	9	8	9	10	11	9	6	13	10	8	8	10	9	10	9	6	10	9	9	8	8	6	10	8	10	6
-13.388	12.1217	14	9	9	11	10	9	11	8	5	9	8	5	9	7	9	6	10	8	9	8	2	10	6	7	5	4	10	10	7	7	14	5	8	7	7	7	7	8	4	16	10	13	9	7	8	6	9	6
-13.388	12.6187	24	32	25	27	30	26	29	22	26	28	31	25	31	28	24	31	34	39	37	27	32	27	33	28	31	34	28	38	38	37	32	39	31	34	39	33	41	32	32	39	34	41	41	48	44	46	43	46
-13.388	13.1156	62	55	57	54	58	62	50	58	57	67	67	65	62	64	60	73	71	70	66	78	63	74	76	74	81	75	85	75	88	77	83	84	82	86	104	92	98	100	87	95	106	108	97	92	102	107	104	105
-13.388	13.6126	37	39	31	37	36	36	31	34	35	35	38	31	34	33	39	36	40	39	47	31	32	48	56	51	46	48	51	55	49	51	49	50	47	52	48	55	55	57	52	64	62	55	56	62	57	62	65	63
-13.388	14.1096	11	11	8	10	8	10	6	11	5	8	9	8	10	7	9	8	8	6	10	8	10	8	5	9	7	8	9	8	9	6	9	12	2	8	17	9	5	10	7	8	8	8	5	8	9	7	10	11
-13.388	14.6065	14	11	10	17	7	13	11	9	12	11	12	8	11	11	15	13	7	10	11	12	11	16	12	13	19	15	13	13	14	9	16	15	10	14	12	11	17	13	16	20	14	19	14	16	19	13	12	19
-12.891	-11.7326	15	11	12	13	9	8	7	13	8	11	7	9	8	5	9	7	15	9	9	12	7	7	10	13	8	8	9	8	11	13	6	9	10	10	6	11	10	7	8	10	8	11	12	11	10	10	12	5
-12.891	-11.2357	15	14	9	13	11	14	9	11	13	11	6	12	11	9	7	11	13	10	9	13	10	12	10	11	13	9	10	10	9	12	10	11	9	10	15	12	11	10	9	13	7	9	11	11	11	14	16	9
-12.891	-10.7387	18	20	12	14	15	14	12	10	12	13	6	14	12	12	10	14	13	9	14	10	11	13	14	11	11	7	10	15	13	12	13	12	11	12	10	10	10	11	14	10	9	11	11	10	13	12	13	11
-12.891	-10.2417	17	14	10	9	9	10	8	9	9	7	10	7	8	8	10	6	9	11	8	10	9	10	4	9	9	8	8	10	10	10	5	12	7	10	11	9	11	7	11	9	10	6	9	6	9	6	13	12
-12.891	-9.74478	11	7	9	6	6	9	7	7	9	5	7	9	6	8	8	12	10	11	8	10	9	7	8	7	8	6	7	5	8	7	8	10	10	8	7	10	7	9	8	9	7	8	8	10	10	8	10	7
-12.891	-9.24781	8	10	8	12	6	5	9	8	3	6	6	7	2	7	5	6	4	6	6	8	5	8	4	7	9	8	7	2	8	2	9	6	2	5	10	7	7	5	8	10	10	4	7	7	8	5	5	8
-12.891	-8.75084	12	9	6	9	4	6	8	9	5	7	3	3	3	4	4	5	7	3	5	6	7	5	3	4	2	2	2	6	6	5	4	8	4	7	5	4	7	7	4	4	3	4	4	5	4	6	4	3
-12.891	-8.25388	6	10	4	8	7	5	5	5	1	6	4	5	6	6	4	4	4	3	3	6	5	4	3	3	2	8	2	6	6	3	0	2	5	3	6	2	2	4	4	3	2	3	1	6	4	1	3	2
-12.891	-7.75691	11	8	6	6	8	6	3	8	8	6	6	4	5	6	8	3	7	4	6	6	5	7	1	4	5	1	5	7	3	5	4	7	4	3	6	7	3	2	5	7	5	3	8	3	3	6	4	3
-12.891	-7.25995	10	7	6	4	6	6	6	4	1	3	2	8	5	3	4	6	4	3	4	5	3	3	2	4	5	2	0	4	3	2	2	3	4	1	3	3	0	6	2	4	5	5	3	3	3	4	4	5
-12.891	-6.76298	12	8	8	6	5	5	4	3	9	5	4	3	5	5	5	2	6	14	4	4	5	3	3	3	4	6	7	3	4	5	7	6	3	6	2	8	4	3	5	5	3	6	6	3	8	5	3	4
-12.891	-6.26602	12	8	8	8	11	7	10	6	10	7	8	10	7	8	6	8	8	11	10	9	12	8	10	7	6	5	7	13	9	12	9	8	7	7	8	5	10	12	12	10	9	9	10	10	9	12	15	9
-12.891	-5.76905	50	50	55	47	54	45	47	55	50	53	61	61	54	50	54	56	67	55	63	64	62	55	63	72	71	65	65	61	66	73	74	71	81	76	77	73	75	79	87	86	77	87	85	101	93	88	87	91
-12.891	-5.27209	74	81	78	77	79	78	85	92	82	86	83	90	88	85	89	98	94	102	92	99	102	101	100	108	95	116	129	108	115	124	112	122	123	120	121	127	135	131	136	153	136	148	135	150	150	153	166	167
-12.891	-4.77512	42	50	48	46	49	44	43	45	43	49	44	50	52	45	46	62	53	57	57	57	58	58	53	57	57	60	65	68	63	63	67	61	64	64	70	72	62	69	81	69	69	75	85	71	77	80	86	80
-12.891	-4.27816	35	32	34	35	33	31	32	26	32	38	38	29	38	38	35	37	37	38	37	40	44	48	30	39	45	40	41	42	50	46	45	43	50	48	49	42	48	53	53	48	53	51	49	44	61	65	58	59
-12.891	-3.78119	17	12	15	17	12	15	12	8	13	14	15	14	13	13	14	14	15	17	14	14	14	19	15	18	16	12	14	22	16	16	19	21	17	15	14	21	19	19	21	21	20	16	17	15	25	23	19	20
-12.891	-3.28423	9	6	9	5	7	6	5	8	3	6	10	8	8	4	7	6	4	6	5	5	4	5	6	7	6	6	5	6	2	7	5	6	5	8	5	3	5	7	1	6	6	6	5	7	9	7	6	6
-12.891	-2.78726	6	8	5	5	6	6	4	3	3	7	6	3	2	2	4	4	7	3	3	2	7	7	3	3	6	2	4	4	6	5	3	6	9	4	7	7	4	5	7	3	3	5	4	5	4	2	8	5
-12.891	-2.2903	7	8	7	4	9	6	4	6	5	3	5	4	2	5	4	6	6	2	6	7	3	4	4	4	6	7	5	2	5	4	7	6	5	3	5	7	3	6	3	4	1	2	6	8	6	3	8	4
-12.891	-1.79333	13	11	10	6	9	7	6	6	6	8	4	9	7	5	9	8	5	2	5	7	6	9	5	5	7	10	4	7	5	4	8	3	10	8	9	9	8	6	7	10	7	7	6	6	8	6	11	7
-12.891	-1.29636	10	7	8	8	5	7	7	4	3	6	6	4	5	7	5	1	7	6	7	6	6	7	7	5	2	6	6	4	4	6	4	6	7	1	6	8	0	5	6	5	6	6	5	2	6	5	7	5
-12.891	-0.799399	10	9	6	8	6	3	4	5	2	3	0	4	3	7	5	5	5	6	6	4	7	8	2	9	2	6	4	7	5	5	7	4	1	5	8	9	2	2	7	6	7	6	5	6	5	3	10	5
-12.891	-0.302434	9	8	6	10	7	6	7	3	4	5	5	6	4	4	5	3	3	4	5	4	1	6	2	5	1	4	3	4	2	6	8	3	4	6	4	3	1	4	4	4	6	3	4	4	3	5	4	3
-12.891	0.194531	10	8	6	7	6	7	6	7	3	4	5	2	3	5	5	6	3	8	3	5	6	2	3	6	2	13	3	7	2	5	5	4	4	2	4	3	4	7	6	3	5	5	7	7	5	8	3	4
-12.891	0.691497	10	8	5	6	9	10	6	4	6	5	2	2	5	9	4	5	4	8	5	8	4	5	7	6	3	4	5	2	6	10	4	7	5	4	4	6	4	1	6	6	4	5	5	3	6	7	5	6
-12.891	1.18846	8	7	10	6	6	7	3	7	6	3	5	3	4	6	4	4	7	6	3	7	6	3	4	4	4	5	5	5	5	8	5	6	3	4	1	7	5	6	3	5	10	6	7	4	2	4	3	2
-12.891	1.68543	31	25	25	26	22	20	21	25	24	25	21	22	24	21	28	23	34	22	22	27	27	25	27	31	21	24	29	21	34	30	32	27	31	34	32	32	33	33	35	33	32	37	30	36	32	46	36	43
-12.891	2.18239	59	45	53	62	55	65	57	55	60	55	46	60	56	62	65	73	65	61	79	69	61	77	69	76	76	80	86	80	75	83	84	81	79	90	82	90	98	89	94	91	90	99	92	107	98	104	103	112
-12.891	2.67936	53	52	58	48	58	52	54	56	55	60	63	55	56	57	71	63	67	62	70	72	71	72	75	71	70	77	81	79	81	82	74	82	78	86	94	86	89	86	90	96	87	98	88	106	97	91	96	104
-12.891	3.17632	31	38	27	41	37	35	37	32	39	41	34	37	40	37	41	51	39	38	36	40	36	48	47	41	44	43	51	46	52	45	48	53	51	50	49	61	53	53	62	62	48	56	59	60	62	62	64	58
-12.891	3.67329	55	57	57	63	57	55	59	59	58	59	67	58	66	68	59	72	63	75	66	65	75	76	63	69	74	74	79	81	84	79	77	82	85	91	92	97	89	91	86	89	98	102	100	112	105	102	107	107
-12.891	4.17025	72	75	77	81	68	75	71	74	78	76	82	76	80	81	95	78	93	90	84	102	96	99	88	95	102	109	108	99	109	108	108	115	111	110	110	113	131	124	119	126	133	129	130	137	146	138	136	157
-12.891	4.66722	29	34	37	26	33	35	24	36	36	34	29	39	30	36	29	37	29	36	44	38	36	31	38	40	41	36	40	34	36	41	44	43	44	43	49	41	48	45	52	50	50	49	52	63	46	60	58	51
-12.891	5.16419	15	11	8	6	14	10	8	6	5	5	10	8	8	7	7	7	8	6	8	6	7	6	7	8	10	9	14	8	8	9	5	8	8	10	8	6	10	4	5	9	6	11	7	8	8	5	8	7
-12.891	5.66115	13	14	9	10	10	7	8	8	9	8	10	12	11	11	8	7	6	10	10	10	8	10	4	8	7	7	5	9	10	10	8	9	5	11	10	9	9	9	8	9	9	11	7	8	7	7	14	8
-12.891	6.15812	13	10	9	11	11	7	9	14	10	8	10	10	6	6	10	7	9	10	7	11	11	7	10	10	5	7	9	7	10	10	13	8	9	8	11	8	12	7	9	8	10	10	11	13	10	7	7	11
-12.891	6.65508	12	13	12	9	11	9	10	9	9	7	10	10	9	7	6	11	6	7	7	11	5	8	7	5	8	9	9	7	9	12	7	10	10	9	9	8	15	9	10	10	7	8	7	5	4	7	9	11
-12.891	7.15205	10	8	6	6	8	10	8	8	6	5	5	4	6	8	6	3	7	8	4	4	5	8	3	6	5	9	8	5	9	5	5	6	5	2	7	7	4	9	8	5	5	6	9	6	10	6	5	4
-12.891	7.64901	10	17	10	10	10	12	9	10	8	12	7	9	8	8	6	12	5	8	5	10	7	7	8	5	8	6	11	7	9	8	8	11	8	11	7	11	9	9	8	9	8	7	6	3	7	8	8	9
-12.891	8.14598	12	15	8	9	7	12	10	8	8	5	8	9	7	5	9	7	9	4	6	8	7	9	11	11	6	9	7	7	6	8	9	7	9	4	9	10	8	9	11	7	13	8	7	5	10	10	6	10
-12.891	8.64294	13	15	14	11	16	14	10	11	10	14	8	18	12	13	8	13	14	17	13	11	12	13	11	12	10	15	11	10	7	15	12	11	15	12	13	12	13	14	12	12	11	15	13	15	12	10	8	8
-12.891	9.13991	16	14	14	12	14	9	13	7	10	14	6	15	14	10	8	9	9	8	13	11	8	12	7	10	12	11	7	6	11	11	7	7	11	6	11	6	5	10	11	13	10	9	7	9	11	3	12	10
-12.891	9.63687	16	14	8	14	10	15	5	8	9	11	7	13	11	13	8	10	15	9	9	10	12	13	10	15	11	12	9	11	12	10	13	11	12	8	9	10	12	16	11	14	9	10	11	9	11	8	12	15
-12.891	10.1338	11	16	11	13	11	13	18	11	12	10	9	11	15	7	8	13	7	10	9	12	7	8	9	8	12	8	9	10	10	10	13	13	13	10	10	12	9	14	11	10	11	11	9	11	8	15	8	12
-12.891	10.6308	12	11	11	8	8	11	13	10	9	8	13	10	13	9	12	11	7	9	9	8	9	9	16	13	8	9	12	9	9	9	12	9	11	12	12	8	11	7	12	11	9	10	11	8	10	10	12	11
-12.891	11.1278	16	19	16	12	14	13	9	10	11	10	10	10	9	10	9	14	9	13	10	12	10	11	11	10	11	7	9	8	10	13	11	12	11	15	11	13	13	14	10	7	11	11	8	9	12	14	13	7
-12.891	11.6247	13	14	13	13	8	12	12	14	12	10	8	7	5	10	8	10	11	9	8	12	9	10	8	6	8	9	9	12	7	9	6	12	10	8	10	11	6	7	10	11	7	7	11	10	12	12	11	7
-12.891	12.1217	15	12	13	10	11	9	9	6	8	9	8	8	9	10	11	10	10	8	9	12	6	12	6	9	9	10	8	10	8	4	10	5	14	8	12	7	6	12	11	8	13	8	9	12	8	12	8	10
-12.891	12.6187	37	35	34	34	34	32	33	31	30	37	36	35	30	31	39	36	39	38	36	37	39	37	37	48	41	43	44	47	50	48	39	46	45	49	46	46	58	42	50	45	47	50	53	51	51	61	53	70
-12.891	13.1156	78	72	65	80	74	77	72	73	86	86	78	82	88	81	85	90	92	96	94	87	105	94	95	103	103	98	117	104	104	114	94	100	110	114	136	112	126	129	124	128	134	130	148	142	148	140	147	144
-12.891	13.6126	55	54	47	52	53	56	49	53	49	59	55	51	59	64	60	67	65	55	54	66	63	73	61	68	72	64	73	72	78	76	68	78	80	78	87	75	90	88	96	94	93	95	94	105	93	114	102	110
-12.891	14.1096	16	13	17	13	12	16	18	12	16	12	16	13	11	11	12	14	14	14	16	11	15	19	17	9	15	15	12	17	18	17	17	18	15	13	20	16	16	22	17	22	19	21	22	24	20	18	18	19
-12.891	14.6065	30	32	26	25	23	27	30	33	30	29	28	34	28	28	35	33	30	27	42	30	31	30	40	41	36	34	34	38	32	27	41	44	39	34	35	36	42	36	36	42	39	43	44	42	53	39	48	43
-12.394	-11.7326	16	15	16	13	18	11	10	11	14	13	15	12	10	12	13	13	10	11	10	14	18	14	13	11	9	18	10	12	11	13	14	13	9	10	12	10	10	13	9	17	14	12	10	13	12	9	8	11
-12.394	-11.2357	14	13	10	15	8	15	10	12	10	12	10	14	13	8	7	10	14	14	16	8	9	10	12	10	10	10	12	10	13	11	10	12	9	12	11	16	13	14	19	10	11	13	9	14	13	11	10	11
-12.394	-10.7387	14	18	13	9	13	11	12	12	8	13	10	12	11	12	4	11	13	11	8	14	11	14	9	10	9	13	9	9	10	7	9	11	12	13	9	9	11	11	12	13	6	13	11	10	13	11	11	12
-12.394	-10.2417	13	10	8	16	11	13	10	11	10	8	10	7	7	8	7	14	9	12	10	10	9	7	7	12	8	6	10	14	8	9	12	11	12	10	9	16	12	8	8	9	9	7	12	10	8	11	8	9
-12.394	-9.74478	11	13	4	8	14	8	11	11	7	6	6	11	11	7	12	8	10	9	11	9	9	8	3	8	10	9	8	12	5	10	7	3	8	9	7	7	14	10	5	10	9	9	6	7	9	10	8	10
-12.394	-9.24781	14	11	7	10	8	9	8	12	6	10	10	5	8	7	8	11	6	5	6	8	9	7	7	8	5	7	7	6	5	5	8	8	5	9	5	5	6	4	9	6	5	9	8	4	8	3	7	8
-12.394	-8.75084	10	8	6	10	11	8	9	8	7	7	6	7	7	6	7	8	7	8	5	7	6	7	5	7	6	4	4	8	5	7	5	8	7	6	8	7	10	4	8	3	5	7	5	3	8	7	4	6
-12.394	-8.25388	12	9	10	9	7	7	4	7	8	6	9	6	6	5	5	6	5	6	5	5	6	6	6	8	8	5	5	8	7	4	9	9	4	7	8	5	6	7	9	8	6	7	3	8	8	6	5	7
-12.394	-7.75691	9	6	6	6	8	5	6	5	1	4	5	7	0	6	6	7	7	3	1	3	6	6	4	7	5	4	4	7	6	8	6	6	4	6	4	6	5	3	5	4	5	6	7	6	4	5	7	9
-12.394	-7.25995	8	5	7	5	4	3	2	5	5	3	2	2	4	1	6	2	5	4	4	3	4	2	6	3	3	3	1	5	-1	4	4	5	4	5	4	3	5	2	3	7	5	4	4	5	5	3	4	2
-12.394	-6.76298	11	10	7	7	6	4	9	6	3	2	5	5	6	6	6	7	2	5	5	5	4	2	4	6	8	6	3	0	7	4	6	7	3	3	6	7	6	1	3	2	1	5	6	4	4	4	6	6
-12.394	-6.26602	9	9	4	7	5	3	6	2	6	3	3	4	6	3	3	7	4	6	2	0	3	7	3	4	7	2	5	5	5	5	2	3	6	4	4	2	6	5	5	3	3	6	2	6	6	7	3	5
-12.394	-5.76905	24	20	22	23	19	24	25	23	19	21	17	26	22	17	22	22	27	26	22	26	28	24	25	25	24	25	25	26	30	28	31	24	31	30	27	32	26	35	32	33	36	36	35	34	36	33	33	35
-12.394	-5.27209	37	35	35	38	42	32	38	42	36	40	38	40	38	43	43	43	37	44	51	37	44	46	50	48	47	54	50	46	45	43	60	54	63	56	60	55	59	62	61	67	69	69	62	65	55	65	56	76
-12.394	-4.77512	15	15	21	14	16	14	16	14	12	13	10	9	15	13	16	17	18	12	17	14	14	15	14	15	14	17	18	18	18	16	18	18	17	13	20	12	18	18	22	18	20	14	18	20	19	17	24	20
-12.394	-4.27816	18	16	17	12	17	15	13	14	14	18	15	15	13	7	14	13	12	15	11	16	13	23	16	18	20	21	18	17	17	25	17	19	17	14	18	18	16	19	26	19	19	23	20	24	26	28	16	27
-12.394	-3.78119	14	11	9	7	10	12	9	9	10	9	10	7	5	12	5	10	8	8	9	9	8	7	6	9	7	10	13	9	12	10	10	7	8	10	8	9	15	9	11	9	8	8	7	11	12	13	12	12
-12.394	-3.28423	10	8	6	5	9	6	5	4	5	4	4	5	4	6	4	6	6	8	2	5	6	4	3	5	3	4	3	6	3	5	3	6	5	2	4	2	5	3	2	5	7	5	3	2	6	2	7	6
-12.394	-2.78726	9	6	6	3	4	3	5	4	6	4	6	3	3	3	4	4	4	4	5	4	4	2	7	3	3	5	5	5	5	6	4	4	2	4	6	3	-1	9	1	3	6	5	6	4	6	6	5	2
-12.394	-2.2903	8	7	7	4	7	6	6	5	4	5	1	6	5	7	4	5	4	7	5	0	4	4	6	3	2	4	4	5	3	7	2	4	3	5	5	5	1	4	2	3	1	5	5	1	3	7	3	3
-12.394	-1.79333	11	9	4	8	7	5	5	6	3	1	3	4	5	4	5	5	6	6	5	8	5	6	3	6	4	7	5	3	6	6	7	6	7	5	6	4	6	7	6	2	5	5	9	3	6	2	5	4
-12.394	-1.29636	9	8	8	6	7	5	5	6	4	6	5	5	7	2	5	2	2	4	6	7	8	6	2	5	5	8	4	3	3	4	3	5	3	8	4	3	3	4	4	4	2	6	9	7	7	6	4	4
-12.394	-0.799399	7	8	7	3	5	5	3	4	6	6	6	5	4	3	6	2	3	5	5	5	5	7	6	6	2	5	3	5	1	5	4	6	6	5	5	5	6	2	3	5	4	2	4	5	6	4	5	2
-12.394	-0.302434	10	7	6	6	6	2	8	3	6	5	5	4	6	7	6	4	6	5	5	7	4	6	2	4	4	4	4	6	3	2	5	2	1	5	4	4	5	3	4	4	3	3	4	6	4	6	6	6
-12.394	0.194531	9	8	10	6	7	6	7	4	6	6	4	3	3	7	3	3	2	4	6	4	7	5	5	4	6	6	3	7	5	4	7	8	2	3	2	5	4	6	6	4	3	5	4	5	6	5	4	3
-12.394	0.691497	8	6	6	6	5	4	4	8	6	6	4	4	3	3	2	6	5	0	6	4	3	4	2	4	5	6	5	6	6	6	4	4	6	3	2	4	5	4	5	5	7	5	3	3	4	5	5	4
-12.394	1.18846	5	10	9	5	4	7	7	7	5	4	5	5	5	6	5	5	7	6	3	2	3	4	6	4	6	5	3	4	5	2	5	4	3	2	6	7	6	2	4	8	6	5	8	2	5	4	4	4
-12.394	1.68543	17	12	15	17	18	15	17	12	13	15	16	17	10	11	15	18	14	12	17	16	13	11	17	18	18	14	15	16	15	15	16	14	17	17	16	19	11	15	23	16	22	23	22	19	21	22	20	15
-12.394	2.18239	44	32	32	34	37	37	33	29	34	32	33	37	39	35	36	45	37	39	35	43	42	45	41	42	45	43	38	45	44	45	51	47	51	40	57	53	49	58	58	55	53	61	49	58	66	59	62	56
-12.394	2.67936	37	38	29	40	37	37	35	31	42	45	36	41	36	36	51	42	42	47	36	44	52	44	51	49	43	50	48	51	39	43	52	50	44	55	48	52	63	51	60	59	56	63	57	56	57	64	63	68
-12.394	3.17632	35	26	26	33	26	29	27	29	37	28	32	31	29	32	29	37	27	31	36	29	32	33	30	34	34	38	38	38	38	39	38	41	47	50	40	42	48	46	41	50	51	58	40	50	46	52	52	48
-12.394	3.67329	64	71	64	68	70	79	66	68	69	61	74	76	90	72	71	86	86	77	72	88	84	79	87	86	92	90	94	90	107	99	104	102	102	112	113	112	113	102	119	114	124	114	130	131	128	141	141	139
-12.394	4.17025	72	76	66	69	76	74	80	75	76	79	85	82	86	90	88	92	98	82	88	106	101	93	104	96	107	99	108	102	102	120	112	119	121	120	113	126	126	120	134	146	130	126	134	145	147	155	136	169
-12.394	4.66722	45	48	42	39	52	49	47	45	43	38	39	42	42	51	49	47	45	46	48	51	57	49	49	61	60	58	62	57	59	57	58	62	65	63	68	77	58	69	70	78	75	59	75	72	72	77	77	76
-12.394	5.16419	16	13	9	7	7	8	11	11	10	7	11	9	7	6	9	11	6	8	4	7	6	10	8	13	6	9	8	7	7	12	9	11	11	7	11	11	7	10	7	9	10	13	12	9	14	13	10	8
-12.394	5.66115	14	8	15	11	8	9	6	7	7	8	5	7	7	9	9	7	6	7	12	10	8	7	8	3	9	7	10	6	8	8	10	10	5	5	6	4	6	12	5	12	7	10	6	6	8	7	7	9
-12.394	6.15812	16	13	11	8	7	9	7	5	6	11	8	14	7	5	6	9	9	5	9	5	8	6	8	5	9	7	7	7	9	10	5	10	9	8	4	11	7	7	5	9	7	8	8	6	13	12	12	10
-12.394	6.65508	14	11	10	13	11	11	7	11	10	6	9	7	7	15	8	7	7	10	7	8	7	11	7	9	12	10	10	12	9	6	5	7	10	10	7	9	9	12	9	11	5	12	9	9	8	11	9	9
-12.394	7.15205	12	16	8	10	9	12	10	10	7	7	6	-1	9	6	9	8	4	8	6	5	6	9	7	3	6	6	8	6	7	9	8	6	11	8	8	9	5	5	6	9	7	7	8	12	11	6	5	9
-12.394	7.64901	11	10	15	10	10	10	13	10	5	7	7	6	7	6	8	9	7	8	11	7	7	10	7	8	9	7	11	6	4	7	9	8	7	6	11	0	5	3	7	8	9	9	7	8	7	14	9	9
-12.394	8.14598	13	12	11	12	11	3	14	11	8	11	9	12	9	11	11	9	6	13	11	11	10	12	10	10	8	10	12	9	7	11	8	10	7	10	9	10	10	12	6	9	9	8	11	10	8	12	7	11
-12.394	8.64294	20	15	14	16	18	17	19	14	18	13	10	15	17	16	20	16	13	16	18	14	14	14	21	16	14	12	19	15	13	17	22	18	15	11	20	16	12	21	18	23	18	14	15	15	20	17	18	19
-12.394	9.13991	16	17	16	15	13	13	13	7	16	11	11	14	14	15	12	15	16	10	13	14	8	14	20	15	15	10	11	14	19	18	13	14	13	13	13	14	14	13	17	12	23	19	14	13	15	15	16	15
-12.394	9.63687	12	12	14	9	11	14	16	10	12	11	13	10	8	9	10	7	15	13	13	9	13	10	14	9	9	8	13	13	7	7	13	13	15	9	9	16	9	10	9	12	16	9	8	10	12	10	10	13
-12.394	10.1338	11	15	13	5	11	9	12	6	10	9	12	9	8	8	7	6	8	11	9	9	8	6	10	6	10	9	10	9	9	11	7	9	7	10	6	6	7	10	11	9	4	12	8	10	9	9	9	10
-12.394	10.6308	11	14	11	9	11	12	10	10	9	8	7	10	11	11	7	7	8	9	7	11	8	9	9	13	7	8	7	11	8	9	12	8	10	6	12	8	9	9	10	12	10	11	11	9	11	12	8	8
-12.394	11.1278	18	15	18	14	11	12	8	13	3	11	10	14	12	10	14	15	12	11	10	9	8	11	14	11	16	12	12	7	12	12	9	13	10	13	12	12	12	10	11	10	13	6	12	11	11	15	11	8
-12.394	11.6247	12	15	12	15	12	10	10	9	9	15	11	7	14	17	7	8	11	9	12	6	12	10	10	13	8	8	13	14	9	15	9	10	8	10	10	12	13	16	10	9	10	12	13	14	9	8	15	10
-12.394	12.1217	13	9	10	12	11	11	14	6	14	8	12	11	11	10	11	12	12	11	11	14	13	10	9	9	10	11	6	11	14	10	11	12	11	12	7	11	14	9	12	9	13	11	10	13	11	9	12	16
-12.394	12.6187	30	32	27	23	28	28	23	33	27	33	28	30	33	36	42	31	28	30	31	31	28	39	39	28	41	40	31	41	33	39	43	42	45	44	43	36	39	50	38	41	48	40	50	44	51	47	53	52
-12.394	13.1156	84	81	79	96	94	90	102	96	92	95	99	100	98	111	107	106	108	116	118	118	123	118	118	134	123	128	143	136	137	143	146	145	143	147	160	154	138	160	140	176	158	161	164	167	161	190	170	181
-12.394	13.6126	72	73	83	78	80	77	70	77	82	75	83	79	85	93	91	82	82	98	96	100	87	98	108	97	105	102	110	100	100	109	119	119	118	120	120	118	124	138	145	128	139	130	148	147	154	150	162	164
-12.394	14.1096	28	21	17	28	22	25	29	24	24	22	23	25	27	24	21	23	22	25	21	26	27	26	26	24	27	28	25	36	30	31	32	39	30	30	31	34	31	34	32	40	34	35	40	30	32	41	47	44
-12.394	14.6065	13	11	18	7	7	12	10	14	12	9	11	13	16	13	13	12	12	17	9	16	14	15	16	15	15	15	14	19	13	11	11	13	15	14	17	19	21	17	17	19	14	20	19	18	19	20	19	22
-11.8971	-11.7326	19	18	15	10	10	17	11	13	15	8	10	12	13	13	13	10	15	11	11	12	13	14	11	12	10	14	14	14	17	9	21	17	13	11	12	10	16	11	11	11	12	11	15	12	14	10	11	17
-11.8971	-11.2357	16	10	11	13	14	12	12	10	10	13	11	12	10	11	14	11	7	13	10	15	13	11	11	14	8	11	12	10	13	9	10	11	9	12	17	15	11	10	12	8	18	14	12	13	7	7	9	14
-11.8971	-10.7387	16	12	13	15	14	15	10	12	12	14	15	8	12	11	12	12	15	11	10	11	18	13	15	15	17	14	15	12	13	16	13	12	14	14	15	14	15	11	14	14	14	10	15	10	11	12	11	13
-11.8971	-10.2417	19	20	17	18	14	16	17	9	11	15	13	12	14	17	14	14	14	14	10	14	18	13	17	21	18	18	17	13	20	18	19	19	18	17	20	18	20	16	20	15	15	17	16	19	19	18	18	18
-11.8971	-9.74478	23	20	20	18	21	17	20	22	16	20	16	17	22	17	24	22	25	19	20	19	20	16	22	19	21	23	20	20	22	22	20	23	26	21	24	24	21	25	32	29	26	25	24	26	32	27	23	25
-11.8971	-9.24781	20	15	18	14	14	13	15	9	13	12	14	14	12	11	16	11	16	13	17	9	12	16	19	21	18	10	16	20	15	18	15	18	18	12	18	17	15	19	18	18	22	19	18	21	23	16	17	18
-11.8971	-8.75084	12	15	10	9	10	6	8	7	12	12	10	8	6	7	8	9	9	6	9	6	9	10	9	11	7	11	10	11	10	10	10	9	10	12	13	11	13	14	12	9	12	9	10	13	11	16	12	12
-11.8971	-8.25388	11	11	10	14	9	14	10	7	9	13	7	11	11	11	13	12	6	10	11	9	14	5	12	9	9	14	10	15	14	14	11	10	14	16	12	13	11	11	14	14	9	12	11	13	12	15	16	13
-11.8971	-7.75691	15	17	12	15	17	12	8	10	14	14	14	11	10	11	14	12	12	15	13	10	18	13	14	18	18	14	16	18	13	18	15	12	18	19	18	15	17	15	20	21	19	18	21	17	19	22	18	20
-11.8971	-7.25995	8	10	7	8	5	9	9	6	4	6	7	6	5	4	2	7	4	4	5	4	6	8	4	6	5	8	6	8	7	5	6	5	6	8	6	10	10	6	6	7	6	4	9	5	5	7	7	8
-11.8971	-6.76298	9	9	7	9	4	8	5	7	5	3	6	4	6	3	4	4	7	2	8	6	4	4	3	6	2	6	3	6	6	4	6	3	4	4	6	5	5	4	5	3	4	4	5	6	6	5	6	4
-11.8971	-6.26602	9	6	7	6	7	6	9	2	6	6	5	3	4	6	5	7	6	8	4	6	3	6	5	6	7	4	1	6	7	4	3	7	4	4	5	5	7	6	7	5	2	7	4	8	5	8	5	7
-11.8971	-5.76905	10	9	6	7	6	8	8	3	3	3	5	6	6	1	6	9	2	7	5	6	8	6	3	4	6	4	0	4	4	6	7	9	5	6	4	7	7	4	7	6	5	7	4	7	7	8	5	6
-11.8971	-5.27209	11	9	6	8	9	10	4	6	3	6	10	8	8	8	8	5	11	8	7	8	4	7	9	2	7	9	10	6	7	12	9	8	11	4	6	8	9	8	7	8	9	11	9	6	10	8	9	7
-11.8971	-4.77512	11	10	11	4	3	6	7	6	3	9	3	6	6	2	5	7	8	5	3	6	7	6	8	8	5	6	4	8	5	8	6	7	1	9	6	5	5	1	4	5	4	7	7	5	6	5	5	7
-11.8971	-4.27816	10	7	5	6	4	8	5	3	7	7	4	6	7	6	6	5	3	1	1	2	3	2	3	7	4	5	1	1	2	4	6	7	4	4	7	4	7	1	5	5	4	5	6	5	5	7	5	6
-11.8971	-3.78119	9	6	8	6	4	8	5	5	2	6	4	6	5	6	7	5	2	7	7	4	4	3	4	5	1	2	2	4	3	7	4	6	1	4	6	4	5	5	8	3	7	4	2	6	3	6	2	4
-11.8971	-3.28423	9	6	4	9	5	6	8	6	7	4	3	2	3	3	3	5	4	6	8	2	3	4	3	8	4	5	6	4	4	3	3	3	2	3	2	2	5	3	3	4	4	4	0	5	2	7	3	4
-11.8971	-2.78726	10	5	6	7	5	6	5	3	7	8	4	4	4	4	5	4	4	4	6	7	3	3	1	2	4	6	7	5	6	6	5	5	4	3	3	6	4	2	4	5	1	4	4	7	3	3	1	-2
-11.8971	-2.2903	9	8	7	6	5	4	5	5	4	5	4	3	2	2	5	3	3	1	3	4	4	6	2	3	7	1	6	3	4	4	3	4	6	2	3	6	6	4	3	3	0	6	5	1	3	3	3	3
-11.8971	-1.79333	11	9	6	7	7	7	6	6	5	2	2	3	5	8	2	0	2	3	0	6	4	0	4	5	2	4	3	4	4	5	3	2	5	2	2	4	4	0	2	3	4	4	3	7	2	3	1	5
-11.8971	-1.29636	10	6	7	7	6	6	6	5	7	3	5	5	3	5	3	3	4	5	3	5	5	6	2	6	4	3	3	5	2	7	3	9	5	3	1	3	6	3	1	3	5	2	6	7	6	6	5	3
-11.8971	-0.799399	9	8	3	8	3	3	4	6	6	1	4	9	1	4	4	6	6	5	4	3	4	4	1	4	1	2	3	8	5	2	2	3	1	3	6	3	5	4	2	5	4	2	7	0	7	3	5	4
-11.8971	-0.302434	6	6	7	6	7	4	9	6	6	5	4	6	4	4	5	1	3	4	3	5	2	3	4	2	3	3	3	5	5	5	6	4	0	4	5	5	6	6	4	4	3	7	0	3	4	0	6	6
-11.8971	0.194531	8	8	6	6	2	6	5	6	6	4	5	5	0	2	3	3	3	6	7	4	2	5	3	1	6	0	4	4	5	2	4	7	4	2	6	5	4	3	5	4	2	9	7	3	3	2	4	4
-11.8971	0.691497	9	6	4	6	5	5	4	3	3	4	6	3	4	6	2	6	3	6	3	3	4	7	0	4	1	3	5	4	5	6	2	2	3	3	0	6	5	2	3	3	3	8	6	5	6	5	3	2
-11.8971	1.18846	7	8	7	4	5	6	5	5	5	5	5	2	4	1	4	4	3	3	2	3	5	2	3	1	4	4	5	2	0	1	2	6	4	4	6	3	4	4	6	5	3	4	4	4	6	5	3	7
-11.8971	1.68543	10	10	8	10	9	8	6	4	4	5	6	7	7	9	2	4	8	6	6	5	6	6	6	7	5	4	5	6	5	8	6	6	4	8	11	7	6	4	4	5	9	4	8	13	4	3	9	4
-11.8971	2.18239	13	16	14	15	14	10	16	14	13	16	14	14	19	15	15	18	14	16	9	13	14	13	20	16	13	14	20	13	14	18	21	21	19	21	16	17	16	18	18	20	23	22	18	23	20	22	21	23
-11.8971	2.67936	15	14	8	11	10	16	10	12	9	13	8	11	12	9	10	13	14	12	9	9	8	15	12	14	15	14	12	17	14	19	16	13	18	12	16	13	16	18	16	16	12	19	17	25	14	12	17	15
-11.8971	3.17632	11	11	14	13	13	12	10	10	15	11	8	9	12	12	14	12	9	10	11	11	9	15	12	12	12	14	11	9	13	8	16	12	17	11	12	9	14	18	16	20	15	13	21	17	17	17	20	18
-11.8971	3.67329	36	37	36	36	48	35	37	45	34	36	37	38	43	36	45	52	41	41	44	42	42	43	42	48	49	54	59	55	52	53	56	55	56	58	64	59	60	65	57	59	57	65	56	67	77	72	69	71
-11.8971	4.17025	63	61	59	69	74	77	69	68	63	70	69	74	72	80	78	98	79	87	85	80	91	93	84	87	106	94	92	102	96	91	106	106	87	98	105	104	106	115	113	111	124	107	114	110	130	151	128	148
-11.8971	4.66722	50	53	54	50	41	49	53	55	53	48	54	53	55	54	59	57	59	57	53	60	70	56	64	70	74	68	76	71	87	72	74	80	80	84	73	84	87	83	86	76	92	91	90	83	101	94	93	94
-11.8971	5.16419	16	14	11	10	15	14	11	12	11	12	5	10	11	12	14	10	14	7	13	7	15	9	14	6	13	14	9	14	12	11	9	8	14	16	10	10	10	15	14	11	12	17	12	13	15	13	15	14
-11.8971	5.66115	13	13	11	8	10	10	7	7	5	10	8	9	6	5	8	10	11	8	7	11	9	7	10	12	9	6	4	6	5	8	8	8	9	8	6	9	5	11	5	10	9	10	8	8	8	10	8	8
-11.8971	6.15812	15	7	7	7	6	6	9	6	4	4	7	6	8	5	9	7	6	10	6	5	4	8	4	7	6	7	8	10	8	5	7	6	7	4	7	9	6	6	4	7	9	8	8	10	4	9	9	9
-11.8971	6.65508	9	9	10	7	6	7	7	10	9	8	10	3	8	12	6	9	11	11	5	8	5	8	4	8	6	7	7	7	4	5	10	10	7	10	7	7	7	6	5	7	5	5	7	7	9	10	9	9
-11.8971	7.15205	10	12	10	9	9	8	10	4	11	8	10	7	6	6	7	4	9	6	7	4	7	4	6	7	6	6	9	7	4	7	9	9	10	4	6	3	9	3	4	10	4	13	4	10	9	9	8	6
-11.8971	7.64901	16	15	15	10	6	10	10	9	6	11	6	7	10	11	8	7	8	8	5	11	11	8	10	11	9	10	13	11	7	7	11	7	12	12	14	10	12	12	13	11	10	10	8	9	11	14	12	13
-11.8971	8.14598	22	26	21	22	25	24	25	27	28	25	19	21	25	24	22	29	25	29	26	23	27	38	24	23	30	27	31	30	34	29	32	36	33	37	27	31	35	33	30	37	34	36	44	38	38	46	45	36
-11.8971	8.64294	37	35	42	36	42	36	35	38	44	35	42	44	45	40	50	37	46	55	41	50	52	44	45	46	52	59	54	54	52	56	50	54	56	60	58	62	63	62	56	62	63	68	72	66	78	65	73	79
-11.8971	9.13991	38	26	35	32	38	30	28	36	30	33	39	43	40	37	34	39	44	35	39	34	41	37	36	54	49	46	50	43	49	52	41	43	45	49	45	51	51	47	55	54	51	66	52	55	48	63	65	62
-11.8971	9.63687	21	22	22	26	23	24	22	26	20	24	19	22	20	26	21	20	24	21	29	27	23	22	25	25	28	31	27	34	26	29	29	28	30	29	36	31	30	29	39	38	34	43	35	38	32	34	39	36
-11.8971	10.1338	12	16	18	14	14	9	8	16	14	13	8	13	12	14	11	12	18	12	12	12	8	12	11	7	8	13	12	17	16	16	11	11	14	12	16	12	14	18	14	14	16	12	13	17	14	14	15	14
-11.8971	10.6308	11	10	10	12	7	7	10	7	11	7	8	10	5	5	6	7	9	10	9	6	13	7	8	6	8	9	6	10	10	8	7	6	7	10	10	6	7	10	5	7	11	9	9	10	8	10	12	7
-11.8971	11.1278	14	13	15	12	11	9	9	9	10	13	9	9	9	12	12	12	8	8	9	9	11	13	9	7	12	8	10	11	6	8	12	6	7	10	7	11	9	6	8	13	10	8	9	10	12	9	8	11
-11.8971	11.6247	15	17	14	17	11	10	8	10	12	11	13	11	8	14	13	6	12	11	12	11	9	11	12	9	9	12	9	10	9	13	9	9	7	11	11	11	12	11	9	10	9	13	10	9	10	9	9	13
-11.8971	12.1217	18	17	13	14	11	12	11	11	14	10	16	13	10	10	10	10	9	12	8	13	15	12	8	15	11	14	12	11	13	7	11	6	11	13	11	10	9	12	14	15	7	12	17	10	10	10	14	10
-11.8971	12.6187	25	24	26	28	24	24	23	23	28	21	25	25	21	30	24	29	27	28	28	33	36	30	34	34	30	32	35	35	34	34	35	29	30	32	39	33	36	34	36	40	44	34	39	39	38	44	40	41
-11.8971	13.1156	81	81	83	84	81	83	81	86	80	90	87	108	95	92	102	98	96	104	95	109	109	110	112	111	114	107	122	126	122	132	106	125	127	135	131	141	125	132	135	146	146	142	163	151	159	158	157	170
-11.8971	13.6126	88	93	103	97	85	90	108	102	107	110	103	114	110	115	112	119	131	123	117	125	121	140	122	130	138	147	150	138	141	146	161	153	157	145	163	152	164	174	169	164	171	166	175	195	183	203	191	193
-11.8971	14.1096	46	48	45	55	48	55	47	49	49	56	51	54	54	48	52	58	60	55	54	67	63	71	58	70	61	64	64	68	64	73	74	74	75	80	84	77	80	83	71	84	79	84	88	81	82	93	87	95
-11.8971	14.6065	18	12	13	14	8	10	8	14	11	10	9	12	10	14	12	9	8	14	11	15	14	12	17	13	15	15	14	14	15	10	13	16	18	15	18	18	19	17	14	16	15	15	17	19	14	18	19	21
-11.4001	-11.7326	15	13	12	16	12	11	14	9	15	15	13	11	8	14	13	12	12	13	11	9	9	11	15	13	12	14	12	13	15	14	13	10	14	11	10	13	11	12	13	9	8	16	11	13	9	11	10	16
-11.4001	-11.2357	12	15	12	14	10	6	16	15	8	13	12	12	11	14	11	11	9	10	11	12	8	13	12	9	10	10	11	7	12	12	11	12	7	11	9	8	11	12	12	15	10	14	11	9	9	13	9	8
-11.4001	-10.7387	26	24	25	23	21	23	18	23	15	24	24	22	25	24	22	24	27	29	21	29	24	28	25	26	26	26	33	22	25	27	24	32	26	30	28	28	24	28	29	33	33	26	37	25	30	34	34	33
-11.4001	-10.2417	42	38	35	40	39	45	45	42	51	47	52	47	53	42	55	52	46	50	51	56	54	51	50	57	50	55	54	63	57	60	51	58	59	62	61	69	65	73	67	75	65	72	74	69	79	82	82	71
-11.4001	-9.74478	60	47	49	54	47	56	57	52	59	52	52	63	54	64	51	63	64	54	69	54	66	62	60	72	62	71	62	65	67	73	72	77	68	77	74	78	78	78	74	84	92	76	74	94	77	89	86	90
-11.4001	-9.24781	45	56	49	50	48	49	43	50	42	53	44	55	58	49	50	46	52	56	64	60	63	58	67	60	60	72	58	63	64	72	71	66	76	62	72	65	75	84	85	89	79	82	82	75	87	96	81	84
-11.4001	-8.75084	28	18	25	19	23	21	30	26	23	30	23	30	29	19	23	24	20	25	25	26	26	30	29	27	32	22	34	30	29	33	34	38	37	31	37	37	36	38	35	33	41	38	36	41	41	47	37	40
-11.4001	-8.25388	24	20	21	19	20	22	24	18	22	20	20	15	19	19	18	23	20	19	27	24	22	23	25	25	23	26	25	21	30	25	24	22	27	26	31	28	20	28	28	30	31	38	26	27	34	35	36	33
-11.4001	-7.75691	24	20	15	23	19	14	19	19	16	16	18	24	22	15	25	16	18	18	21	19	16	20	21	15	22	24	23	24	19	29	22	24	24	25	25	25	24	26	24	28	24	28	21	26	24	32	31	27
-11.4001	-7.25995	7	14	12	10	7	5	9	8	7	8	9	5	5	7	6	7	7	6	7	6	9	11	7	10	9	6	9	9	6	11	8	3	10	7	8	6	9	8	10	10	11	12	9	9	8	6	10	10
-11.4001	-6.76298	7	6	7	9	7	6	7	1	4	5	2	2	6	3	3	4	3	3	6	5	5	7	7	5	1	5	3	8	4	5	4	6	4	4	5	0	4	4	2	3	5	6	5	3	5	4	6	2
-11.4001	-6.26602	9	8	7	13	7	3	7	7	6	7	7	6	2	4	6	5	8	5	3	6	6	4	5	2	5	6	3	7	7	10	4	6	4	3	7	5	5	3	4	7	4	7	6	3	4	5	8	6
-11.4001	-5.76905	10	8	9	7	7	7	5	3	5	4	5	6	4	3	7	3	7	4	8	4	4	6	1	6	4	4	3	7	6	4	4	2	6	2	4	6	4	7	6	6	7	5	4	6	2	7	1	8
-11.4001	-5.27209	11	9	11	3	7	6	3	5	7	3	6	4	2	3	3	5	4	3	7	3	2	1	7	7	4	8	5	8	2	3	2	2	5	3	6	7	2	5	4	7	2	3	7	7	7	4	8	5
-11.4001	-4.77512	13	6	7	6	7	4	7	6	4	4	6	4	5	5	5	3	4	7	3	7	7	2	4	1	5	5	3	6	4	5	1	7	3	6	5	5	2	4	5	3	4	6	5	6	3	5	7	2
-11.4001	-4.27816	11	8	7	5	4	4	6	6	5	7	7	3	4	5	5	4	3	3	3	4	3	5	5	4	1	5	8	3	5	5	3	8	7	6	2	6	0	3	5	5	3	6	3	3	6	4	3	5
-11.4001	-3.78119	8	5	7	8	7	10	6	6	5	1	4	6	4	7	3	5	7	0	6	5	2	5	2	4	4	6	6	6	3	2	4	2	5	1	6	4	3	5	5	6	4	6	3	2	6	6	6	5
-11.4001	-3.28423	7	8	7	7	5	9	5	6	5	4	5	4	5	3	3	5	5	3	-1	4	2	2	5	6	3	5	4	5	3	2	7	5	7	6	4	5	1	5	2	7	8	5	5	3	5	5	3	3
-11.4001	-2.78726	8	6	5	7	8	6	4	4	5	5	2	5	4	6	1	3	2	5	3	2	3	6	6	2	5	6	7	2	1	3	0	-1	5	5	4	4	4	7	4	2	4	4	4	8	0	6	3	1
-11.4001	-2.2903	7	5	8	4	3	7	5	2	5	2	1	6	5	4	4	7	2	4	3	2	3	4	3	2	7	3	6	4	5	1	6	3	7	5	5	1	4	4	-1	4	6	4	3	4	5	3	5	3
-11.4001	-1.79333	10	9	4	5	5	7	4	4	4	8	3	5	3	5	5	5	2	4	1	6	4	8	3	4	3	11	6	3	7	3	4	0	5	3	5	5	4	2	0	4	4	2	7	4	7	7	1	2
-11.4001	-1.29636	7	9	3	7	6	7	3	5	5	5	6	4	4	6	4	2	2	3	8	3	5	5	5	3	3	4	4	3	6	3	2	3	3	5	2	5	6	3	6	5	6	4	2	3	4	1	3	5
-11.4001	-0.799399	10	13	7	5	8	6	5	2	7	5	7	3	1	4	1	3	4	3	5	7	4	7	2	1	1	1	6	2	3	6	4	4	3	7	0	3	1	3	6	1	3	3	4	5	-1	5	5	1
-11.4001	-0.302434	9	7	8	6	9	4	5	4	6	7	3	3	6	6	5	6	3	3	6	3	5	7	4	5	7	2	4	5	4	7	7	4	4	6	7	3	5	1	6	5	4	2	4	5	4	0	4	5
-11.4001	0.194531	14	5	7	3	6	6	4	6	4	3	2	3	6	6	3	6	7	4	1	3	5	4	4	4	4	2	5	5	4	3	2	4	2	6	4	4	4	4	3	5	4	6	4	2	4	6	6	4
-11.4001	0.691497	8	4	7	8	8	5	6	10	3	3	2	2	4	3	4	6	6	4	2	7	0	7	7	4	4	6	3	5	3	5	5	4	4	4	1	4	2	4	5	4	6	3	3	3	2	3	3	6
-11.4001	1.18846	12	7	6	5	4	7	2	6	4	4	4	7	3	5	6	4	2	7	6	6	0	6	3	4	4	6	1	6	5	3	3	3	5	3	4	4	7	4	3	2	4	6	3	5	3	3	4	4
-11.4001	1.68543	8	7	4	8	8	3	4	4	6	3	5	5	8	5	5	3	5	3	6	2	6	6	4	5	2	9	4	4	6	3	1	4	3	6	3	4	5	7	4	8	6	5	5	6	6	4	6	3
-11.4001	2.18239	10	12	10	9	7	9	10	5	7	3	6	5	7	5	4	8	2	7	4	6	8	3	6	5	10	5	6	4	2	8	4	8	6	7	7	4	6	8	6	4	6	4	6	8	5	4	4	5
-11.4001	2.67936	10	10	7	6	5	8	8	4	4	8	3	7	7	10	5	6	6	5	5	2	6	4	6	2	4	5	5	9	7	3	2	6	3	7	8	3	4	6	4	4	7	6	4	5	8	4	7	5
-11.4001	3.17632	18	10	9	10	11	11	10	6	12	8	7	10	14	10	7	9	7	13	10	9	11	7	13	9	13	11	10	12	12	11	9	14	10	13	13	14	11	14	14	10	13	15	12	12	10	15	11	9
-11.4001	3.67329	48	48	46	37	49	44	43	49	44	46	46	47	43	43	48	44	57	52	52	66	56	48	47	51	56	61	57	59	61	70	61	66	73	71	77	74	57	77	70	75	68	82	73	74	90	90	89	88
-11.4001	4.17025	88	94	92	91	87	98	95	100	96	99	102	108	94	101	104	106	116	106	111	127	107	114	110	123	125	115	135	124	118	131	150	145	133	142	147	145	143	148	166	150	158	154	170	158	154	173	177	172
-11.4001	4.66722	85	80	77	86	84	81	94	83	86	100	91	97	86	94	108	102	101	106	109	107	122	101	116	110	114	121	130	117	115	119	134	152	136	139	143	141	147	147	152	168	141	161	151	155	156	156	165	169
-11.4001	5.16419	29	33	30	35	29	33	30	29	28	29	36	35	32	30	32	32	29	36	34	24	33	37	40	39	47	42	36	43	40	35	41	40	38	47	40	42	44	38	54	54	48	53	64	48	48	52	60	47
-11.4001	5.66115	14	12	11	8	5	8	9	5	12	9	9	8	6	8	8	10	10	8	8	7	8	10	7	6	9	7	11	9	6	13	10	7	9	8	7	12	8	10	8	8	9	7	14	14	9	7	11	11
-11.4001	6.15812	13	12	15	10	8	10	10	11	7	8	9	10	9	11	8	8	9	6	8	11	8	10	6	8	11	10	9	7	8	10	7	10	10	7	8	8	11	6	12	9	9	8	12	9	6	9	10	6
-11.4001	6.65508	13	8	12	12	5	8	14	6	9	9	8	8	11	8	10	11	9	8	12	9	10	5	9	10	9	10	10	10	13	5	14	11	7	10	7	12	9	13	9	15	7	10	6	7	9	12	11	11
-11.4001	7.15205	14	18	15	12	13	12	13	16	12	13	15	12	17	15	10	15	16	14	16	14	14	15	13	14	16	16	11	16	22	14	14	18	10	20	13	16	15	17	17	18	22	20	18	24	14	22	16	17
-11.4001	7.64901	27	26	26	29	30	27	30	26	30	32	27	30	28	31	27	29	27	30	32	31	34	30	25	34	31	35	31	39	30	37	36	35	34	45	42	41	40	50	44	46	40	39	42	42	45	44	43	44
-11.4001	8.14598	45	44	48	46	43	48	45	44	46	42	54	41	42	52	45	50	38	50	43	57	48	51	58	57	49	54	53	60	57	54	60	62	69	62	83	62	66	63	69	70	67	66	75	86	73	73	78	75
-11.4001	8.64294	48	66	51	57	57	57	53	65	63	66	66	56	55	62	57	56	57	70	68	67	66	63	55	69	68	68	69	79	69	76	68	86	74	75	88	75	88	90	73	91	93	93	82	99	85	104	106	96
-11.4001	9.13991	48	43	39	41	47	43	41	46	46	43	46	47	46	50	55	45	54	48	61	49	57	46	50	67	57	63	63	56	57	65	65	56	57	63	64	64	72	63	74	75	79	78	88	71	78	91	68	73
-11.4001	9.63687	39	39	34	40	31	38	33	42	40	36	42	42	48	43	44	43	38	53	50	49	50	52	46	42	56	51	53	56	52	62	61	59	60	57	52	66	62	55	60	64	66	61	68	70	70	66	72	76
-11.4001	10.1338	26	34	28	24	31	23	25	23	32	27	32	25	23	29	25	33	27	33	30	36	27	32	29	28	28	38	38	38	43	43	34	38	42	38	44	37	42	36	36	47	44	38	47	43	51	50	49	50
-11.4001	10.6308	19	18	19	17	18	13	16	12	18	19	20	14	19	17	21	20	9	15	16	15	20	18	26	21	15	22	23	22	17	26	20	19	22	16	13	24	25	26	21	19	30	27	18	27	23	26	24	31
-11.4001	11.1278	17	14	15	12	10	15	11	12	12	12	15	14	13	14	15	18	7	12	11	10	13	15	11	15	12	13	17	11	5	17	14	18	13	13	18	13	14	16	17	13	13	13	18	14	17	18	18	19
-11.4001	11.6247	14	10	9	11	13	10	8	9	7	8	8	6	11	8	3	10	11	10	12	7	7	8	10	10	9	12	4	12	10	12	8	11	12	8	9	10	11	11	10	10	12	11	9	11	8	14	10	10
-11.4001	12.1217	16	13	9	13	10	10	13	8	11	5	13	10	8	7	9	10	9	16	9	11	7	11	13	8	9	10	8	8	9	13	6	9	12	14	11	11	12	9	12	10	9	12	12	14	7	9	8	11
-11.4001	12.6187	26	23	23	19	17	13	18	19	15	15	19	19	15	20	20	19	17	27	22	15	18	19	23	21	22	26	22	23	16	18	23	22	25	28	23	23	26	23	20	24	23	30	23	31	28	27	26	26
-11.4001	13.1156	59	77	71	70	67	70	71	67	71	74	78	76	76	77	83	70	86	81	78	91	80	90	91	101	93	90	88	89	91	101	89	110	113	110	105	105	110	111	123	124	116	126	124	126	127	137	138	122
-11.4001	13.6126	103	99	114	105	109	102	105	109	105	113	117	106	120	109	116	122	122	118	127	122	142	130	133	148	142	144	148	153	145	162	158	170	173	176	164	171	171	185	182	180	182	197	204	205	196	225	206	219
-11.4001	14.1096	81	81	97	87	88	100	92	90	96	98	107	105	92	110	110	118	118	110	98	116	129	116	122	130	128	119	140	143	142	134	140	138	145	133	159	146	168	174	154	163	161	171	163	163	195	174	187	200
-11.4001	14.6065	36	30	25	34	35	34	37	37	35	32	31	31	27	37	37	36	42	38	37	37	49	35	36	36	44	48	36	49	45	58	47	43	50	48	57	48	50	42	53	57	52	56	46	55	61	64	62	64
-10.9031	-11.7326	16	16	12	11	12	12	14	14	12	4	16	17	12	8	13	16	8	14	10	13	13	12	14	11	9	9	12	11	10	11	11	12	14	10	13	15	12	10	13	12	12	13	13	10	13	9	14	11
-10.9031	-11.2357	21	13	15	8	11	11	13	8	11	11	13	11	13	8	12	10	13	11	9	15	11	12	14	14	14	12	16	16	12	9	12	9	12	11	15	14	15	10	12	11	12	13	9	11	13	10	14	15
-10.9031	-10.7387	30	25	32	33	32	33	25	33	28	29	23	33	34	26	28	31	26	32	44	36	32	33	41	40	40	37	38	42	38	34	40	44	39	38	46	45	35	41	46	52	40	46	41	41	43	46	45	48
-10.9031	-10.2417	55	61	68	66	65	65	63	61	63	66	72	72	59	67	66	72	70	73	67	62	73	77	77	97	77	77	79	90	82	94	91	77	105	103	94	106	95	97	105	94	101	111	116	113	117	114	112	121
-10.9031	-9.74478	59	46	60	51	53	48	51	57	48	55	56	55	56	62	65	63	64	65	58	60	66	70	69	66	75	78	65	77	85	74	85	74	78	82	88	75	70	81	90	74	96	98	93	92	106	103	94	98
-10.9031	-9.24781	45	48	48	50	50	50	61	52	57	51	51	49	52	59	54	52	51	59	50	55	59	64	59	70	66	69	70	74	62	71	71	72	73	84	75	73	82	85	88	90	76	84	88	94	92	94	95	103
-10.9031	-8.75084	33	45	41	43	33	44	39	37	43	36	41	42	38	39	44	43	48	39	51	44	46	46	56	49	53	49	51	52	56	53	56	61	60	58	58	60	52	62	49	66	64	64	70	70	71	78	70	61
-10.9031	-8.25388	47	46	44	44	49	45	42	47	38	43	51	52	49	50	43	47	49	46	47	51	64	56	48	51	50	51	55	55	61	60	62	54	72	67	72	70	69	78	66	65	73	77	67	83	71	68	74	85
-10.9031	-7.75691	20	17	13	15	23	16	13	15	18	13	18	15	22	20	12	15	23	19	19	15	19	16	20	19	19	20	19	24	15	19	19	26	23	25	17	21	23	24	21	18	22	20	27	23	19	27	23	30
-10.9031	-7.25995	10	9	11	13	9	6	9	8	5	8	6	7	9	7	5	5	6	7	7	7	8	12	5	7	8	8	4	6	3	8	9	7	6	8	7	8	6	7	4	6	7	7	8	4	7	8	9	8
-10.9031	-6.76298	10	6	8	8	7	5	5	6	5	1	6	6	4	6	2	4	5	5	3	3	2	6	4	4	4	4	6	4	7	0	3	4	5	4	3	3	2	6	6	5	6	5	2	4	5	4	5	6
-10.9031	-6.26602	10	11	2	10	4	6	6	6	4	7	8	3	7	4	5	3	5	2	6	5	7	4	6	4	7	7	5	8	6	3	2	5	6	5	4	5	7	5	4	4	4	2	6	3	6	2	5	6
-10.9031	-5.76905	11	7	5	5	8	6	6	7	5	6	3	7	6	4	4	4	2	6	6	4	4	5	4	4	5	4	8	8	5	5	5	5	6	6	3	8	3	4	6	6	6	2	6	4	2	10	4	2
-10.9031	-5.27209	10	12	9	6	6	6	7	4	5	3	5	6	4	3	5	10	4	4	6	4	2	5	7	6	4	6	6	7	7	6	5	5	2	6	1	7	4	5	5	8	6	7	4	6	5	6	5	3
-10.9031	-4.77512	9	7	5	6	3	6	4	6	6	7	4	2	3	6	2	5	4	5	7	5	5	6	6	4	1	6	4	6	5	3	4	4	1	3	3	4	4	1	9	7	6	3	5	3	7	6	7	5
-10.9031	-4.27816	10	5	5	6	9	2	6	4	3	3	4	3	2	4	7	4	3	4	1	5	2	4	4	2	5	1	1	3	4	3	6	4	5	5	5	7	6	1	5	2	4	6	1	6	2	5	1	4
-10.9031	-3.78119	8	6	6	8	7	5	8	7	7	4	6	4	5	3	7	4	4	3	1	6	3	4	6	4	4	3	2	5	6	2	8	5	4	5	4	7	8	5	6	6	5	8	4	4	5	6	6	4
-10.9031	-3.28423	10	6	6	4	8	5	6	3	6	3	5	5	3	9	6	8	6	4	5	1	5	4	3	4	3	3	1	2	4	3	1	6	8	2	1	4	2	6	4	3	3	2	4	4	4	4	1	2
-10.9031	-2.78726	10	9	4	8	5	4	3	6	5	8	6	6	6	5	7	5	3	5	5	6	3	4	4	4	4	7	3	4	4	4	7	4	6	3	5	4	7	6	4	7	8	5	4	6	3	6	4	6
-10.9031	-2.2903	7	7	6	10	2	2	5	5	4	5	3	5	4	5	3	8	4	2	2	4	4	5	1	4	5	2	4	5	5	2	4	5	0	3	4	4	6	5	6	4	6	5	3	2	4	1	3	8
-10.9031	-1.79333	9	8	6	5	7	8	6	4	3	6	5	6	7	4	3	7	9	5	4	3	5	3	8	3	2	7	4	3	4	6	5	5	3	3	4	2	5	4	4	5	4	7	5	6	4	6	3	4
-10.9031	-1.29636	10	4	6	6	5	5	8	5	2	5	7	4	3	6	5	4	5	1	3	7	2	1	8	5	4	7	5	2	6	2	4	3	4	8	0	3	2	8	3	3	4	3	8	7	5	6	4	5
-10.9031	-0.799399	10	7	6	7	8	4	5	6	5	4	3	5	6	4	6	9	0	3	1	3	5	5	4	5	7	3	6	5	4	4	6	5	3	6	2	7	5	5	3	7	5	4	5	3	7	5	5	4
-10.9031	-0.302434	10	7	10	9	6	3	6	6	3	7	6	4	3	5	2	8	5	6	4	5	4	3	5	7	8	4	6	5	4	4	6	6	5	6	6	3	2	4	4	6	5	6	6	4	6	4	4	5
-10.9031	0.194531	10	8	9	5	11	2	4	1	5	7	5	2	3	5	5	3	4	6	4	3	4	6	3	5	7	3	6	7	4	3	8	5	4	2	2	4	6	5	6	4	3	5	4	3	5	2	2	5
-10.9031	0.691497	12	7	6	7	2	8	4	3	3	7	5	4	4	5	5	3	2	6	5	3	3	6	2	3	5	4	3	1	5	4	6	2	2	3	6	3	5	4	2	3	4	4	2	2	3	4	6	8
-10.9031	1.18846	10	7	4	8	7	2	5	4	6	2	10	2	3	3	1	6	3	6	3	4	2	3	5	4	5	2	5	6	6	3	4	6	3	3	3	5	3	6	6	7	3	6	4	5	4	4	1	3
-10.9031	1.68543	12	6	8	10	6	7	1	4	4	3	4	5	6	5	7	3	4	5	4	7	8	7	1	5	7	4	5	6	7	4	6	3	6	3	3	5	5	7	3	4	7	3	5	2	6	3	3	1
-10.9031	2.18239	14	6	9	7	6	6	10	6	4	4	5	5	6	7	4	7	6	5	5	10	8	4	9	7	4	6	5	7	10	12	9	9	5	10	12	7	8	9	5	9	13	8	9	4	8	6	11	10
-10.9031	2.67936	12	10	9	11	8	10	6	7	5	5	9	7	7	9	6	8	6	6	2	9	6	7	11	6	8	5	6	6	8	6	8	6	4	7	9	8	9	10	4	8	11	10	7	3	5	10	8	9
-10.9031	3.17632	16	14	16	14	16	15	12	16	20	18	14	10	12	9	22	13	12	18	17	13	13	14	11	17	19	17	13	14	17	25	19	15	18	19	20	15	15	19	22	21	18	19	24	18	19	21	24	21
-10.9031	3.67329	45	46	50	49	49	61	53	59	53	58	58	51	65	67	64	66	62	69	70	64	68	74	66	82	65	72	76	84	77	75	85	83	85	83	83	86	86	101	98	92	95	97	94	105	104	101	105	110
-10.9031	4.17025	78	78	77	66	71	82	78	87	86	81	84	85	85	92	98	93	89	94	101	104	100	88	102	105	105	108	117	101	111	124	102	111	126	129	137	126	129	133	139	140	129	154	138	131	145	142	153	144
-10.9031	4.66722	79	82	76	83	77	80	88	90	75	78	74	92	90	79	97	96	97	102	95	89	101	90	106	111	107	119	119	123	118	125	108	107	120	136	125	126	134	130	133	141	131	144	141	154	155	154	144	151
-10.9031	5.16419	32	35	27	25	27	33	26	26	26	22	35	31	30	28	36	28	31	39	31	29	36	35	30	40	38	35	38	40	41	38	39	40	41	42	42	40	40	47	44	47	44	45	48	46	45	47	47	52
-10.9031	5.66115	14	11	11	14	13	9	8	8	7	9	8	9	10	8	10	4	9	10	-2	13	7	10	8	8	11	10	9	7	11	7	4	9	6	10	11	9	10	6	8	10	10	11	12	11	8	7	8	10
-10.9031	6.15812	13	13	14	14	12	12	11	9	10	15	10	9	13	14	14	16	15	15	14	12	11	14	12	17	12	12	11	12	12	7	7	13	11	10	13	16	14	13	11	12	13	12	11	13	13	12	14	17
-10.9031	6.65508	26	19	26	21	17	27	16	24	20	20	26	25	16	18	23	25	25	25	20	23	24	33	31	22	26	22	24	29	28	30	29	28	21	34	27	27	26	27	34	30	33	36	34	34	40	30	33	38
-10.9031	7.15205	37	31	31	29	27	36	22	32	26	27	31	33	41	39	32	37	32	30	35	45	32	37	40	42	41	43	37	37	42	48	40	50	46	39	47	43	40	50	56	52	46	46	49	55	56	61	49	59
-10.9031	7.64901	36	42	32	37	32	44	39	42	37	31	43	32	44	35	43	39	38	43	46	48	43	44	45	44	46	47	49	52	57	53	53	56	52	48	56	55	63	64	50	53	62	62	59	71	61	69	67	73
-10.9031	8.14598	48	48	45	44	50	52	47	50	43	49	45	48	54	56	57	57	61	52	60	71	58	63	54	63	58	59	61	63	77	72	72	68	80	78	73	73	72	69	90	75	88	89	82	77	86	87	84	84
-10.9031	8.64294	43	33	35	36	39	33	39	35	40	32	39	38	43	44	36	38	41	48	38	43	39	44	47	41	50	49	46	47	53	57	46	42	59	47	45	51	56	59	52	55	61	59	62	67	52	73	65	62
-10.9031	9.13991	23	26	19	26	22	24	24	29	25	24	28	25	18	28	24	22	28	30	25	23	26	28	30	30	27	32	29	34	24	28	35	30	30	32	29	32	30	31	31	31	35	35	37	33	34	38	38	40
-10.9031	9.63687	25	26	23	17	24	20	18	23	21	23	15	23	16	19	21	22	24	26	28	24	29	26	28	25	28	25	24	38	25	29	21	26	28	29	29	30	27	37	28	26	36	26	31	35	29	38	42	31
-10.9031	10.1338	34	43	33	30	33	31	33	40	28	33	33	37	36	28	41	34	35	42	41	38	36	40	39	35	42	40	43	42	50	46	38	46	55	42	45	49	51	55	50	55	44	51	51	51	71	63	62	58
-10.9031	10.6308	37	36	33	31	34	36	40	36	36	37	33	33	41	41	32	39	43	45	43	49	40	42	44	44	46	46	44	54	56	48	50	54	52	60	51	59	57	57	53	61	63	52	69	65	67	67	65	62
-10.9031	11.1278	44	45	48	36	40	42	33	54	36	39	45	45	54	44	47	47	51	46	57	59	59	48	55	57	52	58	62	56	72	58	67	66	64	72	65	71	78	65	73	73	76	71	69	81	84	75	88	78
-10.9031	11.6247	25	21	26	25	24	28	26	20	25	25	24	26	28	26	29	28	27	22	28	31	33	29	28	29	23	34	31	34	31	34	31	33	37	37	32	34	34	44	33	36	41	41	35	32	35	42	40	39
-10.9031	12.1217	17	16	14	12	9	10	11	16	15	9	9	17	13	14	10	16	13	14	17	9	17	14	11	13	14	7	12	13	17	17	15	12	12	15	13	13	14	21	18	15	20	14	18	18	16	16	16	13
-10.9031	12.6187	18	11	12	13	9	13	6	12	11	10	9	5	9	10	15	14	11	12	13	12	14	11	7	13	9	14	10	17	11	14	9	13	15	11	12	15	15	13	10	15	11	11	18	10	14	18	9	15
-10.9031	13.1156	40	45	44	39	44	44	36	42	46	40	46	49	45	43	45	46	54	45	53	54	55	58	43	50	49	60	58	60	61	49	57	57	58	59	60	57	59	70	63	65	66	77	76	71	71	91	80	79
-10.9031	13.6126	80	75	80	83	87	76	74	92	80	85	88	86	84	89	98	98	96	105	109	98	100	100	112	108	120	114	111	111	112	112	121	115	121	122	123	124	128	133	146	148	139	133	141	146	160	157	152	172
-10.9031	14.1096	79	95	80	92	76	101	97	92	96	99	105	97	106	105	105	106	120	105	112	114	115	114	127	116	126	126	129	118	131	129	150	121	151	135	148	162	149	160	144	159	169	177	164	175	180	191	185	176
-10.9031	14.6065	50	52	54	47	50	53	57	49	58	57	54	56	52	57	60	62	62	63	57	57	64	58	68	67	67	72	72	65	66	69	81	88	81	74	83	69	76	100	83	86	85	87	91	97	100	99	95	95
-10.4061	-11.7326	12	9	10	11	7	8	5	9	7	10	8	10	8	6	9	7	10	6	8	4	7	9	6	4	4	6	6	10	7	7	7	9	7	7	8	6	6	7	8	9	8	9	10	7	8	5	5	7
-10.4061	-11.2357	16	14	11	10	13	13	9	10	11	10	6	10	10	13	12	13	8	11	9	6	9	8	11	16	8	14	9	9	7	12	7	11	8	13	9	10	10	7	7	6	9	9	9	9	11	11	13	10
-10.4061	-10.7387	28	22	27	25	24	28	27	30	28	27	26	25	26	29	29	25	25	32	30	33	28	34	36	35	34	32	32	32	33	30	32	35	38	30	29	29	43	41	36	44	29	36	39	39	43	37	41	44
-10.4061	-10.2417	62	56	58	56	52	50	52	52	59	47	61	60	64	66	63	64	66	64	68	64	71	67	69	68	73	72	74	76	72	72	77	79	80	82	96	94	88	97	85	98	91	98	88	101	95	106	95	102
-10.4061	-9.74478	54	59	54	57	57	49	54	49	59	63	55	52	63	61	64	70	71	64	65	69	70	71	70	65	78	79	64	81	69	77	90	82	82	86	78	95	90	77	89	93	101	94	98	98	101	103	103	113
-10.4061	-9.24781	70	68	63	70	57	58	64	68	59	68	71	70	72	80	74	81	78	81	86	82	84	82	88	89	88	74	80	87	92	90	103	106	97	95	102	99	102	104	116	119	108	110	112	133	122	130	122	122
-10.4061	-8.75084	51	44	47	42	50	46	55	53	55	55	54	61	53	55	62	53	51	56	59	67	58	71	63	60	61	59	73	74	76	66	68	73	73	74	81	69	78	79	71	80	85	102	90	97	94	85	88	90
-10.4061	-8.25388	43	34	34	30	38	37	41	36	40	32	38	41	40	43	41	44	44	43	38	45	50	40	50	56	51	49	49	54	58	60	58	59	50	62	61	61	76	60	66	65	68	66	64	66	67	70	68	75
-10.4061	-7.75691	15	14	12	11	10	11	9	11	5	13	10	11	10	10	8	14	9	13	9	10	8	10	13	11	10	13	12	13	11	11	10	11	13	8	13	15	12	12	14	19	11	13	13	13	14	17	9	15
-10.4061	-7.25995	5	7	6	7	5	8	6	3	3	3	7	8	4	3	7	4	6	2	4	2	4	3	4	5	6	4	4	5	4	3	7	6	5	7	6	4	5	4	9	2	6	7	6	5	7	5	5	4
-10.4061	-6.76298	9	9	6	5	5	5	6	7	3	4	5	3	4	4	1	3	8	5	4	7	3	2	5	4	2	3	6	5	1	4	3	4	3	5	5	3	8	1	2	2	1	4	3	4	4	5	3	5
-10.4061	-6.26602	9	10	6	5	6	6	4	3	7	4	3	7	3	2	4	6	5	3	6	5	2	5	-1	5	6	2	4	1	4	5	4	1	5	6	5	3	5	5	3	3	4	0	4	4	6	4	6	4
-10.4061	-5.76905	12	10	6	5	8	4	3	4	3	4	8	3	6	4	5	5	10	3	3	5	6	4	6	7	4	2	8	4	5	4	2	7	5	6	3	5	8	3	8	6	4	6	5	3	7	4	4	4
-10.4061	-5.27209	8	9	7	6	4	8	8	4	9	4	1	6	4	9	4	7	10	4	8	8	8	8	5	5	9	5	5	11	6	7	2	6	6	7	6	8	8	5	5	8	6	6	7	5	6	8	8	6
-10.4061	-4.77512	11	13	7	6	5	6	6	4	7	2	4	3	5	3	6	5	6	7	4	5	5	2	5	6	5	4	10	4	3	4	5	2	7	3	2	4	3	2	5	2	3	8	3	7	5	5	1	7
-10.4061	-4.27816	8	7	8	8	3	6	5	6	5	-1	1	5	5	3	4	7	4	3	4	6	4	2	7	7	4	4	4	4	2	4	6	4	5	3	2	4	4	3	4	6	6	7	3	4	3	5	4	5
-10.4061	-3.78119	11	6	6	6	7	5	4	2	7	6	4	3	1	5	4	6	8	2	4	4	8	2	0	3	2	6	4	4	3	0	4	1	7	7	3	4	3	7	5	3	3	3	2	4	4	7	3	6
-10.4061	-3.28423	8	9	5	4	3	3	8	5	0	3	3	4	1	2	5	5	4	6	3	3	4	5	3	3	4	2	3	5	5	5	4	3	5	4	4	4	4	4	1	2	4	3	3	2	5	4	2	1
-10.4061	-2.78726	7	8	8	9	4	6	5	12	4	5	3	6	2	7	3	2	5	3	3	2	4	7	4	4	5	5	3	6	2	4	2	5	3	5	6	5	5	4	5	5	5	5	3	3	5	7	5	5
-10.4061	-2.2903	10	8	9	5	7	6	5	2	4	7	6	5	2	7	6	2	6	3	5	3	4	4	5	6	7	6	6	4	4	4	1	6	4	3	7	5	5	4	4	5	8	6	5	2	4	6	4	5
-10.4061	-1.79333	8	9	5	8	6	6	5	6	1	5	4	1	3	5	4	4	2	5	3	4	1	3	5	6	6	4	4	2	5	6	6	5	2	3	4	4	6	3	4	1	9	5	1	3	4	2	4	2
-10.4061	-1.29636	9	12	5	9	9	6	8	5	6	5	2	7	4	5	6	5	5	5	3	5	6	5	6	3	4	7	4	3	2	3	4	9	9	5	5	5	5	7	5	4	8	7	5	5	4	3	0	4
-10.4061	-0.799399	7	14	8	8	7	5	6	5	2	3	2	3	4	7	1	4	6	5	6	4	6	6	1	5	4	6	6	7	6	5	6	7	2	4	5	5	4	5	5	2	6	8	2	7	4	6	4	1
-10.4061	-0.302434	7	7	7	7	2	3	6	5	1	7	5	4	4	2	5	2	5	5	4	1	7	3	7	5	4	3	4	3	6	5	4	4	1	6	3	4	5	4	3	6	2	3	1	4	5	6	4	6
-10.4061	0.194531	10	9	8	5	6	7	5	9	5	7	4	5	6	3	3	3	6	4	5	6	9	4	3	5	7	4	8	5	6	5	4	8	5	3	4	6	3	5	2	6	5	2	5	7	3	5	3	3
-10.4061	0.691497	11	6	6	7	6	5	8	4	5	6	3	6	6	5	5	5	6	4	4	4	6	5	4	5	6	6	2	7	3	4	4	5	4	5	5	7	3	3	4	7	0	1	8	5	3	3	3	5
-10.4061	1.18846	10	12	8	4	4	7	6	7	6	4	4	4	7	2	6	6	10	7	3	6	7	3	6	3	6	5	7	0	5	6	5	5	2	7	4	5	5	7	3	8	3	5	3	4	4	6	7	4
-10.4061	1.68543	10	10	10	12	11	8	12	4	6	12	11	7	6	10	8	7	8	9	9	4	8	8	14	7	9	9	7	7	7	9	8	12	5	12	8	9	12	11	8	5	9	10	6	10	8	6	8	13
-10.4061	2.18239	22	17	27	24	26	19	21	25	21	19	21	25	21	23	22	26	19	19	25	27	27	26	25	20	23	23	33	32	27	32	34	32	23	28	25	33	28	36	29	35	30	33	40	36	30	37	33	42
-10.4061	2.67936	23	23	22	17	13	19	25	21	17	18	21	19	19	18	23	21	21	26	26	19	22	28	23	21	23	30	25	28	25	18	33	32	18	31	24	29	29	27	31	27	34	32	33	33	28	37	34	33
-10.4061	3.17632	11	16	10	14	13	14	14	11	9	9	9	12	13	11	8	11	11	13	7	12	13	14	12	14	15	14	16	14	11	9	12	14	13	9	14	17	8	14	15	14	16	18	13	12	15	9	16	14
-10.4061	3.67329	24	20	27	17	20	27	21	26	21	20	19	20	18	21	25	20	20	24	25	22	25	21	30	30	25	25	26	26	25	30	29	28	30	28	29	34	34	29	34	33	29	27	34	29	33	31	32	37
-10.4061	4.17025	30	31	34	32	30	29	37	27	24	36	35	33	32	33	33	40	33	33	36	39	36	37	41	45	34	46	36	40	42	47	42	47	46	42	43	51	40	44	57	48	54	55	51	59	50	61	49	54
-10.4061	4.66722	41	39	35	34	37	37	34	37	37	50	44	43	49	44	44	42	44	45	49	43	42	56	49	48	53	52	52	61	53	52	57	57	59	69	64	60	61	62	68	71	67	71	68	63	71	67	71	72
-10.4061	5.16419	20	16	18	18	15	15	14	17	17	14	15	19	14	18	15	21	15	17	21	15	19	19	16	19	17	18	21	23	19	20	15	15	26	19	26	20	24	20	25	21	18	22	23	23	25	24	23	27
-10.4061	5.66115	17	14	12	12	11	11	12	12	14	13	13	12	10	15	12	11	15	10	17	11	9	10	13	10	11	10	12	13	7	14	14	13	15	10	13	15	13	16	14	19	13	19	13	14	15	14	16	13
-10.4061	6.15812	28	24	24	35	27	31	29	25	28	31	30	29	34	28	28	27	32	30	30	35	30	35	26	31	34	35	32	31	40	30	34	29	34	41	35	38	38	39	37	45	37	44	51	42	52	48	40	50
-10.4061	6.65508	42	39	42	43	40	37	40	36	40	42	46	47	38	42	43	39	50	40	43	54	50	47	49	52	43	60	60	65	52	60	62	57	53	64	67	58	58	67	61	65	68	66	56	63	83	64	71	77
-10.4061	7.15205	33	32	32	33	36	37	33	36	34	33	33	36	38	36	35	40	40	43	44	39	47	45	45	38	46	49	53	45	47	48	40	48	56	49	62	51	52	49	61	54	64	69	64	66	55	65	61	63
-10.4061	7.64901	31	28	34	35	30	32	30	36	35	34	30	35	35	37	36	38	37	29	35	36	38	40	37	37	46	37	41	48	43	44	44	44	49	43	46	43	51	45	46	52	48	47	51	51	46	52	55	58
-10.4061	8.14598	31	38	33	36	33	32	29	38	35	36	34	32	30	37	43	39	42	39	38	34	39	42	43	40	39	43	37	50	46	46	40	40	43	58	48	49	42	55	50	58	45	58	52	55	64	56	54	60
-10.4061	8.64294	23	27	28	18	21	22	20	23	18	20	25	19	20	18	20	20	21	26	26	22	16	27	27	27	24	19	21	20	26	28	28	25	25	27	27	21	27	28	22	24	30	33	33	31	28	29	33	31
-10.4061	9.13991	14	13	13	10	13	11	13	12	12	14	8	12	9	10	13	11	8	8	11	11	4	7	13	9	13	12	11	12	9	8	11	12	10	12	7	12	11	7	10	11	11	11	11	13	13	13	14	12
-10.4061	9.63687	14	16	12	17	11	11	13	10	13	12	14	16	15	13	10	10	11	12	9	12	11	11	11	11	16	13	11	8	12	10	9	10	12	15	11	15	20	15	11	11	13	12	13	14	13	15	11	16
-10.4061	10.1338	31	30	25	30	20	32	26	30	27	27	26	30	25	31	26	30	28	42	33	38	35	34	35	33	34	37	35	42	37	36	39	37	38	37	43	40	45	38	42	45	50	44	44	43	48	48	57	39
-10.4061	10.6308	53	47	48	46	53	48	59	52	45	53	56	50	50	58	57	59	66	50	57	62	57	66	59	65	72	59	68	62	69	70	69	77	71	72	74	82	82	78	78	84	81	80	89	91	81	91	91	96
-10.4061	11.1278	80	83	85	85	79	78	85	86	92	81	87	91	92	94	103	92	96	102	96	100	103	92	102	105	94	111	107	123	116	123	125	121	135	142	125	121	146	132	146	139	154	158	146	154	162	166	161	166
-10.4061	11.6247	76	71	71	79	77	68	76	72	66	73	84	75	73	79	86	81	89	94	86	93	84	82	85	98	104	93	90	100	96	99	104	115	112	111	112	117	124	116	125	119	129	130	123	127	136	143	145	126
-10.4061	12.1217	39	38	37	40	39	39	41	40	41	42	43	41	44	47	47	44	52	44	43	49	53	50	61	51	51	54	57	57	55	49	50	63	58	55	60	61	62	64	58	66	68	73	65	70	63	61	77	83
-10.4061	12.6187	27	25	23	24	23	24	21	25	24	21	23	27	26	26	23	28	28	25	19	30	21	25	30	26	31	30	29	30	35	24	26	29	28	30	26	30	37	36	29	32	31	32	36	37	41	34	36	41
-10.4061	13.1156	43	37	46	47	48	40	48	45	43	48	46	37	47	46	44	36	51	47	51	49	52	48	58	50	45	51	50	51	51	56	51	63	58	54	62	71	52	71	76	68	60	64	68	75	68	77	67	72
-10.4061	13.6126	93	77	93	82	92	93	85	91	88	84	91	94	94	84	91	100	105	109	106	111	113	100	107	114	109	120	109	122	130	126	126	140	132	129	149	129	138	149	147	141	147	150	155	166	151	168	161	171
-10.4061	14.1096	84	84	89	82	83	88	77	90	89	97	84	100	100	98	95	97	96	94	99	112	110	123	115	125	116	118	121	128	120	134	126	126	141	145	139	136	140	143	145	145	139	148	151	171	152	154	164	168
-10.4061	14.6065	46	59	48	53	43	57	50	57	50	48	63	61	63	59	63	51	62	63	58	59	78	74	65	71	75	71	79	74	80	79	74	78	86	75	86	80	94	84	97	90	82	89	111	94	103	114	106	109
-9.90918	-11.7326	11	8	9	8	8	9	8	12	9	6	5	8	15	4	1	7	6	8	10	4	10	6	8	7	6	9	8	9	4	5	7	8	10	9	8	10	7	8	8	8	7	9	3	8	5	10	9	12
-9.90918	-11.2357	6	11	11	9	9	8	10	10	8	11	8	4	7	5	9	4	5	11	7	5	8	6	8	7	9	7	5	6	5	7	5	6	4	9	10	8	8	3	8	10	6	7	8	7	3	7	6	6
-9.90918	-10.7387	16	16	15	18	18	15	17	14	13	16	15	17	14	12	20	20	12	16	18	13	18	15	20	19	14	15	17	13	14	19	13	15	17	14	21	15	19	18	17	17	19	20	24	22	21	19	19	18
-9.90918	-10.2417	40	38	37	40	39	34	35	33	43	40	45	46	37	43	42	46	39	45	42	47	53	48	41	51	52	49	41	54	55	54	60	53	53	54	56	55	59	56	63	63	62	63	62	57	68	67	77	71
-9.90918	-9.74478	43	40	39	38	39	42	43	38	47	44	46	47	53	46	38	48	43	47	54	49	48	50	54	57	50	59	59	63	56	70	58	69	64	64	58	64	66	72	62	70	65	77	66	79	75	74	93	78
-9.90918	-9.24781	47	47	45	50	45	49	44	45	51	49	49	50	57	48	48	57	53	57	57	56	53	62	58	59	70	65	59	60	57	61	64	76	75	79	74	78	81	77	70	77	74	88	85	77	80	91	88	91
-9.90918	-8.75084	28	28	27	27	28	27	31	29	22	30	26	22	26	25	38	27	31	30	40	27	30	37	35	37	32	42	34	27	37	33	32	42	40	43	34	30	42	38	48	40	39	51	40	47	42	44	45	55
-9.90918	-8.25388	10	15	10	11	6	11	12	12	11	10	13	8	8	10	13	9	12	12	10	10	13	9	9	9	7	10	11	9	12	11	13	10	12	8	11	5	15	14	15	12	12	14	11	7	15	13	13	13
-9.90918	-7.75691	12	7	7	8	7	8	5	8	4	5	8	2	5	5	4	5	4	6	7	2	3	6	4	4	5	3	4	3	6	6	7	3	3	2	2	5	5	4	6	5	2	7	6	4	6	6	6	3
-9.90918	-7.25995	8	8	8	8	8	7	2	5	5	7	6	6	8	4	5	5	6	3	5	7	7	4	6	4	5	3	3	6	5	1	2	6	4	4	3	4	5	2	5	8	6	6	2	4	2	4	8	3
-9.90918	-6.76298	11	8	6	6	3	6	2	6	7	5	8	4	2	7	3	2	6	2	3	5	5	4	4	3	2	4	4	5	6	2	4	5	3	2	3	3	3	7	0	4	4	4	4	5	4	5	2	2
-9.90918	-6.26602	7	6	6	8	5	4	4	8	6	3	2	3	7	1	2	4	4	4	4	2	6	3	2	6	6	3	5	7	2	6	2	4	5	0	2	3	5	3	3	2	6	6	0	4	4	3	3	0
-9.90918	-5.76905	10	10	7	6	3	6	4	4	6	10	2	3	6	2	6	4	8	6	5	6	5	3	3	3	5	6	4	4	5	5	7	3	4	3	5	6	4	6	6	5	2	8	6	5	2	5	0	4
-9.90918	-5.27209	6	10	9	4	8	6	6	6	8	6	7	5	3	9	5	6	5	2	8	8	9	2	7	6	4	6	4	8	7	6	6	5	6	7	5	8	4	2	3	8	5	8	8	5	7	5	3	8
-9.90918	-4.77512	9	8	8	7	6	10	5	8	6	4	5	6	7	1	6	5	4	5	5	6	7	3	5	5	3	4	4	7	4	11	4	7	5	6	3	7	4	6	6	6	7	4	5	9	6	5	5	5
-9.90918	-4.27816	13	8	10	7	8	5	2	4	6	2	3	3	6	5	5	8	3	5	7	7	6	4	4	5	4	1	6	2	4	8	5	2	3	3	1	5	7	7	5	4	6	5	5	6	4	6	3	7
-9.90918	-3.78119	10	8	4	7	7	4	3	7	7	4	4	6	5	3	5	7	4	6	6	6	3	7	3	7	5	5	6	2	9	3	7	2	4	4	3	6	2	3	7	5	7	8	4	5	7	4	5	5
-9.90918	-3.28423	9	11	6	6	8	9	6	4	6	4	4	5	5	5	6	5	6	4	5	1	2	4	5	5	2	4	2	7	3	8	4	3	7	6	8	5	8	1	3	4	5	2	3	7	5	2	2	3
-9.90918	-2.78726	8	10	8	2	2	5	8	4	3	6	10	4	4	6	6	6	5	3	2	3	6	2	3	2	4	4	3	3	4	2	6	6	4	3	4	6	2	4	3	6	2	3	3	6	2	5	5	5
-9.90918	-2.2903	7	5	7	7	4	5	6	4	4	5	6	6	8	2	6	6	4	1	3	5	3	4	7	3	4	4	4	1	5	6	2	5	5	4	3	4	5	6	3	9	3	7	4	7	3	3	5	7
-9.90918	-1.79333	12	8	7	5	5	6	6	3	7	5	5	4	4	4	5	4	2	6	6	5	5	4	5	3	7	4	5	4	4	4	5	5	5	5	4	2	2	4	5	6	3	9	5	5	5	2	5	3
-9.90918	-1.29636	8	12	10	5	8	5	6	5	5	8	6	4	5	6	7	6	8	3	3	4	4	6	5	5	3	4	4	3	4	2	8	6	4	3	4	5	6	9	3	4	5	5	2	7	5	5	5	6
-9.90918	-0.799399	10	8	5	10	5	11	6	6	5	3	4	5	6	4	2	4	1	4	1	3	2	6	4	7	3	4	3	6	5	4	3	5	6	6	6	4	9	4	5	5	4	3	4	3	6	2	3	7
-9.90918	-0.302434	12	6	6	8	3	9	6	2	7	3	4	4	8	2	5	5	2	2	5	6	3	5	4	4	3	2	4	6	5	6	3	3	5	-1	5	5	7	5	4	5	4	5	5	5	5	-1	4	8
-9.90918	0.194531	8	10	11	5	6	4	6	7	6	2	6	5	8	9	4	4	6	8	7	3	5	2	7	4	4	6	3	5	6	6	4	6	3	4	6	3	6	4	3	2	5	3	5	2	3	3	5	3
-9.90918	0.691497	6	9	7	8	7	6	4	6	3	6	2	5	5	4	2	3	4	4	3	3	8	4	3	5	2	5	5	2	1	4	3	2	1	3	5	4	6	4	3	3	4	4	6	5	3	6	3	6
-9.90918	1.18846	10	7	6	10	6	6	6	6	2	8	2	4	6	1	5	4	6	7	7	5	4	4	5	6	4	7	4	4	4	5	4	6	4	6	3	6	4	4	8	7	6	4	8	7	5	7	6	7
-9.90918	1.68543	12	13	10	13	8	9	6	6	8	9	8	10	12	6	8	8	9	7	11	6	10	10	7	7	8	6	10	4	8	8	9	8	9	10	12	10	7	7	6	9	8	11	10	7	5	11	9	6
-9.90918	2.18239	34	36	31	36	34	34	28	37	35	31	32	38	38	37	42	37	39	40	42	35	45	39	41	44	40	46	40	39	36	51	50	51	48	44	43	51	46	52	53	46	56	53	48	53	45	55	55	58
-9.90918	2.67936	31	41	37	38	36	37	35	35	36	33	38	40	36	38	36	36	39	39	43	41	41	45	46	44	38	48	40	44	46	36	51	49	49	49	47	49	51	58	61	49	56	61	61	62	54	56	69	63
-9.90918	3.17632	16	15	13	14	13	14	16	15	14	16	14	13	13	15	14	12	14	16	15	18	15	11	14	15	15	11	11	14	12	15	12	14	14	13	16	20	17	15	19	17	16	17	19	16	16	19	18	22
-9.90918	3.67329	12	12	11	11	11	9	3	8	7	6	6	8	5	8	9	8	6	9	9	5	7	8	8	10	8	10	12	6	10	9	10	8	7	13	9	10	6	7	15	4	9	16	14	9	12	5	14	12
-9.90918	4.17025	13	12	8	7	13	9	10	6	12	2	6	4	10	7	9	7	14	8	8	10	9	8	10	12	11	11	5	8	8	8	8	5	10	7	9	8	13	9	9	10	7	7	13	11	10	9	12	11
-9.90918	4.66722	15	16	9	12	14	10	10	13	11	10	13	8	12	11	13	8	11	14	14	8	9	15	8	13	14	10	14	12	8	14	16	10	12	14	16	14	16	12	18	11	12	15	17	14	16	20	14	13
-9.90918	5.16419	17	12	15	12	7	13	13	7	12	11	15	11	10	10	10	14	14	15	11	11	12	9	11	14	8	13	12	15	17	14	12	12	17	16	18	11	16	15	20	19	12	15	18	16	16	17	21	13
-9.90918	5.66115	22	21	22	19	21	18	22	16	25	25	16	28	19	27	19	28	23	23	20	22	25	27	27	24	30	26	26	28	28	26	25	28	25	29	28	34	32	31	36	24	37	29	34	32	37	36	39	33
-9.90918	6.15812	41	45	35	40	39	44	43	38	42	37	46	42	45	41	47	48	43	41	43	46	52	51	44	54	38	49	55	50	47	55	46	50	56	60	55	57	53	56	65	69	59	63	65	72	67	67	72	70
-9.90918	6.65508	40	42	35	32	39	33	36	35	37	43	40	45	39	48	35	39	44	37	40	43	48	47	50	43	47	45	42	56	59	55	52	53	48	50	64	49	53	59	59	58	62	62	67	62	74	64	66	72
-9.90918	7.15205	29	26	26	25	30	26	24	25	22	24	26	25	29	27	21	27	31	25	30	24	37	35	29	30	34	32	26	33	35	34	33	33	28	36	42	37	33	39	36	43	39	39	40	39	49	48	43	43
-9.90918	7.64901	22	18	22	17	18	16	19	18	23	12	16	15	14	17	20	26	15	22	15	18	18	20	21	18	20	20	26	20	24	20	26	25	26	27	23	23	20	26	26	27	32	26	30	27	22	28	29	22
-9.90918	8.14598	13	18	14	11	14	15	13	10	10	13	16	10	12	15	23	9	12	15	10	11	12	11	17	16	13	14	16	12	13	15	14	17	18	15	13	15	11	16	12	14	16	19	12	20	16	21	16	11
-9.90918	8.64294	16	17	14	17	16	15	18	16	14	18	18	14	13	17	8	15	17	15	12	12	17	18	15	17	14	16	14	11	12	15	11	14	18	16	10	10	13	12	19	13	15	14	14	21	11	16	16	14
-9.90918	9.13991	16	12	10	12	11	10	12	9	9	6	12	7	12	9	9	7	8	10	10	14	10	9	7	10	7	12	9	10	8	11	8	11	7	8	7	7	11	12	13	10	11	8	9	8	11	8	9	9
-9.90918	9.63687	17	12	13	11	11	11	7	11	14	11	11	13	13	11	13	9	8	13	12	10	9	11	16	11	11	13	11	9	13	14	10	10	10	12	11	10	14	10	13	10	13	14	11	14	10	11	11	15
-9.90918	10.1338	18	18	21	23	21	25	23	22	25	23	20	22	25	21	27	26	19	23	26	28	21	28	21	27	21	31	26	31	31	31	20	30	32	27	35	32	32	22	27	39	32	36	35	33	33	40	37	39
-9.90918	10.6308	50	42	52	48	53	46	46	48	47	51	46	64	49	53	48	53	60	54	53	59	54	60	61	63	59	64	57	68	68	75	80	69	61	84	74	82	68	75	92	91	77	82	83	87	80	87	87	92
-9.90918	11.1278	87	88	80	86	93	83	86	93	94	88	98	96	104	95	105	118	104	106	109	111	122	114	120	134	125	141	135	127	137	134	135	140	149	147	159	143	152	154	147	141	173	158	152	178	152	178	175	188
-9.90918	11.6247	96	100	96	103	93	99	102	87	103	106	99	109	119	111	119	122	118	133	135	129	128	132	120	136	131	147	140	146	141	139	158	161	154	164	155	158	172	173	171	168	187	177	189	196	184	203	192	188
-9.90918	12.1217	82	84	82	83	69	95	90	89	94	89	81	92	94	98	100	103	106	101	104	119	105	112	107	109	126	134	133	126	126	129	127	137	136	129	140	145	141	131	142	154	162	150	167	152	158	172	166	179
-9.90918	12.6187	70	63	65	69	75	76	75	67	75	75	80	79	74	75	72	82	91	77	83	93	97	86	104	94	96	101	103	98	101	102	110	121	112	109	126	107	127	117	121	129	128	126	127	132	127	141	139	137
-9.90918	13.1156	80	70	78	78	81	95	78	84	70	79	83	81	80	91	101	82	80	86	88	101	101	106	96	110	106	101	101	100	100	116	107	125	111	110	110	116	125	141	134	127	130	132	135	143	154	145	145	149
-9.90918	13.6126	93	98	102	102	107	108	98	103	103	115	106	107	123	111	112	120	122	133	125	134	139	138	139	139	130	138	139	149	146	162	159	158	162	161	165	178	170	174	181	172	179	184	188	182	196	203	208	210
-9.90918	14.1096	74	76	71	80	79	86	77	83	87	88	89	90	80	93	84	91	98	96	103	98	108	101	103	102	102	108	120	102	104	126	126	128	129	128	133	127	142	134	142	152	130	161	156	162	162	148	159	156
-9.90918	14.6065	58	62	47	56	53	53	55	59	56	59	59	60	59	57	64	59	60	72	70	66	66	75	71	67	73	70	78	78	78	81	72	78	87	92	82	90	91	92	94	103	102	98	96	96	86	99	95	107
-9.41221	-11.7326	12	13	12	10	12	7	6	11	11	8	10	10	13	9	5	10	8	8	14	7	9	9	8	15	7	5	11	8	9	12	8	5	9	10	11	9	3	9	6	9	11	9	14	12	7	11	6	10
-9.41221	-11.2357	13	14	12	12	14	7	7	11	7	8	11	8	10	7	5	9	8	9	10	8	8	9	7	10	8	10	11	9	11	7	8	10	7	10	6	7	11	8	7	8	10	10	9	7	6	11	8	9
-9.41221	-10.7387	10	10	7	8	7	3	6	5	4	5	9	5	4	7	7	7	6	8	7	6	4	2	6	5	7	6	7	7	5	3	7	6	8	10	7	6	3	8	0	3	6	4	6	6	7	11	6	3
-9.41221	-10.2417	14	10	11	10	6	11	14	11	12	9	11	9	10	14	8	9	14	10	13	11	10	12	8	14	10	7	9	11	5	13	5	8	12	13	13	10	9	10	12	13	11	11	14	10	14	11	12	15
-9.41221	-9.74478	11	15	16	13	10	13	9	13	9	8	11	14	15	12	13	11	12	17	10	11	15	13	10	13	13	13	15	12	16	16	13	13	15	14	16	11	17	21	14	11	16	18	18	19	11	19	21	15
-9.41221	-9.24781	14	15	13	8	12	14	8	10	9	9	8	10	7	10	10	12	13	8	11	13	11	12	9	10	10	12	11	15	12	16	14	10	9	10	8	15	8	14	16	16	16	15	15	17	12	14	16	14
-9.41221	-8.75084	12	10	12	10	8	9	7	7	7	8	11	8	6	7	9	9	6	11	5	8	10	8	9	11	7	10	7	7	6	9	10	10	6	6	7	11	5	9	15	10	6	11	6	7	14	6	8	6
-9.41221	-8.25388	6	8	8	10	5	7	4	7	5	8	5	6	7	6	3	6	6	3	7	2	4	6	7	6	5	6	3	6	7	6	6	6	7	5	7	8	3	5	6	5	6	8	4	6	5	7	5	9
-9.41221	-7.75691	5	9	6	6	6	8	7	2	5	3	6	3	3	6	4	3	4	2	4	6	5	5	6	2	5	6	4	4	5	7	5	5	5	3	2	5	2	7	4	1	5	7	4	4	7	3	1	10
-9.41221	-7.25995	10	7	8	6	5	4	6	3	5	6	7	4	4	4	7	5	1	4	3	3	6	7	2	3	3	3	3	5	5	4	5	4	3	6	3	6	4	3	5	3	5	5	5	5	4	6	2	6
-9.41221	-6.76298	10	8	7	4	6	4	6	5	5	3	4	4	7	5	2	3	2	4	6	6	4	2	4	4	4	6	2	3	6	5	6	5	5	3	5	3	4	3	4	4	5	10	5	2	1	6	4	5
-9.41221	-6.26602	7	9	8	7	8	7	3	6	7	6	7	2	5	3	3	3	2	4	1	5	2	2	4	3	2	4	3	6	5	6	4	5	3	5	5	1	5	5	5	6	3	8	3	3	5	3	2	6
-9.41221	-5.76905	8	8	9	6	6	5	4	3	1	3	8	4	5	6	6	4	3	4	3	2	2	2	5	3	3	4	1	2	4	4	2	5	5	5	4	5	3	3	3	6	2	6	3	4	8	2	0	4
-9.41221	-5.27209	13	7	8	10	10	5	5	6	4	4	6	7	8	7	6	9	4	4	7	6	5	5	6	5	5	5	7	7	2	5	3	4	5	13	8	5	7	6	6	8	7	9	4	3	5	8	6	8
-9.41221	-4.77512	17	16	19	17	17	15	19	13	16	18	12	11	12	10	17	13	17	16	9	18	17	16	14	16	15	18	22	23	19	26	18	18	24	22	18	18	25	20	18	24	23	20	26	21	22	20	23	28
-9.41221	-4.27816	25	24	22	26	18	16	18	17	20	21	19	27	25	17	21	20	21	23	20	21	20	19	22	27	26	20	22	20	19	23	29	25	24	26	31	29	27	26	25	35	33	26	36	31	33	27	29	31
-9.41221	-3.78119	12	8	9	8	6	5	11	5	5	6	8	6	7	9	11	6	5	8	8	8	8	8	7	7	4	6	9	11	7	5	4	4	8	9	13	7	13	6	12	9	14	8	4	7	7	14	11	10
-9.41221	-3.28423	7	11	8	5	8	6	3	6	4	6	1	7	3	6	7	6	4	6	7	4	7	4	4	4	5	1	5	6	6	6	4	3	4	4	6	3	10	4	4	4	6	5	4	6	9	1	6	4
-9.41221	-2.78726	6	5	7	7	9	5	5	3	3	1	3	4	6	6	3	4	5	4	3	4	2	3	4	2	4	10	2	1	3	5	6	6	4	5	5	5	4	4	2	2	2	4	4	4	6	6	4	6
-9.41221	-2.2903	9	7	8	7	3	4	4	5	2	7	3	3	3	2	4	6	3	5	5	5	5	2	5	5	5	4	4	4	4	3	5	3	5	4	5	3	6	3	3	2	5	2	4	3	5	6	2	4
-9.41221	-1.79333	10	7	7	5	4	3	6	4	6	6	2	5	6	5	3	6	3	3	1	2	4	5	4	5	6	4	3	3	4	4	4	6	6	4	2	4	2	8	4	3	1	4	3	4	1	3	3	0
-9.41221	-1.29636	8	11	7	6	9	7	5	8	6	5	4	4	5	6	6	4	4	7	2	3	5	1	4	6	4	5	5	6	2	5	6	0	6	7	4	5	6	6	5	4	8	5	6	6	9	7	8	5
-9.41221	-0.799399	11	10	6	6	7	3	2	4	3	3	6	3	5	3	5	4	3	6	8	3	1	1	5	5	0	6	4	6	4	5	-2	7	6	4	2	4	5	6	1	5	4	1	4	3	3	5	3	6
-9.41221	-0.302434	9	6	7	9	4	8	6	5	4	5	3	7	5	4	7	3	3	5	5	6	4	5	2	2	7	4	6	7	5	2	5	4	7	2	6	3	8	6	6	6	2	7	8	6	6	4	5	6
-9.41221	0.194531	7	9	6	7	6	7	5	7	6	7	5	4	4	4	5	1	3	6	6	4	9	4	5	2	5	5	6	6	7	7	4	7	3	3	4	6	3	3	5	3	5	6	8	3	5	5	5	3
-9.41221	0.691497	10	11	5	7	3	8	3	5	1	5	7	3	4	5	3	5	6	3	4	6	2	6	7	3	3	6	4	5	1	3	5	6	1	3	7	3	4	4	6	6	6	4	4	2	3	4	7	5
-9.41221	1.18846	14	11	8	9	10	6	8	7	6	9	8	6	4	7	8	9	10	8	8	8	12	8	11	11	12	9	13	8	9	10	8	8	10	10	7	12	10	10	11	9	11	7	11	13	11	9	8	14
-9.41221	1.68543	15	13	12	13	10	10	8	11	8	5	4	10	8	10	9	4	12	11	7	7	11	8	10	11	12	8	9	12	9	15	9	10	7	12	11	9	14	11	10	7	13	11	10	9	13	10	14	9
-9.41221	2.18239	14	11	13	11	12	15	7	11	12	11	11	11	12	9	9	11	10	10	10	10	8	9	9	10	11	9	14	11	12	11	7	15	8	15	11	16	14	12	10	16	15	11	16	12	13	11	17	13
-9.41221	2.67936	21	18	18	17	14	19	18	22	14	21	14	23	14	22	25	19	16	19	20	18	19	20	20	21	16	22	29	19	22	15	20	25	18	23	22	20	21	27	22	22	22	30	32	21	21	25	25	26
-9.41221	3.17632	40	36	42	44	29	34	42	33	34	36	36	33	36	34	36	33	47	38	32	38	38	35	40	38	36	47	34	42	43	44	42	44	49	45	44	47	42	55	46	39	45	48	40	47	51	53	47	49
-9.41221	3.67329	17	13	17	17	14	13	18	12	16	14	17	15	15	15	12	16	19	9	10	11	13	17	12	15	16	18	17	13	15	16	17	18	17	18	15	21	19	14	18	16	19	22	14	20	18	18	17	12
-9.41221	4.17025	8	12	11	11	12	11	11	8	6	13	13	7	10	6	10	9	5	5	11	10	13	11	9	9	9	8	14	9	11	9	12	9	10	6	8	10	9	10	8	14	11	10	5	8	8	11	7	11
-9.41221	4.66722	11	11	10	11	9	12	10	8	8	11	9	9	7	11	8	9	9	8	8	10	8	13	9	11	9	13	12	9	11	8	10	11	9	8	7	9	11	8	11	10	11	12	13	10	9	15	10	12
-9.41221	5.16419	13	11	9	12	6	15	10	10	8	6	10	10	10	6	7	10	9	6	10	8	7	11	7	6	8	7	8	7	7	6	9	7	9	12	13	9	6	11	11	10	7	8	9	10	12	9	8	8
-9.41221	5.66115	15	16	19	16	20	14	16	14	15	19	12	13	18	17	12	17	13	19	14	18	19	15	20	17	15	18	15	16	22	20	19	23	19	16	24	17	18	14	22	23	23	24	17	22	21	19	24	19
-9.41221	6.15812	28	21	28	22	19	17	21	25	21	24	21	24	21	19	24	27	28	24	27	22	26	26	23	26	26	25	26	30	26	30	31	34	33	29	31	40	34	30	32	36	32	27	26	35	28	32	37	35
-9.41221	6.65508	14	14	15	9	11	13	12	9	8	12	9	9	15	14	14	10	17	12	9	10	14	12	15	14	14	12	14	13	14	19	11	15	17	15	13	24	18	13	11	13	16	17	15	15	21	17	21	22
-9.41221	7.15205	14	16	13	11	10	7	12	13	6	11	12	11	12	8	11	15	9	12	9	9	15	12	13	9	12	12	17	14	12	10	7	12	12	15	12	17	11	9	11	11	10	14	12	16	18	11	10	14
-9.41221	7.64901	9	12	8	9	9	8	8	8	11	9	7	7	5	7	10	10	7	9	5	7	8	9	7	6	9	8	12	8	13	10	11	7	8	10	6	3	12	12	10	7	10	12	9	14	9	7	8	6
-9.41221	8.14598	13	13	14	13	7	9	5	8	7	12	12	13	8	9	14	7	8	12	10	11	8	8	8	8	12	12	7	7	8	7	11	12	8	9	6	9	9	8	9	9	4	13	10	10	12	12	9	13
-9.41221	8.64294	11	12	13	13	13	13	14	14	11	15	9	11	12	13	9	10	13	8	12	6	8	6	10	10	8	10	8	14	7	14	14	12	11	11	5	13	8	6	12	11	12	8	6	10	15	10	9	14
-9.41221	9.13991	11	15	9	10	10	10	10	8	11	10	9	7	7	6	11	12	11	11	9	13	10	6	11	11	11	11	10	8	7	11	9	11	8	8	8	17	5	8	7	11	16	5	11	10	7	9	12	10
-9.41221	9.63687	13	13	11	9	10	15	10	6	12	9	11	8	12	6	9	9	10	11	14	8	11	11	7	7	11	9	14	11	7	8	11	12	11	11	7	7	10	11	11	13	11	10	10	11	11	10	7	13
-9.41221	10.1338	23	23	22	19	18	25	23	21	10	22	18	22	17	23	22	22	21	21	21	22	20	17	18	23	22	20	24	27	22	23	22	25	28	24	24	29	28	28	32	28	30	34	29	27	26	31	34	38
-9.41221	10.6308	55	42	51	60	50	51	49	62	51	52	52	63	67	54	62	56	53	68	65	61	56	65	67	70	70	72	63	77	73	77	76	77	84	78	71	88	81	89	94	73	99	86	93	99	104	102	89	93
-9.41221	11.1278	93	104	78	89	77	88	87	83	87	96	88	100	91	104	95	120	99	111	121	111	102	113	118	130	112	127	130	135	129	129	145	137	142	142	149	143	148	149	155	153	164	164	179	180	173	171	186	180
-9.41221	11.6247	90	94	93	80	102	90	84	99	96	101	92	90	97	96	95	108	110	104	101	106	118	108	118	110	120	131	121	126	142	131	144	136	142	135	155	147	161	148	152	169	160	166	167	173	172	159	160	183
-9.41221	12.1217	92	95	110	101	100	98	105	109	96	106	111	108	100	110	109	109	128	124	128	125	134	129	128	124	139	134	133	137	144	139	138	154	161	153	163	169	164	192	178	186	192	167	191	182	182	197	182	198
-9.41221	12.6187	95	105	106	102	94	93	104	109	114	113	117	114	117	127	111	108	123	125	124	129	138	134	151	136	132	152	143	148	159	157	166	162	156	170	171	164	175	163	192	180	200	176	187	202	204	201	199	218
-9.41221	13.1156	112	104	109	110	113	96	116	105	111	124	135	128	127	119	123	119	127	132	134	155	144	133	157	156	155	158	146	164	168	166	174	179	175	172	185	182	168	192	201	199	204	198	205	220	212	221	218	224
-9.41221	13.6126	97	105	102	107	102	107	101	110	110	104	106	118	108	112	108	133	120	121	122	140	129	131	147	143	139	145	148	149	146	147	160	166	159	170	174	174	169	170	196	190	190	181	194	188	213	196	200	202
-9.41221	14.1096	76	75	72	73	76	74	77	75	75	74	86	75	76	86	78	84	96	89	104	93	92	102	88	98	96	100	111	105	100	121	111	94	113	112	123	115	121	130	132	123	126	135	140	142	134	143	141	146
-9.41221	14.6065	40	44	39	40	36	41	44	35	44	44	36	42	40	53	48	41	45	43	48	48	48	51	54	55	51	52	54	53	53	53	56	54	56	61	64	75	67	60	70	73	60	68	66	71	75	74	69	77
-8.91524	-11.7326	17	16	12	16	13	12	15	12	14	10	11	10	17	11	11	14	13	9	10	14	10	15	12	11	13	15	12	10	13	11	14	13	12	14	10	14	13	10	12	11	10	14	16	14	14	15	12	13
-8.91524	-11.2357	14	13	10	10	13	8	13	13	9	10	9	11	10	11	12	8	12	12	12	10	8	8	12	10	10	7	11	9	6	6	11	8	9	12	9	9	8	11	8	9	9	14	12	10	14	10	11	6
-8.91524	-10.7387	14	9	10	8	9	5	12	9	6	5	5	8	6	5	6	6	9	10	10	9	8	8	7	7	6	8	9	6	6	7	8	6	4	9	9	7	7	10	6	10	7	6	9	11	8	7	6	6
-8.91524	-10.2417	7	9	8	6	7	6	6	7	4	9	6	4	5	7	5	6	8	6	9	6	8	6	5	9	7	7	9	8	10	8	7	7	6	5	7	4	7	5	11	8	2	9	8	8	10	7	8	7
-8.91524	-9.74478	10	9	10	5	8	8	7	4	8	7	3	3	6	4	9	5	6	2	5	5	4	2	9	5	1	3	5	7	4	2	6	3	8	6	7	10	5	7	6	6	6	4	4	6	10	6	4	6
-8.91524	-9.24781	8	6	5	7	3	6	3	7	8	7	6	8	4	5	7	4	5	7	3	6	5	4	5	7	3	6	6	6	6	6	7	7	7	8	4	8	2	7	7	6	5	4	5	5	4	8	5	3
-8.91524	-8.75084	7	7	4	9	7	6	6	7	8	9	6	5	2	3	6	1	7	6	6	2	4	5	5	5	6	6	6	2	4	6	4	3	6	5	8	4	4	6	1	6	3	3	4	5	2	6	1	4
-8.91524	-8.25388	10	6	8	5	5	5	6	7	3	-1	4	3	4	2	3	6	6	6	4	3	3	3	4	6	6	8	1	5	4	6	3	1	6	7	3	3	5	6	4	7	4	6	3	4	2	6	3	5
-8.91524	-7.75691	8	7	6	6	2	6	8	6	3	6	4	2	6	4	2	4	8	5	1	3	3	5	4	4	2	2	3	8	2	3	2	5	7	3	6	4	5	2	3	2	7	5	3	5	6	3	3	3
-8.91524	-7.25995	6	11	7	10	7	3	2	4	7	5	3	2	7	2	0	5	7	4	6	4	6	6	4	3	3	4	6	2	3	5	4	6	2	5	7	6	5	1	2	3	4	3	7	5	6	4	5	3
-8.91524	-6.76298	11	8	8	8	9	6	4	5	3	7	6	5	4	7	6	6	7	6	5	3	3	7	7	4	3	5	2	5	1	1	4	6	5	3	5	6	6	6	8	1	6	3	3	8	2	5	4	5
-8.91524	-6.26602	7	9	12	7	8	5	3	7	5	7	5	5	3	5	5	5	7	5	5	4	4	4	6	5	3	5	6	5	2	2	3	4	9	9	4	3	1	5	4	6	4	2	5	7	4	4	8	6
-8.91524	-5.76905	7	6	6	8	5	3	5	5	5	5	6	2	6	3	4	4	6	4	2	2	6	3	6	4	4	6	4	5	5	3	5	6	1	7	1	3	5	7	4	5	2	4	7	11	2	3	5	5
-8.91524	-5.27209	15	12	11	11	10	10	10	9	9	16	10	6	8	15	9	10	8	6	8	7	12	9	11	7	11	13	13	11	10	12	12	12	14	11	11	9	11	8	12	12	11	11	13	12	12	12	13	12
-8.91524	-4.77512	38	37	47	42	35	42	38	37	43	37	40	38	33	46	43	44	39	42	50	44	47	45	46	50	41	45	46	44	42	53	46	46	46	57	53	61	56	54	66	54	54	61	54	58	62	60	60	63
-8.91524	-4.27816	57	57	48	62	55	47	49	50	62	61	50	61	68	61	54	51	66	73	71	62	64	67	69	69	82	67	71	76	79	77	72	77	84	80	89	82	82	78	90	97	91	96	98	95	99	94	111	92
-8.91524	-3.78119	29	31	27	26	29	30	26	35	29	30	30	33	29	33	36	37	34	31	39	37	35	34	36	36	32	31	40	39	38	36	46	46	45	41	38	45	42	47	35	58	49	46	46	51	50	53	54	58
-8.91524	-3.28423	18	16	21	14	14	15	15	12	11	15	15	17	18	16	15	13	11	13	17	14	17	18	18	11	19	17	15	20	17	17	16	20	20	20	14	17	22	19	22	21	27	23	18	21	25	20	27	20
-8.91524	-2.78726	14	8	7	10	7	10	8	8	9	3	8	8	4	10	8	10	6	10	6	8	9	9	7	8	10	11	3	11	9	7	5	5	11	6	6	8	12	9	12	7	10	10	4	11	10	12	10	6
-8.91524	-2.2903	8	9	3	7	7	6	4	7	3	6	6	7	6	6	2	6	7	2	3	7	6	4	4	4	1	2	7	1	5	3	2	2	7	6	3	7	4	6	2	5	4	0	4	4	3	7	4	4
-8.91524	-1.79333	9	6	5	8	5	5	4	6	5	5	4	6	6	6	3	3	5	6	4	2	7	5	4	6	5	4	6	8	6	6	6	7	4	5	4	4	6	8	4	7	6	5	4	5	8	5	3	3
-8.91524	-1.29636	8	9	10	5	10	7	3	6	5	5	4	6	2	6	4	6	1	8	6	7	3	4	6	8	5	3	3	5	4	4	4	5	6	6	1	4	5	4	4	5	5	5	5	2	4	5	8	6
-8.91524	-0.799399	11	7	7	7	6	5	7	3	4	3	5	3	3	5	6	6	2	2	5	1	5	4	4	2	6	7	3	5	2	2	4	7	3	1	5	5	5	2	4	4	7	3	5	5	8	4	4	7
-8.91524	-0.302434	10	11	2	6	7	10	6	11	8	7	6	4	7	8	10	8	8	9	6	6	6	11	8	9	0	9	8	11	10	6	6	9	6	6	9	9	11	7	7	9	10	11	9	11	7	9	7	5
-8.91524	0.194531	15	17	16	16	16	11	12	9	14	14	11	10	13	15	11	14	13	18	11	16	19	14	11	18	14	14	14	19	17	16	13	18	16	19	18	17	15	16	22	18	21	18	19	23	14	20	21	22
-8.91524	0.691497	11	10	8	7	8	8	10	7	10	7	8	7	10	8	7	4	6	4	5	10	7	4	6	11	11	6	9	7	4	8	8	6	6	8	8	6	6	7	7	6	8	8	5	10	9	8	8	10
-8.91524	1.18846	9	7	11	8	4	7	6	6	4	8	8	5	5	6	3	3	8	7	9	4	5	6	8	5	5	10	7	8	6	7	4	13	7	9	5	3	7	7	5	7	5	7	5	7	3	5	6	8
-8.91524	1.68543	7	6	8	6	4	7	8	8	9	4	6	8	3	6	5	4	4	5	7	7	6	4	5	6	8	6	6	4	4	6	6	9	8	9	5	3	6	9	6	10	7	5	6	7	7	6	6	7
-8.91524	2.18239	8	11	10	4	8	9	6	8	6	5	6	5	5	9	8	6	6	3	4	7	2	8	10	6	9	7	6	7	6	13	5	6	11	7	10	11	10	11	5	8	8	7	10	8	9	4	10	7
-8.91524	2.67936	12	11	12	12	10	8	7	8	8	15	8	13	13	13	9	10	17	12	14	8	9	11	10	12	12	9	9	14	12	10	13	7	16	13	13	11	15	6	12	10	16	16	13	10	14	15	14	20
-8.91524	3.17632	31	32	27	26	25	29	25	24	29	27	35	25	28	27	25	29	23	24	25	27	27	34	30	30	29	29	43	28	28	32	32	35	36	31	40	31	32	39	34	35	40	44	38	39	43	40	44	36
-8.91524	3.67329	26	28	20	24	26	24	22	18	20	17	26	20	23	20	25	25	21	25	23	29	17	22	24	26	21	22	30	28	25	26	30	26	27	28	31	30	30	28	30	29	22	31	31	34	34	33	32	29
-8.91524	4.17025	11	15	17	10	13	12	13	11	11	11	10	10	9	15	6	8	10	9	14	12	10	8	11	10	15	11	12	9	10	12	12	10	11	7	9	9	10	10	12	11	11	8	14	16	13	8	11	11
-8.91524	4.66722	10	11	14	9	10	7	9	4	10	8	11	10	7	5	11	8	10	7	11	8	6	10	9	8	9	11	6	10	11	9	7	12	8	9	10	10	7	7	2	9	11	9	7	12	6	7	8	7
-8.91524	5.16419	10	9	12	12	11	6	8	9	7	11	7	9	9	6	11	8	7	9	10	8	7	8	10	8	10	9	5	8	3	5	7	8	7	10	8	6	10	6	5	8	3	10	10	7	5	13	10	14
-8.91524	5.66115	13	13	7	5	7	6	5	11	5	7	7	5	7	6	7	6	8	6	6	6	3	6	3	6	6	5	5	9	7	8	7	8	7	7	7	6	4	5	7	8	7	5	7	8	7	3	9	11
-8.91524	6.15812	14	9	12	9	10	9	10	8	5	10	7	7	13	9	11	9	7	10	6	8	8	10	10	10	9	12	10	6	7	14	10	4	10	9	8	11	12	10	11	14	10	7	8	12	10	12	12	7
-8.91524	6.65508	14	15	12	7	7	11	10	10	7	8	8	9	6	14	9	6	9	9	10	9	6	6	8	8	7	6	8	9	7	10	9	6	12	10	10	7	7	8	9	4	7	11	9	9	6	16	12	8
-8.91524	7.15205	14	6	12	9	8	8	7	5	6	6	8	6	5	9	9	7	10	3	7	7	11	11	5	6	11	8	10	6	8	9	8	6	7	6	10	10	6	9	9	6	10	8	6	8	7	7	9	7
-8.91524	7.64901	11	14	11	12	13	11	10	9	9	10	14	10	8	14	10	11	12	6	5	15	10	13	10	10	10	8	8	11	9	9	13	10	13	6	5	8	7	14	8	12	8	13	11	10	9	12	11	11
-8.91524	8.14598	14	11	11	10	13	11	7	8	9	5	13	10	8	10	11	10	11	10	9	12	9	7	7	6	10	10	9	9	8	9	9	7	12	11	12	7	9	7	10	7	8	9	10	11	10	7	16	14
-8.91524	8.64294	20	18	15	21	10	21	14	16	15	13	13	13	17	11	19	15	14	14	11	16	11	14	12	15	10	13	16	11	14	11	18	15	16	14	15	14	12	16	11	10	15	18	15	12	16	14	13	12
-8.91524	9.13991	15	13	11	16	10	12	12	15	11	14	9	15	11	10	11	10	7	14	10	15	10	9	13	10	10	12	8	11	8	13	8	11	10	14	10	11	10	9	9	11	10	14	10	7	10	9	10	10
-8.91524	9.63687	16	13	12	11	11	15	10	11	14	12	14	6	14	16	7	15	9	12	9	8	10	14	10	13	14	10	10	12	14	8	16	11	17	11	11	12	15	8	14	12	10	11	14	10	12	12	14	14
-8.91524	10.1338	17	23	18	14	21	16	21	16	18	14	14	17	12	21	21	20	17	18	19	20	15	21	23	19	19	18	20	21	21	20	25	21	19	21	21	23	23	20	25	27	27	22	20	26	25	27	26	28
-8.91524	10.6308	44	42	47	42	52	49	51	49	52	47	50	53	53	50	55	51	50	62	53	60	57	58	64	59	69	67	58	67	59	63	71	67	71	72	74	72	77	80	74	78	90	87	93	91	90	88	85	93
-8.91524	11.1278	77	73	90	76	90	90	91	81	92	86	100	93	94	94	98	102	102	101	101	104	111	108	115	112	111	122	140	139	118	119	120	134	133	130	147	138	136	160	154	150	155	155	156	157	161	173	168	172
-8.91524	11.6247	78	79	79	86	83	82	69	76	88	91	87	98	97	87	98	108	100	101	103	103	123	123	110	112	118	125	122	127	129	127	135	135	125	132	128	124	140	132	135	145	140	152	139	157	169	181	173	155
-8.91524	12.1217	89	77	81	81	81	90	94	85	81	83	90	84	93	98	92	97	100	97	102	92	99	106	98	99	108	111	141	118	128	129	123	125	137	127	131	140	129	139	130	148	142	149	157	148	154	166	174	160
-8.91524	12.6187	94	91	95	94	104	99	109	99	104	104	110	126	118	113	122	112	125	124	123	123	131	135	137	135	140	146	143	135	141	153	153	142	160	167	154	161	165	157	172	187	167	188	196	181	198	192	209	201
-8.91524	13.1156	107	97	105	107	103	103	116	96	101	109	108	127	131	124	123	128	113	132	119	132	131	145	129	129	147	148	152	148	152	158	163	157	161	177	171	174	179	175	172	187	191	189	202	196	208	214	229	196
-8.91524	13.6126	99	104	87	108	104	87	106	109	102	108	108	100	112	122	113	105	123	120	114	110	129	134	132	129	139	120	135	144	151	149	153	156	157	158	158	174	168	176	168	171	172	190	184	196	193	186	215	205
-8.91524	14.1096	66	74	86	64	70	76	76	73	80	80	81	91	75	90	89	79	91	101	100	95	105	97	107	92	95	98	101	107	95	121	109	118	106	128	121	121	112	117	123	122	127	130	138	140	137	125	143	147
-8.91524	14.6065	62	59	54	67	63	57	67	57	56	61	72	62	63	73	74	73	68	82	71	73	76	83	81	82	87	86	79	91	96	94	92	93	83	96	98	99	105	103	95	109	126	113	112	109	121	110	114	110
-8.41827	-11.7326	16	14	16	12	11	14	16	12	10	11	16	10	16	16	12	14	15	12	12	12	12	14	10	15	14	13	10	14	17	16	15	14	17	10	11	14	15	16	15	12	14	18	12	15	10	16	6	14
-8.41827	-11.2357	14	14	17	9	14	11	19	14	10	11	12	6	15	12	14	10	11	16	11	9	13	12	14	10	12	13	10	14	12	10	13	10	14	14	11	13	12	12	12	7	15	14	12	14	12	12	10	11
-8.41827	-10.7387	18	12	15	14	13	12	12	15	14	12	16	13	12	12	8	17	16	11	11	16	12	16	14	14	14	16	21	16	10	17	15	12	13	15	18	17	14	18	18	18	14	12	17	23	14	18	10	14
-8.41827	-10.2417	24	25	17	27	15	24	22	18	20	18	21	30	20	23	23	26	21	20	20	20	23	26	22	29	25	24	28	22	27	30	27	30	30	26	31	25	35	23	33	32	31	34	32	36	32	35	40	36
-8.41827	-9.74478	12	4	10	7	8	5	9	9	8	0	13	8	6	8	8	9	9	8	6	9	4	6	10	8	8	9	9	6	5	8	9	11	6	11	7	8	14	5	13	10	8	13	10	9	7	3	11	10
-8.41827	-9.24781	9	8	7	7	6	6	6	5	3	4	4	5	3	2	4	4	11	3	3	4	3	5	6	5	3	2	3	3	3	5	5	5	4	4	7	5	5	4	4	2	4	4	-1	3	5	2	1	4
-8.41827	-8.75084	9	4	8	7	7	8	3	6	6	4	4	3	1	6	2	6	3	2	6	8	3	8	4	4	5	6	4	1	6	6	2	5	4	4	7	5	4	0	6	1	6	6	5	3	4	6	6	6
-8.41827	-8.25388	6	6	6	7	3	5	4	8	7	5	6	5	7	5	4	6	1	3	5	3	6	4	7	5	6	3	5	3	7	2	1	6	3	6	6	4	2	5	6	2	4	5	2	4	4	2	4	5
-8.41827	-7.75691	8	9	6	4	7	7	6	3	5	3	4	4	6	1	5	1	7	5	3	2	2	6	2	6	6	5	3	5	5	1	5	5	3	4	3	4	1	0	5	5	3	5	3	3	1	4	6	3
-8.41827	-7.25995	9	6	5	6	6	3	7	7	3	6	4	6	4	4	2	8	2	3	2	8	4	6	3	1	4	4	6	4	8	5	6	4	4	5	5	2	5	7	3	5	2	4	6	3	5	5	5	4
-8.41827	-6.76298	13	8	9	6	5	4	8	7	4	3	3	4	5	6	3	7	2	6	6	4	2	2	5	3	4	4	4	3	6	5	5	3	1	2	6	3	4	3	4	5	6	6	-1	5	6	5	6	2
-8.41827	-6.26602	9	8	4	6	6	5	4	5	5	5	4	7	4	4	2	7	5	6	6	7	4	5	3	2	5	5	6	4	2	4	2	8	7	4	7	6	6	4	2	3	4	4	3	6	5	3	4	9
-8.41827	-5.76905	9	9	10	9	4	9	6	5	6	4	6	8	9	6	7	7	5	7	9	8	4	5	8	7	7	6	7	4	7	4	6	6	6	7	6	4	6	7	6	5	6	6	3	7	3	13	8	9
-8.41827	-5.27209	20	19	15	13	13	16	13	14	16	13	14	16	12	19	15	17	14	20	15	18	17	15	18	14	17	13	12	18	19	22	14	21	19	20	20	17	23	15	23	24	29	20	17	24	23	21	22	22
-8.41827	-4.77512	30	32	30	33	27	33	37	31	33	33	26	31	35	34	31	30	33	34	40	35	42	34	37	43	25	36	40	39	39	41	35	44	34	45	35	43	43	41	47	45	55	46	52	52	55	53	53	53
-8.41827	-4.27816	53	54	48	47	46	57	54	51	57	49	53	56	63	54	55	55	64	61	52	64	57	66	59	59	62	68	70	70	77	78	68	74	74	70	75	72	86	86	81	83	69	96	84	98	98	86	100	91
-8.41827	-3.78119	52	50	52	48	53	45	56	46	47	52	55	55	53	51	59	60	60	58	61	63	64	61	59	63	57	68	71	68	57	78	68	77	75	77	70	77	78	71	75	87	85	96	79	97	92	97	93	101
-8.41827	-3.28423	39	36	38	35	41	38	36	42	35	47	40	36	41	47	48	45	50	42	45	49	48	53	50	55	54	51	48	55	56	53	48	67	56	44	59	67	65	65	73	73	62	66	71	78	72	74	70	64
-8.41827	-2.78726	17	18	17	17	16	16	13	17	14	16	17	14	18	18	14	16	16	17	18	17	19	18	18	17	16	24	15	21	13	23	19	26	17	23	19	18	20	22	26	21	17	22	22	22	24	23	19	30
-8.41827	-2.2903	10	9	8	4	3	2	4	5	4	4	4	5	3	5	2	3	4	4	7	7	4	3	3	5	5	3	3	4	2	1	3	4	4	4	5	6	4	5	5	6	7	3	1	5	4	8	5	5
-8.41827	-1.79333	8	7	8	7	2	8	6	8	6	4	6	6	6	1	6	5	4	5	5	4	3	7	5	4	3	2	6	6	4	7	3	6	8	3	2	4	6	4	4	6	6	4	1	6	8	4	5	3
-8.41827	-1.29636	13	9	8	11	9	10	7	9	7	10	5	6	6	9	8	6	5	6	7	6	7	6	6	8	9	10	7	9	8	8	8	6	7	7	7	8	7	5	7	6	5	11	6	6	7	12	6	10
-8.41827	-0.799399	18	13	13	12	10	11	15	8	12	9	8	11	13	10	10	8	14	12	7	12	13	7	7	9	12	15	11	13	10	6	12	7	13	13	10	9	13	8	10	13	6	15	12	4	12	10	13	13
-8.41827	-0.302434	14	12	15	11	13	11	15	10	10	12	7	11	13	14	11	13	10	11	8	11	10	13	12	14	9	9	12	9	11	11	12	14	13	10	12	10	15	9	12	11	14	14	8	14	10	12	18	12
-8.41827	0.194531	21	23	23	22	19	28	20	19	20	22	24	20	19	20	25	26	23	26	24	28	27	24	28	22	29	30	29	30	24	26	28	28	29	33	31	28	29	25	30	33	26	31	33	33	34	35	40	33
-8.41827	0.691497	13	16	9	10	9	6	12	15	10	9	11	8	12	13	10	11	12	12	12	12	12	12	9	9	12	12	6	13	13	10	12	10	12	12	14	14	11	14	12	12	18	11	11	17	12	13	18	14
-8.41827	1.18846	11	9	7	7	9	10	5	3	5	8	8	7	3	8	11	3	6	2	6	6	6	2	5	6	6	6	7	6	4	6	4	8	8	6	4	8	4	5	7	5	6	7	8	5	10	3	5	8
-8.41827	1.68543	9	5	5	9	3	8	6	5	8	5	6	4	5	3	7	5	6	8	5	7	5	5	6	4	9	5	3	5	4	5	3	5	5	6	9	0	3	6	5	6	6	7	6	7	7	8	6	5
-8.41827	2.18239	9	10	10	6	4	7	8	9	9	7	8	4	6	8	6	6	4	2	6	4	10	10	4	10	8	5	8	6	10	6	8	6	7	6	7	6	5	7	6	3	4	4	8	8	10	8	4	6
-8.41827	2.67936	17	16	14	23	22	17	18	19	21	20	16	19	16	19	19	19	13	19	17	18	24	25	20	26	22	24	25	24	26	17	20	23	18	20	22	28	23	23	28	22	28	29	33	30	25	33	24	25
-8.41827	3.17632	33	33	26	31	34	27	27	26	27	31	34	36	36	27	29	32	40	38	36	34	37	28	35	33	31	39	39	33	38	42	38	37	40	39	43	45	40	49	51	42	43	46	49	47	54	49	48	59
-8.41827	3.67329	18	19	14	14	10	14	18	12	9	12	17	14	12	12	11	16	12	10	9	15	12	14	12	15	12	18	15	18	19	13	17	14	16	14	15	19	14	18	18	15	19	14	17	16	17	15	18	18
-8.41827	4.17025	14	15	15	15	19	14	17	13	14	13	11	16	14	10	13	13	12	10	13	11	13	10	13	10	18	14	13	16	15	13	15	14	18	8	12	15	14	10	11	18	10	19	13	15	11	14	10	16
-8.41827	4.66722	14	12	16	10	9	10	13	13	12	12	8	11	11	9	9	4	15	13	11	9	12	10	11	12	10	12	11	11	10	10	11	5	15	6	11	13	12	11	11	10	11	10	10	10	15	11	7	13
-8.41827	5.16419	13	9	6	9	9	8	7	12	4	9	6	12	10	6	9	8	9	9	7	9	4	8	6	9	11	7	8	5	8	7	8	10	10	8	4	5	8	9	8	8	9	10	8	8	8	5	8	9
-8.41827	5.66115	12	7	8	7	8	4	10	6	10	6	7	10	9	10	8	10	7	10	10	7	8	5	5	6	10	6	5	6	8	9	6	7	7	7	5	5	7	10	9	6	5	11	9	9	6	5	7	8
-8.41827	6.15812	10	11	6	8	10	10	13	10	11	11	10	6	7	3	8	9	4	14	7	7	11	5	10	9	5	9	8	7	10	2	11	10	8	9	7	8	8	11	6	11	7	10	8	2	9	9	6	8
-8.41827	6.65508	13	15	11	7	9	10	12	10	8	8	7	6	8	7	6	11	9	8	6	7	9	8	9	9	10	10	8	7	10	7	10	8	9	9	8	7	8	6	8	9	13	5	7	9	6	11	9	7
-8.41827	7.15205	11	13	13	12	10	9	6	9	8	10	9	10	9	7	10	9	9	6	7	13	10	11	10	11	8	10	5	9	8	4	8	11	8	8	9	10	10	12	10	7	11	7	7	12	6	9	12	12
-8.41827	7.64901	10	7	13	10	10	12	10	10	6	8	9	8	6	8	8	7	5	9	5	5	6	7	8	7	7	7	10	8	4	9	3	5	7	7	12	7	10	8	6	9	8	8	7	9	8	7	10	8
-8.41827	8.14598	14	15	10	14	12	8	9	8	13	11	12	10	10	10	10	10	8	11	10	10	9	10	9	8	9	10	4	8	9	10	5	10	8	12	8	11	4	14	7	5	13	8	8	9	8	11	10	7
-8.41827	8.64294	16	18	13	11	14	15	12	16	11	9	9	13	14	10	12	14	13	11	11	11	10	10	10	15	10	15	14	16	12	11	14	11	13	13	10	14	9	10	11	14	11	10	11	13	7	11	6	10
-8.41827	9.13991	9	12	9	11	8	10	7	8	8	8	9	8	11	10	6	14	9	7	8	12	6	7	6	7	9	8	8	11	6	5	9	8	6	8	11	10	9	9	6	11	12	7	7	7	8	9	7	11
-8.41827	9.63687	12	16	13	11	14	9	11	9	10	14	14	10	10	11	12	6	11	10	14	12	10	9	10	11	12	10	12	9	10	9	10	13	9	14	6	9	14	10	7	12	8	11	10	14	14	11	9	13
-8.41827	10.1338	19	21	21	24	21	20	18	18	21	21	19	18	24	20	17	22	23	16	18	21	18	25	19	21	21	18	24	23	22	25	24	23	22	26	30	30	20	23	24	30	32	23	25	25	30	29	25	24
-8.41827	10.6308	49	46	43	45	47	43	53	52	45	51	50	58	49	59	60	59	60	66	67	57	64	55	66	64	65	64	71	74	69	73	71	69	74	70	75	75	75	81	78	86	93	84	87	79	95	82	96	95
-8.41827	11.1278	84	68	75	67	71	81	69	81	81	86	80	71	76	83	81	88	90	97	89	80	86	89	102	99	97	106	102	109	106	104	112	109	112	110	115	106	110	122	124	126	127	128	123	132	143	122	140	149
-8.41827	11.6247	60	62	72	86	76	78	69	72	76	70	79	75	81	76	80	84	94	80	88	90	91	86	92	92	93	106	100	106	96	92	101	107	121	114	116	127	125	110	121	134	117	134	122	128	121	133	150	144
-8.41827	12.1217	64	64	61	59	67	62	69	63	66	62	68	86	63	67	69	65	80	80	75	82	77	77	92	83	84	80	95	88	84	92	98	102	98	95	95	105	95	117	104	118	109	95	115	111	113	114	120	132
-8.41827	12.6187	79	93	90	87	81	90	82	80	87	93	99	91	104	104	102	108	112	105	102	125	112	119	119	124	105	130	121	123	124	131	134	141	132	124	142	132	153	147	145	163	146	150	165	163	168	159	173	159
-8.41827	13.1156	98	103	103	92	113	100	124	101	105	107	110	109	107	121	114	124	129	133	125	132	116	139	132	144	139	150	133	157	144	159	163	161	159	162	165	162	171	171	176	179	178	201	202	192	204	202	200	203
-8.41827	13.6126	97	88	88	101	101	86	94	87	103	93	101	103	108	101	107	108	99	115	113	113	117	128	118	121	125	123	133	127	138	143	127	137	157	149	153	154	152	159	181	149	156	156	176	193	179	180	181	183
-8.41827	14.1096	67	73	76	77	72	76	79	77	82	77	83	92	92	85	91	86	87	90	80	106	101	97	105	110	109	100	93	108	103	111	106	118	114	121	117	111	120	131	139	137	135	150	135	133	140	149	150	137
-8.41827	14.6065	69	78	68	67	74	72	75	73	72	84	74	84	86	82	96	88	78	94	98	93	88	90	96	96	101	95	103	101	112	101	101	92	110	114	114	125	119	116	127	128	124	126	128	129	126	127	146	146
-7.92131	-11.7326	17	18	13	14	12	13	9	12	12	16	9	10	10	8	12	12	13	12	10	17	10	16	13	15	15	11	14	11	14	13	14	8	10	14	17	14	18	9	12	13	12	15	10	9	12	13	13	15
-7.92131	-11.2357	17	17	17	16	14	18	15	9	10	13	14	11	13	9	12	11	9	13	9	11	10	10	8	11	10	11	14	9	13	12	7	15	11	12	10	14	13	13	11	6	12	15	14	15	12	11	13	15
-7.92131	-10.7387	17	14	16	12	17	11	15	14	15	14	13	12	11	14	15	14	14	11	18	20	12	19	18	12	19	12	14	11	17	12	15	17	20	15	17	17	16	18	15	16	18	18	17	18	19	16	17	15
-7.92131	-10.2417	41	44	38	32	36	34	40	30	39	39	40	34	42	42	34	41	40	45	42	36	37	47	40	39	45	49	52	44	52	53	46	53	59	44	54	60	57	59	55	60	60	64	60	59	62	54	63	56
-7.92131	-9.74478	12	18	13	16	13	14	17	14	16	15	13	14	15	13	14	16	17	16	11	18	12	17	14	15	19	20	15	18	19	21	20	19	14	21	21	18	14	27	17	21	17	20	17	22	23	25	21	19
-7.92131	-9.24781	10	9	8	6	7	5	8	6	2	6	2	3	3	8	9	1	4	4	4	3	3	5	5	4	6	3	5	3	6	4	4	3	3	3	6	6	4	4	5	4	6	3	1	6	5	3	6	4
-7.92131	-8.75084	10	7	8	7	8	4	7	7	6	3	4	7	6	7	6	7	3	4	5	7	6	5	7	7	5	2	5	7	4	7	3	3	4	6	2	7	5	3	3	4	7	6	5	4	8	5	4	2
-7.92131	-8.25388	9	7	4	8	8	6	5	5	6	6	6	5	6	3	2	9	2	4	3	5	6	3	3	4	5	6	7	5	5	6	4	8	4	4	3	2	5	9	4	4	5	10	3	7	-1	3	7	4
-7.92131	-7.75691	10	7	7	8	10	7	7	8	4	4	6	7	5	5	5	5	8	6	4	10	7	5	7	7	6	5	7	8	6	6	5	9	1	7	13	8	7	8	4	8	11	9	4	6	2	9	8	11
-7.92131	-7.25995	15	13	15	14	12	13	12	11	16	11	15	14	14	15	12	13	18	11	12	11	13	15	12	11	17	14	13	17	14	18	18	12	14	16	17	16	12	19	20	16	17	18	15	19	20	17	13	19
-7.92131	-6.76298	20	17	14	14	17	16	11	18	10	17	14	13	13	14	13	17	15	16	12	19	10	18	17	19	17	18	17	17	18	21	16	18	13	18	17	21	19	16	19	22	18	24	22	19	20	22	17	26
-7.92131	-6.26602	9	9	9	10	6	7	10	7	7	8	3	9	6	5	6	6	8	3	7	7	8	6	5	11	8	7	5	9	3	8	3	7	8	2	6	5	9	4	8	7	7	3	7	6	7	10	8	5
-7.92131	-5.76905	13	18	13	12	15	13	15	14	15	16	14	21	15	16	17	19	19	19	14	20	15	14	16	16	13	20	20	18	21	20	21	22	23	19	26	20	22	21	25	25	21	20	22	24	23	22	25	25
-7.92131	-5.27209	34	34	38	36	30	31	38	37	39	36	43	37	39	39	36	37	40	40	39	36	41	41	41	45	39	37	41	44	47	46	44	50	49	57	45	49	51	49	57	53	54	52	65	54	55	60	50	56
-7.92131	-4.77512	38	37	38	30	35	35	39	36	42	37	41	30	45	34	38	35	37	41	34	41	46	46	50	42	46	50	49	47	47	42	59	51	54	46	52	51	66	51	61	61	60	60	55	59	65	55	63	64
-7.92131	-4.27816	22	28	24	21	21	17	17	22	18	18	18	21	20	22	24	22	23	19	24	25	21	22	24	22	22	29	20	32	34	27	27	26	26	32	18	33	31	32	29	30	29	31	33	31	36	34	42	34
-7.92131	-3.78119	31	22	24	24	26	25	22	24	20	21	26	29	24	23	29	25	28	38	23	28	36	24	28	36	29	20	31	29	32	38	38	32	32	34	37	38	43	35	36	39	31	46	40	46	42	38	48	44
-7.92131	-3.28423	25	26	21	20	20	18	20	20	16	21	24	20	21	17	26	23	22	22	27	27	27	23	26	33	25	27	29	26	21	29	24	26	26	25	28	27	25	27	32	25	28	36	35	30	34	35	29	42
-7.92131	-2.78726	12	12	11	11	11	8	10	10	9	8	9	7	7	8	9	9	10	11	5	11	9	11	10	8	7	9	13	12	12	13	12	14	10	10	12	11	13	12	12	10	18	15	11	7	14	13	12	15
-7.92131	-2.2903	11	9	10	4	7	5	8	5	6	3	3	5	4	2	3	6	2	6	6	5	4	7	5	6	4	5	4	6	4	4	4	4	1	4	3	3	8	5	3	4	4	3	5	6	5	4	5	5
-7.92131	-1.79333	14	11	9	11	6	8	7	11	8	7	5	7	8	6	10	4	3	7	8	7	4	9	7	7	6	6	7	8	8	7	8	8	6	9	4	8	8	6	9	9	8	5	8	5	7	4	8	6
-7.92131	-1.29636	33	29	30	28	29	24	28	31	36	28	30	26	32	32	33	26	34	31	30	30	28	35	34	28	28	33	27	27	24	31	28	36	31	34	33	31	37	25	28	33	27	30	28	31	26	34	31	34
-7.92131	-0.799399	40	39	38	33	45	46	34	37	34	32	40	33	39	32	33	35	30	33	29	29	30	33	29	33	32	33	32	33	30	34	37	34	30	34	37	34	37	33	33	32	28	40	31	32	32	32	32	41
-7.92131	-0.302434	20	25	18	25	23	19	22	20	21	18	16	23	15	23	18	23	18	23	19	21	19	21	26	28	19	16	19	15	23	16	22	19	17	22	18	24	24	18	18	18	18	20	15	22	16	21	21	20
-7.92131	0.194531	31	20	25	29	24	22	23	35	24	21	24	27	26	22	19	27	26	28	27	22	28	23	22	28	24	25	24	23	19	27	24	17	24	24	25	29	27	30	31	27	30	27	18	24	26	22	31	22
-7.92131	0.691497	33	32	28	24	27	27	25	19	28	21	26	23	26	26	28	25	30	21	29	25	29	19	31	27	28	24	27	29	27	21	28	30	22	28	28	24	27	24	24	24	22	19	30	25	26	30	29	28
-7.92131	1.18846	24	35	32	24	26	28	23	24	28	25	27	25	26	23	27	23	27	24	22	27	29	26	27	27	25	29	23	20	21	22	19	23	31	24	28	19	23	26	23	27	26	23	29	24	24	26	21	18
-7.92131	1.68543	25	26	21	19	16	15	15	21	19	15	18	21	20	15	16	13	14	19	15	11	21	19	19	18	20	14	14	18	11	13	16	15	13	19	20	10	17	13	19	11	10	20	11	14	21	16	20	19
-7.92131	2.18239	14	11	8	13	8	7	7	7	7	6	5	9	7	6	7	7	7	8	7	3	6	9	8	5	6	8	9	10	5	9	5	8	10	8	4	8	11	10	12	12	8	9	10	9	9	9	4	10
-7.92131	2.67936	20	12	13	17	10	13	14	16	12	11	18	14	15	13	11	14	16	15	14	11	21	20	14	15	12	15	13	12	12	15	16	15	13	21	20	20	13	16	17	23	19	19	20	22	26	20	19	23
-7.92131	3.17632	21	20	19	14	19	14	20	16	15	15	14	15	16	19	15	18	21	19	18	19	20	26	22	19	23	22	19	18	21	29	22	19	17	29	22	22	29	30	28	31	20	23	23	25	23	30	22	33
-7.92131	3.67329	14	11	12	8	8	10	8	10	9	8	7	10	9	11	8	8	8	11	7	9	9	6	12	7	8	8	7	8	12	11	12	11	11	13	9	11	11	8	13	7	10	13	11	7	12	11	7	14
-7.92131	4.17025	9	14	9	8	10	10	7	5	7	10	7	11	9	7	9	9	9	6	10	8	5	6	13	3	6	11	6	8	7	6	6	9	12	10	8	8	7	12	10	9	9	7	7	4	16	11	8	11
-7.92131	4.66722	15	14	12	11	12	12	9	14	7	12	12	10	7	13	9	9	14	10	11	9	7	14	13	5	11	11	12	10	10	6	10	8	12	12	10	14	11	6	10	8	10	11	11	13	9	11	8	9
-7.92131	5.16419	16	18	13	14	14	12	9	12	10	10	12	12	9	15	12	12	15	12	11	6	9	10	10	15	10	13	11	9	15	15	8	12	8	13	11	9	10	10	8	9	11	12	18	11	11	13	12	9
-7.92131	5.66115	16	14	13	13	11	11	10	10	11	12	8	9	11	11	7	11	8	6	9	8	9	11	10	13	6	12	8	12	4	10	9	12	9	7	6	11	8	8	9	11	12	13	12	6	11	16	6	7
-7.92131	6.15812	18	14	14	11	11	10	11	10	13	10	7	8	12	11	9	6	14	7	14	12	11	6	10	11	9	10	13	14	8	7	9	8	11	7	11	8	7	8	9	11	7	9	8	7	11	8	9	13
-7.92131	6.65508	15	12	12	15	10	9	9	7	10	10	8	11	10	6	8	7	9	7	11	9	11	6	11	8	10	12	14	10	11	10	12	6	12	10	12	14	10	8	12	15	14	13	12	12	8	11	10	11
-7.92131	7.15205	14	13	11	8	8	10	13	9	9	9	7	8	7	6	8	4	10	10	8	10	11	11	7	11	12	7	10	8	11	9	7	9	9	11	10	9	10	8	3	11	10	7	8	13	10	9	13	9
-7.92131	7.64901	12	10	8	14	8	6	9	6	11	8	9	5	4	7	8	11	7	9	9	6	5	8	6	8	8	9	9	5	8	5	8	8	3	9	8	10	7	7	6	8	10	10	4	9	6	9	8	8
-7.92131	8.14598	10	12	10	6	10	8	9	9	6	7	4	10	6	11	5	7	8	9	6	10	10	6	5	7	5	8	10	6	7	8	7	7	8	10	8	8	6	6	8	10	8	7	10	6	7	11	6	8
-7.92131	8.64294	14	13	13	16	10	7	11	13	12	15	10	8	7	11	14	9	9	11	6	8	11	9	10	12	7	7	9	12	8	12	8	9	9	11	12	11	9	7	9	10	9	8	8	7	6	11	10	11
-7.92131	9.13991	13	14	11	14	14	11	11	14	10	14	13	10	9	9	12	10	10	14	13	13	11	8	10	12	15	10	10	10	10	11	9	12	10	14	11	10	10	11	11	10	9	8	8	11	13	13	10	13
-7.92131	9.63687	10	14	12	10	13	11	6	11	10	12	14	10	13	9	8	13	13	10	12	15	13	7	9	9	11	9	10	9	12	10	10	12	9	10	14	12	8	13	11	9	12	11	13	11	10	9	8	10
-7.92131	10.1338	21	21	21	18	18	14	20	19	13	18	19	16	15	19	19	17	17	18	15	24	17	16	22	24	22	23	22	24	22	24	25	21	32	21	24	24	27	27	22	26	28	27	27	30	30	30	32	23
-7.92131	10.6308	42	56	43	43	55	55	54	50	45	54	59	47	52	60	53	57	56	62	59	62	66	57	67	63	63	64	78	73	64	71	70	70	89	74	78	78	75	82	73	86	90	84	97	94	99	91	95	99
-7.92131	11.1278	73	70	65	70	70	76	75	70	78	75	82	74	69	77	86	71	80	85	97	82	99	90	92	88	85	103	100	91	99	97	100	108	108	119	124	107	116	123	117	112	129	124	125	142	137	135	147	141
-7.92131	11.6247	66	72	63	60	69	68	75	75	71	74	64	86	79	76	74	76	76	84	74	74	78	91	77	83	91	99	91	106	102	94	106	97	101	97	106	111	114	111	102	119	112	126	117	125	130	119	117	122
-7.92131	12.1217	67	69	63	62	62	68	64	76	72	72	66	83	70	77	77	79	83	83	85	83	91	78	89	89	86	94	93	101	98	95	97	103	112	103	96	105	106	114	121	104	122	127	138	117	130	127	146	130
-7.92131	12.6187	74	79	72	65	88	79	79	78	88	83	91	74	81	92	94	99	84	88	90	90	95	88	100	106	105	96	99	115	112	112	116	125	124	126	127	125	142	144	138	140	130	139	139	141	149	140	159	152
-7.92131	13.1156	87	85	91	88	86	96	85	96	96	89	92	108	111	104	100	105	112	110	119	114	119	120	114	111	115	123	124	133	122	142	130	145	139	151	148	147	152	160	157	160	165	169	169	174	176	181	183	189
-7.92131	13.6126	77	78	88	93	86	87	92	92	91	96	83	102	92	100	97	108	99	111	103	103	102	108	124	112	120	111	131	118	129	129	131	149	132	133	148	158	154	153	161	161	148	158	162	160	168	178	186	182
-7.92131	14.1096	73	86	89	73	78	85	88	100	81	93	86	104	112	93	99	110	107	100	102	107	107	120	113	107	108	116	137	125	126	123	147	134	136	140	142	147	144	148	151	158	165	166	174	161	169	165	177	174
-7.92131	14.6065	83	76	78	76	77	81	98	92	86	103	105	93	105	90	97	102	103	102	105	102	102	110	119	113	114	125	127	121	127	131	123	128	136	135	130	140	136	151	143	155	155	166	166	164	172	164	172	168
-7.42434	-11.7326	14	15	15	14	16	16	15	14	14	10	15	15	11	13	11	15	12	13	14	12	14	10	11	9	14	15	18	14	11	17	17	15	16	16	18	16	16	18	15	14	19	15	14	20	12	19	10	16
-7.42434	-11.2357	13	11	12	13	12	10	13	15	11	9	16	10	16	13	14	12	10	12	10	11	15	13	12	12	14	14	10	13	10	14	10	10	11	8	10	13	11	12	10	12	14	16	10	9	14	14	10	13
-7.42434	-10.7387	19	15	13	16	14	14	13	16	9	12	14	14	12	12	12	14	10	11	10	14	14	14	13	11	15	13	9	17	11	18	12	12	12	11	11	11	14	15	11	14	13	11	13	16	11	17	11	14
-7.42434	-10.2417	30	28	31	24	24	25	30	28	30	26	30	24	35	31	32	28	34	41	32	33	29	33	38	31	30	42	35	39	35	42	35	39	37	34	45	37	33	39	35	43	45	36	44	44	48	49	50	45
-7.42434	-9.74478	17	16	15	12	12	16	14	17	12	13	11	14	17	10	14	15	9	15	12	8	17	12	20	17	13	19	10	26	15	21	20	20	18	16	17	14	12	16	20	21	16	17	18	17	18	24	18	24
-7.42434	-9.24781	9	11	9	9	7	6	6	3	9	5	5	5	8	6	6	7	3	5	1	10	6	7	7	5	3	0	6	7	4	5	3	4	7	4	7	7	4	2	5	7	7	5	4	4	5	6	6	8
-7.42434	-8.75084	8	7	10	8	6	5	2	4	4	3	4	3	7	4	4	5	5	4	4	4	1	4	4	-2	6	5	6	7	4	4	7	1	4	2	7	6	7	8	3	3	7	7	6	6	6	5	6	7
-7.42434	-8.25388	10	12	6	9	9	14	8	8	10	9	8	10	7	7	8	8	6	6	6	9	7	3	11	6	12	13	9	6	5	11	5	11	6	6	8	11	9	8	11	11	9	10	9	10	10	11	8	10
-7.42434	-7.75691	25	28	19	23	17	19	25	15	22	24	26	28	21	19	29	21	22	19	25	26	22	22	22	24	32	27	26	27	27	30	24	30	23	25	31	31	31	31	33	37	31	29	35	41	31	37	34	36
-7.42434	-7.25995	45	51	42	46	48	44	50	49	51	45	53	51	47	53	48	46	53	51	58	52	53	54	54	61	67	51	57	67	69	65	68	59	78	61	64	70	61	68	73	78	73	75	80	82	90	73	74	96
-7.42434	-6.76298	49	54	59	53	57	57	57	44	58	48	57	59	59	64	71	58	66	65	69	64	68	75	68	65	73	63	74	73	84	76	78	82	79	80	79	85	90	87	92	101	95	99	84	92	92	91	112	103
-7.42434	-6.26602	27	30	31	27	21	22	32	27	30	28	27	27	29	28	31	28	31	31	27	27	24	31	38	31	31	37	35	37	38	33	31	37	42	34	44	36	36	40	44	43	45	44	44	45	43	52	46	50
-7.42434	-5.76905	35	32	26	31	27	27	32	29	34	38	29	33	33	28	36	24	24	35	37	32	34	35	45	48	35	43	31	44	32	42	50	52	39	40	38	45	44	47	41	47	49	50	51	54	55	51	55	60
-7.42434	-5.27209	28	32	32	32	34	23	30	33	29	36	34	30	30	43	37	32	40	40	44	32	32	43	45	44	43	32	34	42	37	42	44	45	50	45	49	49	51	53	53	54	47	52	58	49	49	63	60	59
-7.42434	-4.77512	23	26	23	23	22	19	19	24	18	21	20	20	26	28	28	25	21	29	20	23	19	27	29	28	28	23	27	27	33	31	31	32	31	26	29	25	30	34	33	33	31	30	29	34	36	38	32	36
-7.42434	-4.27816	11	12	14	7	7	8	9	11	8	9	7	7	8	8	8	9	6	6	8	11	9	9	10	5	10	8	8	10	10	7	9	10	9	7	8	7	9	10	7	7	11	10	7	11	12	14	10	13
-7.42434	-3.78119	11	11	11	11	10	7	8	7	11	5	7	5	8	9	5	4	10	4	7	7	11	7	10	8	8	7	6	8	8	9	9	9	7	9	9	7	10	10	6	8	14	12	9	12	9	13	7	12
-7.42434	-3.28423	7	9	7	9	4	7	5	6	7	3	5	2	6	4	6	5	5	8	3	6	4	3	5	5	3	5	3	5	8	7	7	4	7	2	5	6	6	8	6	7	7	6	7	8	7	7	6	4
-7.42434	-2.78726	10	9	7	8	10	5	7	9	8	7	7	5	5	6	7	5	9	10	6	6	5	5	6	5	8	5	6	8	12	8	6	3	10	8	8	7	8	10	7	6	7	11	10	6	8	6	10	10
-7.42434	-2.2903	11	9	14	11	11	11	11	9	12	9	14	11	9	8	9	7	13	10	8	14	9	12	12	12	11	10	7	9	10	10	16	13	8	12	11	11	13	11	16	12	11	10	11	17	19	9	11	13
-7.42434	-1.79333	18	17	15	15	14	11	13	12	10	10	10	15	10	10	9	10	12	10	11	12	10	14	11	16	8	13	12	15	11	16	14	15	9	17	17	17	14	15	15	14	15	11	15	11	16	13	13	18
-7.42434	-1.29636	59	46	41	49	47	49	47	52	48	44	46	53	44	42	44	49	39	45	43	46	51	47	51	45	43	47	51	55	49	45	51	42	48	45	47	43	44	53	40	47	41	50	53	50	43	42	46	44
-7.42434	-0.799399	46	49	43	46	48	41	40	45	46	41	49	44	40	42	45	49	48	43	52	40	50	53	43	43	40	53	32	39	51	45	42	44	45	45	43	48	44	42	47	43	40	40	44	48	46	36	42	50
-7.42434	-0.302434	23	24	23	22	26	27	18	33	26	23	26	21	26	26	29	22	21	22	19	24	22	31	20	24	21	20	24	26	22	24	20	26	25	24	22	25	22	23	18	25	19	22	23	20	17	21	23	25
-7.42434	0.194531	37	33	28	23	34	33	22	34	29	32	23	24	24	29	30	29	27	32	29	31	27	26	28	30	28	21	27	32	23	29	33	34	25	32	34	33	23	23	31	33	30	32	27	25	29	26	31	34
-7.42434	0.691497	45	38	41	41	52	42	44	34	44	31	37	44	37	43	34	38	32	43	38	39	40	37	37	42	38	35	42	41	30	35	34	43	44	39	39	32	32	39	40	37	39	41	46	30	36	42	38	36
-7.42434	1.18846	41	36	42	39	41	43	34	33	37	43	41	37	33	31	37	41	40	39	31	46	36	36	35	38	35	37	26	36	35	29	42	32	37	36	28	37	36	31	42	36	39	36	44	32	35	36	32	43
-7.42434	1.68543	38	33	24	32	29	30	34	32	26	33	28	27	26	34	32	32	25	30	30	36	27	31	26	37	32	27	29	19	32	31	35	33	36	29	29	32	33	32	30	26	28	38	31	30	34	29	34	37
-7.42434	2.18239	16	11	15	13	17	12	15	12	14	11	11	13	14	10	14	12	12	14	7	15	13	8	8	16	11	12	14	12	12	11	18	17	12	16	11	16	12	15	17	19	15	9	18	13	17	18	15	16
-7.42434	2.67936	12	15	11	17	12	14	15	14	14	8	12	12	13	15	8	13	17	15	13	12	14	16	15	13	16	15	11	17	18	14	20	15	16	16	18	14	15	15	15	17	13	19	18	18	19	23	16	20
-7.42434	3.17632	24	22	26	24	26	21	22	20	19	28	24	20	17	23	26	22	19	28	22	24	26	25	26	23	27	28	25	25	26	32	28	26	25	29	34	31	32	31	30	29	22	32	34	35	34	32	36	32
-7.42434	3.67329	18	10	11	17	15	9	11	13	10	9	18	13	8	14	14	15	18	5	11	10	9	13	8	19	15	13	10	17	13	13	14	14	13	20	15	19	15	15	12	14	16	13	16	17	18	16	17	14
-7.42434	4.17025	10	11	10	12	10	14	14	9	8	8	9	14	10	13	14	7	14	7	10	8	7	11	11	11	8	9	10	12	7	11	11	12	10	10	9	8	9	12	9	10	12	6	6	13	9	12	8	8
-7.42434	4.66722	14	13	14	15	12	7	12	9	14	13	12	11	10	14	8	12	10	10	12	9	10	8	10	14	8	11	10	13	4	11	9	12	11	8	8	11	11	11	10	9	16	10	6	10	10	10	10	10
-7.42434	5.16419	16	10	11	19	8	11	9	14	11	14	10	13	11	11	9	10	9	11	14	13	15	11	16	10	11	12	10	10	7	11	10	10	10	11	8	7	12	9	11	10	12	10	10	11	12	12	11	10
-7.42434	5.66115	18	12	14	15	10	14	10	14	16	12	14	13	9	15	14	13	13	9	12	12	11	13	13	10	12	12	12	10	13	11	10	12	15	13	10	12	11	10	14	11	11	16	14	9	13	13	12	12
-7.42434	6.15812	17	15	11	9	18	15	8	11	12	13	9	10	16	14	12	10	11	14	9	7	10	10	9	11	10	14	11	16	14	12	11	16	10	10	15	9	7	14	10	7	12	10	7	8	11	11	12	9
-7.42434	6.65508	13	12	10	12	10	8	8	8	9	10	9	3	10	12	8	11	2	11	9	11	8	9	7	10	8	11	5	9	8	7	6	8	8	9	8	9	10	9	10	10	9	8	11	7	10	13	7	14
-7.42434	7.15205	15	9	10	10	8	6	9	6	11	5	10	10	8	7	7	8	10	5	11	6	8	6	7	8	7	8	8	7	7	8	6	10	7	10	9	7	9	11	7	8	11	9	7	6	8	10	13	9
-7.42434	7.64901	13	10	12	9	9	6	7	8	4	9	6	8	9	7	5	6	6	9	7	7	9	8	11	9	7	8	10	6	7	10	11	7	9	6	6	11	6	8	9	10	8	9	9	7	6	7	9	6
-7.42434	8.14598	17	15	12	6	12	10	10	9	9	8	11	11	6	8	8	6	10	9	8	11	13	5	9	9	8	6	8	5	10	11	9	8	9	12	8	8	8	4	9	6	8	6	8	8	6	7	8	12
-7.42434	8.64294	11	9	12	10	11	11	12	11	7	10	12	9	9	11	7	9	7	15	10	8	8	8	7	7	9	6	8	8	7	11	5	11	8	10	11	8	12	8	8	6	9	9	8	10	8	10	13	7
-7.42434	9.13991	14	13	10	12	10	12	7	7	11	9	6	10	5	7	8	7	10	11	12	7	7	8	8	10	4	8	8	8	9	9	12	7	8	10	8	8	6	5	4	8	7	8	13	7	5	6	9	8
-7.42434	9.63687	12	12	13	9	10	11	11	11	10	11	10	10	11	9	10	13	9	11	12	12	8	7	5	11	11	10	12	12	11	7	8	9	15	14	9	8	10	4	10	13	8	10	14	9	11	11	9	13
-7.42434	10.1338	20	14	17	19	13	15	15	15	19	18	18	17	16	15	18	17	16	16	18	14	16	16	22	17	18	17	11	24	16	24	15	14	18	21	17	24	22	22	24	25	25	20	16	20	22	24	26	25
-7.42434	10.6308	48	47	48	50	49	47	56	46	57	50	55	51	56	66	52	53	48	54	59	55	63	58	64	59	57	64	68	72	65	70	65	76	66	70	75	86	87	84	81	84	90	92	83	87	81	92	93	94
-7.42434	11.1278	81	64	59	77	74	68	68	76	70	76	77	84	72	84	86	74	88	87	81	89	97	87	81	95	88	102	101	93	95	98	99	115	110	97	119	114	106	119	128	114	127	123	129	141	129	129	138	138
-7.42434	11.6247	75	69	64	61	59	68	65	71	68	65	70	74	77	71	65	75	82	76	81	73	76	82	87	85	83	104	82	105	100	101	100	104	103	99	102	104	102	109	116	128	118	117	122	127	113	118	129	134
-7.42434	12.1217	74	69	75	82	69	81	76	83	80	83	89	84	85	98	97	80	94	90	97	93	97	108	105	109	107	107	112	123	114	120	108	117	126	134	139	122	126	136	140	144	134	152	134	150	147	151	145	166
-7.42434	12.6187	84	80	81	82	80	82	83	81	85	78	84	89	94	94	100	84	90	98	106	110	101	106	110	106	101	109	97	112	118	121	128	128	116	120	132	127	137	124	143	141	161	143	149	155	145	153	174	161
-7.42434	13.1156	79	70	76	71	78	72	76	79	74	77	84	90	76	82	95	88	94	90	91	104	91	103	108	94	113	120	111	117	117	110	113	124	125	104	119	138	125	124	129	124	142	142	141	139	138	160	153	165
-7.42434	13.6126	67	77	66	63	74	70	81	68	78	80	75	83	74	75	83	88	90	85	93	86	93	87	86	99	107	104	106	106	98	113	127	101	110	105	124	113	110	126	136	125	128	122	131	138	141	156	145	153
-7.42434	14.1096	71	79	74	81	73	82	77	75	85	85	91	85	86	87	87	87	99	102	97	107	91	99	95	103	96	116	110	119	120	115	122	127	123	125	125	137	131	124	134	136	139	149	146	134	152	150	154	151
-7.42434	14.6065	79	91	82	84	89	87	82	83	90	89	98	92	87	89	96	98	106	101	108	102	118	122	111	109	118	127	121	133	122	123	120	122	136	141	138	149	140	150	144	140	144	137	159	170	151	166	175	163
-6.92737	-11.7326	48	56	47	54	50	55	58	50	49	56	59	61	64	54	54	56	71	62	60	66	64	52	61	76	77	73	68	69	71	71	77	68	86	92	83	73	83	76	86	96	76	97	95	85	97	94	87	93
-6.92737	-11.2357	20	17	24	18	19	19	13	18	17	18	21	17	18	17	17	22	16	18	19	18	19	21	18	18	16	21	19	20	19	24	22	19	23	20	24	19	26	24	23	17	20	22	27	25	24	26	22	28
-6.92737	-10.7387	15	12	8	15	12	11	16	9	8	6	10	6	10	11	11	16	8	11	12	13	9	12	15	11	13	6	10	9	11	6	9	13	9	11	11	7	10	10	8	9	10	10	12	13	9	14	11	13
-6.92737	-10.2417	20	20	9	13	14	14	16	15	9	12	16	9	11	15	16	13	14	18	16	13	12	12	15	18	12	16	14	14	16	17	17	14	12	15	19	13	22	17	19	20	21	14	16	16	20	17	21	17
-6.92737	-9.74478	11	7	11	10	5	9	10	6	9	6	8	10	5	9	6	8	6	8	10	8	6	8	9	8	7	11	10	13	9	10	7	8	12	7	7	11	12	8	8	6	6	11	10	8	7	12	8	10
-6.92737	-9.24781	8	6	4	7	4	9	2	7	7	7	6	2	6	4	7	7	2	6	2	7	7	8	6	4	2	3	3	3	6	7	6	7	7	5	8	6	5	8	8	8	7	4	3	7	5	5	5	6
-6.92737	-8.75084	15	19	18	21	16	15	17	14	16	15	15	15	15	17	13	20	18	19	10	18	16	18	11	18	21	19	17	21	19	20	11	22	24	19	21	16	25	30	24	31	23	19	21	27	27	27	27	23
-6.92737	-8.25388	34	39	33	32	34	34	33	25	35	34	32	36	30	36	45	34	32	34	40	40	42	39	39	48	41	42	41	49	46	40	57	46	45	54	47	55	45	54	55	46	58	54	47	57	63	64	55	50
-6.92737	-7.75691	58	53	56	49	52	55	52	55	59	56	58	53	63	55	64	58	55	63	71	64	62	59	71	72	69	62	73	67	74	71	79	77	79	80	80	81	82	90	85	96	91	85	83	108	92	99	102	102
-6.92737	-7.25995	65	70	71	75	70	62	70	63	78	66	75	74	73	77	80	82	88	88	80	83	92	95	88	90	85	87	89	102	93	96	97	102	102	91	102	107	118	114	107	103	109	121	119	124	118	132	129	138
-6.92737	-6.76298	55	69	57	65	56	57	57	68	63	72	71	56	60	64	80	65	74	76	69	82	74	71	74	74	78	88	90	82	90	82	91	81	88	95	94	98	100	93	100	116	110	106	118	113	114	125	124	107
-6.92737	-6.26602	34	28	37	26	30	37	37	29	39	42	32	40	29	40	29	30	38	31	44	46	38	39	42	35	41	45	47	45	49	40	43	46	54	45	52	55	55	55	55	51	63	60	59	49	55	62	59	68
-6.92737	-5.76905	44	36	34	38	30	37	37	35	39	40	37	41	43	35	45	42	44	43	43	48	45	39	49	50	45	53	55	51	58	51	49	47	49	52	50	60	63	67	65	63	64	62	66	64	63	67	62	72
-6.92737	-5.27209	41	42	38	34	35	38	39	44	38	42	31	30	41	37	44	40	34	43	43	45	46	40	55	47	44	57	49	42	50	52	51	64	49	55	52	50	62	70	59	64	66	61	73	67	66	63	75	62
-6.92737	-4.77512	24	25	21	18	25	25	25	23	19	25	23	27	23	24	28	31	25	28	31	27	30	38	28	28	31	32	34	32	28	34	32	29	34	34	40	34	27	37	42	41	45	41	39	34	44	37	48	41
-6.92737	-4.27816	12	8	6	9	6	9	6	6	6	9	8	4	6	7	5	5	8	8	4	3	7	5	7	4	8	4	8	5	5	5	5	8	8	9	6	6	7	7	9	8	8	6	7	7	7	7	6	9
-6.92737	-3.78119	9	12	9	8	4	5	6	8	6	6	6	7	4	8	5	4	4	4	6	7	7	5	3	5	6	4	6	5	4	5	5	6	5	8	4	1	6	8	3	1	2	7	5	5	8	5	5	5
-6.92737	-3.28423	8	11	11	7	4	6	6	6	6	5	6	5	5	4	6	11	4	6	5	2	5	4	3	7	5	4	6	5	1	6	3	4	7	4	3	10	5	4	5	3	3	7	4	6	6	10	11	8
-6.92737	-2.78726	20	20	23	24	20	23	19	24	25	20	19	22	27	21	25	25	20	27	26	30	28	27	25	25	29	31	25	33	33	34	30	31	27	35	29	32	33	32	36	26	32	34	42	34	30	38	38	42
-6.92737	-2.2903	22	23	26	26	30	29	23	26	28	24	25	22	28	25	31	24	36	31	28	26	30	25	27	32	31	30	36	35	32	39	31	30	35	34	46	35	36	38	40	41	45	36	46	47	48	46	46	41
-6.92737	-1.79333	16	15	19	19	17	17	13	16	14	14	19	16	14	15	15	16	14	15	18	21	13	23	18	17	25	16	20	19	17	19	18	21	17	21	17	18	28	21	26	20	20	20	25	25	22	26	30	23
-6.92737	-1.29636	26	23	24	24	21	24	30	28	22	21	21	20	24	22	17	25	21	24	23	25	22	18	16	21	19	23	21	22	21	20	21	21	19	25	23	23	21	19	23	22	27	19	23	21	27	23	28	28
-6.92737	-0.799399	44	35	41	41	44	32	38	40	35	34	31	42	38	38	33	34	37	42	40	37	33	36	40	36	31	38	31	30	43	35	42	32	36	34	37	34	37	40	35	35	35	45	36	34	37	38	35	35
-6.92737	-0.302434	43	34	29	32	28	35	34	27	31	34	29	24	27	32	36	26	32	36	37	28	33	27	27	26	27	34	32	28	30	34	28	30	27	32	27	31	32	34	34	32	22	37	33	30	30	29	32	35
-6.92737	0.194531	36	32	30	24	31	32	28	35	28	24	35	27	30	34	35	34	33	30	35	26	34	34	31	32	40	37	35	33	33	29	32	30	34	28	39	40	32	39	38	29	31	27	32	34	32	34	36	37
-6.92737	0.691497	50	51	51	48	52	38	53	55	50	41	48	50	46	52	49	54	46	52	43	49	52	53	50	45	48	54	51	56	54	49	47	49	51	49	44	48	45	50	48	57	48	44	52	53	49	48	48	56
-6.92737	1.18846	59	62	56	51	55	48	56	55	43	53	54	44	60	58	61	51	48	63	48	52	53	55	46	53	55	49	46	54	53	52	51	46	52	50	54	45	50	66	51	44	50	49	56	48	51	54	56	46
-6.92737	1.68543	38	43	37	44	44	40	42	45	32	35	40	41	45	36	47	42	41	37	36	40	38	39	51	37	38	39	38	39	34	37	48	48	43	40	42	42	38	44	47	47	39	37	44	43	41	40	42	30
-6.92737	2.18239	23	25	27	23	20	20	25	22	14	21	19	19	20	21	20	16	21	16	22	18	20	20	22	20	18	17	20	14	23	21	16	23	23	19	20	25	20	21	21	16	20	24	17	19	25	23	22	18
-6.92737	2.67936	27	25	27	20	21	23	24	25	25	28	30	22	30	24	25	25	21	23	33	33	26	34	30	28	35	31	32	38	32	33	36	33	31	33	34	38	38	42	45	38	46	35	45	34	43	32	37	40
-6.92737	3.17632	64	58	58	63	67	71	54	62	68	75	62	59	69	71	57	77	72	80	81	67	76	79	73	81	85	74	86	95	86	98	80	90	93	90	87	94	97	103	96	106	106	99	96	108	123	100	109	112
-6.92737	3.67329	24	27	22	35	32	27	20	26	30	25	31	29	30	28	30	28	24	37	27	28	34	32	31	30	35	35	27	35	40	40	35	38	37	34	28	33	34	31	40	33	42	36	37	45	41	42	44	34
-6.92737	4.17025	11	13	13	10	7	7	7	8	11	12	8	5	8	9	6	8	8	6	10	8	12	11	10	10	8	8	9	3	8	7	9	11	5	10	8	11	11	9	9	9	8	8	10	10	8	12	11	8
-6.92737	4.66722	15	11	8	9	12	11	10	6	12	8	12	10	11	11	6	8	14	9	9	7	5	6	8	11	9	6	12	8	8	8	6	13	8	8	9	11	13	6	6	8	8	9	10	9	7	8	9	9
-6.92737	5.16419	16	12	14	11	13	10	13	13	13	10	11	9	8	12	4	15	10	12	10	8	6	11	5	14	12	12	9	11	13	9	7	10	12	7	10	13	12	7	9	11	14	9	12	11	16	10	8	8
-6.92737	5.66115	12	16	7	9	8	10	6	11	8	7	7	1	8	11	8	7	10	11	8	8	14	8	10	7	9	6	9	11	8	6	10	13	7	9	7	12	9	9	9	5	8	9	10	9	9	7	8	9
-6.92737	6.15812	18	14	13	10	14	13	14	13	15	12	15	10	14	11	12	14	13	15	9	10	12	12	11	16	12	16	16	11	11	13	12	15	13	13	9	15	12	12	13	15	15	10	15	16	13	15	12	13
-6.92737	6.65508	15	14	15	15	8	11	12	9	11	14	12	8	14	13	13	8	11	10	13	9	13	8	13	11	13	16	11	8	12	8	14	14	11	7	10	10	8	12	13	16	9	10	11	15	7	11	12	11
-6.92737	7.15205	13	9	8	6	5	5	9	6	6	6	8	7	10	4	5	4	-1	6	7	7	4	5	5	5	6	3	7	8	5	8	7	6	5	7	8	7	3	4	3	4	8	5	5	10	6	5	8	2
-6.92737	7.64901	14	12	9	10	9	6	8	12	6	6	8	10	5	6	8	7	7	9	5	9	8	5	8	6	9	6	6	5	6	7	4	4	6	8	7	7	7	8	9	10	9	7	8	6	7	4	6	5
-6.92737	8.14598	16	8	9	11	12	7	8	12	10	6	8	7	6	6	7	9	6	9	6	5	8	6	9	9	8	9	6	4	8	9	12	10	9	6	10	10	7	6	7	6	11	9	9	8	7	9	9	9
-6.92737	8.64294	16	12	12	11	10	6	8	12	9	8	9	9	8	9	5	6	8	8	6	11	7	7	10	7	8	9	8	9	7	6	6	6	8	7	7	6	13	8	9	10	7	10	10	6	9	8	10	9
-6.92737	9.13991	10	10	5	8	8	4	6	12	4	5	10	7	9	10	7	9	7	9	10	8	7	9	8	10	9	8	6	9	8	7	10	12	5	7	10	11	8	11	7	9	9	9	6	7	9	9	11	12
-6.92737	9.63687	13	11	10	10	13	8	9	10	7	11	9	12	9	8	11	11	8	6	12	9	13	9	12	15	4	9	6	11	8	9	9	7	10	11	9	11	11	8	10	16	13	12	7	9	12	10	12	15
-6.92737	10.1338	16	9	13	15	15	10	9	10	8	8	10	13	12	13	11	9	10	11	8	15	10	11	11	11	15	8	9	10	12	16	10	16	15	14	16	14	14	12	15	14	13	10	14	9	11	13	14	14
-6.92737	10.6308	38	36	36	37	42	36	44	38	40	35	41	49	36	44	37	46	50	47	44	45	48	48	50	65	45	50	53	56	55	52	61	60	64	49	60	65	63	64	57	68	62	68	72	67	66	64	64	82
-6.92737	11.1278	59	46	64	62	52	61	60	56	68	53	61	69	66	78	64	57	74	70	75	85	71	83	66	77	73	88	83	79	85	81	82	87	93	87	95	89	101	90	94	95	103	96	107	105	113	106	109	114
-6.92737	11.6247	68	61	57	62	60	66	65	60	55	60	70	66	68	59	80	59	85	69	81	78	77	68	85	81	95	81	84	84	97	91	81	94	105	93	97	95	97	102	103	100	106	102	116	122	110	114	122	117
-6.92737	12.1217	62	72	69	65	85	80	64	71	68	82	79	76	78	79	88	87	89	82	84	86	87	95	90	99	100	109	87	105	109	122	120	102	99	104	110	116	120	110	115	120	129	126	119	129	127	127	155	136
-6.92737	12.6187	76	79	74	65	70	70	74	74	62	83	76	84	72	86	78	87	85	92	83	80	87	96	93	95	98	86	103	88	89	92	107	96	104	108	108	122	122	117	114	122	124	121	142	127	126	143	153	127
-6.92737	13.1156	66	66	83	67	55	66	69	62	58	66	78	68	60	74	72	75	78	84	73	82	72	78	77	84	75	82	84	90	77	93	96	84	96	101	112	97	106	106	104	107	124	115	114	104	113	118	127	116
-6.92737	13.6126	73	71	64	79	70	70	77	72	68	76	91	75	72	98	87	94	96	90	94	101	88	95	86	92	97	104	97	104	87	112	122	100	108	117	122	121	123	120	128	116	124	136	139	132	133	134	143	150
-6.92737	14.1096	70	73	59	61	71	64	70	74	76	74	75	80	71	73	84	74	79	90	83	92	85	88	83	90	85	97	88	101	97	109	98	105	106	113	114	105	105	104	119	118	115	119	110	126	123	130	141	142
-6.92737	14.6065	62	74	60	69	54	71	73	63	63	83	67	66	71	71	84	80	70	77	70	74	76	93	90	84	89	84	95	93	83	95	95	97	89	96	109	99	101	107	108	118	107	109	110	124	131	108	122	131
-6.4304	-11.7326	118	115	127	134	120	117	135	132	136	127	135	157	138	151	147	151	154	153	157	162	153	166	165	179	175	170	166	190	199	176	192	192	208	202	212	208	216	222	229	215	215	233	232	246	250	233	270	238
-6.4304	-11.2357	44	47	38	50	45	51	47	55	53	50	53	61	50	46	59	59	53	54	60	69	60	56	57	61	66	61	59	62	66	62	74	67	69	71	70	77	68	64	72	81	74	82	83	81	77	74	85	89
-6.4304	-10.7387	23	18	20	18	16	14	17	17	13	22	20	19	22	14	17	22	16	17	21	21	19	19	20	23	16	16	18	20	18	23	20	15	23	23	23	22	23	18	23	22	23	24	21	17	21	23	21	26
-6.4304	-10.2417	13	16	14	14	12	18	14	13	12	12	15	14	14	13	12	11	14	18	15	15	14	14	14	12	15	19	18	13	16	20	12	14	18	17	17	25	11	15	15	15	19	22	16	19	22	15	19	16
-6.4304	-9.74478	10	12	11	8	8	10	5	7	6	5	7	4	8	6	9	5	6	8	6	4	9	9	6	7	8	6	6	7	5	7	3	7	7	10	9	7	10	10	8	7	8	7	6	7	7	7	4	7
-6.4304	-9.24781	9	9	6	8	2	6	7	8	6	4	6	6	4	5	2	6	3	5	6	3	8	2	6	6	6	6	8	3	4	6	7	9	4	6	5	5	6	7	8	7	6	9	6	7	11	5	7	11
-6.4304	-8.75084	20	20	27	28	20	21	23	19	19	25	24	18	23	26	21	21	25	21	21	21	22	23	26	22	26	29	27	22	27	21	29	23	28	28	22	32	33	30	34	33	34	28	36	27	28	37	33	37
-6.4304	-8.25388	41	37	41	32	38	39	33	35	36	41	39	33	37	36	41	35	35	39	45	42	39	45	43	37	38	45	38	49	44	58	41	57	51	48	51	54	50	57	52	55	61	53	62	57	62	56	69	59
-6.4304	-7.75691	43	36	44	43	39	47	42	39	41	43	40	48	48	39	45	48	45	43	49	46	53	46	54	45	51	51	51	56	59	51	68	59	58	57	63	69	67	60	74	68	60	69	76	69	74	80	71	76
-6.4304	-7.25995	35	36	29	36	37	45	37	39	43	35	37	42	37	43	42	41	40	46	55	50	46	40	52	50	47	42	54	56	47	50	53	52	61	55	61	54	57	56	67	63	61	69	63	69	60	66	67	79
-6.4304	-6.76298	25	28	24	24	26	23	25	24	27	21	27	19	25	25	26	26	33	32	26	25	27	31	33	27	28	35	33	32	36	35	33	25	39	33	40	37	38	35	39	39	33	41	39	40	45	46	46	41
-6.4304	-6.26602	20	17	11	15	13	19	15	10	10	13	14	11	17	14	13	11	13	12	14	11	15	13	11	14	14	14	16	18	12	18	14	14	16	17	19	15	18	16	16	18	20	18	14	22	24	22	22	19
-6.4304	-5.76905	14	12	12	14	11	11	12	8	12	13	10	16	11	15	12	14	14	12	8	14	15	14	14	10	11	18	12	19	12	12	12	16	15	14	15	16	13	20	17	16	20	19	14	17	19	21	20	22
-6.4304	-5.27209	20	21	21	22	20	24	20	20	22	22	17	23	22	19	19	20	22	21	24	24	18	23	21	20	23	25	26	23	25	22	26	21	22	28	26	23	30	29	26	27	24	25	29	25	33	32	29	35
-6.4304	-4.77512	22	25	25	29	27	19	24	22	22	19	21	16	25	24	26	28	24	30	29	20	26	30	23	22	26	26	28	32	35	27	35	27	25	33	31	36	34	35	37	33	36	35	32	25	38	37	40	35
-6.4304	-4.27816	11	16	11	9	6	6	8	8	5	10	8	11	8	4	12	7	10	9	9	9	10	8	6	9	12	9	7	10	10	10	11	9	17	11	10	10	15	8	14	11	11	14	12	12	12	15	15	11
-6.4304	-3.78119	16	10	14	11	11	13	14	10	14	11	12	12	11	11	16	10	13	11	8	13	8	15	16	11	12	15	16	12	15	14	13	18	12	11	15	16	18	15	15	22	17	19	19	16	15	18	16	19
-6.4304	-3.28423	12	10	12	12	9	13	9	7	7	11	9	8	7	10	11	7	8	9	10	5	7	9	10	8	9	13	8	9	10	7	8	11	8	6	10	10	11	11	16	12	15	10	13	12	9	15	13	14
-6.4304	-2.78726	33	32	29	27	29	29	25	25	31	24	38	29	31	32	29	31	30	34	32	35	30	30	33	34	46	38	36	42	30	40	41	35	41	44	42	36	42	41	48	46	41	48	50	46	52	51	59	48
-6.4304	-2.2903	40	42	35	37	36	39	32	46	39	34	44	47	43	42	51	40	45	54	52	44	49	47	46	49	47	52	46	50	49	56	57	63	57	54	71	58	63	64	53	73	62	63	66	72	72	69	79	68
-6.4304	-1.79333	15	10	13	12	14	12	10	11	15	12	11	16	10	12	13	10	10	12	13	18	12	10	16	12	16	15	15	17	17	15	15	19	12	14	12	16	13	25	16	15	16	19	19	18	21	20	17	17
-6.4304	-1.29636	15	17	13	12	13	11	10	12	10	14	9	17	12	15	14	16	15	15	14	20	11	20	17	9	16	15	15	14	14	15	15	16	19	20	16	21	16	14	14	15	16	20	13	18	19	15	19	18
-6.4304	-0.799399	26	24	29	22	23	30	23	28	21	25	31	34	19	20	25	26	25	29	24	32	26	30	25	28	32	29	25	31	27	35	28	29	30	29	32	33	28	35	31	37	27	35	36	35	25	38	39	35
-6.4304	-0.302434	35	30	34	35	36	33	33	29	29	32	31	33	35	33	36	30	38	33	28	33	39	32	36	35	28	35	35	35	39	33	36	41	30	39	42	34	33	40	38	39	41	40	39	40	38	41	43	45
-6.4304	0.194531	37	38	35	34	38	41	34	31	35	34	30	32	37	34	38	33	33	40	27	32	35	42	38	31	37	31	36	34	43	43	44	48	44	42	38	44	48	45	45	50	51	43	47	55	52	46	51	49
-6.4304	0.691497	36	34	33	34	32	28	28	24	29	30	31	34	27	34	33	37	33	29	35	32	31	32	41	28	28	38	35	35	38	36	29	36	34	37	38	35	40	36	39	38	38	32	34	37	41	42	38	35
-6.4304	1.18846	41	42	43	36	47	44	41	39	33	35	45	37	41	37	31	39	39	42	38	32	37	40	36	37	38	37	38	35	43	36	36	41	42	39	34	34	34	41	48	38	35	30	41	34	39	42	42	39
-6.4304	1.68543	42	35	30	31	35	32	34	34	35	32	29	32	34	29	24	35	31	34	36	29	33	31	33	38	31	33	31	41	35	30	36	31	33	28	35	33	28	32	32	33	35	31	32	35	36	32	30	38
-6.4304	2.18239	25	21	19	17	28	20	22	21	21	22	18	21	20	12	20	25	26	24	17	24	26	22	19	26	18	23	23	22	27	22	14	22	18	30	29	23	27	21	28	23	19	23	29	23	22	30	35	28
-6.4304	2.67936	38	40	42	39	34	43	33	29	38	34	41	37	44	50	40	42	45	37	51	50	42	45	43	45	45	55	54	43	49	54	53	59	47	56	49	55	65	58	58	58	48	63	59	70	61	59	76	73
-6.4304	3.17632	59	56	66	60	65	59	62	59	62	59	67	66	69	73	67	72	68	60	78	74	82	71	79	76	78	92	92	87	88	92	93	86	98	94	91	101	90	101	103	108	100	98	99	118	109	117	118	112
-6.4304	3.67329	29	24	27	29	23	27	21	24	23	30	21	22	27	23	26	26	28	25	29	30	28	32	28	28	26	27	28	32	25	30	40	31	31	35	38	32	38	34	38	43	37	38	35	42	41	41	43	42
-6.4304	4.17025	10	14	12	9	9	8	8	14	6	13	13	5	8	10	7	9	5	10	9	9	8	10	9	7	7	10	9	8	8	12	12	7	10	8	10	9	7	12	9	8	10	10	11	9	8	9	10	8
-6.4304	4.66722	10	10	8	9	8	12	6	11	8	6	9	10	5	8	10	7	7	7	7	8	9	11	9	7	10	10	6	11	9	11	8	9	6	5	8	7	8	10	7	11	8	10	10	8	9	5	6	10
-6.4304	5.16419	18	10	12	12	9	9	9	7	13	14	11	8	11	8	9	10	12	8	7	9	6	9	10	6	12	10	10	9	9	10	10	12	8	11	9	10	15	10	6	8	10	10	12	9	6	10	11	11
-6.4304	5.66115	14	12	10	9	12	10	11	10	13	10	7	9	9	6	7	7	9	11	11	7	7	7	7	9	8	7	10	8	9	6	7	11	10	5	10	7	10	12	9	6	10	7	9	10	12	10	8	11
-6.4304	6.15812	14	13	11	11	9	11	8	8	7	10	11	8	9	9	8	6	13	9	9	11	9	6	7	13	7	4	5	11	7	5	8	14	6	8	7	8	7	8	6	7	9	5	7	8	8	7	9	7
-6.4304	6.65508	14	16	13	11	8	5	9	10	5	10	3	10	9	9	5	5	7	8	7	6	7	8	4	8	8	7	8	5	8	11	3	8	8	7	12	6	9	8	6	8	6	6	7	10	8	9	6	7
-6.4304	7.15205	12	10	10	8	6	8	12	5	7	6	7	6	5	10	9	7	6	9	8	7	9	8	10	8	10	6	6	16	3	6	7	10	9	8	7	8	11	7	6	13	7	10	9	8	7	5	9	8
-6.4304	7.64901	14	9	10	9	11	8	11	8	7	6	6	10	10	6	7	5	6	6	9	7	8	9	6	8	5	11	7	6	8	9	8	8	4	9	11	7	7	13	7	8	7	8	9	8	7	8	5	5
-6.4304	8.14598	12	7	9	8	7	6	10	10	9	9	7	10	7	11	4	8	6	9	17	6	7	6	9	8	7	9	6	7	8	6	7	7	9	5	9	7	4	8	6	7	9	8	10	9	5	11	9	6
-6.4304	8.64294	12	11	8	8	10	10	9	6	5	5	10	9	7	8	12	6	6	9	10	6	6	8	9	10	9	10	8	9	8	8	7	8	6	7	10	7	4	8	13	14	8	11	8	7	9	7	7	12
-6.4304	9.13991	12	10	10	10	14	8	13	9	9	9	13	12	10	9	7	9	10	5	7	11	12	3	8	9	5	10	8	10	8	12	11	7	7	11	10	9	9	7	7	14	12	10	8	13	9	7	8	9
-6.4304	9.63687	11	15	8	16	11	13	10	9	10	8	9	7	9	9	7	8	10	7	6	5	3	10	10	10	4	9	8	7	9	7	7	8	8	6	6	10	8	7	9	10	9	8	9	9	7	10	10	7
-6.4304	10.1338	13	13	10	8	8	6	10	8	7	6	9	8	11	9	4	3	7	12	5	7	7	9	6	9	8	9	7	11	10	8	8	9	6	10	10	7	8	9	13	12	7	6	10	3	8	12	10	8
-6.4304	10.6308	19	23	19	13	20	18	18	19	12	18	19	19	18	20	17	19	19	21	17	21	14	20	18	19	22	20	17	22	21	22	24	27	21	24	23	25	22	24	22	27	27	26	24	25	14	23	30	31
-6.4304	11.1278	32	31	30	32	31	32	28	35	32	36	30	33	29	24	32	36	34	36	38	45	26	36	46	44	36	36	37	44	33	42	45	43	44	40	44	46	42	50	52	44	46	55	58	55	53	54	58	52
-6.4304	11.6247	47	44	43	39	39	41	44	39	35	39	44	53	48	51	56	48	48	49	52	45	53	49	51	56	56	56	63	56	55	54	60	63	60	65	65	61	66	63	66	67	70	74	71	78	77	70	81	65
-6.4304	12.1217	65	51	53	53	56	56	61	67	59	63	58	64	57	71	58	69	60	65	70	66	78	78	71	74	70	75	77	73	74	78	78	82	92	87	84	85	90	88	88	97	95	99	108	102	105	106	95	113
-6.4304	12.6187	65	58	61	60	67	57	61	68	66	70	54	73	71	76	67	73	83	56	71	80	82	77	71	72	83	96	87	81	86	78	85	102	95	91	110	97	100	101	105	104	99	112	119	105	125	112	125	116
-6.4304	13.1156	65	69	62	65	67	74	59	74	77	66	72	71	68	75	80	77	74	80	73	86	87	84	92	85	74	90	92	99	94	103	109	99	97	94	116	112	102	118	106	114	120	113	123	122	137	128	126	128
-6.4304	13.6126	67	68	72	68	66	68	80	76	73	73	76	70	81	85	78	74	90	94	97	94	89	99	90	98	91	105	96	101	102	99	104	110	114	112	111	110	120	120	118	131	126	122	124	133	121	137	132	122
-6.4304	14.1096	78	76	80	66	89	75	76	75	79	86	78	90	79	85	78	86	84	88	89	94	89	96	101	98	95	104	106	105	109	103	113	108	114	125	113	118	128	121	133	119	139	133	124	128	144	139	144	154
-6.4304	14.6065	63	66	71	60	61	67	80	75	64	74	81	80	71	83	76	77	88	74	82	78	91	91	88	86	94	93	99	93	91	96	98	103	108	110	104	121	114	106	116	119	112	130	133	135	137	133	116	144
-5.93343	-11.7326	100	112	109	124	111	116	132	122	122	123	125	126	128	132	140	133	146	146	141	145	142	142	159	157	165	161	159	151	177	169	176	179	182	192	199	200	186	207	214	198	197	219	227	208	227	227	232	232
-5.93343	-11.2357	75	74	72	74	80	76	71	84	77	83	83	81	89	83	96	88	96	87	103	104	75	87	102	103	106	101	95	106	110	105	114	128	117	131	129	127	129	130	138	136	136	128	147	150	143	148	151	146
-5.93343	-10.7387	44	43	47	46	43	45	42	54	47	49	46	49	42	50	50	55	53	56	55	51	56	60	63	50	72	55	63	60	63	48	66	73	66	73	63	73	62	64	85	70	69	85	76	73	84	79	85	81
-5.93343	-10.2417	33	26	28	28	26	28	19	31	25	29	29	24	25	28	28	32	26	30	27	30	29	27	34	30	35	30	27	32	36	39	26	37	30	32	30	35	42	36	33	42	38	34	40	35	42	46	47	39
-5.93343	-9.74478	14	9	11	5	7	8	8	7	6	7	5	9	5	8	5	5	7	7	9	7	5	8	8	6	9	7	7	5	8	5	9	5	6	7	5	11	6	5	9	10	7	9	9	7	9	9	6	6
-5.93343	-9.24781	7	6	10	8	7	7	5	10	6	5	6	3	5	8	3	3	3	3	3	7	4	3	4	5	5	3	3	6	4	6	4	8	6	6	4	2	6	5	7	3	6	6	2	6	6	3	4	2
-5.93343	-8.75084	13	7	13	9	5	6	3	6	4	8	7	6	8	5	5	10	9	1	6	10	7	7	6	6	6	6	4	7	9	4	6	10	9	9	5	8	9	9	7	10	6	5	7	9	7	10	10	9
-5.93343	-8.25388	20	18	19	15	12	16	18	17	20	19	19	20	13	17	19	20	15	17	24	20	13	19	23	23	24	23	20	25	25	24	20	27	21	24	23	23	24	24	24	22	23	28	30	22	30	23	36	33
-5.93343	-7.75691	44	36	36	41	40	45	39	43	41	39	38	50	40	42	50	41	50	45	43	54	38	47	48	50	47	52	56	50	53	59	50	61	63	63	58	61	69	65	61	64	66	69	58	65	68	65	75	91
-5.93343	-7.25995	54	48	46	43	50	50	46	48	48	52	48	55	42	48	52	48	55	49	46	59	64	56	63	62	73	56	68	61	68	75	74	68	69	79	76	76	68	77	72	87	73	84	87	87	89	92	95	94
-5.93343	-6.76298	54	54	53	52	57	50	50	60	49	62	60	54	57	57	57	68	55	61	60	64	56	70	58	76	65	72	63	71	66	72	73	90	72	79	82	80	74	81	79	88	87	97	88	97	95	91	103	102
-5.93343	-6.26602	46	39	47	56	51	48	50	47	55	51	46	53	58	51	43	55	58	59	49	50	61	57	63	56	69	63	69	68	72	73	67	72	68	69	79	79	90	78	78	91	78	80	86	86	82	90	87	99
-5.93343	-5.76905	33	29	34	34	32	30	36	31	38	32	33	41	38	38	29	36	35	34	36	40	41	43	37	45	47	49	43	42	43	43	43	47	51	52	49	57	44	54	53	48	55	54	61	68	61	59	60	67
-5.93343	-5.27209	29	31	26	28	28	28	36	25	30	32	26	28	30	30	29	30	32	39	33	33	33	28	36	29	32	37	29	33	41	51	35	43	39	42	37	41	36	45	45	43	41	37	43	43	54	50	49	53
-5.93343	-4.77512	34	34	34	30	39	33	30	29	37	34	37	29	42	40	37	34	39	40	41	44	41	39	48	41	39	49	48	49	46	49	48	51	54	55	57	51	59	49	59	57	53	59	54	59	69	59	70	68
-5.93343	-4.27816	18	20	16	22	19	18	18	18	19	19	18	15	22	25	18	24	19	20	19	14	22	19	22	20	18	19	24	22	17	24	22	26	21	22	19	20	18	22	21	27	24	26	29	24	20	26	28	23
-5.93343	-3.78119	26	20	20	20	15	15	20	14	20	24	22	23	20	20	14	24	19	20	23	23	18	26	23	34	24	26	28	27	26	27	27	26	27	25	19	31	34	33	23	37	29	39	34	35	36	36	36	37
-5.93343	-3.28423	25	17	22	19	23	14	22	23	22	24	23	21	18	20	31	26	21	23	20	21	23	22	29	25	28	28	24	23	23	29	29	32	30	34	31	32	33	29	28	30	35	29	38	36	32	36	38	35
-5.93343	-2.78726	33	36	27	34	34	33	33	32	35	32	35	32	34	38	35	35	39	38	38	34	46	41	41	38	38	47	39	38	42	42	49	54	45	46	38	46	51	49	46	52	47	55	59	60	56	58	55	59
-5.93343	-2.2903	41	37	36	33	40	41	44	39	38	44	39	43	49	37	41	46	47	42	44	40	53	45	55	54	51	49	45	59	52	54	60	67	51	60	55	51	60	74	68	59	56	64	71	63	70	80	68	90
-5.93343	-1.79333	20	14	19	19	16	16	19	21	21	21	18	22	15	21	22	24	20	14	19	21	15	18	19	16	24	23	21	28	21	26	25	22	23	32	20	23	30	25	28	27	30	35	29	29	27	36	34	28
-5.93343	-1.29636	14	14	11	12	10	10	11	11	12	6	9	11	10	8	12	14	13	13	12	12	12	12	14	16	11	9	12	11	11	11	14	13	13	13	14	11	16	15	19	14	18	13	11	18	18	16	14	16
-5.93343	-0.799399	20	22	21	14	12	20	15	15	23	18	18	18	20	21	15	20	22	19	14	22	16	25	24	17	22	20	22	19	23	22	20	26	25	25	18	18	28	22	22	26	21	25	27	28	24	23	28	28
-5.93343	-0.302434	26	27	26	30	28	27	29	31	32	31	28	33	34	28	35	34	33	31	34	40	37	41	34	33	39	34	37	37	40	43	43	35	42	45	40	44	40	48	43	43	51	52	45	52	55	54	43	52
-5.93343	0.194531	51	46	47	50	56	48	57	54	45	58	52	51	51	47	60	55	63	53	60	53	55	62	57	59	57	57	65	53	60	63	60	69	62	76	66	77	78	75	77	77	87	77	73	76	81	93	83	92
-5.93343	0.691497	24	25	24	27	23	22	32	22	27	25	21	21	29	26	31	27	30	23	24	31	24	29	28	27	32	24	27	34	30	28	25	30	28	25	25	37	27	32	36	31	33	35	35	40	37	39	30	35
-5.93343	1.18846	16	18	15	11	11	11	11	15	10	10	15	14	15	11	12	12	13	13	9	10	15	15	11	13	13	11	13	13	10	10	11	12	14	9	15	13	10	10	7	12	11	10	14	12	10	11	10	8
-5.93343	1.68543	14	14	12	18	12	13	14	13	15	15	13	9	6	10	17	12	14	8	15	10	14	11	13	11	12	16	17	10	12	16	12	12	17	13	14	16	10	11	12	13	6	10	11	14	13	15	17	14
-5.93343	2.18239	21	19	20	17	21	21	16	23	19	23	23	22	20	21	22	19	22	24	23	27	21	22	25	27	23	21	26	24	24	23	23	20	24	27	20	30	31	27	31	29	31	26	39	31	24	30	33	31
-5.93343	2.67936	24	25	30	28	22	25	19	30	27	23	26	25	24	20	27	28	21	27	28	33	29	31	32	31	34	36	33	32	40	31	40	37	27	40	35	30	36	35	35	40	39	32	40	44	38	45	39	43
-5.93343	3.17632	20	17	22	27	24	20	22	21	24	25	25	17	23	28	25	23	27	28	23	26	21	32	27	27	28	24	27	24	28	26	25	30	30	35	38	35	29	26	35	32	36	38	41	40	33	38	39	44
-5.93343	3.67329	12	14	14	11	10	14	14	9	16	10	12	10	11	14	3	10	12	12	10	9	12	12	16	10	12	13	14	16	11	14	8	15	10	11	18	8	12	12	14	12	10	8	12	14	15	14	16	13
-5.93343	4.17025	14	13	11	10	10	11	10	6	9	13	8	10	9	8	10	7	12	9	10	12	8	13	6	7	12	7	6	6	7	9	7	10	6	8	12	8	11	7	13	11	6	8	7	10	11	7	9	9
-5.93343	4.66722	14	11	11	9	13	7	7	8	8	11	11	9	14	9	6	5	6	6	10	9	7	12	8	9	6	8	8	11	7	12	6	14	9	11	9	12	8	7	5	12	10	9	8	9	7	7	8	7
-5.93343	5.16419	13	11	12	9	7	10	9	5	9	9	8	10	11	10	13	11	10	10	8	6	4	9	8	12	9	9	10	8	6	7	10	10	7	7	9	8	7	7	4	10	6	10	7	7	7	9	14	6
-5.93343	5.66115	12	7	8	10	13	3	4	7	6	3	4	7	6	3	5	6	5	8	8	10	6	3	5	5	9	6	7	6	7	5	5	6	8	7	6	7	8	2	9	8	6	5	4	5	5	8	5	5
-5.93343	6.15812	14	6	7	11	10	9	6	6	4	8	8	6	5	8	5	6	6	8	6	10	3	4	5	6	5	6	4	3	7	6	6	8	8	6	4	8	5	5	4	8	4	6	6	10	5	7	7	3
-5.93343	6.65508	9	10	5	6	10	8	7	4	4	8	6	7	3	5	10	2	4	8	5	7	5	5	4	8	4	5	4	6	5	5	6	4	6	8	3	5	5	7	4	4	5	5	7	5	5	4	5	5
-5.93343	7.15205	14	10	7	6	12	9	6	7	8	10	6	8	7	8	6	9	9	7	4	7	8	8	6	9	8	11	9	6	6	5	9	3	5	10	3	6	8	4	7	6	7	5	5	7	7	7	5	8
-5.93343	7.64901	13	15	10	10	13	8	12	11	7	6	11	12	7	9	13	9	13	12	7	6	9	11	9	11	12	10	9	9	11	8	11	7	13	12	7	11	8	12	8	13	11	10	10	8	10	8	12	10
-5.93343	8.14598	14	11	8	12	10	11	9	10	3	10	8	16	9	7	13	10	11	7	8	8	9	10	8	8	9	9	9	10	6	9	13	7	10	10	10	10	11	9	10	10	10	12	7	9	8	9	9	9
-5.93343	8.64294	15	14	13	13	10	11	8	9	11	17	8	9	12	6	8	8	13	11	10	9	11	12	9	12	13	10	12	11	6	13	8	11	10	13	10	15	6	8	11	11	11	9	8	9	10	11	9	11
-5.93343	9.13991	14	16	10	14	9	13	14	10	9	9	8	11	10	10	12	12	13	14	9	11	11	12	10	14	6	11	11	11	11	10	7	7	13	14	10	13	10	11	14	9	9	8	11	10	14	10	9	13
-5.93343	9.63687	14	12	9	12	11	10	6	8	11	13	7	10	9	7	6	7	9	10	8	9	12	9	9	8	11	6	10	10	9	8	7	9	11	9	7	11	8	11	7	10	9	9	14	8	12	9	10	8
-5.93343	10.1338	13	11	8	9	11	13	8	8	7	12	4	10	11	11	6	12	7	10	8	10	9	6	12	9	6	9	9	8	8	9	9	7	7	8	8	13	12	10	6	6	11	6	7	7	7	7	9	6
-5.93343	10.6308	15	12	9	12	12	7	9	8	7	8	9	9	10	10	8	8	7	11	8	9	7	6	5	8	10	13	12	8	5	7	8	10	8	8	6	12	7	5	9	10	6	11	8	10	11	11	7	9
-5.93343	11.1278	15	14	7	9	11	10	6	8	8	14	8	13	7	6	11	6	9	10	11	4	7	12	11	7	6	12	7	14	11	13	8	7	14	12	10	9	11	10	12	13	8	12	8	10	10	8	8	11
-5.93343	11.6247	19	18	15	15	18	18	16	20	13	18	18	16	13	17	17	22	19	19	21	12	18	14	26	19	17	19	16	19	25	22	19	20	19	22	25	18	30	21	24	32	32	24	24	21	27	24	25	34
-5.93343	12.1217	26	26	32	29	29	27	27	36	24	31	30	25	27	26	31	31	26	33	29	30	27	37	35	29	37	28	26	33	32	36	35	39	44	34	48	32	38	44	43	41	45	45	49	42	46	50	50	45
-5.93343	12.6187	53	35	41	36	46	49	52	37	44	37	40	48	41	42	40	52	48	42	52	44	43	54	50	50	52	60	55	57	56	53	58	53	77	55	64	65	55	60	72	70	69	73	74	72	73	72	76	86
-5.93343	13.1156	63	58	50	50	51	56	48	57	57	53	68	58	69	64	59	62	67	70	58	60	67	67	74	66	68	70	70	74	83	84	85	80	78	85	82	80	85	84	86	93	98	93	93	86	101	105	109	100
-5.93343	13.6126	57	64	56	61	61	61	58	62	60	63	66	64	71	64	61	70	72	69	74	84	77	71	76	87	85	80	86	88	88	77	96	83	95	91	99	89	99	91	103	99	98	114	107	114	112	122	118	114
-5.93343	14.1096	63	67	66	67	72	71	71	65	72	68	73	69	65	73	80	81	78	86	76	86	72	82	82	87	83	87	93	98	104	99	98	91	93	105	99	110	114	114	113	115	120	119	118	113	126	130	121	132
-5.93343	14.6065	65	75	70	60	72	70	72	74	77	74	69	74	67	84	80	74	69	80	82	93	81	80	90	80	87	86	97	93	103	85	100	98	103	101	106	108	118	116	102	114	118	121	118	135	126	133	132	123
-5.43647	-11.7326	106	115	115	121	110	112	110	111	127	116	117	118	137	134	136	144	138	133	147	134	151	147	145	144	152	154	166	163	159	174	173	174	174	161	180	172	180	194	214	203	194	212	209	223	219	208	209	234
-5.43647	-11.2357	110	103	103	99	101	105	116	112	105	105	113	104	108	111	120	122	119	129	120	129	138	120	132	148	148	148	150	144	159	143	162	149	164	160	161	160	174	182	173	187	198	192	187	207	203	203	198	213
-5.43647	-10.7387	90	96	93	114	92	89	106	96	106	101	108	109	107	110	93	109	119	119	119	126	128	123	121	118	141	127	134	133	135	150	154	156	160	141	150	166	159	172	161	183	164	182	166	181	181	189	181	185
-5.43647	-10.2417	56	49	51	53	48	56	59	48	54	60	57	57	50	60	63	63	61	64	64	65	69	68	62	72	66	75	78	76	80	62	85	65	77	89	76	78	80	82	79	84	83	93	95	97	90	96	95	107
-5.43647	-9.74478	15	15	13	9	11	11	10	5	14	11	11	11	14	10	8	14	10	10	12	7	12	14	12	15	14	17	14	18	14	19	12	18	12	14	15	15	15	21	16	18	16	22	18	16	11	13	18	17
-5.43647	-9.24781	8	7	2	6	4	4	5	4	5	6	4	8	5	5	5	5	4	3	6	5	5	5	6	5	5	3	3	5	5	7	5	3	4	6	4	5	6	2	4	5	4	6	4	3	10	6	8	4
-5.43647	-8.75084	8	9	5	7	6	10	7	6	5	5	4	4	6	7	5	7	5	3	7	7	7	7	4	7	6	8	5	7	9	7	4	4	7	2	5	7	9	6	7	9	6	8	4	4	7	7	9	6
-5.43647	-8.25388	30	25	26	30	27	24	25	26	24	30	30	24	24	29	30	26	24	28	22	29	31	29	36	34	31	29	32	31	34	35	32	38	34	40	32	37	38	32	48	34	54	40	38	43	40	36	41	46
-5.43647	-7.75691	73	69	68	71	71	77	64	76	68	74	80	80	74	84	82	97	71	85	91	89	93	86	95	98	89	91	98	101	95	110	104	107	111	100	111	118	125	112	110	122	125	124	122	148	140	145	147	140
-5.43647	-7.25995	95	84	92	98	104	97	96	100	86	105	96	98	102	108	101	112	118	94	127	116	113	120	113	128	124	123	130	127	144	143	124	133	146	146	140	150	156	154	156	165	160	167	155	168	185	175	177	187
-5.43647	-6.76298	95	95	92	90	94	107	86	99	93	98	110	103	101	98	103	96	111	121	111	128	132	126	124	119	127	137	137	138	142	138	137	163	144	155	154	149	165	180	173	170	183	170	188	172	182	182	192	177
-5.43647	-6.26602	95	92	105	103	95	92	100	99	101	99	98	112	102	107	105	113	111	121	112	116	133	122	121	132	124	134	136	138	142	146	131	153	142	163	157	162	153	155	164	175	179	176	192	171	179	191	187	176
-5.43647	-5.76905	82	73	65	80	80	85	75	79	85	83	87	83	100	97	93	91	95	111	100	101	105	93	114	105	97	107	106	111	116	121	128	115	117	112	126	136	125	128	142	135	142	159	150	155	141	158	154	145
-5.43647	-5.27209	66	51	63	67	63	58	69	64	66	68	74	80	70	66	72	83	66	74	79	76	85	72	76	78	88	77	88	84	94	93	105	90	91	98	94	92	108	109	108	113	101	124	108	113	108	126	112	122
-5.43647	-4.77512	40	36	39	37	38	43	48	38	45	40	42	45	44	42	47	41	43	59	43	46	43	54	52	58	51	52	56	60	51	53	58	53	53	54	60	61	61	55	63	61	64	65	70	65	64	74	67	65
-5.43647	-4.27816	20	22	20	19	22	15	21	12	22	23	20	23	24	17	18	13	24	21	22	25	26	16	23	26	21	23	31	22	24	26	24	24	28	20	27	25	31	24	28	31	29	33	27	22	29	27	38	32
-5.43647	-3.78119	26	26	29	21	26	22	27	23	27	24	20	25	23	29	29	26	20	28	26	24	23	26	25	22	30	28	31	35	31	29	36	32	35	33	37	38	32	39	36	35	35	44	33	41	50	38	29	44
-5.43647	-3.28423	23	18	19	17	20	18	18	18	20	22	13	21	18	17	22	25	24	24	29	22	25	19	24	30	25	23	22	32	29	25	34	25	30	26	32	29	27	31	30	35	28	32	40	28	30	34	28	36
-5.43647	-2.78726	27	22	21	28	27	23	16	16	28	26	24	27	25	25	18	25	24	28	27	22	26	24	27	30	24	29	28	38	26	24	28	32	24	28	37	34	34	30	41	31	34	35	34	45	33	28	39	38
-5.43647	-2.2903	21	25	21	20	27	18	23	20	26	16	21	25	17	20	21	25	28	25	17	20	25	27	23	19	26	24	28	21	32	21	26	26	20	24	26	33	24	24	27	31	26	26	31	27	26	27	29	36
-5.43647	-1.79333	23	20	14	10	11	17	14	17	16	20	14	16	16	10	21	12	14	17	16	14	16	18	17	17	19	17	17	16	13	15	18	16	15	19	17	16	19	22	20	21	18	20	14	22	17	18	22	17
-5.43647	-1.29636	13	12	11	13	13	8	9	9	8	6	8	9	9	5	6	8	7	7	8	8	9	9	6	6	8	11	7	6	10	10	12	8	9	5	11	8	8	6	10	4	8	9	9	10	11	10	9	6
-5.43647	-0.799399	9	7	9	8	8	11	4	8	6	4	6	8	7	6	7	8	4	6	3	4	5	3	6	10	5	7	9	6	7	8	2	5	6	5	6	7	3	2	5	7	8	9	5	5	7	9	8	7
-5.43647	-0.302434	12	11	11	11	12	7	9	7	8	11	6	10	7	10	7	10	11	10	9	8	11	8	10	10	7	11	11	11	11	8	10	7	11	11	11	11	8	12	12	13	9	16	7	5	19	12	10	11
-5.43647	0.194531	19	16	14	13	14	17	16	14	10	12	15	15	17	19	13	13	16	15	16	16	17	21	14	17	17	20	19	22	17	24	21	17	20	20	17	22	22	25	21	24	19	30	27	24	21	19	20	20
-5.43647	0.691497	13	15	10	13	12	8	12	9	6	9	14	7	7	11	10	10	11	6	4	7	9	10	8	11	8	7	8	9	14	10	10	7	8	9	13	17	10	9	13	10	11	14	10	9	14	13	8	9
-5.43647	1.18846	12	10	8	4	8	11	6	6	5	6	4	8	8	5	5	4	9	6	4	6	6	5	5	5	9	3	7	7	5	6	4	5	6	6	2	9	6	6	5	8	8	8	7	5	6	6	7	8
-5.43647	1.68543	11	11	8	8	7	6	9	10	4	4	5	5	5	5	4	6	4	6	6	7	3	4	8	6	6	9	7	7	7	3	9	6	7	3	4	7	4	4	7	9	7	9	11	8	5	4	7	3
-5.43647	2.18239	11	11	12	10	8	9	7	6	7	10	9	8	6	9	10	9	7	8	6	7	10	12	7	7	8	11	9	5	8	12	6	13	8	7	11	12	7	10	9	11	8	9	12	10	14	11	12	10
-5.43647	2.67936	13	14	14	10	9	7	7	10	10	11	7	10	12	11	10	9	9	10	14	7	8	8	10	7	7	10	8	6	7	5	8	8	10	13	7	7	9	12	10	13	8	10	12	15	10	11	4	16
-5.43647	3.17632	11	8	13	9	9	8	11	9	7	9	9	10	10	11	4	10	11	8	7	8	8	7	8	9	6	9	5	9	8	8	10	15	7	10	7	10	11	7	5	9	8	8	7	8	8	12	10	8
-5.43647	3.67329	15	8	11	10	11	8	8	10	8	14	7	6	10	10	6	7	8	8	8	8	8	7	4	8	5	7	9	8	12	4	8	11	10	7	10	7	9	7	9	6	6	7	7	8	8	7	9	7
-5.43647	4.17025	9	14	10	8	9	8	6	9	10	12	10	8	10	7	7	8	7	7	7	9	8	7	6	4	3	10	8	7	8	6	10	9	4	7	7	8	4	8	10	6	7	9	7	9	4	7	9	8
-5.43647	4.66722	12	10	13	8	8	8	9	4	7	7	7	6	5	7	7	8	6	6	5	7	4	5	7	9	9	7	11	6	6	6	3	9	7	9	8	6	7	7	10	12	3	8	8	5	6	7	11	7
-5.43647	5.16419	12	12	7	8	8	8	8	9	8	5	11	4	6	9	4	6	6	6	6	3	6	4	3	8	10	8	8	5	8	4	9	8	7	5	3	7	5	9	5	8	6	5	7	5	1	6	4	6
-5.43647	5.66115	12	9	10	8	3	8	9	9	8	5	4	6	9	3	4	5	4	5	5	6	6	4	6	6	4	7	7	8	4	8	4	5	4	7	7	4	8	7	5	5	5	2	5	5	6	4	5	8
-5.43647	6.15812	11	8	4	4	8	6	6	8	7	5	5	7	4	7	9	5	6	5	7	4	4	10	3	7	4	4	6	7	7	4	3	10	4	5	5	1	6	4	4	3	3	6	8	8	6	5	6	3
-5.43647	6.65508	11	10	9	5	6	6	8	7	5	5	2	6	4	4	1	3	4	2	8	5	4	5	4	6	4	6	5	5	6	8	6	5	4	3	6	4	4	4	7	4	3	7	7	8	1	7	3	5
-5.43647	7.15205	9	9	9	9	9	5	4	5	5	5	5	6	8	7	5	6	6	6	5	7	4	2	5	6	6	7	5	7	3	5	6	5	4	6	3	4	8	2	6	8	3	5	5	4	7	3	5	5
-5.43647	7.64901	8	4	6	8	8	5	8	5	6	8	7	4	8	7	7	8	6	9	5	6	6	5	3	5	7	3	7	7	6	3	6	7	7	5	2	7	3	4	3	4	10	6	5	3	7	4	8	8
-5.43647	8.14598	15	15	14	12	11	14	10	14	12	9	14	12	7	8	11	6	7	12	14	11	9	6	6	11	8	12	7	7	12	12	11	7	7	7	8	10	11	12	11	10	7	8	4	7	14	9	9	9
-5.43647	8.64294	14	15	13	14	10	14	8	12	8	9	13	9	13	10	12	9	14	13	12	11	10	15	11	10	13	9	11	11	5	8	12	11	12	13	12	10	10	14	13	10	9	10	10	7	11	13	14	12
-5.43647	9.13991	11	14	14	7	10	14	11	7	10	7	12	8	7	9	10	12	12	12	11	7	10	4	13	12	12	10	5	11	9	10	8	7	7	10	10	4	11	15	10	10	12	13	11	7	9	12	11	14
-5.43647	9.63687	14	9	10	9	14	13	8	11	8	9	8	6	8	11	10	8	11	8	12	9	7	7	8	6	9	9	2	7	12	7	5	7	8	7	6	11	12	7	9	8	9	11	11	12	11	7	6	10
-5.43647	10.1338	14	12	10	8	8	7	8	8	6	11	6	11	9	9	6	8	9	10	7	10	8	7	5	10	9	9	8	5	10	6	10	8	8	6	12	11	11	8	10	6	8	9	8	6	6	10	9	5
-5.43647	10.6308	12	14	10	7	8	9	7	8	9	10	11	8	4	11	10	11	6	10	9	8	9	5	9	6	5	7	9	7	8	8	5	8	7	10	9	8	8	7	6	9	7	8	7	8	9	6	9	11
-5.43647	11.1278	12	11	11	9	9	7	7	7	15	8	6	6	8	8	7	6	6	10	9	7	9	10	8	12	3	10	6	10	5	8	12	10	7	8	9	9	11	10	8	6	7	10	12	11	9	8	12	10
-5.43647	11.6247	14	14	8	6	6	11	17	6	9	9	7	10	6	12	8	8	11	9	9	7	7	11	6	11	9	7	9	7	9	7	9	8	5	9	7	5	6	7	7	6	10	8	9	7	7	6	4	13
-5.43647	12.1217	13	8	11	9	11	8	10	8	10	11	12	8	10	9	11	10	8	13	7	11	9	8	10	3	9	8	9	10	10	12	10	8	11	8	9	10	12	17	12	13	9	5	9	9	11	11	11	11
-5.43647	12.6187	15	17	17	17	15	20	16	12	15	16	17	11	16	17	15	14	12	15	17	17	16	16	16	17	17	19	14	16	20	12	17	19	16	13	22	16	22	20	18	17	22	19	17	23	20	21	23	23
-5.43647	13.1156	30	27	25	27	26	22	22	26	26	33	23	24	20	25	24	32	22	29	31	29	27	31	33	33	30	32	33	31	33	31	32	32	28	35	34	38	35	36	37	35	37	32	41	38	42	48	39	45
-5.43647	13.6126	44	49	38	43	41	39	45	53	37	42	41	44	47	44	48	47	50	46	42	50	54	46	45	47	63	60	54	55	55	59	64	63	53	62	52	56	65	62	66	64	70	68	76	64	68	72	79	72
-5.43647	14.1096	58	61	57	50	52	62	56	59	56	62	62	59	66	66	66	67	74	65	64	65	67	72	60	78	73	87	71	82	94	91	79	89	81	98	87	91	100	104	111	103	98	100	101	100	107	109	112	104
-5.43647	14.6065	64	68	66	63	77	64	67	64	78	79	63	74	86	77	84	73	73	77	82	88	86	82	90	87	92	94	96	95	88	108	90	114	111	106	103	111	99	105	115	111	109	123	128	112	125	125	129	130
-4.9395	-11.7326	103	103	116	113	119	114	124	122	113	116	106	109	120	129	122	123	119	147	135	140	132	146	155	142	144	166	164	158	165	176	166	174	167	180	156	184	196	194	188	184	200	194	192	205	212	212	212	221
-4.9395	-11.2357	109	122	105	114	110	112	116	117	117	139	130	125	133	122	140	128	139	141	136	148	147	149	152	153	154	156	169	178	155	177	180	159	180	161	187	188	205	193	188	200	202	212	202	223	217	216	226	221
-4.9395	-10.7387	120	116	117	124	115	116	117	122	126	134	140	139	127	140	135	146	146	129	154	146	159	146	166	161	150	164	173	167	162	177	175	180	166	189	192	191	201	189	199	223	190	219	213	210	219	218	233	222
-4.9395	-10.2417	69	72	66	73	82	83	76	78	68	74	78	87	82	80	77	78	83	91	96	104	94	92	93	102	93	103	101	110	95	100	119	111	110	105	122	111	130	133	112	132	133	139	124	129	136	136	138	141
-4.9395	-9.74478	34	39	36	33	39	32	39	37	28	34	37	37	41	37	32	40	43	41	52	45	33	48	39	45	42	42	46	45	44	50	55	52	49	52	49	47	52	67	57	60	58	56	57	49	65	67	63	63
-4.9395	-9.24781	22	14	16	15	12	9	11	16	18	11	13	15	17	18	17	16	14	19	22	16	17	13	17	17	15	14	16	14	16	14	19	19	14	19	16	15	21	16	14	17	15	20	22	20	23	20	25	24
-4.9395	-8.75084	9	8	6	10	3	12	6	6	6	6	6	3	5	6	6	7	5	5	7	5	6	7	4	8	6	8	8	6	4	6	9	5	5	6	7	7	2	7	5	6	7	5	4	8	8	9	8	5
-4.9395	-8.25388	15	14	16	11	13	15	15	11	14	15	18	15	13	10	14	16	8	17	18	18	14	12	17	14	16	14	21	15	16	14	9	20	17	18	18	16	20	17	17	22	23	23	17	21	22	21	22	12
-4.9395	-7.75691	53	54	52	54	59	56	55	51	59	55	60	59	63	66	58	63	66	66	75	70	65	70	74	73	80	73	88	77	75	76	82	75	87	85	89	84	81	90	97	93	91	98	96	93	97	103	103	96
-4.9395	-7.25995	68	68	60	67	71	71	66	68	76	78	80	74	72	77	80	84	83	78	91	83	92	84	93	88	82	91	92	106	98	106	99	93	106	104	111	101	121	112	127	123	123	122	124	135	132	134	135	148
-4.9395	-6.76298	80	73	64	62	69	80	74	80	76	70	73	74	87	73	96	89	88	89	85	87	91	93	79	94	92	96	99	109	97	101	100	104	119	109	107	111	108	113	134	129	126	131	127	130	132	131	125	131
-4.9395	-6.26602	80	77	91	75	79	78	90	86	86	80	84	94	99	87	96	91	95	95	102	109	111	89	104	102	113	102	118	123	116	122	123	119	137	129	134	121	133	147	142	162	148	156	160	144	151	157	168	152
-4.9395	-5.76905	78	91	92	89	78	85	85	77	91	85	89	94	94	86	96	93	96	104	102	92	101	104	107	118	121	123	119	124	123	121	120	128	136	137	137	124	136	144	157	143	164	140	154	146	157	160	152	160
-4.9395	-5.27209	85	78	75	67	81	79	85	74	90	88	78	77	84	79	88	90	88	88	93	100	103	91	103	110	110	105	102	106	111	100	104	107	115	125	125	112	129	128	121	132	126	128	145	143	127	136	165	142
-4.9395	-4.77512	56	54	53	50	43	52	44	52	48	54	61	54	46	60	46	53	58	69	56	61	63	56	66	62	65	64	62	67	76	68	72	71	81	71	72	76	85	84	84	87	94	85	93	88	84	94	81	97
-4.9395	-4.27816	22	18	18	14	14	23	14	17	12	16	16	16	14	17	20	19	19	17	19	20	17	25	18	17	21	19	20	20	22	21	19	22	22	25	23	27	20	23	26	22	26	34	30	26	32	24	21	24
-4.9395	-3.78119	15	17	12	14	12	12	14	14	13	9	14	11	13	12	12	12	15	17	16	12	13	21	12	15	18	20	17	14	14	14	17	17	15	19	16	13	18	18	12	23	18	20	19	18	19	16	20	18
-4.9395	-3.28423	15	12	15	15	11	14	14	13	14	14	9	13	9	10	8	12	11	13	12	11	14	12	10	13	18	15	15	17	14	11	11	11	14	13	17	8	14	15	13	14	14	17	13	15	18	15	18	21
-4.9395	-2.78726	10	14	10	10	4	7	11	8	7	10	8	9	7	8	6	9	13	11	8	9	8	9	9	9	6	9	3	5	6	6	10	8	6	9	8	10	8	6	7	6	9	10	10	12	11	12	9	8
-4.9395	-2.2903	18	14	13	12	12	10	8	9	9	6	7	6	5	7	11	7	11	10	9	6	9	7	12	6	8	10	7	11	9	6	7	12	9	12	5	9	10	6	14	8	11	10	8	6	11	9	7	8
-4.9395	-1.79333	10	12	11	11	13	14	9	7	10	8	9	10	9	11	8	11	10	6	11	14	11	11	14	5	6	11	12	10	7	12	9	10	7	10	11	8	12	10	10	12	4	10	8	9	9	13	6	8
-4.9395	-1.29636	11	7	10	10	6	5	9	9	4	9	6	7	5	8	2	9	8	6	6	9	6	7	4	5	4	5	10	1	9	5	5	6	5	7	6	5	1	5	5	7	6	6	6	6	7	7	4	7
-4.9395	-0.799399	8	9	7	9	7	6	7	8	5	2	5	5	5	4	5	6	7	5	7	4	6	6	5	5	6	4	9	0	5	6	5	2	4	4	6	5	5	3	6	6	7	6	4	9	5	4	6	4
-4.9395	-0.302434	10	10	6	7	8	3	8	6	7	4	6	4	4	8	4	6	4	6	4	4	5	3	7	7	7	6	8	6	5	6	6	7	10	2	7	7	7	7	9	4	5	6	7	6	5	5	5	7
-4.9395	0.194531	9	9	5	6	8	9	5	4	5	5	8	5	3	2	6	7	6	5	4	3	5	2	2	3	6	-1	4	1	4	6	4	7	5	6	3	4	2	3	0	5	6	7	3	3	8	4	0	6
-4.9395	0.691497	8	5	10	9	5	8	3	4	4	9	4	4	6	7	4	5	4	4	7	4	3	7	3	5	7	7	6	2	7	4	5	5	6	3	2	4	4	3	4	6	7	4	6	4	5	2	2	3
-4.9395	1.18846	9	7	9	7	6	6	3	7	1	8	4	7	4	8	4	6	3	8	4	2	7	5	3	8	6	4	3	2	5	6	3	4	2	4	8	4	4	5	1	8	5	4	2	6	4	2	3	2
-4.9395	1.68543	9	7	5	8	7	6	5	7	6	2	7	5	5	6	6	3	4	5	4	3	3	8	7	6	5	7	1	4	4	1	5	4	3	3	6	1	8	4	5	3	3	8	4	3	5	5	4	4
-4.9395	2.18239	10	10	8	10	7	12	6	10	9	5	5	5	6	5	4	8	6	5	4	9	6	7	7	9	7	7	6	5	6	7	5	6	4	7	6	5	10	5	5	4	6	13	3	8	9	8	9	10
-4.9395	2.67936	14	10	8	12	10	13	10	10	7	9	5	7	7	9	5	10	8	10	8	8	7	5	10	11	8	9	7	7	7	8	9	7	8	7	8	11	8	7	8	6	8	9	7	8	8	6	6	8
-4.9395	3.17632	13	9	8	13	9	13	9	6	11	6	8	4	8	5	6	10	9	10	6	10	8	9	9	8	8	6	7	5	6	5	7	7	8	9	3	10	7	7	7	9	10	10	11	11	9	9	8	5
-4.9395	3.67329	13	6	7	9	7	10	7	8	5	7	6	7	4	6	6	5	2	9	5	4	10	3	11	12	1	8	3	7	7	9	8	8	5	9	6	7	7	7	8	7	5	8	6	6	6	10	7	11
-4.9395	4.17025	12	11	9	10	5	6	6	2	6	9	7	9	6	8	3	8	8	4	9	9	5	4	7	6	7	6	5	5	6	7	6	9	7	6	8	7	5	8	8	6	6	6	6	9	4	8	10	6
-4.9395	4.66722	11	6	7	9	11	8	4	7	6	7	5	6	1	5	7	5	11	5	6	10	2	8	6	7	7	9	3	9	5	2	7	7	8	6	5	6	6	6	6	8	6	5	6	2	8	7	7	7
-4.9395	5.16419	10	9	11	7	8	5	7	6	4	5	6	5	8	4	7	8	10	7	5	6	6	5	8	8	4	3	5	7	8	2	5	6	7	8	7	6	6	3	7	6	8	8	5	5	5	9	3	9
-4.9395	5.66115	12	7	5	9	0	6	7	6	4	3	9	7	2	4	6	0	3	2	5	6	5	4	4	6	7	6	8	5	5	4	4	9	4	5	6	6	1	4	4	6	4	6	5	2	6	6	6	8
-4.9395	6.15812	8	8	7	7	6	9	3	4	4	5	5	4	6	5	5	4	7	7	6	3	2	3	5	3	4	5	4	5	4	8	3	7	2	6	4	3	7	4	3	2	8	6	4	0	6	3	5	4
-4.9395	6.65508	10	9	7	7	8	5	4	4	7	6	5	6	4	6	6	6	5	5	6	4	3	4	5	5	4	3	6	3	2	5	7	4	5	2	5	4	3	6	8	2	7	2	4	4	3	6	7	5
-4.9395	7.15205	7	7	7	4	6	5	8	5	4	2	2	5	4	2	5	2	7	4	3	4	5	5	7	3	4	6	1	3	5	5	3	4	6	5	4	4	3	2	7	2	4	3	4	5	3	4	6	4
-4.9395	7.64901	8	6	8	10	5	9	4	8	3	7	8	4	6	5	4	4	6	8	5	3	3	5	2	3	1	9	7	6	7	7	5	4	4	3	7	2	6	4	1	5	5	5	4	4	6	4	6	5
-4.9395	8.14598	12	6	6	5	5	4	9	9	6	4	6	6	6	9	6	6	6	3	4	6	5	5	7	7	7	4	-1	7	5	3	5	7	1	4	5	8	5	6	3	6	7	4	6	2	5	4	2	6
-4.9395	8.64294	14	10	9	9	13	7	6	7	8	8	7	8	9	8	9	7	10	10	8	9	7	3	9	6	9	8	8	9	5	9	8	6	12	6	8	10	5	7	11	9	9	8	10	7	7	5	6	8
-4.9395	9.13991	18	12	10	11	12	10	7	12	7	12	7	8	18	12	10	11	4	7	11	9	9	13	7	12	10	6	8	11	13	9	11	11	6	9	9	7	11	8	6	9	10	11	11	7	7	7	10	8
-4.9395	9.63687	18	12	10	10	9	8	12	11	8	11	8	11	9	8	8	8	9	8	7	12	8	6	8	7	8	8	8	7	6	4	8	11	8	6	8	12	9	11	10	10	7	7	8	2	9	8	11	7
-4.9395	10.1338	9	10	10	8	5	11	11	9	8	9	8	8	5	8	9	8	5	4	6	10	7	6	5	6	8	12	7	12	8	4	6	7	9	7	6	6	5	8	10	7	7	6	8	6	7	9	7	7
-4.9395	10.6308	16	13	9	9	9	8	10	7	13	11	6	6	8	6	10	7	3	6	6	6	7	10	11	8	11	9	7	8	11	5	7	8	8	9	8	6	7	7	7	10	6	11	12	6	8	8	7	9
-4.9395	11.1278	13	16	9	12	10	6	13	11	10	7	11	8	10	9	9	9	8	10	9	7	12	9	6	7	7	11	10	11	6	10	7	10	7	11	10	6	15	8	9	11	11	7	7	10	10	11	13	10
-4.9395	11.6247	16	11	6	10	8	9	11	9	6	9	6	8	10	9	8	13	6	11	7	9	6	9	7	7	9	4	5	4	7	10	5	10	8	5	8	6	8	6	4	7	9	13	9	5	12	7	7	10
-4.9395	12.1217	15	11	11	11	10	8	9	8	9	7	6	6	6	6	9	12	6	7	3	12	9	9	12	5	9	6	8	9	7	5	6	6	7	9	9	9	8	9	8	6	9	10	6	10	2	12	8	8
-4.9395	12.6187	10	9	9	9	12	6	10	10	8	8	6	8	8	7	10	8	7	6	10	4	6	7	5	14	10	7	10	5	7	8	10	8	8	9	6	4	8	10	9	11	9	5	9	9	11	6	7	11
-4.9395	13.1156	13	13	8	10	14	11	9	12	10	11	8	9	8	10	7	14	8	8	12	10	9	9	10	13	10	11	11	9	9	11	13	8	10	9	11	10	13	10	9	12	15	13	9	15	6	13	10	11
-4.9395	13.6126	21	22	22	23	24	18	18	19	21	18	16	21	20	20	21	19	22	18	18	23	20	19	22	20	19	21	21	25	21	16	20	19	23	24	22	25	28	20	27	23	28	29	23	29	28	34	32	27
-4.9395	14.1096	34	35	30	35	35	26	35	32	32	35	29	28	39	38	42	40	36	41	39	38	41	43	43	41	46	43	46	40	42	45	35	48	50	47	54	46	49	53	50	46	54	48	51	61	65	58	59	56
-4.9395	14.6065	51	54	61	56	47	61	63	57	55	50	58	48	65	57	58	62	73	61	56	66	69	65	63	70	78	70	75	67	72	81	70	77	75	75	81	84	82	86	84	95	95	77	90	99	99	106	107	109
-4.44253	-11.7326	108	96	107	98	107	98	100	113	109	117	125	110	116	126	119	125	129	137	121	138	134	134	151	130	128	149	160	145	163	157	159	152	176	174	178	181	170	181	174	181	191	195	198	196	210	216	204	227
-4.44253	-11.2357	93	103	103	119	109	97	114	110	114	110	125	109	114	116	120	122	116	137	133	131	150	145	136	134	152	147	142	148	158	149	154	165	175	183	182	175	180	186	188	185	182	182	197	196	206	208	220	220
-4.44253	-10.7387	149	152	135	145	143	152	156	144	176	149	163	166	155	169	164	171	175	202	189	190	195	196	198	194	197	221	205	199	213	219	216	212	234	223	250	247	249	261	261	256	281	279	273	258	276	275	299	277
-4.44253	-10.2417	115	122	118	119	123	127	128	121	129	126	119	130	134	134	131	133	143	155	138	161	146	168	143	135	170	157	164	170	177	159	174	171	187	190	193	197	196	194	209	212	209	209	214	222	225	227	227	224
-4.44253	-9.74478	89	97	94	92	89	96	98	94	100	89	101	105	108	104	103	115	110	114	113	112	121	121	115	127	117	116	112	122	140	137	139	129	133	136	145	155	141	167	153	167	151	156	159	145	168	163	175	174
-4.44253	-9.24781	51	45	48	50	46	42	46	52	62	53	61	53	63	66	56	62	60	58	60	63	66	63	66	72	62	76	69	63	67	71	72	72	74	95	79	78	91	78	91	75	86	83	89	99	99	92	100	103
-4.44253	-8.75084	16	19	14	12	19	14	12	14	16	14	16	12	16	16	16	12	16	17	20	19	18	18	22	20	19	15	23	18	23	19	16	20	23	18	21	24	20	26	22	20	20	24	28	25	28	29	29	24
-4.44253	-8.25388	19	7	11	12	7	10	10	11	9	12	10	11	8	12	8	8	9	6	11	6	11	9	11	7	10	9	10	10	9	12	17	13	8	9	10	14	12	13	11	8	15	11	13	12	11	15	13	10
-4.44253	-7.75691	46	42	43	47	39	43	45	50	46	44	43	50	48	55	41	47	54	56	57	53	61	54	54	56	64	47	49	64	56	55	63	63	72	71	71	75	75	56	75	76	74	69	74	69	66	79	85	87
-4.44253	-7.25995	65	66	57	63	62	64	71	75	65	58	70	72	71	70	73	76	82	73	77	83	79	83	72	81	69	91	84	101	91	86	89	90	98	93	97	93	92	98	100	116	116	109	119	117	112	127	127	113
-4.44253	-6.76298	70	68	72	70	79	77	75	80	83	77	77	70	90	80	82	93	85	90	85	101	103	95	99	95	93	115	96	116	104	113	114	119	118	122	116	129	122	140	125	130	127	150	137	145	145	144	158	150
-4.44253	-6.26602	85	82	83	88	86	86	84	90	91	98	94	103	93	99	93	93	96	96	108	105	91	116	107	106	110	122	123	120	132	118	126	130	132	133	123	135	141	139	134	144	144	147	151	167	155	166	168	163
-4.44253	-5.76905	74	76	79	79	71	81	79	87	73	97	95	75	98	88	92	94	94	94	95	108	92	96	100	122	105	107	110	111	111	112	118	109	122	127	118	140	138	137	142	137	141	130	149	154	159	149	145	161
-4.44253	-5.27209	62	65	57	64	64	72	68	65	66	78	75	68	70	76	70	75	75	73	85	76	78	83	80	76	84	88	90	88	99	102	95	89	92	92	105	106	100	110	111	108	99	116	115	113	111	120	118	133
-4.44253	-4.77512	42	40	46	39	53	45	45	46	53	49	43	40	47	48	47	53	50	56	50	44	53	50	52	52	53	54	50	56	50	61	66	63	59	60	68	61	64	66	68	56	70	70	71	70	72	63	83	80
-4.44253	-4.27816	25	26	23	19	23	22	23	27	21	23	25	22	20	28	22	19	21	25	24	26	19	26	26	31	32	28	24	32	32	27	31	28	30	33	26	31	29	28	33	37	31	28	34	39	33	31	40	34
-4.44253	-3.78119	16	13	16	12	12	14	9	12	9	12	12	9	12	10	13	13	13	10	11	9	7	16	10	12	9	13	18	15	14	20	13	10	12	16	11	14	15	10	14	14	15	16	17	11	14	7	9	12
-4.44253	-3.28423	14	12	11	10	9	10	11	4	9	7	7	9	12	10	11	9	8	7	7	10	6	7	11	7	10	8	7	7	8	6	7	7	8	6	11	8	5	7	8	11	9	5	7	9	12	8	5	10
-4.44253	-2.78726	14	10	12	9	14	10	11	7	9	12	12	5	11	12	13	7	7	8	10	7	7	7	12	6	8	10	7	9	7	10	8	12	2	11	5	8	6	10	8	10	8	7	10	5	10	9	10	8
-4.44253	-2.2903	11	9	10	9	10	7	8	9	5	10	11	7	6	9	8	7	6	9	10	6	9	5	9	6	5	5	8	11	11	9	6	7	9	7	10	8	1	5	8	8	5	9	9	9	7	7	5	5
-4.44253	-1.79333	13	9	10	6	10	11	6	6	8	8	8	4	8	11	9	8	9	5	5	8	8	10	7	5	7	4	8	6	6	4	10	8	10	10	8	7	7	4	9	6	8	5	8	8	8	10	6	5
-4.44253	-1.29636	9	8	8	9	4	5	5	6	5	7	7	5	2	2	3	5	2	9	4	5	3	3	6	2	2	4	5	5	3	4	5	6	3	4	9	6	5	8	0	-1	5	8	4	3	5	6	6	7
-4.44253	-0.799399	12	6	6	5	4	7	7	5	6	2	6	2	5	4	6	6	4	6	2	3	4	5	1	8	6	8	8	7	4	2	2	5	5	7	7	3	5	4	6	6	5	5	5	3	4	6	6	7
-4.44253	-0.302434	11	10	7	7	10	11	9	9	7	7	7	5	6	6	7	6	6	8	12	6	6	6	10	8	7	9	4	8	5	4	7	4	9	7	10	5	8	7	6	8	10	4	5	8	7	6	5	8
-4.44253	0.194531	9	6	5	5	10	5	4	7	4	8	6	8	5	5	6	6	4	4	6	3	6	7	3	4	5	4	3	5	5	10	4	5	4	5	4	3	6	4	4	2	6	6	6	2	6	7	6	2
-4.44253	0.691497	11	8	4	6	4	7	7	7	5	7	4	6	4	5	5	5	6	3	6	7	8	7	6	6	5	2	6	4	6	6	4	4	4	8	3	3	6	4	5	6	5	3	4	4	3	5	6	4
-4.44253	1.18846	11	4	7	4	7	7	6	7	6	7	4	5	8	6	2	7	3	4	5	4	5	5	5	5	3	4	5	6	4	5	4	3	7	5	2	2	3	6	3	-1	6	7	6	4	7	5	4	6
-4.44253	1.68543	12	8	6	6	8	5	4	5	6	6	5	6	3	3	6	5	6	7	5	3	2	5	5	7	6	4	8	4	10	2	3	3	4	5	6	5	3	5	7	4	7	3	5	4	6	7	6	6
-4.44253	2.18239	13	12	9	11	6	9	6	9	9	8	8	7	6	4	9	7	7	6	6	8	8	9	9	8	6	7	6	7	10	10	5	7	6	7	8	7	10	10	7	6	6	8	6	9	7	9	7	8
-4.44253	2.67936	13	9	9	6	11	8	7	10	10	7	8	7	12	6	5	9	13	7	8	9	12	6	7	10	10	6	7	7	7	5	5	10	6	8	10	10	5	9	10	11	9	7	7	3	11	9	9	8
-4.44253	3.17632	10	10	13	11	14	7	8	9	7	6	9	6	7	3	10	6	6	8	8	8	7	9	7	6	2	9	8	6	10	6	2	13	10	9	2	9	8	6	7	7	8	6	8	6	6	10	9	11
-4.44253	3.67329	13	12	10	11	9	7	9	7	5	8	6	5	7	6	6	11	4	5	8	6	10	9	7	9	10	9	8	10	6	10	11	9	10	7	5	8	7	7	4	8	8	9	5	8	8	9	11	9
-4.44253	4.17025	9	9	11	2	8	9	9	10	6	5	6	5	10	6	7	8	6	9	6	9	8	1	7	6	10	7	8	8	8	10	7	11	7	6	6	9	6	4	10	4	7	8	6	9	5	4	9	12
-4.44253	4.66722	9	9	11	8	6	8	5	7	7	6	4	6	7	5	5	5	9	6	2	6	6	7	9	5	6	6	5	3	6	9	6	2	3	10	5	6	3	6	7	6	4	10	4	8	7	6	8	6
-4.44253	5.16419	12	9	7	7	6	7	9	5	8	7	8	7	2	6	7	5	4	5	2	3	10	7	6	4	2	9	3	1	7	9	8	9	7	6	5	5	8	10	6	4	7	5	5	6	3	5	10	11
-4.44253	5.66115	10	12	7	7	8	8	7	4	9	4	6	10	6	8	5	4	6	4	4	5	6	3	3	4	6	2	2	4	4	4	5	4	8	8	3	3	3	6	5	3	8	5	3	6	5	6	7	3
-4.44253	6.15812	8	8	6	6	5	4	3	4	6	3	3	5	4	3	2	3	5	3	4	4	2	5	5	6	4	4	6	3	4	3	5	3	6	-2	5	7	3	5	5	7	4	6	7	3	5	4	4	3
-4.44253	6.65508	8	8	6	7	2	5	5	5	7	8	3	4	4	9	0	5	6	6	4	5	5	4	5	4	5	4	4	5	3	1	6	6	6	3	6	2	5	4	7	4	4	5	1	2	6	2	0	3
-4.44253	7.15205	11	6	6	8	8	7	7	7	6	4	5	5	3	4	6	4	7	2	5	3	3	4	6	2	3	7	3	-1	4	4	2	5	6	5	-2	3	4	0	3	3	4	7	0	8	4	6	5	5
-4.44253	7.64901	7	7	8	7	7	3	5	3	3	8	1	0	5	5	4	6	3	5	3	4	2	5	2	6	4	5	4	3	4	3	4	5	5	2	7	3	3	6	5	5	7	5	4	3	3	5	6	4
-4.44253	8.14598	7	7	6	9	7	4	4	5	4	6	5	6	8	4	4	6	8	2	6	6	6	4	6	5	4	7	8	5	6	8	5	-1	9	5	6	6	6	6	5	4	2	4	5	4	10	9	4	4
-4.44253	8.64294	11	7	10	6	9	7	8	10	8	8	8	7	8	9	6	5	6	3	5	7	9	6	5	9	8	5	6	3	9	7	0	4	9	7	4	6	6	5	11	4	6	10	6	9	6	8	9	4
-4.44253	9.13991	13	9	9	11	4	4	11	14	10	7	7	3	10	9	10	9	6	8	9	3	4	4	5	7	6	6	5	7	5	1	5	7	5	7	8	7	5	7	10	4	9	7	10	7	7	3	5	8
-4.44253	9.63687	9	12	9	8	11	8	11	7	6	4	8	8	8	11	11	5	7	9	7	8	9	9	6	10	7	4	6	9	9	9	6	9	7	7	9	10	7	9	8	9	8	10	7	7	8	6	7	9
-4.44253	10.1338	13	8	6	6	14	6	9	11	10	8	6	10	10	9	9	7	9	9	7	6	7	13	8	5	10	4	9	9	3	9	8	7	8	8	9	9	5	4	7	9	8	5	5	10	6	11	3	10
-4.44253	10.6308	14	18	14	15	15	12	10	10	15	8	9	10	8	8	10	6	9	11	10	11	5	9	9	12	9	5	9	14	8	6	9	11	7	9	10	12	6	11	10	9	9	10	7	9	11	7	9	14
-4.44253	11.1278	15	12	9	9	8	9	7	11	8	8	6	13	7	12	6	12	7	9	10	8	15	9	8	6	9	7	10	11	7	11	9	13	5	9	12	12	8	8	10	11	5	10	7	10	8	10	10	7
-4.44253	11.6247	14	11	10	8	8	6	10	6	7	10	7	5	8	5	9	9	10	7	10	6	9	9	12	6	5	6	8	7	6	8	8	5	5	5	9	4	5	8	10	7	7	6	9	7	6	8	6	7
-4.44253	12.1217	13	7	12	7	8	10	7	10	11	5	7	5	8	10	6	7	7	7	8	10	11	8	10	5	6	8	10	9	7	6	8	10	10	5	8	7	7	10	9	8	9	12	6	5	7	10	7	10
-4.44253	12.6187	8	10	10	5	6	5	6	9	7	9	10	4	8	6	6	9	9	6	12	14	7	8	8	8	7	11	7	7	10	10	5	9	6	6	7	5	6	9	13	8	6	8	9	7	5	10	8	12
-4.44253	13.1156	14	10	10	8	10	5	9	7	5	6	10	7	8	12	8	9	9	8	5	7	8	8	9	5	9	9	7	12	8	9	5	8	4	8	7	9	8	8	3	8	6	6	7	12	7	6	6	9
-4.44253	13.6126	16	11	8	11	11	11	11	7	6	9	2	8	9	7	8	9	8	8	7	9	2	8	10	7	7	13	6	6	8	5	7	8	8	9	9	7	7	9	7	11	7	9	4	10	6	8	9	7
-4.44253	14.1096	16	12	12	13	9	14	11	13	11	6	17	10	15	16	10	15	13	9	11	13	13	15	10	11	12	14	10	10	10	8	11	10	14	7	15	14	16	13	13	14	18	19	14	16	12	18	19	19
-4.44253	14.6065	26	27	22	27	26	26	24	26	26	25	25	23	26	26	25	32	26	27	23	31	24	24	26	32	38	35	32	32	35	34	38	32	33	33	40	41	43	42	37	36	37	31	41	45	35	45	45	41
-3.94556	-11.7326	112	121	99	112	114	117	119	116	119	113	126	125	131	122	118	143	132	143	146	138	133	146	147	157	156	147	152	156	151	159	164	177	171	187	180	199	192	191	206	204	199	200	216	197	209	221	211	228
-3.94556	-11.2357	96	86	85	97	97	90	98	93	97	107	94	106	112	107	114	106	111	114	117	103	125	120	119	136	114	132	130	138	128	132	142	140	156	147	143	162	149	166	165	165	173	162	185	168	180	190	176	201
-3.94556	-10.7387	134	133	123	122	124	127	126	136	139	142	141	135	137	150	172	165	152	162	164	162	181	157	164	172	164	174	178	185	184	201	171	199	197	200	209	209	200	233	234	219	224	223	237	248	242	246	236	227
-3.94556	-10.2417	128	120	111	123	120	137	140	128	127	131	143	153	152	153	146	163	150	147	160	177	167	164	155	167	176	171	180	191	194	206	205	201	204	200	200	211	225	212	226	229	228	223	241	255	254	251	245	257
-3.94556	-9.74478	146	139	131	142	136	146	134	134	143	145	137	152	152	157	172	167	164	178	170	176	185	176	202	179	196	187	205	197	214	193	197	219	208	218	236	230	218	233	241	242	276	242	254	265	256	257	270	267
-3.94556	-9.24781	90	82	79	86	80	93	97	97	94	102	100	102	108	107	107	102	109	98	113	108	120	108	108	127	126	115	121	144	151	135	138	137	132	136	147	147	151	145	141	143	154	152	164	152	176	169	175	178
-3.94556	-8.75084	52	60	49	51	57	57	64	59	52	65	64	59	57	58	61	62	59	64	62	62	74	70	74	74	67	69	72	75	73	78	77	78	84	88	88	82	83	92	89	96	90	93	93	98	97	100	100	102
-3.94556	-8.25388	29	24	26	20	23	23	26	27	26	23	25	29	25	23	25	25	28	33	29	29	29	30	26	22	29	29	32	30	30	31	38	30	34	37	37	33	34	37	45	49	38	36	50	41	39	42	46	52
-3.94556	-7.75691	40	37	37	45	32	31	42	40	38	41	43	48	41	44	49	43	49	43	45	51	45	58	57	53	54	55	55	58	57	55	53	56	58	58	65	63	64	69	74	81	78	67	62	71	68	77	71	73
-3.94556	-7.25995	84	79	78	85	75	85	83	81	86	86	81	95	73	93	92	91	103	97	102	105	100	99	97	108	117	103	111	116	116	124	115	120	121	134	135	114	123	139	131	138	139	142	144	158	144	152	155	156
-3.94556	-6.76298	86	86	89	91	89	86	99	100	96	96	93	106	102	98	107	106	100	111	111	107	124	121	128	117	121	125	139	143	126	142	140	147	150	133	154	155	157	162	172	162	165	167	172	178	187	185	199	183
-3.94556	-6.26602	90	96	86	83	90	94	96	87	95	90	94	94	111	85	102	105	105	104	103	101	122	115	106	117	117	133	122	118	135	128	148	133	140	139	144	143	148	134	148	164	160	169	162	162	181	174	157	171
-3.94556	-5.76905	81	91	72	97	84	96	86	83	102	94	82	93	90	105	106	103	101	107	108	105	105	112	108	113	120	110	116	118	128	133	115	133	135	139	135	140	147	139	137	139	150	158	150	162	157	151	178	164
-3.94556	-5.27209	62	65	60	61	57	59	67	58	58	64	65	61	73	63	62	73	72	72	75	73	77	70	78	79	81	78	82	81	86	89	88	85	91	96	88	95	100	103	90	110	101	104	99	107	109	110	119	117
-3.94556	-4.77512	50	40	47	55	48	42	48	53	46	50	46	53	50	46	43	49	50	55	56	53	58	59	54	61	55	56	58	58	56	67	62	68	68	63	65	66	77	74	80	76	81	71	71	79	76	78	82	80
-3.94556	-4.27816	40	39	30	32	32	35	37	36	40	33	37	35	39	37	42	36	34	46	36	43	45	39	42	40	41	42	46	54	44	41	45	46	50	51	48	51	48	46	53	56	52	55	48	45	53	59	59	57
-3.94556	-3.78119	15	17	15	18	15	13	17	19	17	9	11	11	15	14	15	15	12	15	16	14	15	17	17	17	13	14	15	19	14	18	16	14	17	19	15	17	16	17	17	18	18	20	18	16	17	18	16	19
-3.94556	-3.28423	14	11	6	6	7	4	8	9	6	8	7	4	7	5	5	9	3	6	3	6	9	5	3	4	5	6	5	4	8	7	6	6	9	5	5	7	7	7	4	8	6	4	10	5	1	5	5	8
-3.94556	-2.78726	9	7	6	12	5	7	7	5	6	7	3	7	8	3	6	8	4	5	7	8	10	6	5	5	5	3	6	6	6	5	7	5	8	7	7	9	9	11	6	4	8	7	5	8	4	8	9	5
-3.94556	-2.2903	10	8	11	9	8	9	6	9	6	5	11	9	8	7	4	6	6	6	5	8	9	8	8	7	6	6	7	4	9	6	6	9	8	7	7	6	4	0	8	8	7	3	6	6	9	6	6	8
-3.94556	-1.79333	9	7	6	6	7	3	3	2	6	4	6	6	2	3	5	6	3	8	8	6	8	6	6	7	6	8	5	6	4	7	7	5	4	9	7	7	8	7	9	6	3	4	5	6	6	5	5	8
-3.94556	-1.29636	10	6	5	7	8	8	7	6	6	6	7	6	3	5	4	7	7	5	6	6	5	6	4	11	5	7	3	6	4	5	4	4	4	6	5	5	5	9	10	6	2	3	3	4	4	1	5	5
-3.94556	-0.799399	14	14	12	7	8	11	8	9	9	10	9	6	4	4	8	5	6	8	8	8	8	8	3	12	6	8	9	9	8	9	6	5	7	5	5	8	9	4	5	8	10	8	6	6	8	5	8	10
-3.94556	-0.302434	13	8	8	11	9	8	10	12	7	10	5	11	10	12	6	10	8	5	8	9	11	8	9	5	10	8	12	7	9	11	9	12	11	5	10	8	5	9	12	7	7	10	6	5	11	7	7	7
-3.94556	0.194531	11	13	9	12	8	12	10	10	6	10	9	7	6	8	9	7	7	6	14	6	7	8	8	8	6	8	5	10	12	9	3	8	9	8	10	9	8	10	12	6	9	7	7	11	10	8	11	9
-3.94556	0.691497	10	9	10	6	8	7	8	5	6	7	6	5	6	6	7	5	4	7	10	6	5	3	6	7	7	7	7	10	4	7	5	6	5	9	7	8	7	3	6	6	4	4	9	6	6	7	8	7
-3.94556	1.18846	6	6	8	8	2	7	7	2	7	6	6	7	5	4	6	7	4	2	7	2	6	5	3	6	5	4	4	7	4	4	6	3	5	5	2	3	5	5	4	7	6	3	7	4	6	4	5	3
-3.94556	1.68543	10	8	9	8	9	5	6	7	6	9	6	10	5	6	3	4	5	6	5	7	8	5	6	3	5	6	7	10	6	5	1	5	5	5	4	8	2	5	4	8	2	8	7	7	8	4	5	5
-3.94556	2.18239	11	11	7	11	10	10	6	10	7	10	6	5	9	7	11	7	4	7	8	8	7	7	7	8	5	8	5	3	5	7	3	8	4	9	10	9	9	4	8	7	5	10	8	9	8	6	6	10
-3.94556	2.67936	11	9	7	11	11	5	3	7	6	5	8	10	4	6	7	2	5	8	8	6	6	7	3	8	4	8	9	4	10	6	6	8	7	6	7	8	6	6	9	7	7	8	9	7	10	7	11	3
-3.94556	3.17632	16	10	11	9	10	8	8	7	9	5	8	9	6	8	3	6	5	5	10	5	6	5	7	9	7	6	7	10	6	5	9	7	10	8	7	6	7	6	7	7	8	6	8	8	6	7	9	10
-3.94556	3.67329	14	11	10	11	12	13	12	9	9	9	8	7	5	9	7	7	7	9	8	8	7	5	10	10	6	10	8	10	6	8	9	8	6	9	5	13	8	7	3	6	8	12	7	5	10	5	10	7
-3.94556	4.17025	11	8	11	7	11	9	9	6	8	5	7	9	9	8	4	3	10	8	5	7	7	6	8	10	7	11	6	10	5	7	5	5	9	5	1	7	7	9	4	8	6	6	7	10	9	12	8	9
-3.94556	4.66722	11	10	7	10	10	9	7	8	9	7	6	7	7	8	11	6	6	6	8	9	9	7	6	4	9	9	2	11	8	8	10	6	6	6	3	13	10	10	6	1	8	7	8	6	2	11	7	10
-3.94556	5.16419	17	9	8	11	9	8	7	12	6	8	9	7	8	11	7	8	10	8	8	11	5	7	6	11	7	9	11	8	7	4	6	6	11	9	11	8	7	9	6	9	8	7	9	6	6	7	7	10
-3.94556	5.66115	10	10	8	9	9	6	6	10	9	9	8	4	8	4	6	7	7	9	6	8	8	3	4	6	5	7	7	8	5	10	6	7	7	8	6	6	9	9	7	6	4	7	7	4	9	10	4	6
-3.94556	6.15812	9	9	8	11	9	8	7	8	4	9	10	6	4	8	5	6	-1	6	7	6	7	7	6	5	5	9	6	6	9	4	7	6	6	6	5	7	7	7	4	6	9	5	2	5	6	5	4	9
-3.94556	6.65508	9	10	5	8	6	3	4	4	5	4	3	3	5	3	5	3	3	4	5	2	7	4	3	6	5	3	5	5	2	6	4	7	6	5	6	5	5	7	6	4	1	4	3	5	3	3	5	5
-3.94556	7.15205	8	7	2	10	7	6	4	7	5	5	6	5	5	7	5	5	9	4	1	7	6	5	6	4	4	4	4	6	4	6	7	6	3	4	5	5	5	6	5	3	5	3	3	7	5	6	5	6
-3.94556	7.64901	11	9	5	8	8	3	7	4	4	4	7	6	4	6	6	5	6	7	8	6	6	4	3	6	5	4	4	6	4	4	6	7	4	6	4	3	5	6	7	3	5	4	7	3	3	5	3	6
-3.94556	8.14598	10	12	7	8	5	5	10	6	5	11	4	7	6	8	2	1	10	10	6	7	8	5	6	5	7	5	10	10	7	6	8	7	6	5	5	10	3	9	5	7	8	8	5	6	6	7	4	6
-3.94556	8.64294	15	11	8	7	7	8	8	6	6	6	7	5	4	7	7	7	6	4	8	3	3	10	5	5	9	7	6	9	4	5	5	8	8	5	6	6	7	7	6	6	11	10	6	6	6	5	6	7
-3.94556	9.13991	11	11	11	11	9	9	9	8	7	10	8	9	8	8	7	8	7	2	9	8	7	6	7	8	11	11	5	10	6	9	7	5	8	7	8	6	6	10	8	7	5	8	7	10	8	6	11	7
-3.94556	9.63687	11	14	11	8	9	7	9	7	10	11	10	8	3	10	10	7	10	8	6	8	7	8	7	8	6	7	9	9	7	7	6	7	6	6	12	9	7	8	6	8	10	5	6	7	8	7	7	9
-3.94556	10.1338	14	15	12	14	7	11	10	6	8	7	9	10	13	7	11	7	7	8	10	10	12	9	7	11	7	11	9	9	11	9	7	8	9	6	9	6	8	3	11	10	14	9	7	8	8	12	9	9
-3.94556	10.6308	15	13	11	12	11	13	10	6	16	9	10	16	12	11	10	7	10	11	9	10	11	13	11	10	11	10	10	8	9	13	11	14	7	15	10	11	9	7	12	11	11	11	12	12	14	13	14	13
-3.94556	11.1278	15	15	11	11	12	9	9	11	7	12	7	9	7	11	11	8	9	11	7	3	8	12	5	14	14	7	7	8	10	8	9	10	9	8	10	12	11	10	11	7	11	11	10	11	10	11	8	16
-3.94556	11.6247	10	11	8	12	6	9	6	10	6	8	8	7	9	5	8	7	4	6	9	7	7	8	8	7	10	5	4	5	7	8	8	9	7	3	8	3	5	8	6	6	11	9	6	6	12	6	5	7
-3.94556	12.1217	12	11	10	9	12	10	7	8	7	10	8	12	6	4	9	7	6	7	5	11	9	3	8	10	9	7	3	9	8	9	4	7	9	8	6	6	6	8	7	6	7	10	5	8	5	8	8	7
-3.94556	12.6187	12	11	10	10	10	11	8	9	11	5	9	10	9	4	8	8	7	11	3	7	9	7	10	14	9	11	9	9	8	4	13	8	8	8	8	9	10	11	11	7	7	7	9	9	8	9	8	9
-3.94556	13.1156	14	11	13	12	11	9	5	9	7	13	9	10	8	9	7	11	5	11	10	10	6	8	8	8	10	13	10	12	9	8	7	6	10	11	9	10	10	6	8	13	5	12	11	10	8	8	11	13
-3.94556	13.6126	15	13	14	13	14	13	12	8	14	13	12	10	7	11	14	7	12	10	13	10	13	14	14	9	15	12	12	12	17	9	11	12	15	15	10	10	10	14	15	17	12	15	14	13	16	11	20	14
-3.94556	14.1096	24	19	22	21	24	24	14	18	15	23	21	22	18	20	19	27	22	23	22	25	24	23	23	27	31	22	22	21	31	23	22	22	27	26	30	24	26	26	27	27	32	26	25	34	30	32	32	32
-3.94556	14.6065	36	43	43	41	39	41	37	39	41	42	41	40	42	43	47	41	45	49	48	46	53	56	54	46	50	50	55	55	52	58	55	54	58	63	52	62	59	59	61	55	63	72	71	74	62	71	69	72
-3.44859	-11.7326	89	87	88	74	89	99	90	93	99	103	102	106	100	103	105	103	117	103	120	120	117	117	122	134	124	138	134	140	137	130	145	146	147	157	142	153	151	156	163	157	170	158	167	169	173	176	172	200
-3.44859	-11.2357	76	81	82	85	79	78	82	91	91	82	79	83	96	92	96	95	86	102	98	109	109	114	100	118	109	109	112	129	120	110	116	134	120	126	122	130	143	133	140	133	150	158	140	161	159	172	164	162
-3.44859	-10.7387	79	71	84	82	87	82	77	93	86	96	88	83	95	84	97	101	94	98	104	109	99	102	98	105	112	120	119	120	122	113	118	118	129	122	141	127	126	146	145	162	135	142	151	163	156	166	165	164
-3.44859	-10.2417	108	96	105	106	93	99	113	108	108	112	117	117	120	122	127	133	119	130	126	130	129	133	143	129	152	138	138	156	154	153	158	185	170	174	156	189	174	184	183	184	180	193	184	202	211	196	192	225
-3.44859	-9.74478	117	126	124	126	118	117	115	127	137	142	119	126	132	139	134	142	142	151	144	150	149	157	179	163	161	170	164	176	174	173	184	180	191	178	193	193	196	179	210	219	205	213	226	213	212	250	235	237
-3.44859	-9.24781	83	87	80	77	78	95	89	84	87	93	88	99	78	93	88	91	95	114	106	99	109	101	114	116	113	123	125	116	127	126	135	121	132	131	130	126	131	145	152	155	144	148	140	158	158	165	155	167
-3.44859	-8.75084	69	65	72	73	67	66	69	72	66	77	77	82	90	79	83	91	81	96	87	87	94	90	95	99	94	105	96	102	108	105	104	98	106	119	127	120	118	109	118	131	134	123	143	136	129	150	149	142
-3.44859	-8.25388	57	55	57	56	58	53	55	64	62	60	58	55	66	74	64	76	77	75	79	73	75	78	70	78	82	76	73	71	89	82	77	93	92	97	92	95	93	93	91	100	94	87	101	104	103	123	116	113
-3.44859	-7.75691	46	41	42	42	46	45	40	44	44	51	48	40	44	46	52	47	49	45	45	58	56	59	51	56	59	53	50	61	55	63	65	59	62	62	68	66	73	71	70	71	75	75	76	70	74	74	86	77
-3.44859	-7.25995	69	73	64	67	68	68	63	69	65	66	75	72	73	74	70	74	79	74	84	78	84	81	90	85	86	85	85	95	102	94	95	90	102	104	105	110	109	107	109	117	116	119	112	117	130	120	130	136
-3.44859	-6.76298	74	75	69	73	72	63	75	75	84	76	86	79	74	74	78	94	78	89	93	96	93	88	100	97	103	97	114	114	107	108	119	108	112	133	117	123	119	126	120	125	120	143	143	139	140	149	140	164
-3.44859	-6.26602	63	55	59	73	63	64	66	64	70	79	70	74	72	68	76	71	67	80	74	79	83	87	72	90	88	76	87	94	92	91	94	93	106	103	105	111	102	109	109	110	118	105	111	123	105	112	116	135
-3.44859	-5.76905	52	54	59	47	49	59	53	59	57	62	56	58	57	57	67	70	66	65	68	63	68	69	75	67	73	78	78	77	70	82	79	83	74	73	84	86	89	79	93	91	88	111	102	100	98	97	114	114
-3.44859	-5.27209	52	47	43	45	41	39	46	42	47	52	51	49	53	46	52	62	50	50	50	53	55	56	66	58	59	69	62	63	64	57	65	78	71	70	75	70	82	72	75	72	71	72	82	87	87	78	93	89
-3.44859	-4.77512	56	59	57	65	52	52	65	59	63	56	57	56	64	54	62	60	61	68	63	73	63	69	67	67	73	77	77	75	79	84	88	80	87	81	85	107	77	104	91	88	89	89	91	95	100	101	103	103
-3.44859	-4.27816	54	48	56	46	46	50	59	52	50	50	60	55	58	52	61	64	54	60	68	56	47	67	72	63	70	64	74	66	73	73	68	76	75	79	86	72	77	75	85	88	78	84	86	83	88	92	93	88
-3.44859	-3.78119	27	28	30	23	31	28	32	27	30	26	36	32	35	34	28	30	38	39	29	33	40	35	40	43	36	32	33	35	45	37	43	45	36	39	44	36	52	44	49	47	57	58	49	45	52	45	55	50
-3.44859	-3.28423	12	11	11	7	7	9	10	10	8	9	9	5	9	7	3	10	9	7	5	7	8	8	8	8	10	9	8	11	12	9	11	7	7	12	9	8	7	9	10	10	7	11	7	9	13	9	12	12
-3.44859	-2.78726	7	10	8	9	5	2	7	4	6	5	5	2	2	9	5	3	7	5	6	6	9	4	4	6	7	2	5	7	4	4	4	3	6	2	3	5	5	2	3	6	3	6	6	2	4	2	4	1
-3.44859	-2.2903	11	6	9	6	6	8	1	4	6	4	6	2	5	5	5	2	6	6	4	6	5	4	5	2	6	4	6	4	2	1	8	6	6	3	6	5	4	8	2	5	8	3	4	9	7	4	5	4
-3.44859	-1.79333	10	6	6	8	9	5	6	3	9	6	5	3	3	5	5	7	3	3	4	3	4	5	7	6	4	3	6	3	4	5	4	5	6	4	9	4	6	6	8	4	4	5	3	5	7	3	6	8
-3.44859	-1.29636	10	7	11	10	10	7	8	8	6	8	9	9	10	6	9	6	7	6	7	10	5	9	6	8	7	5	10	7	4	5	8	7	6	8	8	8	6	9	5	8	6	7	6	6	1	7	10	8
-3.44859	-0.799399	16	11	14	9	10	9	10	13	10	10	10	13	12	10	8	8	12	8	8	7	8	10	9	5	10	12	6	10	11	14	7	10	6	9	13	10	8	8	10	11	12	10	10	12	10	7	8	6
-3.44859	-0.302434	9	14	12	8	9	8	12	12	13	8	11	8	7	9	10	14	8	9	14	12	8	10	10	6	10	10	6	8	10	7	12	8	13	13	9	13	9	11	9	7	14	10	10	12	8	10	10	12
-3.44859	0.194531	14	13	11	12	8	8	12	6	7	12	10	10	13	13	6	17	10	10	9	10	7	11	12	11	10	12	12	10	10	12	12	8	8	13	8	7	12	12	12	10	16	10	10	13	9	13	12	11
-3.44859	0.691497	12	14	10	6	7	10	6	9	8	11	7	11	8	11	7	11	8	8	10	8	9	6	13	7	8	11	8	9	10	9	16	9	11	7	9	7	8	11	9	12	9	12	8	11	9	12	9	7
-3.44859	1.18846	15	10	10	11	9	8	7	6	8	6	9	8	10	7	7	7	8	8	6	10	6	8	8	6	12	9	7	6	10	6	5	9	7	10	10	8	5	6	8	7	9	6	5	9	5	10	9	9
-3.44859	1.68543	13	12	10	11	9	9	9	8	11	8	11	6	8	10	10	9	12	6	6	8	6	9	7	5	6	5	4	9	9	6	11	8	7	10	6	9	6	7	8	6	7	6	6	5	6	7	8	8
-3.44859	2.18239	10	14	8	10	6	10	8	4	6	10	5	10	8	8	7	8	8	10	11	7	6	10	6	9	7	9	6	9	6	6	7	9	5	11	7	6	4	12	7	6	6	11	9	8	6	8	7	6
-3.44859	2.67936	15	16	8	14	10	12	13	11	6	7	8	10	6	9	9	8	8	12	7	9	7	7	10	11	3	6	5	4	5	10	10	6	8	5	6	7	6	12	7	6	9	6	7	5	3	9	7	10
-3.44859	3.17632	14	10	6	6	11	8	7	9	6	10	10	7	7	10	11	11	7	9	10	7	6	8	10	10	9	4	6	7	11	8	10	7	4	9	8	10	9	9	9	9	8	9	8	6	7	7	7	6
-3.44859	3.67329	10	8	6	10	9	9	8	8	6	8	7	8	10	9	7	7	4	7	7	9	7	8	7	8	5	7	5	9	5	6	8	8	9	7	9	9	8	9	5	8	8	5	9	7	9	8	8	9
-3.44859	4.17025	11	9	10	12	8	9	7	9	11	8	7	10	8	9	7	8	8	7	10	8	7	9	6	7	11	9	8	6	3	8	11	11	10	7	5	7	10	8	7	7	10	8	6	5	4	10	11	7
-3.44859	4.66722	13	11	10	7	12	9	7	8	9	11	7	9	10	5	7	8	10	10	8	7	5	7	8	8	5	8	9	7	8	6	9	7	7	9	8	11	6	9	6	9	7	8	6	6	4	8	8	6
-3.44859	5.16419	11	9	8	7	9	12	10	11	7	7	8	6	9	7	7	12	9	8	9	7	8	7	9	6	10	8	6	5	5	6	10	9	8	10	9	7	8	5	7	11	8	8	10	8	6	7	9	11
-3.44859	5.66115	17	11	10	9	11	12	10	10	12	11	6	9	10	8	10	7	10	7	9	7	11	9	13	4	8	8	9	11	8	10	8	11	5	9	8	10	9	11	3	6	10	8	10	11	12	11	11	7
-3.44859	6.15812	15	14	8	15	8	10	11	9	12	14	10	8	10	11	9	8	6	8	10	7	7	6	5	7	4	10	9	10	12	6	11	9	8	9	9	9	11	6	10	8	4	8	7	11	5	9	9	8
-3.44859	6.65508	12	10	8	7	10	7	8	10	10	8	5	3	7	5	6	5	7	7	4	6	8	5	12	7	6	5	10	6	8	7	7	8	6	4	12	7	8	7	5	9	6	7	1	8	2	6	6	6
-3.44859	7.15205	9	6	11	8	2	5	7	8	7	3	5	7	5	6	3	2	2	6	6	2	5	7	6	4	5	7	4	4	6	4	7	5	2	6	5	5	4	5	3	6	6	6	7	6	9	11	7	6
-3.44859	7.64901	11	10	8	7	10	8	5	8	3	5	9	5	6	6	6	5	4	10	9	5	8	5	5	4	4	4	8	3	5	6	6	9	3	4	6	4	3	7	5	6	5	7	9	4	3	4	6	7
-3.44859	8.14598	9	11	4	9	16	9	9	8	8	8	7	8	3	9	7	10	6	8	9	5	10	5	3	9	9	6	9	7	4	8	8	3	8	8	7	2	5	6	8	1	4	11	8	5	8	7	7	5
-3.44859	8.64294	13	12	7	14	10	9	10	6	7	5	5	7	9	4	11	6	8	3	6	7	9	9	7	7	9	7	6	8	8	6	9	9	8	8	8	9	7	6	7	6	8	9	6	4	9	9	10	9
-3.44859	9.13991	11	7	13	6	9	7	7	9	6	3	6	8	6	6	9	6	6	4	8	7	9	9	6	7	8	4	6	8	6	6	7	5	5	8	10	5	4	6	11	7	6	7	10	8	6	6	9	5
-3.44859	9.63687	12	8	9	8	6	10	5	8	10	6	7	8	5	8	10	5	10	7	8	3	7	6	7	6	9	7	6	6	6	8	11	11	3	8	6	6	8	7	7	7	7	7	8	6	7	7	9	5
-3.44859	10.1338	15	13	11	9	2	7	5	9	6	12	7	8	5	7	7	9	5	7	6	6	10	8	2	11	9	8	8	5	8	7	5	9	7	9	7	8	7	7	7	7	6	9	6	8	10	8	7	5
-3.44859	10.6308	18	13	7	13	11	9	10	8	10	11	13	14	8	11	11	12	10	9	12	11	11	13	11	8	16	10	13	7	10	13	10	10	11	6	10	12	11	15	12	11	13	9	11	14	7	12	8	12
-3.44859	11.1278	16	16	16	16	16	15	13	11	14	11	9	12	11	11	14	10	11	14	10	10	5	13	18	14	9	11	17	9	14	14	11	10	11	17	15	13	10	12	12	14	11	18	11	12	15	11	15	8
-3.44859	11.6247	13	9	13	10	9	8	12	10	5	7	11	11	10	9	11	10	7	7	11	9	9	5	10	9	9	13	9	8	8	12	7	7	9	10	9	8	7	8	7	13	8	6	7	7	8	10	7	11
-3.44859	12.1217	10	11	13	11	13	9	7	10	6	7	10	8	9	4	5	3	9	8	8	6	7	12	5	8	7	10	11	6	8	2	9	8	9	7	9	6	8	10	7	9	8	10	11	9	12	11	5	11
-3.44859	12.6187	11	10	11	15	11	10	10	6	10	4	9	10	10	8	11	10	8	7	7	9	9	8	10	10	8	11	8	10	9	7	10	8	9	7	7	11	11	6	6	9	11	7	8	12	11	7	7	8
-3.44859	13.1156	18	19	14	15	16	11	15	13	9	16	12	10	9	13	13	11	11	12	14	11	9	10	10	11	8	14	13	7	18	11	17	12	16	15	13	16	17	11	15	13	19	15	14	13	13	15	18	10
-3.44859	13.6126	27	27	26	26	29	22	19	18	19	26	18	27	27	24	21	28	25	25	28	27	26	32	24	20	29	29	31	35	33	28	28	31	26	40	34	34	30	37	38	31	38	34	36	39	42	36	43	38
-3.44859	14.1096	35	44	32	40	42	41	31	39	37	38	47	36	42	37	36	44	43	38	44	39	39	48	47	46	50	49	47	46	48	48	43	54	61	60	55	55	49	52	57	62	56	60	63	66	62	73	61	68
-3.44859	14.6065	50	47	47	52	49	54	48	54	49	59	48	50	54	56	58	58	58	55	64	60	63	68	67	64	66	66	70	75	68	72	77	73	74	84	72	71	83	87	85	84	79	83	99	97	96	97	90	96
-2.95163	-11.7326	54	47	53	51	53	54	49	57	50	45	57	62	58	63	56	60	59	65	64	72	71	77	64	65	65	66	68	74	85	72	77	75	74	92	74	85	85	88	91	89	81	97	95	97	98	101	105	97
-2.95163	-11.2357	71	78	64	72	74	86	85	78	80	81	84	79	84	98	87	84	91	95	83	96	97	96	98	102	98	105	118	113	106	108	127	115	112	129	122	118	132	122	126	132	139	141	139	152	130	142	154	152
-2.95163	-10.7387	83	90	84	88	88	87	94	94	96	89	87	88	100	110	87	102	118	110	109	103	117	116	108	122	117	116	112	129	131	131	122	114	125	140	139	139	150	158	164	144	150	152	159	152	162	158	158	174
-2.95163	-10.2417	79	69	70	74	69	70	81	91	75	86	87	92	84	86	82	98	95	94	102	91	102	100	102	116	99	113	102	122	99	111	111	126	123	130	128	122	126	138	121	130	132	136	140	146	149	156	164	158
-2.95163	-9.74478	74	69	69	70	70	69	67	71	71	71	75	79	75	79	91	73	92	87	80	84	86	93	101	91	100	92	98	96	116	99	102	101	99	100	110	118	120	115	125	121	125	118	124	138	138	135	147	153
-2.95163	-9.24781	55	52	45	44	43	46	56	56	54	59	59	54	54	58	62	59	64	60	59	60	59	62	58	75	70	72	81	78	75	78	77	67	86	80	78	78	94	83	84	89	88	87	103	93	96	91	107	100
-2.95163	-8.75084	54	54	49	50	54	54	57	57	62	56	57	59	54	54	59	58	52	66	61	62	58	66	69	63	66	66	58	76	73	69	80	78	87	74	79	81	95	76	91	89	91	91	87	94	96	103	93	97
-2.95163	-8.25388	68	64	66	62	61	65	58	57	60	59	63	64	62	75	69	67	71	71	80	72	80	70	74	83	82	96	89	91	86	83	92	105	94	90	105	98	104	105	105	113	106	124	118	106	114	117	127	113
-2.95163	-7.75691	48	52	48	36	48	45	52	54	58	46	50	60	51	49	54	53	57	57	58	62	46	62	60	63	66	63	62	66	70	64	75	75	79	70	67	75	82	89	76	82	84	87	86	83	83	88	89	96
-2.95163	-7.25995	40	36	46	33	31	35	37	37	33	33	40	36	35	43	42	41	45	37	45	36	38	44	40	48	44	52	42	45	45	45	46	52	46	53	54	67	49	61	64	62	54	60	63	61	66	62	59	68
-2.95163	-6.76298	50	55	42	48	53	41	53	48	54	48	53	58	70	50	55	63	58	70	55	55	66	59	67	56	68	65	62	70	80	63	70	70	74	72	76	84	86	81	82	85	90	81	90	85	85	90	98	91
-2.95163	-6.26602	47	50	46	42	47	48	50	50	53	54	50	63	50	54	50	60	56	55	57	50	57	59	66	66	66	54	69	66	66	66	74	75	67	70	67	69	84	69	83	81	92	94	85	79	79	82	88	95
-2.95163	-5.76905	52	52	46	46	48	48	45	48	50	47	54	46	58	52	59	59	62	58	61	56	67	52	62	69	70	70	65	68	73	71	71	81	78	71	81	77	73	76	77	86	85	90	85	88	93	89	87	89
-2.95163	-5.27209	61	63	54	65	59	58	59	72	60	55	63	74	70	68	69	67	75	69	75	72	80	81	80	78	77	76	89	73	83	88	88	91	87	87	97	98	101	104	103	101	91	98	108	107	105	122	117	128
-2.95163	-4.77512	80	73	61	87	77	77	79	80	77	90	81	89	79	80	90	98	95	84	94	102	101	92	98	113	100	109	108	107	102	115	106	127	113	123	121	129	116	141	140	125	138	140	125	139	140	158	149	164
-2.95163	-4.27816	68	60	65	53	74	67	68	72	77	71	67	76	70	72	75	80	86	80	75	88	76	79	74	89	83	84	89	101	94	95	102	104	103	98	107	101	119	112	108	106	107	122	126	127	118	119	120	138
-2.95163	-3.78119	51	40	43	37	33	38	44	42	47	48	42	49	44	39	48	52	43	41	50	47	52	49	58	48	51	56	50	59	58	66	49	68	65	54	53	63	60	69	68	70	69	74	76	72	66	72	63	76
-2.95163	-3.28423	15	12	14	10	11	11	11	10	12	10	13	13	13	14	10	9	7	14	12	10	8	13	16	12	10	12	14	19	12	15	10	17	10	15	14	14	12	12	13	15	14	15	20	15	20	20	16	13
-2.95163	-2.78726	9	6	8	7	3	5	6	5	4	5	3	6	5	6	5	3	3	3	6	5	3	5	4	4	1	2	3	4	6	6	1	3	3	2	6	0	7	6	3	4	8	5	6	2	4	5	5	6
-2.95163	-2.2903	10	7	8	6	6	4	2	1	2	5	4	6	1	6	5	3	0	2	2	3	0	5	0	6	4	3	4	1	2	3	4	9	2	3	1	2	4	3	6	5	3	3	2	4	2	5	6	3
-2.95163	-1.79333	6	7	8	10	6	7	8	6	6	4	6	5	3	5	4	2	4	4	3	3	4	3	4	9	4	8	5	5	6	6	6	4	5	3	9	3	5	5	3	6	0	6	5	2	4	7	4	2
-2.95163	-1.29636	9	11	8	8	6	10	7	5	4	7	10	5	9	7	6	8	3	6	6	7	7	6	9	9	7	4	6	5	6	7	5	7	5	8	3	4	5	4	5	7	3	7	6	12	5	3	5	7
-2.95163	-0.799399	11	11	10	9	13	13	8	8	10	7	8	6	6	11	8	7	8	8	12	12	10	5	6	6	9	9	4	10	9	10	11	7	4	9	8	7	9	11	7	9	12	5	6	8	7	8	8	12
-2.95163	-0.302434	14	16	10	12	9	9	12	12	9	12	9	12	6	10	11	9	12	8	10	11	12	11	14	15	7	15	10	12	12	9	10	11	10	9	9	9	17	12	9	12	11	9	14	11	8	8	10	13
-2.95163	0.194531	12	13	10	12	12	11	11	8	9	13	13	12	9	11	10	8	12	12	10	10	9	11	11	14	11	10	8	10	14	11	10	8	8	10	10	11	10	15	11	14	14	9	12	12	15	12	9	13
-2.95163	0.691497	15	14	10	13	10	13	11	10	13	11	10	9	11	13	8	7	7	10	9	11	9	7	12	14	14	6	10	10	10	10	9	6	10	7	8	11	8	10	10	8	11	12	12	10	11	11	11	10
-2.95163	1.18846	15	9	11	5	9	6	4	8	10	3	9	7	4	8	6	8	3	4	8	6	7	6	9	6	2	7	5	5	8	5	3	4	6	5	6	11	2	7	7	6	9	12	6	7	6	9	5	5
-2.95163	1.68543	13	11	11	7	9	7	9	5	7	5	6	7	7	5	6	7	8	8	3	4	6	8	5	6	3	8	8	6	7	10	6	5	6	6	8	7	9	6	5	10	6	5	7	8	9	10	9	7
-2.95163	2.18239	11	7	8	11	8	7	7	4	8	8	8	6	5	8	9	7	3	7	9	12	7	7	7	5	5	8	6	6	7	10	7	8	7	8	7	6	9	5	6	7	7	7	3	3	6	6	6	5
-2.95163	2.67936	14	11	12	9	10	12	7	8	10	10	9	9	7	11	5	9	7	5	10	6	11	6	9	11	5	6	7	10	9	11	9	8	9	8	10	7	6	10	10	9	11	7	6	12	10	11	5	9
-2.95163	3.17632	5	9	12	10	9	5	7	7	8	8	5	7	8	5	10	5	6	6	6	7	6	11	6	6	8	8	5	6	8	5	8	6	8	6	6	7	6	11	7	7	4	9	7	8	9	8	10	8
-2.95163	3.67329	16	12	6	8	12	6	10	7	9	10	7	9	7	8	9	6	5	7	6	8	4	8	8	3	7	8	7	6	5	6	6	9	6	8	6	11	5	6	8	6	7	6	10	5	6	7	11	8
-2.95163	4.17025	9	14	14	11	13	8	5	9	9	8	10	8	8	9	6	10	5	8	9	7	4	4	9	8	10	9	7	6	9	7	10	9	7	9	7	8	3	7	6	8	7	7	7	11	8	4	6	8
-2.95163	4.66722	14	13	7	13	10	10	8	10	6	9	8	7	8	11	9	12	6	7	7	4	11	9	9	6	6	8	8	6	7	4	8	11	7	7	8	9	11	4	6	6	6	9	5	7	8	6	7	6
-2.95163	5.16419	12	11	11	8	12	10	6	6	10	6	6	10	9	7	5	7	7	12	11	11	10	6	10	6	10	8	11	8	10	9	9	9	7	8	7	7	7	7	12	8	9	9	7	8	6	9	8	12
-2.95163	5.66115	13	12	10	9	13	10	9	9	10	10	6	9	10	8	10	9	6	11	10	10	11	10	5	8	6	12	6	9	10	6	12	11	9	11	9	10	12	9	7	8	8	7	4	12	9	9	14	8
-2.95163	6.15812	17	14	10	14	11	9	13	8	11	12	10	11	9	4	11	10	13	8	11	12	4	10	13	8	10	12	8	10	11	9	13	5	9	9	14	9	11	12	11	11	14	6	11	9	10	9	11	10
-2.95163	6.65508	17	12	14	7	13	7	10	9	8	10	12	5	14	16	8	10	10	11	12	8	9	5	13	11	12	9	11	9	10	9	10	6	11	14	9	15	13	12	11	10	13	9	11	8	8	10	9	10
-2.95163	7.15205	14	10	7	10	8	7	6	9	11	6	11	11	8	8	6	8	7	3	12	7	5	5	8	8	5	9	7	11	3	5	6	8	5	10	9	9	9	6	6	8	5	6	7	9	9	4	6	6
-2.95163	7.64901	12	9	7	11	8	8	6	7	4	9	5	9	5	7	6	5	8	6	6	7	4	8	2	7	6	7	6	6	9	4	9	6	7	9	6	7	7	7	8	7	6	3	8	4	4	5	7	4
-2.95163	8.14598	15	12	8	6	6	7	4	8	8	5	7	9	7	10	8	9	6	11	3	7	9	4	10	7	6	8	7	7	7	11	11	8	7	8	9	10	7	9	7	8	5	9	8	10	7	10	9	6
-2.95163	8.64294	11	11	14	6	9	16	10	7	13	8	8	10	8	7	10	12	12	8	11	7	7	6	8	12	10	7	8	12	9	15	9	7	8	7	8	10	8	11	10	7	12	12	8	9	10	8	11	8
-2.95163	9.13991	14	11	11	7	9	10	10	7	10	11	7	11	8	6	8	7	8	5	8	12	9	9	14	9	10	9	7	12	7	9	10	9	8	9	7	5	7	9	8	11	9	9	10	8	8	7	8	7
-2.95163	9.63687	11	11	12	8	9	11	8	8	11	8	5	8	10	11	7	13	5	8	9	8	6	5	9	8	5	6	8	12	6	9	8	6	9	7	11	9	4	5	7	8	5	5	5	9	9	10	9	8
-2.95163	10.1338	12	13	10	12	10	10	8	10	9	8	9	8	10	14	7	8	4	7	10	11	5	6	8	6	8	7	9	10	8	7	9	10	9	6	8	10	11	10	12	10	8	11	8	9	7	5	7	9
-2.95163	10.6308	9	11	11	12	11	11	6	7	7	10	8	12	10	10	8	10	11	9	6	10	7	13	9	8	9	11	10	4	10	11	11	9	9	8	5	5	7	13	11	13	10	7	5	7	12	9	6	10
-2.95163	11.1278	11	13	15	14	12	17	12	10	10	9	7	13	11	7	8	9	9	11	9	11	11	8	10	9	8	11	14	12	10	10	15	11	9	11	9	11	9	15	11	6	9	12	11	10	10	9	8	10
-2.95163	11.6247	16	17	15	8	9	9	9	12	6	12	8	9	10	14	11	15	10	9	6	12	11	9	13	12	7	10	11	7	4	7	10	9	8	7	10	15	15	9	5	9	11	11	10	10	7	12	8	13
-2.95163	12.1217	10	13	13	4	8	8	10	7	9	11	6	13	10	10	5	10	11	7	7	11	9	7	9	9	7	10	8	11	10	11	3	8	9	8	9	8	11	7	9	6	8	9	9	9	6	10	6	7
-2.95163	12.6187	15	14	15	10	11	10	9	9	10	11	8	14	11	7	11	6	9	10	11	10	9	11	9	8	8	8	8	11	12	11	7	10	6	6	11	12	14	8	8	7	6	14	11	14	10	9	12	9
-2.95163	13.1156	15	11	14	15	13	12	13	10	13	13	12	8	14	13	13	11	9	11	13	9	13	10	10	12	8	14	10	11	12	13	10	14	14	15	9	9	12	15	8	11	17	17	13	16	12	13	15	9
-2.95163	13.6126	25	22	22	18	19	23	20	21	21	23	17	18	21	19	22	22	22	24	26	22	21	20	19	33	32	28	21	20	28	28	23	28	20	29	29	27	26	33	23	32	30	26	25	25	32	32	27	30
-2.95163	14.1096	46	37	39	36	36	28	37	40	43	39	39	37	42	39	42	45	36	45	47	43	39	48	41	41	58	50	45	43	43	56	47	54	47	54	58	52	49	60	64	59	61	62	57	63	72	62	72	75
-2.95163	14.6065	42	45	43	47	37	43	46	37	47	45	47	39	44	46	50	55	50	55	48	56	44	53	57	52	58	59	52	59	64	61	58	61	68	70	57	67	67	63	80	68	72	73	74	78	81	76	80	81
-2.45466	-11.7326	34	38	31	35	41	38	31	34	31	35	32	41	38	35	44	37	42	38	44	33	42	46	45	50	39	43	46	43	50	47	48	46	43	54	50	55	53	50	50	57	60	59	65	64	57	62	64	68
-2.45466	-11.2357	58	52	45	56	53	56	52	59	55	57	64	58	64	66	60	63	60	64	66	71	71	63	67	75	68	77	78	71	61	83	83	85	89	79	86	99	88	92	78	90	96	101	100	92	98	102	97	102
-2.45466	-10.7387	58	48	51	50	52	51	51	56	58	50	58	53	59	49	59	58	65	59	50	58	62	60	65	64	69	65	64	84	68	79	73	77	83	71	81	85	84	84	87	88	86	81	99	76	104	95	93	107
-2.45466	-10.2417	27	34	40	30	33	33	32	34	36	36	32	27	29	27	38	32	38	34	40	37	32	39	41	36	43	45	46	40	40	47	46	46	52	42	48	61	48	49	49	51	55	59	57	52	64	59	59	59
-2.45466	-9.74478	27	24	25	24	27	23	24	25	24	28	20	19	25	30	27	30	28	27	28	28	27	32	26	24	32	33	30	32	28	35	37	34	36	34	32	34	41	31	44	36	46	41	44	42	45	44	43	49
-2.45466	-9.24781	37	32	38	41	37	44	48	39	45	42	46	36	43	39	48	46	37	43	49	53	42	47	64	46	48	58	57	54	58	60	52	53	62	57	61	70	65	74	64	66	70	81	80	73	75	72	79	86
-2.45466	-8.75084	65	82	71	71	81	85	70	77	74	78	85	90	82	94	79	97	89	94	100	114	98	92	99	105	98	100	106	114	117	107	112	116	112	123	120	133	133	147	139	149	139	138	142	149	143	168	170	150
-2.45466	-8.25388	70	74	78	79	74	80	89	76	83	85	72	82	91	80	80	88	88	93	90	99	98	89	98	95	103	99	108	110	106	113	112	105	108	116	122	134	124	131	136	144	146	126	123	135	147	137	146	140
-2.45466	-7.75691	58	65	60	59	63	52	68	55	68	70	68	69	67	57	66	63	83	64	64	69	74	59	69	80	79	84	79	77	86	72	92	88	86	95	88	98	103	98	95	99	112	95	108	107	116	101	116	117
-2.45466	-7.25995	45	41	53	55	47	45	41	42	41	47	52	43	53	55	51	57	54	54	57	56	56	56	58	58	50	65	61	63	67	62	58	64	56	63	71	68	63	72	76	76	72	83	71	77	82	81	82	85
-2.45466	-6.76298	74	66	71	64	60	60	71	84	68	71	68	77	68	76	77	85	70	82	81	76	82	82	92	84	85	91	80	97	100	94	102	107	99	103	100	113	107	102	122	124	120	127	124	116	126	129	132	136
-2.45466	-6.26602	46	48	54	55	50	53	43	50	49	64	54	55	57	53	58	62	60	55	60	66	62	69	62	59	73	55	78	66	70	71	83	78	86	81	82	95	82	79	87	81	92	95	92	87	94	92	91	100
-2.45466	-5.76905	47	39	43	45	44	50	47	42	46	45	48	46	39	51	57	51	45	53	52	58	59	51	57	60	64	62	49	57	61	67	66	76	74	63	66	69	70	67	73	79	75	76	82	72	72	83	83	90
-2.45466	-5.27209	50	46	48	40	52	50	54	53	47	48	50	47	56	55	53	54	58	60	60	58	60	60	60	74	66	68	65	69	74	62	74	73	67	77	78	81	78	86	82	93	70	86	90	88	99	90	92	85
-2.45466	-4.77512	54	57	55	56	51	53	50	56	66	59	63	63	56	58	58	57	64	66	68	54	59	62	65	60	74	75	70	72	83	71	78	73	74	78	77	78	93	91	84	97	91	88	88	99	96	100	96	101
-2.45466	-4.27816	30	35	31	26	30	33	41	37	28	30	38	36	25	35	41	35	41	35	42	43	40	37	37	43	43	38	48	47	48	43	48	44	46	42	51	55	50	60	50	52	61	57	52	51	57	56	66	61
-2.45466	-3.78119	13	19	16	16	19	18	15	14	17	14	17	19	18	18	14	19	13	20	16	21	14	15	19	19	18	21	18	16	19	15	22	22	21	18	23	22	19	17	19	19	18	18	19	26	19	20	24	28
-2.45466	-3.28423	10	8	9	4	9	4	7	5	0	7	0	9	6	6	4	4	7	5	6	8	7	2	3	3	9	7	5	7	6	5	8	4	8	8	5	7	3	5	6	2	7	4	7	5	4	8	6	9
-2.45466	-2.78726	7	5	6	5	6	4	6	6	3	2	6	5	3	6	3	5	1	6	5	5	5	1	5	2	1	1	2	5	7	4	4	6	4	4	7	2	5	3	2	3	2	5	5	4	2	2	7	4
-2.45466	-2.2903	8	6	6	8	7	6	4	8	9	6	7	3	3	7	1	3	7	4	5	3	6	7	5	6	5	5	7	3	4	5	5	5	3	7	1	5	5	4	3	6	2	7	6	4	3	7	5	6
-2.45466	-1.79333	9	10	9	3	2	6	8	4	5	5	6	4	4	3	5	3	6	4	3	2	4	2	2	4	3	4	1	1	4	5	2	6	3	7	3	2	6	5	2	5	4	1	3	1	1	8	4	6
-2.45466	-1.29636	8	7	8	10	7	4	4	3	6	6	3	3	6	0	10	5	5	4	7	3	1	3	6	0	3	7	5	4	4	4	3	5	3	5	5	3	2	7	6	4	6	2	5	3	5	2	4	4
-2.45466	-0.799399	11	9	6	6	9	6	7	6	6	7	5	3	8	3	4	9	6	6	5	5	4	6	7	8	5	7	7	6	6	6	6	5	5	4	7	7	4	6	6	4	5	5	7	8	4	5	7	6
-2.45466	-0.302434	16	12	5	9	11	11	9	9	7	9	7	7	6	7	6	5	9	8	10	2	6	8	7	8	7	8	11	8	6	8	6	5	12	9	8	8	10	7	7	9	10	6	8	10	9	9	7	7
-2.45466	0.194531	14	12	15	14	15	12	7	10	11	8	11	11	10	11	10	13	8	7	11	11	9	9	6	9	9	7	7	11	8	9	9	11	7	8	11	11	10	9	9	11	6	10	7	8	11	4	7	8
-2.45466	0.691497	14	14	9	7	11	9	6	9	9	8	8	7	8	7	8	11	8	5	9	10	7	8	9	7	9	9	8	10	9	7	11	9	10	10	7	9	12	6	2	9	4	11	10	14	6	10	10	10
-2.45466	1.18846	5	8	4	6	6	5	3	5	8	7	6	2	6	3	2	3	3	7	3	1	4	10	2	4	3	4	5	5	8	3	3	8	6	3	4	5	6	7	7	5	4	5	7	6	8	7	8	4
-2.45466	1.68543	11	8	9	8	7	5	8	8	4	5	10	9	8	6	6	5	7	5	6	6	7	7	6	4	3	5	7	4	8	3	2	7	7	3	6	9	8	5	3	3	8	3	4	5	8	6	5	7
-2.45466	2.18239	13	8	10	4	8	9	6	6	7	5	10	6	4	6	7	5	9	6	6	8	7	6	4	4	9	4	7	6	10	10	8	5	2	10	5	6	5	4	6	7	6	6	8	5	5	3	6	9
-2.45466	2.67936	14	11	9	9	12	4	14	10	9	10	9	10	7	13	9	7	7	10	7	6	7	5	9	8	10	8	8	8	11	8	11	12	11	12	7	8	9	8	7	7	10	7	7	10	9	9	14	10
-2.45466	3.17632	12	11	10	9	8	10	6	7	10	8	5	11	10	5	7	9	7	5	11	5	8	6	10	10	6	6	6	6	7	8	7	9	8	7	9	7	7	6	6	4	8	10	10	8	6	9	9	5
-2.45466	3.67329	8	13	9	7	8	9	8	7	8	7	7	7	6	10	6	6	7	8	7	7	5	10	10	8	5	7	8	5	2	7	6	6	8	6	11	7	3	8	10	7	7	4	9	9	4	9	6	6
-2.45466	4.17025	10	9	8	8	8	6	9	4	5	4	7	8	10	6	7	5	8	6	6	5	4	7	13	8	6	8	7	11	7	10	9	8	9	9	7	9	8	6	9	9	9	9	4	9	7	8	9	7
-2.45466	4.66722	10	11	7	10	9	8	11	8	7	9	7	7	7	5	8	8	6	8	8	7	4	5	3	8	7	6	7	-1	9	5	6	6	8	7	8	6	6	7	9	9	6	6	8	4	6	6	9	7
-2.45466	5.16419	14	11	7	10	7	11	9	9	6	11	9	3	7	7	7	8	4	6	7	9	9	13	9	5	10	7	10	9	10	9	13	11	8	11	9	10	7	7	8	11	10	12	6	7	10	12	8	10
-2.45466	5.66115	13	17	12	9	10	11	14	14	10	12	10	8	8	11	11	11	12	9	15	8	9	11	14	13	10	10	11	9	9	11	11	11	10	9	8	7	14	7	12	13	12	12	9	14	9	13	15	10
-2.45466	6.15812	19	12	11	14	10	10	8	18	6	12	11	12	11	10	9	10	11	11	7	12	10	9	13	11	11	11	15	11	12	8	7	12	12	13	7	10	13	12	13	12	8	11	11	14	11	11	10	10
-2.45466	6.65508	16	15	12	10	14	10	13	16	12	14	8	11	9	10	9	14	11	14	10	12	8	13	10	7	11	14	11	13	8	10	11	13	9	13	10	11	10	12	13	16	11	4	9	11	10	9	12	10
-2.45466	7.15205	17	11	13	8	14	9	11	10	10	7	11	10	11	14	9	10	10	11	10	15	6	12	10	11	8	8	12	10	12	10	7	11	12	12	10	11	9	14	11	9	11	16	8	15	8	10	11	8
-2.45466	7.64901	14	13	9	11	9	7	7	6	10	7	14	8	8	4	10	10	9	8	9	10	8	7	9	7	9	7	7	6	7	6	4	7	11	7	3	7	8	8	6	7	12	6	8	6	10	10	6	7
-2.45466	8.14598	13	9	12	9	9	8	4	4	3	5	8	4	9	6	4	7	10	4	8	8	5	8	8	4	6	4	5	6	4	9	7	2	6	6	5	10	6	10	6	6	5	7	8	6	5	8	5	9
-2.45466	8.64294	14	17	13	12	10	14	10	10	10	8	8	11	10	7	10	8	8	11	7	11	12	10	10	11	11	8	9	6	7	9	7	7	5	6	6	7	10	7	10	12	5	15	9	8	11	11	7	6
-2.45466	9.13991	13	11	8	12	13	9	10	10	8	10	8	9	8	7	12	7	5	6	5	14	7	6	8	10	8	9	9	8	10	8	9	10	5	4	8	8	11	9	11	4	8	10	9	7	6	7	12	8
-2.45466	9.63687	10	12	10	7	6	9	14	8	11	12	7	7	10	7	5	8	6	7	12	10	4	6	9	8	8	9	3	7	10	9	10	11	12	10	6	9	9	13	9	10	11	5	5	9	11	11	12	7
-2.45466	10.1338	13	11	10	14	9	7	10	9	11	11	10	8	7	8	8	10	12	7	5	8	10	8	12	7	8	9	8	10	8	8	7	14	9	10	9	7	10	10	10	12	9	7	6	9	8	7	9	12
-2.45466	10.6308	15	6	16	12	10	12	13	11	8	8	9	12	9	13	11	7	8	15	13	10	11	9	12	6	10	8	7	9	8	10	8	7	12	10	11	11	8	7	8	12	9	9	6	13	13	10	8	11
-2.45466	11.1278	14	17	13	10	12	15	11	11	13	12	11	9	9	11	9	13	8	10	13	7	9	11	7	11	7	11	11	7	10	12	12	10	9	10	9	12	9	17	10	9	10	9	11	9	13	14	10	11
-2.45466	11.6247	12	11	10	12	12	10	9	6	8	12	6	14	6	9	5	9	11	8	10	7	8	7	11	11	10	11	6	9	9	9	10	7	9	11	9	9	9	12	12	8	7	9	12	9	8	12	7	6
-2.45466	12.1217	12	11	12	9	10	7	11	7	10	12	13	6	9	9	9	8	8	10	7	7	9	9	7	7	4	8	11	8	10	9	7	8	7	4	8	7	7	9	11	9	6	7	9	4	7	7	9	8
-2.45466	12.6187	11	13	10	9	12	12	6	8	8	9	10	11	7	8	6	7	8	12	7	9	8	6	6	11	7	9	9	8	8	9	6	11	10	10	10	5	13	10	9	7	11	11	10	8	11	7	10	11
-2.45466	13.1156	12	12	12	12	10	11	14	9	7	5	6	13	7	10	10	10	13	12	7	8	11	9	12	9	7	14	8	7	10	13	7	11	7	4	13	8	12	12	11	16	9	15	11	14	7	13	8	9
-2.45466	13.6126	20	18	14	18	16	18	12	18	13	16	14	18	17	15	14	19	16	15	18	15	16	19	13	19	18	20	16	18	18	17	16	17	22	21	14	19	21	20	18	17	18	19	23	23	19	17	18	24
-2.45466	14.1096	32	36	34	31	32	29	33	31	28	33	26	35	32	34	36	31	40	36	33	39	41	34	31	36	40	46	36	38	42	42	38	41	43	45	46	42	40	42	53	45	58	51	40	47	49	50	57	54
-2.45466	14.6065	46	41	49	43	41	41	48	43	56	45	46	51	51	55	58	49	58	54	43	55	50	58	58	61	54	46	63	62	62	70	70	65	65	70	63	75	67	78	72	75	73	75	76	88	82	84	81	77
-1.95769	-11.7326	15	13	9	11	14	8	16	9	10	15	10	8	12	10	14	17	14	13	12	11	17	17	11	17	9	15	15	15	11	16	17	16	17	14	16	17	17	18	12	17	15	22	16	18	12	20	14	14
-1.95769	-11.2357	19	17	14	16	16	18	17	12	16	18	11	13	15	16	16	19	14	20	19	17	15	17	18	14	20	25	23	17	21	28	19	21	21	20	18	24	23	24	22	24	20	23	18	19	27	23	20	19
-1.95769	-10.7387	16	14	16	16	17	22	14	15	15	14	16	18	14	21	18	13	14	14	13	18	14	18	17	16	18	22	18	21	17	16	16	15	19	23	22	20	19	21	22	24	23	22	23	25	27	25	26	28
-1.95769	-10.2417	33	30	23	37	35	28	28	31	35	26	33	29	34	37	31	32	35	34	35	36	36	33	33	33	32	38	38	41	41	43	38	44	36	40	40	42	41	49	48	50	37	53	39	44	52	44	56	49
-1.95769	-9.74478	51	43	46	58	47	48	45	52	50	45	49	47	57	54	54	57	56	56	52	57	53	64	60	59	52	71	57	70	64	63	67	74	69	65	76	78	73	65	85	89	82	95	88	82	78	82	100	92
-1.95769	-9.24781	58	64	66	65	62	64	60	66	70	62	68	71	67	78	80	67	70	75	81	84	83	82	90	83	80	92	85	91	94	89	95	92	101	85	97	103	108	113	108	111	111	111	114	123	117	131	119	124
-1.95769	-8.75084	65	66	65	67	76	85	76	74	66	74	86	69	73	74	71	90	82	83	87	87	86	95	92	98	96	104	97	102	97	109	94	95	107	101	119	120	119	125	111	115	120	131	133	130	137	147	131	147
-1.95769	-8.25388	55	44	63	48	53	58	58	63	68	70	62	69	67	72	62	61	71	68	72	70	62	85	69	73	77	86	82	89	79	79	82	83	94	90	95	83	90	101	86	94	93	106	104	100	110	107	111	113
-1.95769	-7.75691	58	57	58	57	54	62	56	57	55	55	53	62	67	71	58	67	62	68	77	58	68	63	75	77	82	74	73	80	72	81	81	81	90	83	93	79	80	105	81	96	92	88	98	102	99	107	115	107
-1.95769	-7.25995	42	31	30	36	34	28	29	42	39	43	40	34	37	34	43	45	45	43	42	45	42	44	43	44	45	59	45	51	53	42	50	55	51	50	54	56	53	61	56	55	58	57	62	67	74	55	62	64
-1.95769	-6.76298	60	59	60	63	57	60	70	55	65	58	57	68	68	65	71	79	82	80	70	82	76	74	77	78	89	82	90	91	88	102	96	94	87	94	105	97	98	102	99	102	104	114	109	101	117	112	115	127
-1.95769	-6.26602	67	63	59	63	66	66	64	60	64	72	67	60	70	68	72	68	76	77	77	79	79	79	80	88	87	99	97	104	90	85	95	96	95	106	104	96	109	110	112	106	114	115	116	120	119	120	132	117
-1.95769	-5.76905	53	55	58	58	49	60	58	66	66	55	58	64	63	67	65	69	73	79	69	66	70	78	71	77	80	89	88	87	87	79	93	85	100	99	95	92	85	104	106	105	102	102	106	111	110	108	119	115
-1.95769	-5.27209	57	58	59	57	55	52	61	59	69	62	62	71	61	67	65	62	58	66	69	71	66	70	75	85	74	76	74	86	80	80	79	86	87	98	87	95	92	100	107	102	101	101	106	108	109	106	106	115
-1.95769	-4.77512	36	26	34	30	28	30	29	32	23	29	31	27	26	33	35	40	31	33	30	37	35	38	30	31	33	42	35	28	43	39	41	33	48	46	39	49	37	41	40	35	43	44	44	44	44	51	46	52
-1.95769	-4.27816	11	11	8	9	12	9	11	7	8	8	10	6	9	7	7	11	9	8	6	8	10	9	11	6	8	11	9	6	9	10	9	9	11	13	10	10	8	10	10	11	11	12	8	14	8	12	6	10
-1.95769	-3.78119	7	10	6	6	4	2	8	6	3	4	8	7	5	6	3	6	3	6	3	4	2	6	5	2	3	4	6	5	4	5	8	9	2	2	4	5	4	6	2	6	4	8	5	4	4	5	7	7
-1.95769	-3.28423	12	7	6	8	8	7	6	6	4	7	6	8	9	6	5	5	6	2	7	5	7	5	6	9	6	5	7	6	4	6	5	6	8	4	6	3	6	4	6	7	6	7	5	4	8	8	5	8
-1.95769	-2.78726	8	9	5	4	5	4	6	3	4	4	6	0	3	6	2	4	6	6	4	2	1	4	4	8	-1	1	3	5	6	4	2	-2	8	6	7	3	3	3	6	5	2	6	3	4	7	5	3	3
-1.95769	-2.2903	10	7	9	7	4	3	4	10	5	5	5	5	2	6	7	6	3	4	5	5	4	5	3	6	5	5	7	5	5	2	4	5	6	7	2	7	3	4	6	2	3	2	6	2	5	6	3	5
-1.95769	-1.79333	9	7	6	5	3	6	7	4	5	5	9	5	4	4	1	7	2	7	10	2	4	4	6	5	5	1	6	6	4	6	3	2	8	6	6	5	5	5	3	6	3	7	3	5	6	6	3	5
-1.95769	-1.29636	10	7	6	8	5	6	6	3	4	4	6	5	2	5	3	4	3	5	4	3	4	6	6	2	3	3	2	2	7	4	5	5	3	6	2	0	7	6	1	3	2	6	4	2	6	4	3	4
-1.95769	-0.799399	6	10	4	8	10	5	9	3	4	3	3	6	4	3	4	6	7	2	6	7	6	3	3	5	2	3	3	9	2	5	3	5	7	7	4	8	6	2	3	4	3	6	6	5	3	3	2	2
-1.95769	-0.302434	8	5	10	6	4	8	5	3	6	10	3	3	6	5	3	6	6	5	5	3	8	5	4	5	6	3	7	6	6	6	7	4	6	5	3	5	7	6	7	4	7	7	6	6	7	4	3	10
-1.95769	0.194531	12	10	8	10	6	6	5	7	8	7	7	6	8	6	5	10	6	6	1	7	9	4	5	5	7	9	8	7	9	4	8	4	4	3	4	8	9	7	4	8	6	9	4	7	4	7	9	6
-1.95769	0.691497	12	8	7	5	7	8	6	4	7	4	5	4	6	7	4	4	5	3	6	6	7	5	6	5	7	8	5	7	8	6	6	4	6	6	7	2	5	6	8	6	6	9	4	6	5	3	4	4
-1.95769	1.18846	5	5	8	5	9	6	5	4	7	5	5	4	4	4	4	4	6	5	3	4	5	1	6	4	4	4	2	6	4	8	4	6	3	4	5	4	6	5	3	5	7	6	3	5	3	5	7	4
-1.95769	1.68543	7	8	6	8	6	7	9	5	6	7	7	6	5	6	8	4	5	4	8	6	6	6	5	3	7	7	6	5	4	4	6	6	5	5	9	4	5	4	6	6	6	5	5	5	6	5	6	5
-1.95769	2.18239	10	10	12	8	9	10	9	9	9	4	6	9	7	10	7	7	6	10	5	12	6	8	6	12	10	5	9	9	9	6	11	9	7	7	7	10	8	8	8	8	5	8	9	7	9	7	6	12
-1.95769	2.67936	11	12	6	9	7	8	10	8	6	7	8	6	7	5	7	4	6	8	12	8	6	8	6	4	7	6	6	9	7	5	5	4	7	7	7	7	5	8	12	6	5	4	9	5	9	4	9	0
-1.95769	3.17632	9	6	10	8	6	6	5	5	4	7	10	9	6	7	8	9	4	6	7	6	4	5	9	4	6	6	8	6	4	7	8	6	7	9	6	8	7	8	5	5	10	4	11	8	4	11	5	6
-1.95769	3.67329	7	9	6	9	11	5	6	6	8	9	5	4	7	6	5	6	5	6	5	6	7	7	3	8	7	6	6	8	4	4	8	8	6	7	6	7	7	6	7	7	9	7	6	10	5	7	5	6
-1.95769	4.17025	14	9	11	10	7	7	7	11	5	9	5	10	1	6	7	9	7	6	7	8	7	6	2	6	8	8	9	7	4	6	8	6	6	9	6	7	3	8	6	8	7	6	7	5	9	9	9	7
-1.95769	4.66722	13	11	10	8	8	7	6	7	11	9	7	8	7	8	5	9	10	9	6	8	6	7	4	10	9	8	7	8	6	7	6	7	6	9	5	6	9	9	5	10	6	9	7	8	7	6	9	9
-1.95769	5.16419	9	12	8	9	8	13	8	8	6	10	8	7	4	7	8	11	6	9	7	10	5	6	5	10	4	7	9	6	7	10	11	8	8	7	7	8	7	8	9	8	7	10	8	7	6	14	8	8
-1.95769	5.66115	18	12	11	17	13	13	17	13	13	13	7	11	13	12	10	14	11	14	11	8	9	9	12	8	11	10	12	12	11	14	11	10	11	10	12	12	13	9	7	13	8	10	12	12	12	12	12	11
-1.95769	6.15812	18	17	13	11	9	14	11	9	13	8	10	16	10	11	7	11	10	14	7	13	6	15	14	5	15	10	10	9	8	8	10	12	7	8	13	10	11	13	9	8	12	12	9	13	8	10	9	10
-1.95769	6.65508	15	13	16	18	13	8	15	5	11	9	12	13	11	8	8	15	10	10	9	10	11	9	15	9	9	7	10	14	12	10	8	8	8	10	7	12	10	10	13	11	13	7	9	10	12	15	11	9
-1.95769	7.15205	12	14	18	12	13	15	12	10	12	12	7	13	9	12	10	7	10	11	12	10	10	8	9	13	7	10	12	8	11	11	7	12	8	11	9	11	8	9	11	12	9	11	14	14	10	11	9	16
-1.95769	7.64901	17	12	12	15	12	11	10	11	14	12	10	10	9	8	13	10	12	11	6	10	12	8	13	12	10	8	12	11	8	10	9	10	12	11	13	10	12	12	9	8	13	12	14	12	9	8	9	10
-1.95769	8.14598	13	9	12	14	8	9	8	7	10	8	8	8	7	8	6	8	11	7	6	8	9	7	7	10	9	10	11	9	9	7	6	10	11	9	10	4	8	8	9	9	10	11	6	8	7	10	8	6
-1.95769	8.64294	11	9	13	10	10	10	10	9	8	6	9	10	8	7	8	6	5	8	9	7	8	11	5	9	8	12	6	8	8	9	9	8	11	6	7	9	10	8	7	7	9	10	8	5	9	8	8	11
-1.95769	9.13991	16	13	13	10	11	13	11	9	10	8	12	10	8	9	9	10	4	9	10	7	8	10	11	10	11	9	8	9	9	14	10	11	14	6	13	8	7	10	7	6	11	10	8	12	10	11	12	6
-1.95769	9.63687	13	10	11	13	11	11	7	9	12	5	9	12	15	10	12	7	10	8	14	8	12	9	7	13	10	10	13	11	8	11	9	13	9	6	12	11	6	12	11	10	12	12	10	12	11	8	12	16
-1.95769	10.1338	12	13	14	10	10	6	10	12	10	9	10	6	14	9	12	11	12	11	10	9	10	10	10	10	11	12	13	11	10	7	10	13	10	8	11	10	9	13	10	9	12	10	11	12	9	11	14	6
-1.95769	10.6308	18	13	11	15	10	11	10	11	9	15	10	11	11	9	4	10	10	10	9	9	8	10	8	13	8	15	13	8	6	12	7	10	13	7	8	10	5	10	9	12	10	10	10	9	8	11	12	10
-1.95769	11.1278	12	15	13	11	11	10	11	11	6	8	9	9	9	9	9	10	15	8	12	13	9	7	11	13	8	17	10	7	10	8	11	9	8	11	10	14	7	16	9	12	12	15	14	7	10	12	9	10
-1.95769	11.6247	12	7	9	9	9	11	4	10	9	12	7	5	11	10	12	13	7	6	9	14	5	11	8	12	9	11	12	8	13	9	12	14	9	6	9	6	11	10	9	11	6	8	12	8	11	8	10	7
-1.95769	12.1217	11	11	10	10	10	7	5	8	6	8	6	6	10	9	7	9	8	6	12	7	7	10	10	6	5	10	6	10	8	13	8	6	6	9	7	10	9	10	5	9	7	5	5	11	11	9	7	4
-1.95769	12.6187	18	19	13	17	15	14	13	13	12	15	12	15	19	15	14	14	15	18	18	12	11	16	13	17	17	19	16	11	14	20	11	13	13	14	15	12	20	17	23	17	25	16	19	21	14	17	13	18
-1.95769	13.1156	30	31	34	30	31	26	30	31	27	29	31	29	32	27	32	32	32	32	35	39	35	32	37	35	33	36	35	40	31	33	37	43	38	35	47	39	39	43	42	42	46	42	42	53	42	42	42	47
-1.95769	13.6126	31	35	32	34	36	30	37	33	35	32	40	38	40	31	34	31	37	33	38	37	39	40	41	34	44	36	54	53	52	46	46	50	48	53	49	43	53	56	57	56	56	60	56	59	61	59	49	56
-1.95769	14.1096	44	50	50	52	50	53	48	57	56	58	53	59	56	49	50	63	61	61	70	61	69	63	66	61	65	60	69	72	68	80	74	76	82	76	81	79	80	82	90	82	94	92	86	96	102	97	94	103
-1.95769	14.6065	56	53	54	54	72	57	57	61	65	71	64	66	73	66	65	73	71	78	67	74	77	69	72	79	80	63	77	88	81	93	90	85	82	82	86	94	89	95	104	98	101	97	101	110	114	106	105	114
-1.46072	-11.7326	8	8	9	8	5	2	5	5	5	5	7	4	4	5	2	6	2	3	4	6	6	6	4	10	0	2	5	7	3	7	6	5	6	10	2	2	7	7	4	0	4	5	2	5	3	5	7	3
-1.46072	-11.2357	7	8	8	7	6	7	5	5	8	6	6	9	5	4	3	3	4	7	5	6	2	5	6	3	4	5	4	4	7	6	4	6	4	4	8	6	6	4	2	6	5	7	4	6	5	5	5	6
-1.46072	-10.7387	17	15	7	16	11	13	11	8	4	11	10	8	8	10	8	16	10	12	10	10	11	13	13	10	4	10	10	8	14	9	10	8	8	11	9	12	12	12	12	16	13	12	13	14	18	12	12	14
-1.46072	-10.2417	36	35	30	32	36	35	39	34	35	40	30	37	36	37	35	39	38	35	40	44	35	49	46	42	42	43	47	43	40	44	50	38	51	52	52	57	50	50	55	53	54	50	63	61	62	55	64	73
-1.46072	-9.74478	61	69	61	60	74	57	68	67	63	72	73	64	59	67	70	69	77	68	73	83	77	71	77	80	91	76	83	93	88	98	89	98	98	98	116	100	106	105	102	100	112	111	104	113	111	126	117	114
-1.46072	-9.24781	67	64	61	63	51	63	56	57	72	59	65	67	71	62	67	69	69	81	78	75	78	75	80	88	90	82	79	85	106	91	93	90	103	105	106	108	109	111	112	105	99	104	109	119	127	130	117	131
-1.46072	-8.75084	56	59	52	60	57	59	52	56	54	56	55	65	50	57	58	58	72	70	66	67	73	71	74	71	74	69	74	73	71	72	75	83	78	75	88	82	87	88	88	86	96	92	94	94	95	97	104	98
-1.46072	-8.25388	55	62	59	55	55	56	55	48	50	55	52	62	60	69	67	76	62	56	67	68	72	66	71	71	78	74	70	77	72	76	76	79	82	78	82	86	88	89	79	94	81	100	98	94	95	98	110	114
-1.46072	-7.75691	46	52	48	46	47	45	47	50	46	47	47	57	47	54	53	52	56	55	56	55	68	55	52	53	52	61	58	65	53	68	63	64	73	72	73	76	79	74	77	87	74	81	77	76	91	78	87	92
-1.46072	-7.25995	30	27	24	27	26	32	27	25	27	23	30	30	29	29	26	27	30	28	32	22	29	34	27	28	35	30	32	35	39	31	42	40	41	41	36	41	43	34	46	39	46	39	36	47	44	43	42	44
-1.46072	-6.76298	40	38	38	34	39	40	37	39	34	37	35	42	39	41	45	38	48	39	41	41	48	51	45	46	45	52	45	46	45	59	54	56	56	58	57	57	55	53	63	62	62	67	56	68	72	64	74	79
-1.46072	-6.26602	63	66	56	67	72	62	65	67	66	76	66	75	65	64	66	74	77	71	83	86	86	77	76	92	90	97	88	96	101	92	101	102	94	97	89	100	116	112	115	111	105	102	121	121	117	125	122	136
-1.46072	-5.76905	88	80	75	94	92	83	86	90	78	81	86	91	93	96	95	102	103	95	104	110	101	109	107	110	108	123	121	116	108	127	126	111	121	117	135	128	130	134	147	139	163	146	148	157	151	160	160	163
-1.46072	-5.27209	76	72	70	77	71	80	80	74	79	84	77	83	81	88	90	91	88	68	90	95	89	91	89	109	103	108	112	116	112	110	106	123	112	122	135	124	136	125	136	139	143	139	127	142	139	142	154	144
-1.46072	-4.77512	32	31	31	26	28	30	28	30	30	34	29	36	29	30	35	28	34	36	37	39	31	31	42	42	35	41	37	38	46	37	35	44	39	42	44	54	40	44	46	52	51	49	50	49	47	58	52	55
-1.46072	-4.27816	13	8	8	11	6	8	9	10	12	12	5	5	7	7	6	6	9	8	5	7	10	7	6	6	7	5	8	8	5	3	10	4	9	7	7	10	7	6	6	8	10	7	6	11	10	10	5	10
-1.46072	-3.78119	17	13	20	17	14	17	12	13	8	13	11	14	12	11	13	16	13	14	18	16	15	17	19	14	15	21	16	21	15	17	19	15	18	15	18	20	19	16	19	20	25	23	16	26	19	23	20	23
-1.46072	-3.28423	21	19	16	14	21	16	19	23	16	15	21	14	18	20	25	19	20	21	17	23	22	24	22	23	21	19	22	25	18	20	23	26	27	26	27	26	24	31	28	27	35	26	24	22	37	28	30	34
-1.46072	-2.78726	11	11	8	9	7	11	10	9	5	12	13	9	8	9	7	8	14	9	9	12	11	14	6	13	10	8	12	11	10	13	14	14	12	14	16	14	12	16	17	8	9	13	13	12	14	18	14	17
-1.46072	-2.2903	11	9	8	5	8	8	6	8	7	7	5	9	6	5	6	4	7	9	6	7	3	7	5	5	6	5	10	7	5	3	5	4	4	8	7	4	4	5	6	5	6	6	7	7	6	3	5	7
-1.46072	-1.79333	11	3	6	4	4	9	3	6	5	4	6	5	6	6	9	4	4	6	2	4	6	6	4	5	4	7	4	4	6	5	3	1	4	8	4	5	5	7	3	7	9	7	2	5	4	-1	0	6
-1.46072	-1.29636	11	7	6	7	3	6	5	6	5	6	6	5	8	5	8	7	2	8	6	6	5	0	6	7	7	6	4	6	4	4	6	4	3	3	2	1	2	5	5	5	8	6	3	5	6	5	7	5
-1.46072	-0.799399	7	8	9	8	7	7	5	8	3	3	6	5	3	6	8	7	7	8	5	6	5	6	4	2	6	5	6	4	7	6	5	4	4	6	4	5	4	2	7	4	5	6	6	5	3	4	2	8
-1.46072	-0.302434	10	6	6	5	9	9	3	6	7	6	5	4	5	3	5	4	5	3	8	2	3	3	7	7	4	5	3	4	6	4	4	3	3	7	1	6	7	5	5	3	6	4	5	8	5	3	3	2
-1.46072	0.194531	7	8	9	7	5	3	5	7	5	3	4	1	6	5	4	3	5	3	6	6	5	2	6	2	4	6	6	4	5	3	4	2	3	5	1	4	2	2	4	5	4	4	4	4	5	7	2	1
-1.46072	0.691497	10	6	9	5	8	5	3	7	3	4	4	3	4	6	5	7	0	7	7	5	2	6	3	4	4	3	6	6	8	9	7	5	6	6	3	9	5	6	6	6	3	4	6	4	7	5	0	6
-1.46072	1.18846	11	6	7	7	6	4	6	5	6	7	8	4	7	6	4	3	6	5	2	6	4	5	5	6	5	8	3	5	8	4	5	5	3	5	2	2	6	4	6	4	4	6	4	4	4	3	6	7
-1.46072	1.68543	12	8	7	10	6	8	11	4	4	6	6	7	10	7	6	3	6	6	5	8	6	9	7	10	8	3	5	6	6	6	4	11	7	8	7	8	5	7	6	1	8	3	11	4	7	7	10	5
-1.46072	2.18239	12	12	12	9	9	8	13	7	6	7	8	6	10	10	6	9	9	11	8	10	7	7	4	9	6	7	6	6	7	8	7	9	9	5	7	14	9	8	7	5	8	8	4	10	9	7	7	6
-1.46072	2.67936	12	5	10	9	7	8	7	3	7	8	7	8	5	8	3	4	9	8	7	8	1	3	3	8	5	5	10	10	5	4	9	7	9	1	6	9	6	10	7	4	7	7	3	8	7	8	4	7
-1.46072	3.17632	10	9	8	10	7	9	3	6	6	8	10	9	6	8	3	7	5	5	8	7	4	6	8	7	6	8	3	2	7	9	6	8	5	6	3	7	2	5	3	6	6	9	6	7	5	5	6	3
-1.46072	3.67329	10	11	9	9	10	7	8	8	8	6	8	6	7	15	8	9	8	10	9	7	9	6	5	7	6	9	3	8	9	5	6	8	6	9	6	7	6	8	11	8	8	4	7	5	8	8	9	7
-1.46072	4.17025	15	12	12	7	11	10	9	10	12	9	6	10	6	8	14	6	10	1	7	7	8	8	10	8	6	8	8	6	4	5	7	9	8	6	6	5	11	8	8	9	7	8	6	10	8	6	7	8
-1.46072	4.66722	11	11	10	11	8	6	7	7	6	7	7	7	6	6	8	8	7	12	7	7	5	13	12	5	8	9	7	8	5	7	6	8	8	6	7	8	10	7	11	10	10	6	7	9	6	9	6	11
-1.46072	5.16419	11	10	9	8	8	10	10	9	10	10	7	9	10	8	7	10	7	7	10	7	8	8	7	7	8	8	7	5	7	9	4	5	9	9	8	11	8	8	9	6	6	15	8	10	6	9	9	7
-1.46072	5.66115	16	14	9	14	15	15	9	12	9	11	11	14	9	12	10	8	11	11	14	6	10	14	11	11	7	11	9	16	6	11	8	10	11	7	12	9	10	6	11	9	10	7	8	10	9	7	8	11
-1.46072	6.15812	16	15	16	10	13	12	11	10	11	9	8	10	8	9	8	10	14	7	6	10	13	8	10	9	9	14	7	13	9	7	10	10	8	9	8	13	7	9	7	6	10	12	14	11	10	7	12	8
-1.46072	6.65508	17	11	12	16	11	9	12	9	10	16	11	10	14	8	9	12	10	12	14	8	9	7	11	11	8	11	13	7	10	14	8	9	9	13	10	8	8	14	9	9	10	7	9	6	10	9	12	8
-1.46072	7.15205	16	14	11	12	12	11	11	8	11	8	9	8	6	12	7	10	4	7	4	12	9	9	19	8	8	8	6	10	8	8	9	9	9	7	6	10	10	8	9	11	11	11	11	9	12	7	10	10
-1.46072	7.64901	16	14	14	15	13	8	12	12	9	13	7	12	10	11	12	13	10	11	12	13	11	14	12	11	7	11	11	13	17	12	10	13	14	14	10	10	9	12	10	16	14	10	14	14	7	5	10	12
-1.46072	8.14598	14	12	10	15	7	10	13	9	11	10	11	10	9	12	10	10	10	11	7	9	7	12	9	9	14	7	10	8	10	9	6	7	9	12	8	8	14	7	12	15	7	11	6	10	9	10	14	14
-1.46072	8.64294	14	11	13	9	13	11	9	13	9	9	13	8	10	9	9	9	7	8	10	12	6	9	10	8	11	7	9	8	15	11	6	8	13	9	9	6	10	4	7	8	9	9	11	11	5	10	7	8
-1.46072	9.13991	15	16	15	15	11	6	12	10	11	12	11	11	8	11	14	12	14	12	9	8	10	9	10	10	11	10	8	11	9	10	9	6	13	9	10	7	5	8	9	14	12	12	8	7	10	9	8	14
-1.46072	9.63687	12	14	15	13	12	11	13	9	12	11	13	11	9	12	12	11	10	13	13	12	15	10	6	11	13	7	8	9	8	12	9	8	8	10	9	11	9	14	12	12	8	7	14	9	11	9	9	13
-1.46072	10.1338	16	11	14	13	12	10	6	8	14	8	15	10	13	9	8	11	12	8	11	11	10	10	10	11	10	12	13	10	9	8	10	9	8	4	13	11	13	12	11	9	7	9	5	11	12	11	10	10
-1.46072	10.6308	11	13	9	13	8	9	9	10	9	13	8	8	11	15	12	10	11	11	6	14	12	10	8	9	10	12	11	12	10	10	13	9	10	11	9	10	9	13	10	9	4	11	10	5	13	10	9	12
-1.46072	11.1278	16	15	11	7	10	11	10	10	8	13	11	11	10	11	7	7	11	10	9	8	8	9	8	9	11	7	13	10	6	8	12	7	7	11	9	11	7	6	6	10	8	9	9	10	10	9	9	11
-1.46072	11.6247	16	12	9	10	10	9	11	15	8	13	9	8	12	11	11	7	7	10	12	9	10	12	6	6	12	11	8	12	11	9	10	8	13	15	12	10	14	13	10	11	13	7	13	8	10	11	8	15
-1.46072	12.1217	19	19	18	16	11	17	11	15	13	13	16	18	15	16	16	17	17	15	16	19	19	16	14	18	22	17	14	12	16	13	24	22	21	22	19	17	15	18	18	22	22	20	18	16	25	25	27	26
-1.46072	12.6187	30	25	23	22	25	28	26	21	26	22	31	22	23	23	27	24	26	21	28	25	28	26	21	31	25	35	30	32	25	34	33	36	36	36	32	34	34	33	40	34	39	39	38	39	25	42	34	39
-1.46072	13.1156	41	45	44	37	39	42	45	43	40	42	38	39	44	47	53	50	42	47	51	52	51	54	62	51	50	54	56	50	49	60	63	57	54	68	67	66	64	68	70	64	76	69	75	66	72	76	76	89
-1.46072	13.6126	60	62	62	67	59	75	67	61	64	70	72	68	67	73	58	68	81	78	70	85	87	74	76	84	74	77	81	95	85	87	97	90	80	99	107	108	94	96	99	101	109	95	107	108	108	100	109	101
-1.46072	14.1096	76	73	68	67	61	71	70	86	81	82	89	81	89	74	83	84	75	86	79	77	91	97	93	98	93	96	105	99	98	106	97	101	109	107	99	110	111	121	124	116	116	114	121	116	133	129	131	129
-1.46072	14.6065	50	53	59	55	50	56	55	55	49	52	54	58	56	63	61	64	55	59	59	70	65	66	62	61	62	65	72	73	85	76	68	82	87	90	76	83	81	95	83	84	95	86	94	90	87	96	100	96
-0.963755	-11.7326	7	9	4	8	6	7	6	2	4	3	6	4	4	6	2	1	3	4	3	4	4	3	6	3	6	7	6	6	0	6	2	6	3	4	2	3	4	5	4	4	5	5	2	8	4	6	2	4
-0.963755	-11.2357	6	7	9	6	7	3	6	7	5	3	2	2	2	5	3	3	8	4	5	6	2	2	3	5	2	0	6	4	8	7	3	5	4	5	5	6	7	2	1	5	6	4	6	8	5	5	7	3
-0.963755	-10.7387	12	11	7	6	5	5	6	7	4	3	3	3	6	9	4	4	8	4	6	4	6	4	6	3	7	5	4	4	5	4	4	2	6	5	5	4	4	2	4	6	2	5	9	3	5	6	1	9
-0.963755	-10.2417	13	11	8	12	11	12	8	9	10	9	10	7	10	8	8	7	9	10	9	9	7	8	11	11	9	9	10	10	8	10	8	10	10	10	11	12	11	13	11	15	10	14	14	9	12	16	8	14
-0.963755	-9.74478	17	21	17	19	22	21	18	18	22	16	17	17	16	19	22	17	19	18	21	18	22	20	18	19	22	22	27	21	22	20	23	23	25	24	28	26	33	29	22	23	26	31	25	23	30	28	33	24
-0.963755	-9.24781	20	26	27	25	20	27	25	25	28	17	24	30	24	27	24	34	29	27	28	29	23	27	25	27	29	28	25	33	30	27	36	33	37	34	36	35	32	29	33	44	34	39	44	39	43	37	48	45
-0.963755	-8.75084	24	33	20	24	23	31	25	24	24	24	28	24	28	20	33	32	27	26	30	36	34	31	33	36	34	32	32	28	34	33	29	34	32	37	36	34	40	31	34	41	46	40	43	46	41	48	48	42
-0.963755	-8.25388	33	27	36	34	29	30	31	34	28	28	33	31	26	31	33	36	42	42	36	37	35	42	42	36	35	31	44	45	42	41	44	40	43	47	43	42	47	46	47	42	53	43	51	46	51	55	50	55
-0.963755	-7.75691	33	39	40	39	39	38	43	37	37	44	44	41	35	40	36	32	37	43	42	40	41	40	37	41	50	54	51	52	52	49	44	52	54	51	56	54	49	59	56	59	63	61	59	61	69	67	60	59
-0.963755	-7.25995	37	32	40	36	29	34	42	39	44	36	32	34	34	44	35	34	37	37	40	40	45	42	37	43	46	46	51	51	57	50	48	44	53	51	50	57	46	66	55	61	60	63	63	63	68	65	71	56
-0.963755	-6.76298	51	42	46	45	46	55	50	47	52	46	53	56	59	49	49	53	51	62	55	64	56	59	65	62	67	65	60	64	67	70	71	79	72	74	70	70	81	83	83	87	85	86	90	85	84	93	92	99
-0.963755	-6.26602	60	59	55	57	65	56	71	51	60	60	68	63	62	69	67	71	69	64	78	75	63	66	68	71	74	81	83	81	91	86	76	87	88	95	81	96	89	97	94	93	108	108	107	101	111	101	108	112
-0.963755	-5.76905	71	71	64	76	68	72	75	61	67	79	78	77	81	76	84	89	88	79	89	85	82	85	89	77	90	96	93	108	101	102	96	96	106	112	116	112	113	132	129	114	132	114	120	130	130	132	121	137
-0.963755	-5.27209	52	51	53	59	51	52	49	53	53	62	54	57	57	64	58	65	60	61	66	66	66	74	71	61	68	72	72	72	80	79	86	83	67	75	76	90	82	82	91	84	86	90	94	93	89	100	106	101
-0.963755	-4.77512	29	27	25	23	24	24	25	24	27	29	26	23	29	26	26	29	21	24	30	24	27	32	32	27	30	28	34	26	30	38	27	32	32	37	35	31	34	38	37	35	39	42	33	38	41	42	46	48
-0.963755	-4.27816	31	29	27	31	35	30	32	32	35	32	31	34	27	34	32	36	30	37	34	37	37	39	40	41	38	35	38	38	43	43	41	41	48	49	41	43	40	41	41	47	50	46	53	54	57	47	51	56
-0.963755	-3.78119	55	56	65	55	47	58	56	61	52	56	63	57	64	51	68	63	69	59	67	66	72	66	69	67	73	72	74	78	66	67	78	77	80	80	85	77	92	93	89	89	93	86	94	96	100	106	103	100
-0.963755	-3.28423	64	65	62	65	63	68	68	72	70	62	74	81	74	79	72	86	77	71	76	90	70	80	84	94	95	86	92	82	87	92	98	89	95	95	105	104	110	112	101	119	112	115	108	107	125	120	130	133
-0.963755	-2.78726	31	27	28	28	28	29	28	28	26	29	29	28	30	28	32	30	31	37	31	37	31	34	38	34	38	42	35	34	38	38	38	41	40	44	42	40	33	43	43	48	43	47	56	46	45	55	43	60
-0.963755	-2.2903	13	12	9	7	12	11	10	11	10	8	11	8	12	9	14	12	8	11	9	11	11	10	10	10	11	15	12	15	10	8	10	18	11	17	11	12	10	12	13	16	14	14	13	17	10	16	13	14
-0.963755	-1.79333	12	7	9	9	3	5	7	8	9	7	5	8	6	7	4	7	9	11	3	6	10	7	4	6	3	8	5	8	9	9	9	7	9	8	8	10	6	4	7	9	6	8	8	7	7	9	9	8
-0.963755	-1.29636	9	7	9	10	7	9	10	10	3	11	8	8	7	6	4	10	7	5	6	5	6	8	8	9	5	7	4	4	6	7	8	10	7	8	5	3	6	7	9	6	6	5	8	8	4	9	2	7
-0.963755	-0.799399	9	11	6	7	9	4	8	5	5	7	5	6	5	5	3	6	5	4	2	4	8	6	8	4	4	8	4	4	4	8	3	5	5	5	11	6	4	4	5	5	3	6	8	7	3	8	7	7
-0.963755	-0.302434	10	9	6	8	9	10	4	6	6	5	8	8	4	7	2	4	3	5	3	7	5	6	1	7	7	6	4	10	8	6	7	4	3	4	7	-3	6	6	7	7	5	8	5	7	7	1	6	6
-0.963755	0.194531	12	9	8	9	6	6	6	6	5	5	7	6	4	9	2	8	6	7	6	3	5	7	5	6	3	7	6	6	4	2	9	4	5	6	8	1	5	4	6	3	6	5	7	5	3	6	5	7
-0.963755	0.691497	12	9	7	7	5	7	4	7	4	6	3	7	5	6	6	6	5	6	4	4	6	5	6	6	7	7	5	8	4	3	4	6	8	4	4	3	8	3	4	5	6	4	5	4	4	4	4	5
-0.963755	1.18846	9	7	6	6	4	6	6	3	6	6	6	6	7	8	2	4	4	9	2	6	3	4	4	4	5	6	6	5	7	4	5	5	3	5	2	3	4	5	6	6	4	5	5	3	6	5	3	8
-0.963755	1.68543	11	10	12	10	5	10	9	7	6	9	6	9	5	8	10	8	4	3	4	10	8	6	7	7	11	4	7	5	5	9	6	6	7	10	8	3	6	6	9	5	9	11	8	5	6	10	4	6
-0.963755	2.18239	12	10	11	10	9	6	11	9	7	9	7	7	6	8	11	7	9	6	6	9	8	12	6	5	8	5	6	5	7	8	11	6	10	9	11	7	10	10	8	7	11	5	8	6	5	8	8	13
-0.963755	2.67936	11	9	8	11	9	8	5	7	6	6	7	6	8	8	4	5	5	9	4	4	11	8	7	6	6	6	7	7	5	3	8	10	9	7	4	9	5	7	6	10	6	5	10	9	5	6	8	7
-0.963755	3.17632	10	6	11	7	9	9	7	8	8	7	9	7	5	8	8	6	9	6	9	8	8	9	6	7	9	6	7	7	7	6	7	6	7	7	5	7	6	6	6	6	8	7	7	6	4	6	5	6
-0.963755	3.67329	15	12	10	12	7	10	10	11	9	11	14	15	8	11	6	8	10	11	9	12	11	11	9	9	5	10	8	8	6	7	9	8	10	13	9	12	10	10	6	9	4	12	10	10	10	13	13	10
-0.963755	4.17025	16	14	8	8	7	10	11	7	7	6	7	9	6	11	8	6	9	7	10	7	8	9	5	10	7	10	6	8	10	9	3	10	7	10	7	7	6	9	9	10	8	10	5	5	6	9	6	11
-0.963755	4.66722	13	8	10	9	10	9	6	7	6	7	6	7	5	7	8	11	7	4	2	10	5	5	6	8	8	7	8	7	7	6	7	10	8	6	7	7	9	10	8	7	4	7	8	7	8	8	5	8
-0.963755	5.16419	11	13	10	9	10	8	7	10	7	10	10	6	4	8	10	9	9	6	7	4	4	10	6	7	8	8	6	9	4	7	8	7	9	7	8	8	10	10	11	11	6	14	10	12	9	6	8	10
-0.963755	5.66115	13	10	12	10	9	9	11	9	8	10	9	7	8	10	6	10	16	6	10	8	16	7	11	8	6	10	12	9	9	7	4	10	7	7	8	8	7	13	12	13	10	9	10	8	11	9	6	12
-0.963755	6.15812	15	10	10	8	11	12	12	8	10	8	9	7	9	10	6	8	10	11	6	8	8	6	9	7	7	7	10	6	11	7	8	8	8	10	8	12	6	13	9	16	9	9	7	11	10	8	10	11
-0.963755	6.65508	14	12	11	11	6	10	5	8	12	8	10	8	6	5	9	11	11	7	10	11	6	12	8	6	8	7	6	10	10	9	2	10	10	6	9	12	14	7	10	7	8	10	10	5	9	9	3	8
-0.963755	7.15205	12	10	10	11	8	10	8	7	7	10	11	9	7	9	13	11	10	9	8	10	10	9	8	14	7	11	9	6	13	9	10	9	8	5	8	12	8	9	8	11	7	9	8	10	11	10	10	7
-0.963755	7.64901	18	13	14	8	10	11	12	18	10	7	12	9	10	11	15	6	10	14	13	9	10	8	11	8	7	13	11	11	14	9	12	8	10	8	14	11	8	10	10	11	10	9	10	10	9	13	6	12
-0.963755	8.14598	13	12	11	9	14	10	10	7	6	8	14	11	8	14	7	11	8	6	9	8	12	13	11	10	8	8	11	10	9	8	11	8	9	12	8	9	8	10	7	11	10	11	10	12	11	9	11	12
-0.963755	8.64294	15	10	15	12	14	10	10	10	11	8	11	8	13	10	6	9	9	8	9	9	10	15	10	11	14	10	11	11	10	7	6	11	7	11	9	11	9	7	3	16	13	10	9	12	8	9	10	13
-0.963755	9.13991	14	15	15	12	6	10	11	13	12	10	11	11	13	10	10	12	8	9	8	9	8	13	11	10	11	10	13	10	12	12	13	10	9	7	10	11	14	11	10	11	11	10	9	10	11	9	9	11
-0.963755	9.63687	15	14	12	15	13	13	10	10	10	15	11	14	9	9	10	12	13	12	9	12	13	13	8	12	11	9	16	9	11	10	12	12	9	10	8	8	9	12	12	13	15	9	10	9	8	15	14	13
-0.963755	10.1338	11	14	12	12	10	12	8	11	12	11	11	9	13	6	7	12	7	8	12	13	10	8	11	9	9	12	9	11	10	14	10	11	10	7	6	11	12	13	12	6	16	15	7	14	10	6	11	13
-0.963755	10.6308	13	12	10	14	7	15	14	10	8	15	9	6	11	14	11	12	11	13	12	10	11	13	11	12	10	11	13	8	14	8	8	13	8	6	11	10	10	9	9	9	8	12	11	8	11	13	14	14
-0.963755	11.1278	11	13	8	10	12	11	8	10	6	3	6	3	9	7	9	10	10	8	9	6	8	9	8	11	9	8	8	8	7	7	6	6	11	8	8	6	8	8	6	10	9	4	10	9	10	10	7	11
-0.963755	11.6247	14	14	20	12	14	14	4	19	12	15	12	10	12	14	15	16	15	18	10	16	11	10	16	12	15	15	12	16	11	12	11	13	10	14	16	18	13	21	16	16	19	13	18	15	21	18	20	12
-0.963755	12.1217	29	24	24	30	31	27	26	33	25	28	26	24	35	28	29	27	28	33	33	27	27	30	31	39	33	36	33	36	37	32	38	42	40	37	36	37	38	49	40	46	45	40	48	40	47	47	39	43
-0.963755	12.6187	36	42	35	40	41	38	33	36	48	39	41	44	39	42	38	41	46	42	49	49	44	55	50	50	49	56	48	50	54	56	58	57	56	60	63	60	63	57	60	78	61	62	57	67	65	73	67	76
-0.963755	13.1156	54	50	54	50	56	46	57	54	50	45	55	55	55	54	55	58	59	60	60	60	66	69	62	54	64	60	70	75	79	81	76	74	76	85	72	76	84	91	85	87	93	90	93	94	87	84	97	94
-0.963755	13.6126	44	39	45	38	43	46	51	50	42	45	60	52	45	40	50	51	53	51	45	50	53	56	58	59	53	54	60	66	58	60	59	63	70	54	73	65	65	66	66	76	76	77	73	76	69	76	73	76
-0.963755	14.1096	66	58	62	58	60	57	63	65	68	67	65	69	70	76	60	74	71	71	79	72	72	78	73	88	90	94	76	77	81	88	85	80	82	92	102	88	96	104	88	99	97	106	96	117	107	114	104	114
-0.963755	14.6065	51	53	45	48	44	50	49	54	53	52	59	55	60	57	62	61	53	66	61	62	62	73	69	64	69	64	74	56	78	78	81	77	80	78	79	91	75	89	91	81	76	89	94	88	91	89	90	102
-0.466787	-11.7326	8	9	6	5	2	8	4	4	2	7	6	4	3	4	4	4	4	2	2	3	4	5	4	4	4	3	4	6	3	4	4	6	4	5	6	7	5	6	4	7	0	8	6	4	3	4	5	5
-0.466787	-11.2357	6	7	3	7	6	5	4	4	6	2	5	2	3	1	0	4	6	6	5	6	3	2	5	7	2	3	9	6	5	6	2	4	3	5	4	2	4	4	4	6	4	6	2	6	2	4	6	9
-0.466787	-10.7387	8	8	3	8	7	5	6	5	2	4	5	3	4	4	6	6	4	4	4	6	4	3	3	7	2	5	4	6	1	7	2	6	5	3	5	1	4	3	5	4	4	4	5	7	3	4	4	4
-0.466787	-10.2417	7	10	8	7	3	7	8	8	8	5	6	6	6	6	5	7	8	6	7	4	5	9	7	4	3	5	9	4	6	6	7	5	4	2	7	8	2	6	5	7	8	8	5	4	9	7	6	7
-0.466787	-9.74478	10	9	9	3	7	6	4	8	9	0	7	6	7	5	9	4	8	5	5	7	6	6	5	4	5	7	8	6	3	5	6	6	5	7	3	9	4	8	7	8	6	4	9	8	7	2	7	6
-0.466787	-9.24781	12	15	7	11	8	10	9	11	9	8	8	10	14	11	6	10	12	9	10	6	8	6	11	13	10	14	7	6	15	11	9	14	7	9	13	11	13	10	6	8	12	14	11	14	16	12	8	17
-0.466787	-8.75084	32	34	36	27	26	24	30	30	25	29	36	27	34	29	32	29	38	37	42	39	31	38	33	40	41	38	38	47	37	50	40	40	39	51	48	45	51	46	51	48	55	50	51	55	53	59	58	56
-0.466787	-8.25388	38	41	43	41	42	39	46	44	38	41	35	42	42	40	36	43	40	44	44	50	54	53	45	57	52	49	56	50	50	52	50	59	55	61	58	62	60	62	61	62	59	75	67	69	64	78	72	76
-0.466787	-7.75691	44	46	43	46	44	45	41	40	40	47	56	50	49	52	53	56	54	57	55	50	53	64	52	59	59	56	50	52	60	66	60	75	66	70	64	64	72	75	64	81	67	78	78	81	73	75	93	94
-0.466787	-7.25995	39	50	44	46	45	46	39	43	44	44	46	50	48	57	48	52	58	63	43	52	52	56	56	54	62	56	59	60	62	69	63	71	64	72	71	75	73	72	63	79	73	73	87	76	75	82	81	89
-0.466787	-6.76298	53	45	46	54	46	57	59	65	54	52	60	64	64	66	60	58	64	66	67	67	67	71	74	72	74	78	75	67	72	75	79	82	90	84	81	88	87	80	92	89	92	90	96	94	100	105	102	98
-0.466787	-6.26602	39	42	47	41	36	45	39	50	54	44	51	49	54	47	50	58	50	46	49	59	56	49	56	52	58	68	53	67	63	62	65	63	60	66	74	64	60	71	70	71	81	77	87	82	76	85	92	82
-0.466787	-5.76905	32	27	35	33	40	29	34	39	37	41	28	36	36	34	36	35	35	37	39	38	44	46	34	41	37	51	47	45	54	49	46	53	47	51	38	49	48	55	53	58	52	58	52	56	54	56	60	60
-0.466787	-5.27209	26	26	22	25	25	26	16	21	25	25	20	22	18	20	24	27	18	25	25	30	24	28	29	35	26	35	29	23	29	24	29	25	30	37	30	32	34	30	31	33	33	30	34	36	34	38	39	38
-0.466787	-4.77512	20	23	25	20	26	20	26	19	23	22	20	22	22	22	19	23	28	25	22	29	25	28	33	21	28	34	26	28	33	30	29	42	29	34	29	28	31	41	36	31	31	32	34	34	32	39	42	44
-0.466787	-4.27816	82	71	82	83	80	85	83	72	83	92	82	102	77	87	91	93	91	105	92	93	100	96	104	106	112	108	113	114	112	113	121	125	122	132	123	133	143	130	138	141	135	158	140	149	150	155	156	159
-0.466787	-3.78119	106	90	99	106	112	97	108	115	117	112	110	119	114	123	126	125	136	141	134	126	135	139	126	143	121	147	140	138	152	150	153	161	168	149	175	162	176	178	183	186	176	187	193	199	204	212	204	214
-0.466787	-3.28423	72	81	73	82	83	72	72	82	83	85	93	95	87	94	83	90	98	112	94	109	102	97	116	108	108	107	103	125	116	128	122	115	118	139	133	131	127	132	130	138	156	138	139	148	139	152	160	176
-0.466787	-2.78726	32	38	33	34	34	37	33	32	35	34	31	34	33	40	38	36	36	37	43	42	33	42	42	36	38	45	39	46	51	46	44	50	46	45	51	54	47	53	59	57	59	51	57	57	51	54	61	64
-0.466787	-2.2903	29	24	29	21	25	20	26	24	21	20	18	33	30	20	25	29	27	20	31	30	31	31	32	27	35	29	31	25	35	35	34	29	33	34	32	36	44	36	34	32	37	35	37	35	36	39	38	40
-0.466787	-1.79333	16	13	9	9	13	7	11	10	10	13	7	9	10	10	9	8	9	13	6	9	11	6	11	10	8	13	12	13	10	14	11	14	7	10	10	14	8	10	11	13	13	8	13	10	12	16	14	9
-0.466787	-1.29636	13	11	12	12	10	11	10	10	7	7	9	7	9	6	8	7	6	6	4	10	7	9	8	8	6	8	6	6	8	10	7	8	8	10	7	8	4	4	8	10	6	6	8	7	3	9	8	6
-0.466787	-0.799399	15	12	11	10	10	9	8	11	6	9	12	8	4	5	8	6	7	7	8	9	10	8	6	7	5	7	7	8	7	8	9	8	6	8	6	7	8	7	8	7	7	9	6	8	9	7	9	8
-0.466787	-0.302434	13	9	11	9	5	6	9	8	9	9	7	9	9	6	10	8	9	5	9	8	5	7	9	9	5	10	10	7	11	8	6	6	9	8	8	7	7	8	8	8	8	9	7	13	10	9	6	8
-0.466787	0.194531	14	17	5	7	10	7	8	7	12	9	7	7	9	7	7	9	4	6	8	10	6	6	4	9	9	9	9	7	10	6	5	10	6	5	6	6	8	9	8	6	8	9	4	10	6	7	8	11
-0.466787	0.691497	12	9	8	10	9	12	7	6	6	6	7	7	7	9	8	9	5	4	7	6	6	5	7	10	7	5	6	6	4	6	6	7	7	9	7	7	4	9	6	6	8	4	5	7	4	8	11	10
-0.466787	1.18846	11	6	6	6	3	5	5	7	6	4	6	9	4	5	4	3	7	7	4	2	3	4	4	3	6	3	9	3	2	5	4	5	4	8	6	4	6	6	9	6	3	5	7	5	5	6	4	5
-0.466787	1.68543	12	7	8	11	7	10	9	7	6	9	7	7	9	5	5	7	7	7	6	7	11	9	8	5	5	4	5	5	9	7	5	7	6	9	6	6	12	9	5	7	6	4	4	6	7	8	5	5
-0.466787	2.18239	10	14	11	9	7	8	8	8	7	7	7	7	8	10	7	9	7	6	6	1	6	10	8	7	9	7	6	5	7	11	4	5	6	10	9	10	5	8	7	7	7	8	7	8	7	8	4	6
-0.466787	2.67936	12	13	9	5	4	7	6	7	7	7	5	7	6	8	4	5	2	9	8	6	6	7	5	7	8	6	6	8	6	4	4	5	5	4	6	7	4	6	8	5	7	5	9	5	9	8	6	6
-0.466787	3.17632	8	7	9	7	8	5	8	6	5	5	6	5	9	5	4	3	5	6	3	5	6	6	6	3	4	5	6	7	6	8	5	11	4	4	5	3	6	8	7	6	6	6	6	8	6	4	8	8
-0.466787	3.67329	10	10	5	11	10	11	8	7	6	8	7	6	8	8	7	8	8	6	5	10	4	7	10	3	10	7	7	7	8	8	9	6	9	4	7	9	9	11	7	10	5	6	6	8	9	9	9	10
-0.466787	4.17025	15	10	12	7	8	10	8	9	5	6	11	8	3	9	7	6	7	8	9	7	7	6	11	6	7	10	10	11	8	8	7	6	9	6	6	4	9	7	9	8	10	7	9	11	7	5	9	7
-0.466787	4.66722	14	8	9	11	4	8	7	8	7	5	7	6	8	8	8	6	5	1	4	6	6	6	8	7	6	3	9	6	-2	7	5	8	7	7	9	6	5	7	4	6	7	4	4	7	3	7	6	6
-0.466787	5.16419	10	13	10	11	7	12	8	10	11	9	6	13	4	4	6	9	4	8	8	9	8	8	7	10	7	7	5	9	10	9	11	10	10	7	6	8	10	6	8	6	7	7	6	4	11	9	7	4
-0.466787	5.66115	11	10	9	10	10	9	7	7	5	5	9	8	7	11	7	5	8	1	6	7	7	9	8	3	9	3	5	4	8	10	10	6	3	9	7	7	7	8	8	6	6	8	10	12	8	8	3	8
-0.466787	6.15812	11	9	8	10	8	7	8	9	4	9	3	11	10	7	4	9	7	5	7	8	6	4	8	5	7	9	4	15	3	6	6	7	9	6	7	6	6	4	9	6	6	9	5	9	8	9	5	4
-0.466787	6.65508	12	11	8	9	8	7	8	9	7	10	8	9	4	7	11	5	3	10	4	11	5	9	5	6	9	8	9	4	7	8	11	9	8	7	7	7	6	8	7	6	6	4	6	8	8	9	10	7
-0.466787	7.15205	16	10	12	9	10	9	8	7	14	8	7	7	10	7	9	9	9	9	9	10	7	9	7	6	10	5	7	7	5	8	9	8	7	7	8	8	8	8	9	10	8	11	7	10	12	9	11	11
-0.466787	7.64901	13	10	11	11	11	11	9	16	9	11	10	11	8	4	9	8	8	13	10	8	7	10	11	10	8	6	8	12	10	6	12	13	11	11	9	5	9	10	5	11	7	8	10	11	8	10	4	9
-0.466787	8.14598	14	8	12	15	9	9	8	8	9	13	7	10	11	10	9	11	13	7	9	12	6	15	5	12	12	7	10	14	12	8	11	11	9	9	12	11	10	8	6	9	9	14	12	9	7	5	8	11
-0.466787	8.64294	16	16	10	13	12	8	14	10	11	9	7	8	11	13	11	11	12	10	8	9	12	12	8	10	9	10	8	11	12	11	16	12	13	9	8	11	13	10	11	9	13	12	9	7	11	12	7	16
-0.466787	9.13991	16	12	14	13	7	13	11	14	14	11	14	10	12	8	11	10	11	14	12	16	9	14	12	13	10	9	13	11	11	12	12	9	11	10	11	8	14	9	11	15	14	14	12	9	10	11	15	12
-0.466787	9.63687	18	16	12	16	10	8	10	16	15	10	12	10	10	12	13	11	14	11	14	11	11	11	9	12	12	11	11	5	9	11	8	11	9	9	10	10	14	18	6	13	13	13	8	11	8	11	11	7
-0.466787	10.1338	17	15	11	12	10	7	8	13	11	11	10	13	13	9	5	7	13	6	10	14	10	6	12	8	14	10	12	9	9	7	11	9	18	14	13	11	9	6	14	13	11	11	13	10	12	10	10	10
-0.466787	10.6308	16	17	12	16	11	11	14	11	10	13	13	12	9	9	11	10	6	15	9	10	9	6	13	10	12	11	8	10	14	9	8	11	15	9	12	10	12	10	8	15	10	11	10	7	10	12	9	14
-0.466787	11.1278	15	14	12	15	10	10	10	17	8	9	13	9	11	7	11	14	8	10	11	8	9	9	13	9	6	9	11	6	12	10	4	9	15	14	10	10	11	8	11	8	9	10	8	13	12	11	12	14
-0.466787	11.6247	19	18	16	15	18	17	17	18	15	17	16	15	19	12	19	18	14	15	14	21	21	16	23	16	16	21	18	17	23	18	18	21	19	17	18	21	18	19	22	18	24	18	17	23	24	23	23	18
-0.466787	12.1217	34	32	41	33	36	37	32	40	37	35	36	38	38	39	34	34	49	39	40	46	44	43	44	35	49	46	50	44	47	47	51	50	62	41	48	49	47	57	57	49	58	58	59	55	60	63	65	62
-0.466787	12.6187	40	45	43	44	44	38	50	46	43	46	50	50	47	48	50	59	60	59	55	48	57	55	56	65	53	61	59	55	64	67	59	66	61	62	65	70	69	73	78	74	79	82	71	77	89	87	83	76
-0.466787	13.1156	47	48	42	46	52	44	48	46	44	52	46	48	53	44	51	56	58	60	58	59	49	57	56	63	61	70	59	60	72	67	71	61	70	75	77	68	79	77	74	78	73	81	75	83	79	81	87	88
-0.466787	13.6126	37	36	37	34	34	37	33	33	40	35	44	35	40	34	36	36	39	42	35	47	45	44	46	53	37	41	46	42	49	46	47	42	56	52	54	48	52	52	54	54	50	56	58	51	63	64	54	54
-0.466787	14.1096	35	38	29	32	32	28	30	26	30	33	29	36	36	33	39	38	32	36	34	38	35	40	38	40	39	41	47	41	43	43	48	38	40	40	42	45	45	43	52	50	45	51	54	63	54	48	50	51
-0.466787	14.6065	70	49	59	59	59	48	52	55	51	56	68	60	59	54	59	51	54	64	65	66	62	68	66	57	76	77	62	74	81	72	80	89	79	78	90	89	93	89	94	79	81	93	83	95	97	100	99	96
0.0301813	-11.7326	8	10	7	5	9	6	7	6	5	3	5	8	5	2	4	3	8	4	1	7	4	4	6	6	7	8	3	3	3	6	7	3	5	4	5	4	6	4	5	4	4	4	6	5	2	2	4	1
0.0301813	-11.2357	8	10	8	7	4	5	4	5	3	6	6	5	3	4	2	4	4	5	-2	4	5	4	4	3	3	5	3	2	4	3	6	2	4	4	3	6	4	6	4	5	3	6	1	4	6	3	6	5
0.0301813	-10.7387	6	10	6	7	5	4	7	5	6	6	8	3	5	7	7	7	6	6	7	3	4	4	3	4	2	4	6	5	5	4	8	6	5	6	4	7	5	5	7	3	3	3	7	6	2	5	4	7
0.0301813	-10.2417	5	6	6	8	6	4	8	2	8	6	4	2	5	2	7	4	4	7	8	4	4	7	4	6	2	3	5	5	3	7	3	6	1	3	5	1	4	3	4	7	6	4	4	6	7	5	3	6
0.0301813	-9.74478	11	8	7	6	8	2	7	5	7	2	1	2	5	2	5	6	4	2	4	4	5	3	5	4	3	3	4	1	4	5	8	4	4	9	6	4	4	5	5	4	6	3	3	6	4	4	6	6
0.0301813	-9.24781	13	13	7	15	11	10	8	9	8	12	8	5	4	10	7	5	11	10	6	6	7	11	5	10	8	12	5	10	8	10	12	10	7	11	12	9	8	10	10	10	11	12	11	10	11	10	11	11
0.0301813	-8.75084	40	37	36	40	46	41	40	36	38	46	41	38	40	45	45	46	54	38	45	53	37	52	41	49	52	58	46	60	62	54	63	51	49	53	54	56	60	56	58	57	64	62	70	59	71	70	74	77
0.0301813	-8.25388	65	64	59	56	52	59	62	61	63	66	62	68	65	60	70	70	61	70	62	71	85	71	81	75	74	79	85	86	75	82	85	86	104	99	85	88	80	91	97	101	91	105	96	110	99	107	129	112
0.0301813	-7.75691	48	43	40	40	43	42	44	41	44	38	51	45	46	47	52	51	52	53	56	47	55	58	61	56	50	58	53	59	63	54	60	63	63	71	70	64	71	70	79	74	78	76	72	77	77	82	81	96
0.0301813	-7.25995	50	45	39	44	42	50	42	41	46	45	55	51	47	40	45	45	59	46	51	48	44	51	54	57	53	55	41	59	59	65	58	68	69	67	67	59	72	64	71	71	79	79	74	66	81	85	79	78
0.0301813	-6.76298	66	80	75	68	66	83	74	81	66	77	68	78	82	86	88	83	88	90	100	85	89	91	98	90	97	95	98	109	102	105	106	119	119	124	98	111	122	122	128	115	132	120	123	127	124	131	145	140
0.0301813	-6.26602	65	86	75	68	75	76	80	68	85	81	73	81	93	84	84	98	84	84	98	99	93	104	105	99	107	107	105	111	116	108	102	115	108	118	115	105	123	124	130	130	139	123	133	125	143	146	149	136
0.0301813	-5.76905	56	51	59	53	58	63	55	59	62	60	62	67	73	65	60	66	83	61	71	79	79	81	83	83	73	81	84	85	89	73	85	92	94	89	94	98	97	106	97	99	96	111	108	124	109	114	126	120
0.0301813	-5.27209	30	37	29	35	34	36	27	34	30	31	35	32	34	39	34	40	38	40	40	39	39	35	35	30	41	49	45	42	42	46	48	45	51	41	51	50	56	55	48	56	48	55	56	56	59	54	55	61
0.0301813	-4.77512	23	31	27	23	29	25	27	26	27	24	24	28	31	31	31	29	35	31	30	38	29	33	32	33	30	40	34	43	34	37	37	45	35	40	43	40	43	41	47	44	46	45	48	55	46	49	49	53
0.0301813	-4.27816	82	72	80	86	77	83	84	86	88	85	85	98	99	88	92	91	85	93	104	97	115	106	104	112	110	106	106	113	113	119	118	109	123	117	132	135	133	130	128	140	145	145	133	147	152	146	166	154
0.0301813	-3.78119	101	107	100	110	101	109	118	110	100	110	119	118	119	127	132	120	127	118	139	126	130	154	134	154	143	149	154	148	158	150	150	154	163	162	182	175	182	173	184	174	175	189	184	184	187	202	190	217
0.0301813	-3.28423	65	57	60	62	66	67	53	68	62	61	71	72	72	70	67	72	70	67	71	89	79	84	85	86	94	74	81	95	85	90	104	99	96	91	100	98	104	107	94	110	105	111	103	116	112	117	106	123
0.0301813	-2.78726	25	31	26	30	30	26	27	26	29	28	33	30	28	26	36	34	35	36	36	30	36	35	32	32	31	34	39	35	33	43	31	31	45	47	45	40	54	42	42	48	47	55	44	52	49	46	53	57
0.0301813	-2.2903	36	39	40	42	38	46	49	39	45	40	39	41	36	45	46	49	45	44	51	59	58	48	51	47	59	56	52	51	57	60	48	55	54	51	65	65	66	68	63	61	63	69	70	71	78	67	74	84
0.0301813	-1.79333	27	22	17	19	20	16	16	22	20	17	16	19	24	15	23	20	21	26	25	21	20	23	25	18	24	20	24	26	26	24	25	16	22	26	20	25	25	30	24	26	33	25	23	28	28	31	22	26
0.0301813	-1.29636	12	8	10	10	10	10	9	6	9	8	9	10	5	9	7	7	7	7	5	6	8	10	10	9	10	9	12	9	7	8	13	10	10	5	5	7	9	5	11	6	8	10	7	9	7	7	7	7
0.0301813	-0.799399	11	12	11	9	8	11	9	8	10	11	6	6	8	8	9	7	7	7	7	10	6	4	8	10	7	6	5	5	8	5	5	9	6	12	4	4	7	8	10	8	10	7	6	9	9	3	10	8
0.0301813	-0.302434	14	11	13	7	10	10	2	10	6	8	3	10	5	7	4	6	9	6	9	5	6	6	11	3	5	5	6	6	7	6	4	7	5	9	4	8	7	9	5	11	6	7	6	8	6	7	8	8
0.0301813	0.194531	10	10	12	12	7	8	10	6	8	10	7	9	6	10	7	10	8	6	6	6	5	7	8	10	10	7	8	9	7	4	8	10	4	5	9	10	6	6	7	11	8	7	6	11	8	7	7	6
0.0301813	0.691497	11	11	11	9	11	7	10	6	9	10	6	7	9	14	7	7	9	7	8	9	5	6	9	11	10	6	10	8	6	3	10	10	9	9	8	3	4	5	6	8	10	5	5	9	8	9	11	10
0.0301813	1.18846	13	8	14	11	8	11	7	9	10	4	10	6	10	6	4	7	7	7	6	8	8	6	4	6	5	8	8	6	7	5	9	6	10	5	7	10	4	4	6	9	8	6	4	6	5	10	7	7
0.0301813	1.68543	7	8	6	10	6	7	7	6	4	7	7	6	5	5	7	7	6	6	7	4	3	4	7	2	3	4	6	3	2	5	5	7	8	8	6	3	8	3	5	5	6	4	-2	6	5	4	6	7
0.0301813	2.18239	12	9	10	11	7	8	6	6	7	5	7	8	3	3	4	3	8	7	7	5	7	6	5	8	6	4	6	6	4	4	6	6	5	4	6	11	6	5	6	8	7	9	6	8	8	9	4	8
0.0301813	2.67936	11	7	9	8	4	6	6	5	6	0	8	5	4	6	6	5	6	5	8	5	6	4	5	4	5	5	6	4	5	2	8	6	5	7	4	3	3	3	6	6	-1	10	6	7	5	7	8	5
0.0301813	3.17632	14	10	9	7	8	5	6	7	5	7	1	7	6	8	8	7	5	4	7	5	5	4	3	4	5	7	6	5	6	2	7	7	4	5	4	7	7	5	8	5	3	7	7	4	5	6	5	7
0.0301813	3.67329	11	9	9	8	7	8	4	6	4	7	5	7	5	4	7	7	2	7	3	7	4	7	3	10	10	7	6	9	6	6	9	6	10	5	6	11	5	5	8	12	7	5	9	5	6	6	8	7
0.0301813	4.17025	11	10	4	10	9	6	4	6	8	7	7	9	3	4	2	7	11	6	8	9	8	10	7	6	4	10	8	5	6	7	5	3	6	5	6	4	6	4	7	4	6	3	9	3	5	7	6	9
0.0301813	4.66722	13	10	6	8	13	8	6	8	6	7	5	6	7	4	7	3	7	6	6	6	4	4	2	8	8	6	8	6	8	7	7	4	4	6	1	5	6	6	7	7	6	3	3	3	4	7	5	7
0.0301813	5.16419	11	11	8	8	9	11	5	10	6	3	8	7	6	6	7	5	5	5	2	4	8	4	7	7	3	8	9	6	4	9	5	10	3	4	10	6	6	7	8	5	6	6	10	9	4	7	6	7
0.0301813	5.66115	13	12	8	8	8	11	6	6	5	9	4	7	5	9	5	6	6	3	4	4	7	4	7	5	7	1	6	8	5	5	6	6	4	4	4	6	5	9	3	6	3	5	6	6	5	1	5	6
0.0301813	6.15812	9	9	8	10	6	8	8	6	5	4	5	6	4	3	10	9	5	6	8	5	9	4	6	7	5	2	4	6	6	7	9	7	6	1	9	5	9	7	6	10	6	8	7	4	10	6	6	7
0.0301813	6.65508	11	10	9	8	11	6	5	7	11	7	6	5	9	8	10	4	8	7	4	11	7	6	4	9	6	7	6	5	6	12	7	9	7	7	11	7	6	10	4	11	7	12	4	9	6	10	4	8
0.0301813	7.15205	12	10	12	10	8	9	10	9	5	8	8	9	9	8	8	7	6	7	7	6	9	9	8	6	8	5	7	8	8	8	8	4	9	11	6	7	10	7	9	9	8	13	4	8	7	9	10	9
0.0301813	7.64901	16	11	12	13	14	7	8	11	7	8	11	11	11	10	5	6	11	13	10	10	9	9	12	15	8	10	13	12	8	12	12	7	14	12	11	16	9	11	11	8	13	12	10	8	13	10	11	10
0.0301813	8.14598	14	15	10	13	11	14	12	8	14	8	8	10	12	9	16	12	5	10	10	12	12	10	11	8	14	11	7	10	13	11	11	10	14	11	15	14	14	12	13	14	9	18	16	11	12	13	11	14
0.0301813	8.64294	17	16	14	17	16	14	12	15	14	14	17	14	12	14	14	15	13	19	14	13	14	17	19	13	15	21	16	23	18	11	21	17	17	22	19	20	22	19	18	18	23	21	16	18	20	20	23	21
0.0301813	9.13991	17	13	12	11	12	17	8	9	14	10	14	12	11	12	14	12	10	12	14	10	7	11	11	13	15	14	14	15	11	9	13	13	14	13	14	18	15	11	13	13	11	12	19	13	16	20	18	10
0.0301813	9.63687	17	16	10	13	13	13	7	11	11	8	15	11	11	12	15	11	12	11	12	10	7	8	12	9	8	9	10	11	11	10	11	11	13	11	12	13	7	14	8	19	10	12	12	17	14	12	8	14
0.0301813	10.1338	12	18	12	10	16	12	10	13	13	12	12	11	10	9	6	13	10	11	12	10	12	10	11	11	11	8	11	11	11	12	13	10	16	14	12	10	10	9	11	8	14	11	14	8	11	13	13	10
0.0301813	10.6308	11	14	9	14	10	17	9	14	11	10	9	11	10	10	13	10	10	10	6	11	10	11	10	12	10	12	13	9	10	13	8	11	12	12	13	14	9	11	12	11	12	15	9	14	12	12	9	8
0.0301813	11.1278	15	14	12	15	9	11	6	9	8	11	7	10	13	6	11	10	7	13	9	11	9	8	9	11	6	10	8	7	11	8	7	12	7	8	9	11	9	12	10	6	12	8	10	11	9	12	6	12
0.0301813	11.6247	17	21	14	13	17	15	11	12	21	18	16	15	10	15	19	16	11	15	16	16	19	13	12	16	19	13	20	12	15	20	22	16	23	18	19	15	25	23	16	19	21	20	21	25	13	22	21	15
0.0301813	12.1217	41	43	40	39	37	39	41	45	44	45	49	42	39	42	39	45	41	51	53	55	58	47	49	55	56	56	53	62	63	66	64	60	55	59	60	65	48	70	72	62	67	74	74	71	75	79	75	69
0.0301813	12.6187	59	56	54	59	48	47	59	59	56	60	64	56	55	67	56	67	68	70	71	76	67	64	83	73	68	75	75	80	84	81	80	77	80	80	88	88	85	87	91	91	92	104	99	98	98	98	101	122
0.0301813	13.1156	55	51	57	51	48	52	58	54	56	53	57	47	59	57	52	71	67	54	61	63	67	69	63	72	67	55	76	74	70	65	70	74	73	74	85	80	83	83	82	78	75	89	91	84	85	96	92	87
0.0301813	13.6126	31	35	37	42	31	36	38	39	34	32	36	46	39	39	44	37	51	45	47	40	39	38	43	44	44	42	46	46	50	50	50	47	50	54	52	51	53	45	51	46	60	60	55	60	60	73	53	59
0.0301813	14.1096	35	33	36	40	37	31	41	40	36	42	39	36	38	38	41	36	43	48	38	41	40	46	51	51	48	53	50	54	40	47	52	49	54	50	45	48	61	66	59	67	55	72	63	60	62	65	70	72
0.0301813	14.6065	58	58	63	61	63	60	66	63	68	69	63	61	62	67	71	67	72	74	70	72	68	70	78	81	78	85	78	78	89	94	89	98	87	98	99	103	101	102	103	106	111	123	99	108	119	122	114	115
0.527149	-11.7326	8	12	9	8	1	4	8	5	4	5	3	2	9	4	3	4	6	4	4	3	5	6	0	4	5	4	4	5	4	3	5	4	3	6	4	4	4	4	4	2	4	-2	6	2	7	7	4	3
0.527149	-11.2357	9	8	7	3	8	5	5	5	6	3	7	5	2	6	3	2	8	4	3	5	5	6	2	4	4	4	4	0	6	3	7	4	4	4	5	6	3	5	6	4	3	6	6	5	2	4	4	4
0.527149	-10.7387	10	4	6	8	2	6	6	5	3	5	4	3	5	7	4	3	4	3	5	4	4	5	4	5	4	6	5	3	3	7	5	6	3	4	0	3	5	2	3	2	7	3	4	4	4	3	4	3
0.527149	-10.2417	8	8	6	7	9	8	3	3	3	4	5	5	7	6	6	4	3	3	3	6	5	4	5	4	4	4	1	6	5	6	3	4	5	6	6	2	5	4	4	5	5	3	6	2	3	1	5	6
0.527149	-9.74478	9	6	10	5	5	7	6	6	6	7	6	4	4	4	5	5	5	5	4	4	3	5	3	3	2	4	2	2	6	6	4	4	3	4	5	5	4	6	4	6	4	9	4	3	5	6	4	2
0.527149	-9.24781	9	10	7	7	7	7	4	5	6	5	4	4	7	4	7	3	6	4	6	5	2	4	5	6	4	5	3	7	4	7	2	6	6	6	5	6	1	4	3	7	7	3	6	3	3	5	7	-2
0.527149	-8.75084	18	19	17	20	17	21	17	17	19	19	22	18	17	18	18	19	19	23	16	21	18	19	20	20	18	18	27	22	19	26	18	27	24	25	20	29	25	29	24	30	25	29	30	33	29	27	28	27
0.527149	-8.25388	45	43	42	43	48	44	46	38	45	52	47	45	47	52	48	43	44	53	50	55	44	51	50	58	57	57	53	61	61	50	64	60	56	66	65	68	67	73	74	68	68	74	66	64	79	79	83	81
0.527149	-7.75691	30	37	33	31	37	30	38	25	28	30	35	40	33	40	34	41	37	42	38	45	43	34	47	39	45	52	36	54	47	38	48	43	53	54	58	43	52	50	56	51	49	54	62	58	62	58	55	61
0.527149	-7.25995	32	28	29	26	30	29	29	31	30	33	28	30	37	36	29	36	31	36	35	34	28	37	31	35	36	39	37	37	38	39	42	37	43	40	53	40	39	42	48	54	52	46	45	54	57	50	48	52
0.527149	-6.76298	60	68	61	58	59	72	64	64	67	63	74	72	70	63	70	74	70	76	78	78	78	90	77	82	86	82	92	85	92	96	97	90	91	93	96	95	103	108	107	106	110	110	102	112	133	108	125	116
0.527149	-6.26602	69	78	85	86	87	85	85	81	90	94	92	86	86	92	97	88	100	93	98	96	97	106	104	102	115	104	115	119	122	115	117	126	134	136	131	130	138	138	142	140	141	153	159	155	155	161	161	174
0.527149	-5.76905	62	66	64	58	62	65	69	70	66	71	66	70	74	70	78	81	71	82	81	91	84	71	87	91	85	88	89	92	85	104	95	91	110	102	100	103	112	129	121	111	122	117	114	116	116	133	133	134
0.527149	-5.27209	35	39	38	42	40	37	45	34	41	39	40	42	40	43	40	38	44	49	47	47	42	50	49	53	49	47	54	52	47	45	53	52	55	60	59	55	58	63	59	59	59	58	66	66	71	71	62	74
0.527149	-4.77512	55	49	53	49	47	44	57	51	56	45	54	52	54	59	52	58	54	59	58	57	62	71	67	67	72	64	65	73	74	76	78	76	88	75	67	79	84	90	84	85	87	96	95	91	95	88	111	93
0.527149	-4.27816	88	78	84	84	84	89	88	75	87	92	81	96	90	102	97	94	97	102	108	106	100	104	122	117	124	124	110	130	119	129	132	133	128	129	138	136	142	138	152	147	147	149	149	149	156	161	161	174
0.527149	-3.78119	88	97	93	99	102	92	105	107	102	110	96	120	112	101	122	115	108	132	114	111	116	127	127	124	129	147	137	136	139	142	147	146	144	153	167	165	159	161	167	159	177	182	166	176	177	175	184	191
0.527149	-3.28423	41	36	48	39	39	50	41	45	40	45	44	45	45	44	48	46	51	53	52	50	51	57	53	49	54	57	51	57	58	64	60	62	64	74	68	74	71	68	67	71	70	72	79	80	73	79	70	78
0.527149	-2.78726	41	30	39	42	35	33	35	40	39	41	46	36	34	35	39	43	43	36	37	39	47	43	46	44	49	50	52	50	52	51	58	54	54	58	58	55	49	64	52	61	56	66	66	69	64	64	62	71
0.527149	-2.2903	55	68	61	56	57	62	61	57	63	61	60	82	58	56	67	57	66	63	77	71	71	75	76	74	75	70	76	77	80	85	83	97	88	90	91	102	96	106	88	90	103	96	104	106	114	113	99	117
0.527149	-1.79333	45	44	55	42	45	47	42	39	48	49	43	45	50	45	43	49	55	48	52	52	52	52	56	52	51	54	57	54	57	70	73	69	62	70	67	65	60	71	68	74	59	68	83	76	75	70	77	70
0.527149	-1.29636	15	10	13	13	11	18	12	12	12	17	14	15	13	16	14	16	11	17	8	14	13	15	14	11	12	13	13	17	15	11	18	13	19	18	15	17	22	20	19	14	18	13	16	17	15	17	19	14
0.527149	-0.799399	11	10	7	9	7	8	6	8	6	8	14	10	10	6	9	9	7	8	5	7	7	9	7	8	6	4	8	9	9	9	6	10	7	8	6	12	6	8	6	8	9	10	9	7	6	8	9	7
0.527149	-0.302434	10	12	10	12	5	9	9	8	9	6	10	8	8	9	7	6	10	7	9	7	8	8	8	7	9	6	7	11	6	7	10	10	6	8	6	7	7	7	6	8	4	9	7	11	9	9	7	9
0.527149	0.194531	9	12	9	7	8	6	7	11	7	11	4	5	7	11	10	11	8	7	7	7	9	10	7	9	7	8	7	10	8	7	6	10	5	6	5	6	7	8	7	4	6	8	8	7	8	5	8	8
0.527149	0.691497	11	9	13	9	10	6	7	8	6	6	8	7	8	11	6	7	8	7	11	5	8	9	7	11	8	10	8	8	5	6	10	4	8	5	7	10	9	7	9	7	6	8	7	9	12	7	11	9
0.527149	1.18846	14	13	12	8	8	7	3	10	10	9	8	6	8	6	7	7	9	5	5	10	6	7	11	6	10	7	8	4	5	9	12	8	11	7	8	6	8	7	4	8	8	7	10	8	8	7	9	7
0.527149	1.68543	10	11	11	7	9	8	6	12	8	6	4	10	5	7	10	12	7	6	7	6	5	10	6	9	7	6	9	11	7	6	8	8	4	9	5	10	8	10	13	7	8	10	7	7	6	6	10	10
0.527149	2.18239	9	11	8	10	7	7	7	4	4	7	6	10	4	3	7	7	7	8	8	5	8	5	8	4	5	7	7	6	6	5	6	8	9	6	8	6	10	4	8	6	4	10	4	10	6	7	4	7
0.527149	2.67936	9	7	7	8	8	3	2	6	8	8	8	6	6	2	5	5	6	6	6	8	5	3	5	3	4	6	7	5	5	4	1	5	4	5	7	4	7	4	3	4	6	6	5	4	6	3	4	5
0.527149	3.17632	12	7	9	8	7	5	7	4	6	3	4	-1	8	5	3	6	5	8	7	4	6	7	6	6	7	7	6	6	5	5	6	3	5	7	6	6	6	5	5	8	7	4	6	5	6	6	6	7
0.527149	3.67329	11	12	6	9	10	8	6	10	6	8	6	5	4	6	7	10	7	10	5	7	4	5	6	4	8	5	8	6	6	7	3	2	5	11	5	5	5	8	6	4	6	5	5	7	7	7	7	9
0.527149	4.17025	8	8	9	5	9	6	5	8	5	6	3	5	5	4	3	4	2	1	5	6	6	4	5	5	3	1	3	5	2	7	3	3	6	2	3	3	3	5	4	5	7	4	6	4	4	6	5	4
0.527149	4.66722	13	8	8	10	8	7	5	4	4	5	7	5	5	7	5	6	5	4	5	4	5	5	5	6	4	5	-2	6	7	6	3	7	4	3	4	3	5	4	5	7	4	2	4	4	8	7	8	4
0.527149	5.16419	8	9	8	7	7	9	8	6	4	7	4	6	6	8	4	7	5	5	3	8	4	6	8	8	6	5	6	6	8	5	6	7	4	6	5	3	7	3	6	4	6	9	2	5	7	7	5	7
0.527149	5.66115	11	8	12	11	7	5	8	7	7	8	3	3	8	6	6	8	2	6	5	8	7	10	3	6	6	5	3	7	5	6	4	7	4	5	9	4	7	6	11	8	9	5	6	5	5	7	8	6
0.527149	6.15812	7	10	9	12	8	9	5	6	9	6	9	10	7	8	10	9	5	10	7	6	4	4	4	10	9	8	9	5	5	8	4	3	10	7	7	9	11	5	5	9	9	11	10	7	9	5	8	5
0.527149	6.65508	18	12	13	11	13	8	10	15	9	9	8	8	12	10	9	10	6	8	9	9	10	9	11	10	9	7	10	13	12	6	7	8	8	10	8	7	6	8	13	10	12	14	9	9	9	11	7	11
0.527149	7.15205	15	15	9	10	13	9	12	15	11	9	8	8	8	8	7	11	5	9	4	11	10	8	6	10	7	10	10	8	11	7	10	12	6	7	7	9	9	7	11	5	10	10	13	10	12	9	10	13
0.527149	7.64901	14	18	15	17	12	14	15	14	12	13	10	13	12	13	19	10	12	7	14	17	15	18	11	12	10	12	12	14	13	16	15	15	14	13	14	13	18	16	12	12	15	17	15	16	9	11	14	21
0.527149	8.14598	24	22	27	24	25	26	28	18	23	24	31	24	32	25	23	27	24	25	29	32	29	22	33	32	28	33	32	30	32	32	26	29	34	35	37	40	39	35	31	42	37	32	41	35	39	38	37	36
0.527149	8.64294	50	48	39	39	41	39	45	37	41	41	41	45	44	43	52	47	55	45	55	48	56	50	57	52	52	62	54	64	58	65	68	65	62	74	70	66	78	71	71	69	78	82	77	72	74	81	86	82
0.527149	9.13991	39	48	40	48	33	46	41	45	39	38	42	37	43	44	34	44	52	30	46	42	43	44	55	39	50	48	45	51	57	54	54	48	43	63	52	60	63	64	61	57	65	68	52	67	66	69	67	64
0.527149	9.63687	20	24	17	17	18	19	18	15	23	16	21	12	20	20	17	24	16	23	17	22	16	19	24	27	17	23	20	22	19	20	25	26	22	29	19	21	24	23	27	24	28	28	30	29	25	26	26	28
0.527149	10.1338	16	10	13	12	10	11	12	11	7	14	10	5	9	11	12	10	8	11	12	8	10	6	10	13	13	12	10	14	16	15	13	13	11	9	7	10	12	11	14	12	14	13	18	10	10	13	14	12
0.527149	10.6308	17	18	15	11	12	12	8	9	13	11	10	9	14	12	8	7	11	10	15	12	9	15	8	11	7	9	8	11	6	8	12	7	15	9	14	12	12	12	14	10	11	10	9	8	8	9	11	10
0.527149	11.1278	12	11	10	5	6	10	11	12	10	11	12	10	11	11	5	6	8	6	8	2	14	11	10	11	8	8	9	11	8	10	7	12	9	8	7	8	12	10	12	11	9	11	8	12	10	10	8	11
0.527149	11.6247	18	18	13	13	12	12	11	8	11	14	12	11	11	11	11	12	12	14	14	15	8	11	9	15	17	11	13	14	15	14	16	13	9	19	17	14	11	16	12	16	15	15	14	18	26	15	15	24
0.527149	12.1217	36	36	34	36	37	35	28	38	39	39	43	38	41	42	36	43	43	38	42	47	48	44	46	43	49	51	40	44	52	48	53	52	46	50	57	57	55	55	59	63	67	62	54	66	66	64	67	59
0.527149	12.6187	55	58	47	53	54	48	53	48	57	62	65	61	55	61	72	58	63	72	66	66	59	73	76	65	71	64	70	65	66	74	87	79	80	86	79	91	91	78	90	82	97	96	95	90	92	104	94	99
0.527149	13.1156	48	43	44	46	55	47	51	50	42	47	44	51	47	56	54	52	56	54	64	54	57	60	50	59	65	51	61	53	63	70	68	65	68	71	72	71	77	73	81	75	79	74	71	78	77	88	91	83
0.527149	13.6126	42	34	39	38	29	37	33	31	38	44	45	43	34	31	46	42	43	45	45	43	41	42	45	39	48	47	45	34	41	52	43	49	51	53	44	46	48	50	51	53	56	52	58	68	61	52	57	64
0.527149	14.1096	31	27	33	29	35	33	26	34	31	33	22	29	33	33	33	28	40	37	40	38	35	32	36	36	33	38	32	40	41	37	42	45	40	37	37	43	40	42	40	44	46	43	52	45	44	50	51	46
0.527149	14.6065	53	50	59	55	46	54	50	57	52	56	59	59	58	62	63	63	56	59	56	61	58	55	61	62	81	69	64	68	71	67	79	72	69	78	71	75	81	85	86	88	92	77	88	96	89	95	91	99
1.02412	-11.7326	12	10	4	7	4	4	5	4	3	6	3	6	5	5	2	5	2	8	5	6	4	5	3	3	4	3	3	2	4	4	9	2	5	4	4	4	2	7	2	4	4	3	1	6	7	6	6	5
1.02412	-11.2357	7	9	8	7	5	5	8	7	4	3	6	3	3	3	4	4	5	4	6	5	7	5	2	4	4	6	4	4	5	2	2	6	1	4	6	6	5	3	5	4	5	6	4	6	6	3	5	2
1.02412	-10.7387	7	6	6	5	4	4	1	7	3	5	5	5	4	2	7	5	4	5	5	6	4	3	1	6	2	5	4	3	3	4	8	5	3	6	2	5	6	1	4	3	5	3	8	4	4	5	4	4
1.02412	-10.2417	9	12	4	6	8	6	5	6	4	6	6	3	4	2	4	4	6	5	2	3	5	6	5	6	7	3	4	2	3	2	6	3	3	4	3	6	3	2	4	7	4	6	5	8	3	1	4	2
1.02412	-9.74478	7	7	5	8	5	7	1	2	2	6	2	7	1	3	1	5	4	6	1	3	4	5	6	2	3	4	3	4	1	8	4	3	6	6	4	3	5	6	3	5	5	1	5	4	6	2	4	6
1.02412	-9.24781	7	11	3	4	5	2	3	2	3	5	4	5	2	3	5	3	4	6	2	8	3	6	3	4	4	3	3	4	5	3	2	3	5	6	4	5	7	3	2	3	5	5	6	4	2	3	5	0
1.02412	-8.75084	12	9	10	12	4	7	6	6	5	7	7	11	7	6	8	1	6	8	10	4	6	8	6	6	4	10	9	8	8	9	10	6	6	8	9	11	5	10	8	10	9	7	9	10	13	12	7	6
1.02412	-8.25388	23	15	17	15	18	14	17	15	16	17	16	18	17	14	18	18	15	22	16	15	20	17	21	17	22	20	20	19	17	21	22	19	20	23	22	24	27	25	24	23	25	20	28	28	30	28	24	20
1.02412	-7.75691	17	15	17	12	25	16	19	20	18	21	18	15	18	25	23	17	23	21	20	18	18	18	17	26	22	21	22	19	20	25	25	17	26	20	20	24	24	33	28	23	25	26	20	30	30	37	21	33
1.02412	-7.25995	15	11	17	14	15	14	14	16	17	13	17	14	12	13	13	14	16	11	14	17	15	16	20	16	16	15	16	20	14	18	16	20	18	15	21	22	22	15	19	21	18	19	21	20	15	27	22	23
1.02412	-6.76298	17	22	22	22	24	18	23	22	17	21	21	20	21	23	21	23	30	19	25	24	26	27	26	29	21	24	25	21	27	26	33	34	28	23	31	33	29	27	31	34	30	27	33	33	29	34	31	29
1.02412	-6.26602	39	30	28	27	30	41	33	27	39	32	36	35	39	36	42	38	41	43	33	39	46	36	34	35	42	38	46	44	40	35	47	49	46	46	46	51	49	43	50	58	52	52	46	46	49	52	60	54
1.02412	-5.76905	23	32	26	28	27	30	26	26	28	28	33	33	32	37	27	29	27	37	32	30	37	31	36	33	31	33	34	38	39	34	41	40	42	41	40	34	40	46	47	49	47	49	52	50	44	45	52	56
1.02412	-5.27209	44	44	39	42	38	34	48	39	36	42	40	48	42	37	44	38	43	45	37	50	42	45	50	52	47	50	48	47	64	55	59	55	53	66	52	60	66	63	64	65	58	71	76	65	66	77	77	70
1.02412	-4.77512	66	65	59	61	68	76	66	75	69	69	74	71	82	74	71	86	72	70	77	75	87	80	85	84	93	91	99	94	95	88	103	102	111	100	107	108	108	105	111	127	116	122	135	123	138	127	128	131
1.02412	-4.27816	75	77	81	74	79	84	75	85	89	89	94	94	86	87	91	97	103	100	89	98	93	97	107	114	115	106	116	124	121	119	120	114	118	121	124	122	133	133	135	142	146	153	153	151	164	150	150	163
1.02412	-3.78119	79	85	82	94	97	86	88	89	93	111	99	105	115	111	103	111	101	100	112	124	107	119	112	120	117	120	117	128	138	131	141	133	143	138	151	145	139	153	144	172	158	164	154	176	161	168	166	187
1.02412	-3.28423	31	32	29	28	31	32	28	29	32	29	35	33	34	31	28	36	39	34	36	41	45	31	42	46	45	49	37	43	44	47	47	43	42	45	42	50	59	49	48	51	52	50	55	52	55	56	55	57
1.02412	-2.78726	42	40	47	45	50	45	47	50	46	53	54	48	40	45	49	54	55	61	54	51	58	53	52	61	68	64	67	65	60	67	69	68	60	63	73	66	86	68	77	82	77	89	77	67	85	88	86	93
1.02412	-2.2903	61	64	74	69	74	86	74	74	74	79	83	77	81	84	81	82	82	98	83	76	94	88	92	95	100	95	99	99	120	98	102	112	114	116	118	111	120	126	126	121	123	132	128	132	149	139	152	156
1.02412	-1.79333	55	53	56	62	51	54	61	55	70	60	66	66	67	61	74	70	73	72	77	83	75	85	71	94	81	81	78	91	89	76	98	91	93	96	90	109	103	101	108	98	113	123	107	116	117	117	111	117
1.02412	-1.29636	19	19	18	18	18	20	19	24	17	13	20	15	16	20	22	16	19	22	21	28	23	16	20	19	18	24	17	31	28	25	19	27	24	18	28	28	25	29	26	21	35	33	29	26	26	25	31	29
1.02412	-0.799399	11	11	12	11	6	7	8	7	3	7	8	9	11	7	7	10	7	6	9	8	10	6	6	4	4	6	6	8	10	7	9	7	4	5	9	6	10	5	6	7	5	10	6	5	9	7	8	7
1.02412	-0.302434	11	11	7	8	8	9	10	8	8	7	5	10	6	6	7	7	9	5	7	9	8	6	5	7	7	8	6	2	3	7	4	7	4	9	7	6	9	9	6	8	2	5	6	7	9	6	5	9
1.02412	0.194531	12	11	10	9	9	10	8	3	8	9	9	8	8	7	10	8	5	9	10	9	8	7	11	12	4	10	8	4	5	6	9	9	7	7	8	10	7	5	8	9	10	6	8	9	3	10	9	9
1.02412	0.691497	14	12	10	9	7	7	11	5	12	7	9	10	8	5	6	7	7	8	10	10	11	11	9	5	8	7	8	6	9	8	6	11	4	9	9	5	5	6	10	7	12	9	9	6	5	10	8	7
1.02412	1.18846	10	11	10	10	10	8	12	11	7	12	7	6	7	8	5	6	6	4	9	10	6	9	10	8	7	9	9	8	6	3	11	10	6	8	10	6	8	7	10	8	6	12	8	11	11	7	9	7
1.02412	1.68543	15	12	10	10	10	7	9	10	6	3	8	5	6	7	5	5	6	10	9	9	7	5	8	8	6	8	4	9	5	7	8	10	10	5	9	7	7	7	7	9	6	8	7	8	7	8	5	6
1.02412	2.18239	13	7	6	7	10	7	6	5	3	7	5	4	7	4	8	6	4	6	7	4	4	8	2	5	4	9	3	7	8	10	8	4	7	10	6	7	6	6	4	8	5	7	7	7	6	5	11	5
1.02412	2.67936	9	9	7	5	8	9	6	4	6	8	4	6	7	5	7	4	3	4	3	1	3	5	6	4	7	9	5	6	2	5	5	5	2	3	6	7	3	7	5	5	2	1	8	2	3	7	5	7
1.02412	3.17632	10	9	5	6	6	4	5	5	7	5	4	7	6	4	4	3	4	5	7	5	4	5	5	4	6	4	9	2	6	7	6	6	6	5	5	3	7	3	4	3	4	5	6	4	5	5	8	3
1.02412	3.67329	10	9	8	3	6	1	8	6	8	5	5	6	7	8	6	5	4	6	5	8	7	5	6	6	6	7	5	4	5	6	6	4	9	3	6	7	2	6	3	6	3	7	2	5	4	4	4	2
1.02412	4.17025	11	10	8	6	5	7	7	7	3	4	7	5	6	6	6	7	9	6	7	8	4	5	5	6	7	8	3	4	3	6	4	4	5	7	7	3	5	5	2	3	1	4	3	2	3	3	3	4
1.02412	4.66722	11	10	10	4	4	4	3	6	7	5	4	6	8	6	1	2	9	5	4	10	5	7	6	6	5	6	9	8	8	6	2	10	4	4	7	5	4	4	6	8	7	5	3	3	5	6	6	7
1.02412	5.16419	10	11	8	11	8	9	7	7	6	8	6	8	8	4	8	7	7	7	8	6	8	6	7	7	6	7	4	7	8	8	5	6	10	5	6	5	10	3	5	7	5	9	7	7	8	10	9	8
1.02412	5.66115	13	13	11	10	6	11	10	8	8	3	7	6	6	10	6	8	7	9	7	9	10	6	10	8	13	9	7	8	9	7	8	8	8	10	3	11	8	10	10	8	12	7	5	9	8	9	7	6
1.02412	6.15812	13	10	10	12	6	9	7	5	4	9	16	4	9	6	10	11	8	5	8	11	6	8	7	7	9	8	9	10	11	8	9	10	8	8	8	10	9	12	9	11	10	11	13	9	9	10	6	6
1.02412	6.65508	15	14	10	8	12	11	9	10	11	7	6	11	8	8	10	6	8	10	11	6	15	10	9	10	8	9	10	10	10	8	10	11	16	4	13	12	9	14	11	10	13	8	11	10	4	10	8	13
1.02412	7.15205	12	14	7	13	15	11	14	9	13	12	7	10	5	8	10	12	10	10	9	10	8	12	12	12	8	10	14	12	8	9	10	10	10	14	10	10	10	9	14	12	11	14	9	6	12	12	14	9
1.02412	7.64901	23	26	25	18	15	20	20	17	19	21	11	18	27	21	28	22	24	20	20	24	29	11	24	27	26	25	21	28	33	32	28	25	32	33	34	26	31	36	28	30	31	39	28	36	33	40	40	31
1.02412	8.14598	51	47	43	47	53	55	54	44	48	54	44	50	51	57	62	48	57	52	58	66	60	68	64	76	66	68	62	64	64	72	69	75	72	86	70	80	73	82	79	84	89	85	90	91	91	88	96	100
1.02412	8.64294	69	73	67	52	57	59	64	62	69	79	69	64	73	73	81	77	69	75	74	81	77	78	78	82	84	92	83	87	93	85	88	95	97	96	102	108	118	112	103	113	99	106	116	123	118	129	118	112
1.02412	9.13991	79	84	79	84	81	92	95	85	83	98	97	96	88	101	95	107	101	102	99	101	118	119	114	118	109	125	121	118	132	125	130	129	128	128	142	151	150	147	146	140	154	157	152	179	162	173	177	171
1.02412	9.63687	60	59	58	58	55	53	55	66	61	58	61	61	63	66	62	67	69	72	68	67	75	75	82	85	72	77	78	78	84	76	79	87	83	74	87	101	86	87	94	99	95	94	95	111	100	97	110	117
1.02412	10.1338	30	31	25	21	26	26	26	28	27	31	30	33	29	32	29	27	26	33	25	30	28	33	33	26	37	36	35	31	39	39	36	43	30	36	38	30	47	39	39	37	49	37	39	40	46	33	46	42
1.02412	10.6308	20	20	17	18	14	22	14	17	17	16	18	21	17	16	13	15	21	22	16	19	18	16	9	20	14	14	18	23	15	19	18	17	15	19	19	22	22	19	22	22	20	24	20	21	22	23	22	19
1.02412	11.1278	13	12	14	12	12	8	9	8	9	8	9	7	12	10	9	10	11	7	10	14	6	9	10	8	12	10	11	8	10	12	10	10	10	13	10	10	12	10	8	13	14	11	10	11	8	15	11	10
1.02412	11.6247	18	11	10	13	8	11	9	10	10	13	12	9	14	14	15	13	13	12	7	15	11	7	12	13	15	13	14	16	15	15	9	13	14	17	14	14	10	12	18	16	8	16	15	12	10	15	19	14
1.02412	12.1217	34	38	33	42	32	41	38	38	35	38	33	38	38	46	40	40	46	40	50	42	46	39	39	45	53	51	49	51	52	51	49	49	48	58	51	46	56	66	47	54	62	57	61	63	62	60	66	62
1.02412	12.6187	55	56	53	41	55	52	61	48	58	50	55	52	58	46	63	56	58	63	53	56	64	63	59	64	64	68	74	68	74	70	75	74	81	70	75	79	78	84	82	93	90	91	82	98	92	104	90	98
1.02412	13.1156	40	38	37	40	35	44	41	43	37	43	39	40	44	39	45	49	43	49	42	43	50	46	51	43	54	52	45	61	45	53	52	56	56	60	52	57	64	56	62	60	54	67	67	75	69	71	68	79
1.02412	13.6126	39	34	32	35	31	37	32	44	35	32	40	31	40	42	37	31	37	32	41	32	42	40	40	34	38	40	46	40	51	42	51	51	50	44	47	46	49	51	51	52	55	55	55	60	45	56	44	58
1.02412	14.1096	30	34	32	34	38	23	35	29	33	34	32	30	32	36	34	30	31	33	35	40	34	38	44	32	41	41	34	41	42	40	42	43	44	38	43	43	47	48	46	51	48	51	54	56	49	49	51	53
1.02412	14.6065	43	40	40	39	42	41	34	36	49	34	45	50	43	42	54	42	48	54	50	49	45	45	57	58	50	56	61	59	58	57	60	63	63	53	67	69	61	64	59	59	64	63	66	74	80	76	75	87
1.52109	-11.7326	14	8	7	3	7	9	8	4	6	4	8	5	4	4	4	4	6	8	5	3	6	5	5	5	4	5	4	5	0	5	4	5	2	6	8	6	2	6	4	3	7	5	5	4	6	5	2	6
1.52109	-11.2357	6	8	5	7	6	6	3	3	1	6	5	5	5	4	5	3	6	3	8	4	8	6	5	6	3	5	6	3	6	5	4	5	7	2	1	4	3	2	9	6	8	4	3	5	6	1	4	3
1.52109	-10.7387	6	9	4	5	7	8	5	6	6	4	0	7	7	7	4	3	5	4	6	9	2	3	6	5	6	1	4	4	5	6	5	6	4	5	6	6	6	5	4	4	6	7	5	6	3	6	4	3
1.52109	-10.2417	9	6	4	7	7	2	4	3	3	4	5	4	6	2	4	4	5	4	5	4	6	2	5	3	5	3	6	4	7	4	6	3	5	4	4	4	5	3	4	5	4	3	4	5	6	6	4	2
1.52109	-9.74478	9	9	6	5	6	9	5	6	3	6	4	4	-1	8	2	9	7	6	5	3	2	5	4	6	5	4	6	6	3	7	6	5	0	6	0	7	6	7	5	5	3	6	1	6	6	6	5	5
1.52109	-9.24781	9	9	5	8	6	6	5	6	5	3	4	3	4	6	4	6	6	7	6	3	1	5	3	6	1	6	8	3	6	4	2	7	3	5	4	5	4	4	9	4	4	5	4	4	6	5	2	6
1.52109	-8.75084	11	5	7	5	4	8	8	3	4	4	5	2	9	4	3	4	1	4	1	5	4	5	3	4	4	5	5	4	4	6	5	1	3	6	8	2	3	5	3	2	6	6	4	4	2	3	3	2
1.52109	-8.25388	9	9	5	5	4	5	4	7	2	4	3	4	3	6	6	6	3	4	4	7	8	1	6	5	4	3	7	5	3	2	3	5	4	7	4	4	7	6	5	8	6	6	8	6	6	6	7	5
1.52109	-7.75691	11	5	7	6	5	9	7	6	5	3	6	5	7	2	3	4	7	7	4	3	7	6	7	4	7	3	8	5	6	7	7	6	4	3	6	5	6	3	3	8	3	6	5	6	4	7	8	3
1.52109	-7.25995	10	8	7	8	5	6	4	7	3	6	4	2	4	6	3	4	6	6	2	5	4	4	4	7	4	6	5	5	4	6	7	6	8	3	6	6	6	4	5	3	5	6	6	4	3	4	10	8
1.52109	-6.76298	11	9	7	8	4	7	9	6	4	3	8	8	9	8	6	6	6	5	3	6	4	5	10	6	5	9	3	9	7	8	7	7	8	8	2	6	8	5	8	3	7	8	4	4	8	11	6	6
1.52109	-6.26602	10	11	9	5	6	7	4	9	4	5	5	4	6	4	3	7	8	3	6	7	8	7	6	7	5	7	5	6	6	7	10	8	8	5	7	8	4	11	7	5	4	7	8	9	4	7	9	4
1.52109	-5.76905	11	8	12	9	7	8	11	12	8	10	9	13	8	8	5	7	8	8	7	14	12	10	10	7	12	11	8	10	9	13	14	10	12	13	11	13	9	13	11	8	16	10	20	15	13	16	17	19
1.52109	-5.27209	28	27	37	25	30	28	32	31	32	21	32	29	29	35	23	30	26	31	33	25	31	30	34	40	37	36	34	40	35	37	39	42	37	40	30	41	37	38	40	40	39	44	50	57	48	47	46	45
1.52109	-4.77512	41	39	41	31	39	39	41	42	40	40	37	48	41	44	39	49	42	48	44	36	55	37	47	43	45	40	53	54	62	58	59	58	52	55	49	64	60	66	58	71	68	71	68	71	65	79	69	72
1.52109	-4.27816	37	43	41	41	38	33	46	43	45	42	44	41	44	41	51	45	55	54	52	57	56	51	58	61	53	50	53	56	51	67	63	54	68	67	66	74	66	55	71	66	71	71	71	77	71	81	80	78
1.52109	-3.78119	37	48	43	43	35	45	49	44	42	45	38	49	40	51	50	45	46	48	44	43	54	54	56	53	58	50	54	59	53	54	64	54	60	56	63	60	62	65	57	70	66	72	67	80	75	73	71	76
1.52109	-3.28423	29	28	25	30	25	32	32	27	26	31	33	29	34	30	30	29	22	32	35	31	34	30	35	37	33	35	36	30	37	38	34	44	42	37	39	42	36	39	50	41	43	47	50	45	45	43	50	45
1.52109	-2.78726	69	59	53	68	62	71	62	70	72	59	62	69	67	85	74	71	89	85	99	79	85	76	79	96	79	92	85	94	89	93	107	84	107	105	105	107	102	113	106	115	113	111	115	131	130	133	117	127
1.52109	-2.2903	88	78	75	82	90	87	92	93	95	91	100	95	89	92	106	112	108	109	101	102	112	104	119	119	110	121	126	114	128	134	125	129	140	146	131	140	139	149	146	148	155	155	159	162	166	165	158	165
1.52109	-1.79333	54	60	61	59	56	57	57	69	66	61	65	68	63	71	70	60	66	81	78	67	72	89	73	84	85	79	74	95	80	89	83	97	89	83	86	97	94	108	101	98	108	97	100	97	110	116	118	122
1.52109	-1.29636	18	18	20	14	17	18	16	18	18	16	16	16	14	19	16	18	16	16	16	17	16	15	12	20	14	17	17	18	14	14	20	16	18	18	24	18	22	19	18	21	16	21	25	20	27	22	16	20
1.52109	-0.799399	11	11	12	9	9	9	7	8	11	8	8	8	10	9	9	9	10	9	12	8	11	9	5	7	7	7	4	9	5	8	5	12	8	5	7	7	10	6	12	4	6	5	10	4	8	12	15	6
1.52109	-0.302434	13	11	9	10	9	8	9	6	6	10	8	6	9	9	5	6	7	8	12	3	4	5	10	6	9	4	6	11	8	5	10	6	11	7	10	6	3	12	6	9	5	6	9	8	9	8	5	7
1.52109	0.194531	12	10	11	11	11	10	13	9	8	7	6	7	8	8	7	5	11	11	10	10	9	11	6	8	9	7	10	8	8	6	8	5	7	5	9	7	9	7	10	4	7	10	8	7	6	13	7	4
1.52109	0.691497	13	12	10	10	9	12	12	9	5	6	6	9	6	8	6	6	8	4	6	8	6	6	6	8	3	7	8	10	3	4	10	4	6	9	8	4	8	7	7	5	2	7	5	5	5	5	6	5
1.52109	1.18846	7	8	8	6	8	9	6	8	7	5	7	3	6	5	3	6	2	8	5	5	4	6	-1	4	6	6	7	6	3	5	5	6	5	4	4	5	4	9	5	5	5	4	4	6	5	5	5	5
1.52109	1.68543	8	8	7	8	6	5	6	7	6	5	3	5	4	5	4	5	5	5	2	6	9	4	5	3	3	6	3	6	4	3	7	2	5	2	7	3	4	3	7	2	2	4	7	5	8	6	6	3
1.52109	2.18239	11	6	6	9	9	6	5	5	6	5	4	1	6	4	0	5	2	5	3	4	6	5	4	5	2	5	4	5	2	5	4	6	2	4	4	7	1	4	3	4	6	1	2	4	4	5	6	6
1.52109	2.67936	9	11	5	5	2	8	8	2	5	7	8	7	4	3	5	3	5	6	5	4	6	5	6	10	5	5	5	5	7	7	4	8	3	2	5	6	8	1	5	4	6	4	1	3	4	5	6	6
1.52109	3.17632	8	9	8	6	5	5	7	7	7	6	7	5	6	4	6	3	6	5	6	3	4	6	5	0	6	4	5	6	2	7	5	4	4	4	5	4	4	5	6	5	6	1	7	4	5	6	3	4
1.52109	3.67329	7	9	6	7	7	4	5	4	1	4	5	4	2	4	7	3	4	3	1	4	2	6	2	3	4	5	5	4	0	4	5	6	4	3	3	2	4	13	2	5	0	3	6	4	5	3	4	3
1.52109	4.17025	10	10	5	7	6	7	5	4	4	6	5	7	4	6	1	6	4	6	3	8	8	3	5	5	4	8	6	5	2	3	5	4	4	4	4	7	6	3	3	4	5	3	6	2	7	5	5	2
1.52109	4.66722	10	9	8	10	8	5	7	8	6	11	5	8	5	11	4	8	7	8	6	6	8	5	9	6	4	8	7	7	7	7	8	9	6	8	6	6	10	6	4	9	6	8	6	6	5	9	10	6
1.52109	5.16419	10	6	6	8	9	11	7	8	8	8	6	8	8	5	6	9	4	7	2	7	8	7	8	5	6	6	8	9	7	10	5	5	1	6	6	5	8	8	6	6	4	6	7	7	5	5	8	8
1.52109	5.66115	10	14	10	12	12	10	8	7	10	5	5	9	8	5	9	6	9	7	8	8	8	3	7	5	10	9	9	8	5	9	12	5	8	7	7	8	5	8	9	5	9	8	9	7	6	9	10	7
1.52109	6.15812	15	17	14	12	15	10	11	8	11	12	10	6	13	11	12	14	10	9	9	13	12	8	10	8	8	9	6	5	10	10	9	12	9	6	8	7	13	13	7	6	8	14	17	12	8	7	12	12
1.52109	6.65508	12	13	13	12	11	15	7	11	12	10	8	12	14	10	9	11	11	11	10	6	11	10	9	14	10	8	9	15	9	8	12	6	11	10	8	10	12	10	12	11	8	12	9	9	11	8	12	10
1.52109	7.15205	17	8	14	11	13	16	8	11	10	15	13	7	10	16	17	8	10	6	11	12	11	8	9	13	14	13	12	12	14	14	11	15	14	9	13	14	12	14	11	13	16	13	12	15	11	11	7	10
1.52109	7.64901	25	29	29	25	24	21	32	22	26	28	32	28	39	23	27	26	27	32	29	32	23	25	24	26	33	34	33	29	37	36	31	29	32	36	33	38	34	35	33	36	43	36	40	34	40	40	38	51
1.52109	8.14598	63	83	68	63	70	84	68	73	78	72	82	78	81	79	88	80	87	81	74	99	80	91	86	94	96	98	104	97	100	109	109	112	102	127	108	118	118	117	132	121	117	126	152	135	128	142	135	145
1.52109	8.64294	69	67	76	63	73	78	65	68	73	83	72	75	73	79	81	76	77	78	80	82	87	111	88	100	94	96	102	91	100	104	100	99	103	109	109	118	122	113	119	119	127	132	132	117	123	153	153	137
1.52109	9.13991	82	81	83	72	93	93	87	87	82	83	96	98	94	92	104	87	106	92	97	99	107	112	108	105	109	119	122	131	119	120	126	127	128	125	130	140	130	134	152	143	145	157	150	156	154	176	174	166
1.52109	9.63687	79	84	80	82	84	86	86	99	95	90	83	91	89	95	92	91	100	94	90	98	103	105	103	108	117	120	112	114	119	115	118	126	129	132	142	153	140	154	151	145	144	157	147	155	168	172	177	176
1.52109	10.1338	72	75	70	58	71	59	72	63	73	76	66	70	69	77	73	70	82	84	87	74	83	95	90	91	91	85	104	104	99	106	108	92	109	97	101	113	125	109	121	107	116	119	123	124	122	128	142	137
1.52109	10.6308	53	60	64	54	55	58	56	56	59	65	58	58	66	61	64	70	68	66	73	66	73	72	72	70	79	78	80	85	82	87	81	78	87	79	79	93	97	98	95	102	104	100	105	103	97	98	106	117
1.52109	11.1278	25	24	25	24	26	25	21	28	21	26	22	28	26	23	21	21	27	26	31	30	24	22	34	28	35	29	27	31	42	36	35	35	30	35	34	35	39	44	37	34	31	46	42	37	34	40	42	37
1.52109	11.6247	17	11	14	12	12	10	15	14	10	16	15	9	12	10	13	19	9	13	13	16	14	12	10	13	11	14	14	13	14	13	14	13	12	12	11	17	10	18	13	16	11	15	14	16	14	14	16	18
1.52109	12.1217	29	22	21	21	17	26	22	22	26	20	23	21	24	21	25	21	25	20	27	23	20	25	22	23	26	25	27	22	23	34	30	31	24	29	28	35	31	27	30	33	33	30	33	35	36	36	37	34
1.52109	12.6187	52	42	44	44	45	47	41	46	46	43	43	49	49	45	47	48	45	47	44	50	65	45	47	59	56	63	59	69	65	66	59	55	74	69	74	61	69	72	66	80	69	84	75	77	81	82	77	90
1.52109	13.1156	51	49	53	44	43	44	52	55	42	49	50	50	52	54	48	61	59	54	60	61	61	58	57	64	60	62	66	64	67	68	75	70	74	70	75	63	69	84	77	80	82	87	84	89	89	80	82	95
1.52109	13.6126	34	40	49	45	45	43	44	43	38	42	48	47	47	51	45	54	51	60	44	53	44	53	57	46	62	48	53	56	56	63	64	60	57	56	54	68	72	66	70	61	64	61	72	68	65	82	82	72
1.52109	14.1096	40	42	46	41	39	41	40	34	36	37	45	41	45	36	38	47	43	44	39	40	47	46	45	46	49	48	48	41	55	44	56	54	52	60	60	56	60	60	58	63	63	51	66	64	66	67	66	66
1.52109	14.6065	45	49	60	52	45	53	45	49	47	54	55	62	63	51	60	52	57	59	52	58	65	64	61	69	65	72	65	60	78	70	66	67	75	73	70	76	92	78	79	81	89	76	96	90	95	92	98	103
2.01805	-11.7326	7	7	6	7	5	6	4	6	5	3	5	7	3	5	2	5	4	7	3	7	3	3	4	2	2	4	6	3	3	5	9	3	4	5	4	3	4	3	5	4	6	3	2	6	6	6	5	6
2.01805	-11.2357	8	9	6	6	9	6	6	4	2	3	5	5	6	4	5	3	4	6	2	7	3	6	3	2	5	4	5	3	4	0	2	4	5	4	3	2	1	6	3	4	5	4	5	2	2	5	7	6
2.01805	-10.7387	10	6	4	3	9	5	6	6	3	6	6	6	3	4	6	5	5	6	5	6	4	4	4	5	4	3	5	4	3	6	5	5	5	5	6	3	5	3	4	4	4	1	4	6	6	4	6	1
2.01805	-10.2417	8	8	6	8	5	6	4	6	3	6	5	6	2	5	5	3	6	6	4	3	7	2	4	5	3	4	5	1	5	5	8	5	6	6	2	3	4	2	2	5	-1	6	4	6	4	4	3	6
2.01805	-9.74478	11	8	5	7	4	7	5	7	5	6	4	5	3	3	7	6	6	6	4	1	4	4	3	4	6	4	4	6	8	4	11	4	5	6	4	8	4	5	3	6	2	5	2	3	4	1	5	6
2.01805	-9.24781	10	9	5	7	5	6	5	9	6	4	6	3	6	7	6	3	7	4	4	5	6	8	7	8	6	4	3	8	5	7	3	5	6	3	7	5	6	5	5	6	4	2	5	6	5	6	5	6
2.01805	-8.75084	9	9	8	8	6	7	3	6	8	4	5	8	8	7	5	2	1	2	6	4	5	5	4	4	6	4	5	3	4	2	6	11	-1	3	1	5	2	4	3	5	5	4	4	2	3	3	5	6
2.01805	-8.25388	14	9	10	7	9	8	10	6	11	6	8	6	5	6	9	12	8	8	6	6	5	9	9	7	7	10	6	10	9	11	14	8	8	13	10	6	4	12	7	13	7	14	8	12	10	9	10	9
2.01805	-7.75691	23	24	26	28	19	18	23	23	21	22	24	21	26	18	24	20	17	22	29	23	26	18	22	22	32	26	22	27	26	28	28	28	24	26	33	28	32	30	30	35	27	35	26	27	36	31	37	35
2.01805	-7.25995	19	16	23	16	17	23	23	15	17	19	25	21	20	15	19	22	19	25	17	22	24	17	19	20	25	29	23	29	21	24	32	27	25	19	30	29	35	23	30	27	23	31	29	32	29	33	30	33
2.01805	-6.76298	18	17	15	14	15	22	22	18	15	19	15	17	14	14	16	15	16	11	23	21	22	16	16	22	16	21	23	21	18	18	25	18	20	26	17	20	24	26	23	26	27	31	17	34	33	27	23	36
2.01805	-6.26602	13	25	19	17	20	23	22	18	17	20	18	21	17	20	23	21	24	22	17	17	20	16	23	20	19	22	21	21	25	26	27	25	29	24	22	23	24	22	28	28	27	27	29	25	33	31	35	33
2.01805	-5.76905	22	23	22	20	19	23	18	22	18	21	24	20	22	15	22	19	24	20	22	30	26	20	19	32	23	20	31	25	31	23	25	20	24	24	28	29	34	27	30	33	35	30	37	29	37	37	34	32
2.01805	-5.27209	23	20	19	25	15	21	18	23	20	13	15	19	30	18	19	17	28	22	22	26	21	27	23	24	20	17	23	25	30	29	30	27	29	30	31	35	26	29	27	37	29	34	32	36	37	37	26	39
2.01805	-4.77512	19	16	15	15	19	15	17	20	17	14	14	18	17	16	12	21	21	20	13	22	22	20	25	22	19	21	17	21	21	24	22	21	25	26	26	24	27	32	30	24	25	28	32	29	27	31	31	26
2.01805	-4.27816	17	25	20	15	25	21	16	22	21	21	20	23	23	23	27	24	25	24	24	25	26	25	31	28	25	28	17	27	30	27	32	24	34	28	33	35	32	35	33	38	37	32	34	39	39	39	37	36
2.01805	-3.78119	36	30	41	34	35	37	36	32	39	35	37	44	38	35	46	41	45	41	45	39	48	56	51	38	51	54	52	56	61	47	49	55	58	51	62	56	57	67	51	57	63	68	67	73	68	78	67	62
2.01805	-3.28423	57	55	54	47	58	51	57	51	48	52	58	52	49	60	54	58	57	56	61	54	59	68	60	71	64	73	68	75	65	70	70	71	85	81	81	86	90	78	81	87	81	94	79	87	96	94	90	95
2.01805	-2.78726	61	54	65	62	60	56	55	57	66	56	59	66	59	70	51	66	65	73	61	60	64	74	60	71	75	86	76	83	88	86	87	88	81	87	93	78	90	82	96	96	97	110	98	108	99	107	115	102
2.01805	-2.2903	52	42	47	42	46	52	36	41	43	42	46	55	52	50	54	55	45	51	61	56	59	55	52	56	58	58	68	64	67	62	69	70	64	68	68	74	71	75	60	66	79	82	79	83	78	85	79	98
2.01805	-1.79333	23	24	27	19	17	25	20	19	27	24	21	23	22	19	25	22	25	26	18	28	23	23	26	25	27	31	26	25	28	27	27	26	25	27	34	26	36	30	31	29	29	25	38	34	34	29	37	34
2.01805	-1.29636	11	11	12	9	10	11	7	7	6	15	11	6	13	6	8	8	7	10	9	8	11	9	7	9	8	12	10	12	8	13	5	11	9	9	12	12	7	11	9	11	9	14	10	11	7	10	7	11
2.01805	-0.799399	14	10	13	11	8	10	6	12	12	6	7	8	8	11	6	11	7	13	7	13	5	9	9	11	7	6	10	7	7	9	7	11	9	10	16	9	7	9	9	8	9	10	12	8	11	8	9	7
2.01805	-0.302434	13	15	12	9	14	9	9	12	10	8	9	9	9	9	8	6	9	7	8	5	13	6	7	10	11	10	2	6	7	11	10	8	8	8	10	12	8	12	7	8	10	9	10	11	8	11	6	8
2.01805	0.194531	12	10	11	11	10	7	8	8	8	10	10	9	6	10	10	8	1	6	8	7	9	6	7	10	7	8	10	7	9	5	7	5	7	10	7	9	7	9	10	6	8	6	4	10	9	7	7	5
2.01805	0.691497	11	12	8	9	8	9	3	7	3	7	4	9	4	7	7	7	8	6	7	6	4	5	2	9	8	7	8	5	9	7	5	8	5	5	9	5	3	7	8	8	7	4	9	8	6	7	7	6
2.01805	1.18846	11	6	10	8	8	12	9	8	5	4	8	5	4	4	5	9	9	7	7	7	5	3	4	4	6	6	10	5	7	7	10	4	7	6	8	9	7	7	6	5	5	7	6	6	9	6	10	6
2.01805	1.68543	11	11	7	9	7	7	6	8	9	12	6	8	7	4	5	6	4	6	6	5	6	6	7	5	2	9	7	5	7	4	3	8	8	6	7	4	4	5	6	7	4	7	10	10	6	6	9	8
2.01805	2.18239	13	12	7	8	3	6	7	7	10	4	7	4	6	6	5	8	8	3	8	8	7	7	7	1	7	8	7	9	6	6	5	6	2	4	7	8	8	5	8	7	6	6	3	4	7	6	1	4
2.01805	2.67936	10	7	8	5	12	5	5	10	6	5	7	5	9	7	6	7	7	10	5	2	5	6	5	8	5	10	4	10	5	3	9	4	3	6	4	9	6	5	6	7	7	6	5	7	5	7	10	6
2.01805	3.17632	7	6	10	9	5	8	5	9	6	5	6	8	6	5	5	6	7	8	-1	6	3	8	6	6	7	2	3	3	6	6	8	5	2	3	2	5	4	5	3	8	3	3	4	8	9	5	2	6
2.01805	3.67329	10	5	6	6	4	5	5	0	2	5	7	5	3	4	2	4	3	5	5	4	4	3	4	8	3	2	4	3	3	2	6	8	6	4	5	6	3	3	3	7	0	5	1	7	4	5	3	4
2.01805	4.17025	10	11	4	7	5	8	6	5	7	6	5	4	3	4	5	6	2	5	2	4	2	6	8	9	2	2	5	4	4	6	5	6	3	4	6	3	6	5	5	4	3	2	11	2	5	4	5	4
2.01805	4.66722	14	10	8	7	6	6	6	3	7	5	4	6	9	6	4	7	6	5	2	6	7	4	9	7	3	5	3	4	6	6	5	4	8	3	6	6	3	8	5	4	6	8	-2	9	7	5	6	6
2.01805	5.16419	10	12	10	11	10	7	11	7	9	7	6	7	8	8	8	8	3	6	8	9	4	7	9	7	1	7	6	6	3	5	7	12	5	4	7	6	5	7	5	4	10	8	8	10	8	10	10	8
2.01805	5.66115	10	8	9	11	6	8	8	6	9	11	7	8	9	8	7	6	11	9	6	5	10	6	7	9	5	6	10	4	8	9	7	9	5	8	10	8	10	7	7	3	9	6	8	8	2	8	8	8
2.01805	6.15812	15	6	15	9	8	13	5	6	7	8	10	7	9	7	11	9	9	6	8	10	9	9	12	7	7	9	8	8	6	10	8	14	8	9	9	9	11	10	9	6	9	8	8	7	8	4	10	10
2.01805	6.65508	14	16	14	12	8	10	9	9	10	8	10	10	10	9	11	10	10	10	7	9	12	5	7	9	8	8	10	8	13	8	12	12	13	10	10	8	9	12	11	6	8	10	10	12	9	10	6	10
2.01805	7.15205	17	11	13	14	14	12	14	16	8	11	10	13	9	15	11	9	11	9	10	5	10	10	8	9	10	7	11	13	7	9	11	10	6	17	9	8	12	15	9	11	10	10	9	7	9	10	11	9
2.01805	7.64901	18	19	18	18	12	11	13	17	19	15	19	21	13	23	14	18	17	18	19	19	17	19	14	16	23	15	15	18	15	19	16	21	23	20	21	17	21	26	21	25	25	25	19	22	22	20	26	25
2.01805	8.14598	68	66	66	55	68	66	68	69	66	75	79	67	77	81	73	80	75	77	81	86	82	89	91	83	89	87	102	86	93	104	99	106	113	105	122	112	113	120	139	121	123	129	120	125	126	127	132	140
2.01805	8.64294	86	92	89	92	89	82	89	92	86	92	94	83	100	94	100	98	107	100	113	111	114	102	121	110	117	118	129	131	121	129	132	137	129	139	144	157	145	136	164	155	168	155	153	166	161	182	176	182
2.01805	9.13991	57	58	52	63	58	62	61	56	54	66	53	68	64	67	76	62	66	75	66	67	74	71	75	82	83	81	90	86	80	97	91	86	90	84	95	101	92	109	100	107	111	110	104	106	108	112	115	128
2.01805	9.63687	58	66	64	60	63	57	67	67	72	66	62	78	69	65	59	69	72	69	78	87	75	79	86	92	87	86	82	85	92	81	96	89	105	97	103	104	104	107	119	109	110	112	134	107	120	128	132	137
2.01805	10.1338	87	78	85	82	81	82	79	97	95	91	93	95	92	92	94	94	92	103	107	111	100	100	107	115	102	105	109	111	114	108	121	114	145	129	123	141	140	134	151	132	138	145	144	162	161	172	161	157
2.01805	10.6308	86	98	97	101	99	103	93	99	102	116	115	114	120	109	131	110	116	137	120	122	125	132	128	130	143	142	138	139	134	146	156	157	148	164	167	183	162	161	174	185	186	186	183	190	192	204	203	205
2.01805	11.1278	65	66	79	76	75	76	74	75	78	81	87	87	90	78	77	82	73	91	90	84	86	91	96	98	95	99	102	103	106	111	101	102	107	123	124	134	130	122	126	132	127	132	130	133	139	123	145	130
2.01805	11.6247	38	37	32	38	34	37	41	40	42	37	43	33	39	41	33	38	48	42	38	41	44	39	44	44	45	41	49	52	49	46	45	56	44	48	55	54	54	58	55	48	59	67	67	55	61	57	57	62
2.01805	12.1217	25	20	22	19	17	16	18	18	18	21	25	24	27	18	20	23	18	26	30	20	25	22	27	30	20	25	28	27	29	25	32	34	31	25	36	26	31	34	34	30	27	38	41	38	41	35	37	35
2.01805	12.6187	29	30	31	30	23	25	21	26	25	31	31	26	27	27	29	29	30	34	30	32	27	26	35	34	27	38	34	28	40	38	33	34	39	38	43	41	41	38	42	34	38	41	36	54	40	47	34	50
2.01805	13.1156	44	45	45	44	47	41	41	46	38	37	44	47	40	39	46	51	47	54	49	51	59	46	50	57	58	52	62	62	67	65	69	62	68	74	68	65	76	67	78	69	84	68	77	76	85	73	81	98
2.01805	13.6126	48	47	35	40	43	39	46	39	43	41	49	43	52	53	49	48	48	51	46	56	47	52	51	48	49	58	61	62	68	61	57	61	60	68	67	73	62	62	78	70	66	69	75	65	82	79	91	85
2.01805	14.1096	48	49	48	52	46	51	53	52	42	51	47	55	54	51	54	48	57	65	61	65	58	67	66	61	67	69	70	65	66	72	67	79	68	76	82	85	83	90	83	84	82	85	93	89	95	97	84	89
[truncated: 1,081 more rows]
[truncated: 971 more columns]
