# Supplementary material for: Kapitza-resistance-like exciton dynamics in atomically flat MoSe2-WSe2 lateral heterojunction
Source: Nat Commun. 2023 Sep 21;14:5881. doi: 10.1038/s41467-023-41538-6 (PMC10514293; doi:10.1038/s41467-023-41538-6)
Supplement: Supplementary file 3 — Source Data [file 41467_2023_41538_MOESM3_ESM.zip › Data/Figure1/Fig1d_PL_map_e_LH.txt]

Wavelength(nm)
		716.346	716.453	716.559	716.666	716.772	716.878	716.985	717.091	717.198	717.304	717.41	717.517	717.623	717.73	717.836	717.942	718.049	718.155	718.262	718.368	718.474	718.581	718.687	718.794	718.9	719.006	719.113	719.219	719.325	719.432	719.538	719.645	719.751	719.857	719.964	720.07	720.177	720.283	720.389	720.496	720.602	720.708	720.815	720.921	721.028	721.134	721.24	721.347
X(µm)		Y(µm)		µ-PL intensity(a.u)
-16.8842	-11.4437	9	7	5	4	5	8	5	5	4	4	4	5	3	4	3	4	8	3	2	2	4	5	3	4	4	4	3	2	6	2	4	3	3	-2	6	4	4	6	4	5	4	6	3	6	4	6	7	6
-16.8842	-10.9467	6	7	9	6	4	3	5	7	5	4	3	6	4	3	7	4	1	7	6	2	2	4	2	2	5	6	3	3	5	3	5	3	4	1	2	5	4	4	1	5	0	2	3	4	5	4	4	-1
-16.8842	-10.4497	6	8	7	9	8	5	5	2	4	5	5	1	5	5	4	5	3	-1	3	4	4	8	6	5	2	1	4	4	3	5	7	2	6	2	4	5	2	2	6	5	4	3	5	2	3	4	6	2
-16.8842	-9.95275	8	7	6	6	5	2	5	5	2	2	1	2	3	5	2	6	0	4	3	2	3	4	2	6	1	3	5	2	6	5	5	-1	-1	4	0	7	1	3	3	1	1	3	2	3	2	2	4	4
-16.8842	-9.45579	7	6	7	3	5	4	7	5	2	3	0	2	4	3	3	2	3	4	4	1	5	2	5	6	4	5	-2	5	2	0	3	4	1	7	3	2	0	2	0	2	2	3	4	3	4	5	5	4
-16.8842	-8.95882	8	8	6	7	7	2	2	5	3	4	3	6	4	5	2	6	3	2	6	5	3	3	6	2	4	3	4	4	4	3	4	5	7	1	4	1	4	5	5	1	5	5	3	3	6	3	5	4
-16.8842	-8.46186	9	8	4	6	8	7	5	7	7	5	4	5	2	3	3	3	2	6	6	1	6	3	1	6	5	4	6	4	7	8	7	5	5	7	1	4	1	3	5	2	4	4	4	5	5	4	4	8
-16.8842	-7.96489	8	10	5	6	5	6	5	3	6	6	7	7	4	7	5	2	4	6	5	5	6	3	7	-1	6	4	5	4	4	5	4	4	6	7	3	3	4	7	5	6	7	3	5	4	4	6	3	5
-16.8842	-7.46793	10	8	7	9	6	8	6	5	7	5	4	8	4	4	4	5	5	5	5	5	3	6	6	6	9	0	4	7	1	6	6	5	5	7	6	7	6	5	4	4	9	3	6	6	6	7	5	4
-16.8842	-6.97096	9	10	7	7	6	6	3	6	10	7	6	7	4	4	7	5	3	0	6	6	5	7	7	5	4	7	2	7	4	5	4	6	4	5	4	4	8	5	5	5	5	4	3	3	5	5	5	8
-16.8842	-6.474	11	10	5	3	5	4	6	4	4	5	7	7	4	8	2	3	3	3	3	5	6	5	5	7	5	6	3	4	8	8	7	2	5	7	4	5	8	6	6	5	3	5	4	6	4	4	5	6
-16.8842	-5.97703	10	10	6	3	4	4	5	3	6	4	6	5	5	4	8	5	6	1	6	4	3	7	4	6	4	4	2	4	4	2	7	5	7	6	3	3	9	4	3	4	5	7	5	2	4	5	3	5
-16.8842	-5.48007	8	6	8	6	10	4	4	3	1	7	0	8	1	3	4	3	3	3	4	5	2	4	6	5	6	3	3	2	6	5	5	6	1	4	3	2	5	6	2	6	4	3	2	3	3	0	4	2
-16.8842	-4.9831	10	7	4	7	3	5	5	7	7	5	6	4	3	6	2	6	5	5	6	4	8	4	5	1	6	5	4	3	4	5	4	5	3	5	2	6	5	3	8	4	5	6	5	5	5	5	5	3
-16.8842	-4.48614	8	7	5	3	4	2	5	4	4	7	5	4	2	3	5	2	5	5	2	6	3	5	9	7	4	3	3	4	7	1	2	7	4	3	6	5	5	3	2	2	2	1	2	3	4	5	5	6
-16.8842	-3.98917	7	11	5	5	4	6	3	6	5	3	4	5	1	2	4	5	3	4	3	2	6	3	4	2	5	3	5	7	4	1	3	6	7	6	3	5	3	5	4	6	4	2	3	3	3	5	2	4
-16.8842	-3.49221	7	8	5	6	8	6	6	2	5	6	6	4	5	5	7	10	4	4	4	5	2	6	5	8	4	6	6	1	7	5	3	4	4	2	3	5	6	5	5	1	1	7	4	7	6	2	5	5
-16.8842	-2.99524	8	8	7	4	3	6	8	4	3	5	4	2	4	1	1	5	3	5	0	2	2	7	6	1	3	4	7	3	4	5	2	4	7	7	3	4	6	5	6	3	3	5	7	3	7	4	6	4
-16.8842	-2.49828	11	6	7	8	7	4	8	8	4	5	7	9	6	4	5	5	10	5	5	8	1	8	8	10	6	7	5	7	4	5	8	0	9	5	7	7	8	5	8	10	6	6	7	5	3	6	7	8
-16.8842	-2.00131	9	6	6	5	6	4	6	6	4	3	4	4	7	3	4	6	6	6	4	4	5	4	3	5	6	4	5	5	4	4	3	7	4	5	6	7	4	5	4	5	3	4	5	6	3	5	3	5
-16.8842	-1.50434	5	9	5	6	3	4	4	2	3	7	3	4	2	1	4	5	6	3	2	5	4	3	2	6	6	3	8	6	2	2	0	3	6	4	2	5	3	4	2	2	3	1	4	2	5	7	2	3
-16.8842	-1.00738	8	9	4	6	3	6	5	4	4	2	2	1	4	1	3	4	2	4	3	3	3	5	3	1	2	3	1	1	5	2	2	1	6	3	5	3	3	4	6	2	3	7	4	0	2	5	5	3
-16.8842	-0.510414	11	6	7	6	4	4	4	4	1	0	6	2	2	1	3	6	5	6	4	1	2	5	3	6	7	2	8	5	1	2	7	6	2	5	2	2	4	-1	5	1	4	0	4	3	2	4	2	5
-16.8842	-0.0134483	9	5	5	6	7	7	7	4	8	4	6	2	2	3	4	3	1	6	5	5	1	3	4	1	3	6	2	4	4	5	4	3	6	4	4	6	4	4	3	4	0	2	5	3	6	4	4	7
-16.8842	0.483517	10	8	4	8	7	5	7	4	7	5	2	2	3	3	3	2	6	4	6	5	-1	5	5	3	7	7	2	6	1	8	4	2	7	5	4	3	6	5	7	4	5	5	5	4	8	3	7	7
-16.8842	0.980482	10	2	5	6	6	5	2	5	2	6	6	4	7	3	3	5	4	5	6	3	7	7	4	7	3	4	6	3	3	6	4	6	4	5	5	2	5	5	4	5	4	7	7	4	2	7	2	9
-16.8842	1.47745	5	8	6	7	5	5	6	3	7	3	5	5	5	6	5	2	2	6	4	5	5	5	3	4	3	6	8	5	5	4	4	4	8	4	6	7	5	3	5	5	4	5	4	3	5	8	4	4
-16.8842	1.97441	7	7	5	7	5	8	7	6	8	5	5	7	9	4	4	3	5	3	4	4	6	2	4	6	5	3	5	3	2	5	3	3	4	5	4	5	5	4	6	7	5	4	3	4	5	2	5	7
-16.8842	2.47138	9	7	7	4	5	7	3	3	4	5	5	5	7	4	5	3	2	5	0	2	6	2	1	5	4	6	0	6	1	3	5	3	3	2	3	4	2	4	4	3	0	5	1	3	5	5	5	4
-16.8842	2.96834	8	4	5	7	8	6	3	4	2	3	7	5	5	2	1	3	3	4	4	1	4	6	7	6	5	3	6	2	2	4	8	2	3	4	4	3	3	6	4	6	5	4	4	4	3	4	8	4
-16.8842	3.46531	10	10	6	8	5	5	6	3	6	4	2	-3	8	6	3	7	5	4	3	3	4	3	5	5	4	4	5	5	6	5	4	5	4	11	1	4	3	6	1	5	7	4	4	1	3	6	4	4
-16.8842	3.96227	6	6	7	10	4	3	2	9	5	5	4	-1	5	6	3	6	5	4	4	4	5	7	5	4	4	4	6	3	6	1	3	6	2	4	4	0	4	4	4	7	3	4	1	4	4	4	6	4
-16.8842	4.45924	11	5	7	5	7	4	6	4	3	5	7	7	8	5	3	4	3	4	6	4	6	7	5	6	4	4	3	2	9	3	7	4	5	9	3	5	5	6	2	6	4	2	4	4	7	3	4	3
-16.8842	4.9562	8	6	6	7	5	5	3	6	4	6	2	5	2	2	4	4	5	8	4	3	4	2	5	4	1	4	3	6	0	4	6	6	2	5	6	4	3	4	4	3	5	2	4	2	6	4	3	3
-16.8842	5.45317	8	6	6	5	7	5	6	3	4	6	5	1	4	5	0	5	1	3	3	3	3	7	4	4	6	8	3	4	1	6	4	2	4	4	4	4	5	2	4	4	4	3	5	5	4	5	4	3
-16.8842	5.95014	11	6	8	4	7	3	6	4	4	4	4	7	2	4	3	0	6	5	6	5	3	6	2	2	1	4	5	2	3	4	2	3	3	5	3	5	3	5	3	5	1	5	4	5	3	8	4	3
-16.8842	6.4471	9	6	9	5	4	9	7	4	6	6	5	3	4	4	5	2	2	3	1	0	5	5	4	4	3	4	5	3	4	3	4	4	4	4	4	2	7	7	4	4	5	2	2	4	6	5	7	5
-16.8842	6.94407	6	7	8	6	7	3	5	4	6	3	0	6	5	7	2	4	3	7	2	6	2	4	3	8	1	6	3	3	3	1	2	5	1	6	3	2	2	4	1	3	5	4	2	2	4	4	2	6
-16.8842	7.44103	8	6	5	7	6	5	3	5	5	7	5	6	5	4	5	4	2	3	5	2	3	5	5	6	2	4	5	6	2	4	5	6	5	4	3	0	3	6	3	2	5	5	4	4	2	3	6	3
-16.8842	7.938	7	10	2	6	7	2	5	3	7	4	3	2	2	3	5	6	1	6	4	4	4	2	4	7	2	2	4	4	3	4	3	2	4	5	4	7	1	5	2	3	3	3	4	5	6	5	4	6
-16.8842	8.43496	6	7	7	6	2	2	4	6	4	3	2	4	4	4	2	5	2	4	0	2	4	1	2	1	-1	6	2	3	4	4	1	1	6	3	1	3	3	3	-3	5	3	2	6	4	2	4	2	4
-16.8842	8.93193	5	6	6	5	2	3	3	4	4	7	4	2	2	2	4	4	2	5	4	2	-3	6	3	3	4	2	3	2	4	2	3	3	3	1	6	5	3	1	3	3	3	5	4	3	2	2	5	1
-16.8842	9.42889	10	7	7	7	5	3	2	6	3	5	5	4	4	7	3	6	4	1	3	4	6	3	5	4	1	5	3	3	5	3	3	6	5	6	3	5	4	2	4	4	2	4	5	4	7	3	4	2
-16.8842	9.92586	6	7	5	6	7	2	6	7	6	3	6	4	5	6	6	3	5	3	5	0	3	4	3	4	7	5	3	3	3	4	2	4	4	7	6	3	4	6	2	6	2	5	7	2	7	3	4	5
-16.8842	10.4228	6	9	9	6	6	5	3	6	4	4	2	2	4	3	3	5	1	2	4	2	2	4	3	4	3	4	-1	5	2	1	1	2	3	6	5	6	1	4	4	1	4	7	6	4	4	2	4	4
-16.8842	10.9198	9	7	7	4	5	4	5	5	3	5	2	5	7	3	3	6	6	4	0	5	4	5	4	3	0	3	4	1	5	3	3	7	3	4	1	2	2	3	1	4	3	1	3	2	4	2	3	3
-16.8842	11.4168	6	4	4	4	6	3	5	3	4	4	6	4	3	2	1	3	4	4	6	3	3	7	3	4	4	2	2	0	3	6	3	2	7	4	6	3	4	6	4	-1	6	2	5	3	6	2	3	1
-16.8842	11.9137	10	11	4	5	4	4	5	5	2	4	6	5	6	6	5	2	2	6	4	6	6	3	6	5	4	2	2	4	4	4	1	2	0	4	4	3	5	3	0	6	4	6	5	1	3	6	4	7
-16.8842	12.4107	8	5	5	4	1	6	4	3	3	3	4	6	4	3	5	6	5	0	6	4	5	5	6	3	5	7	2	3	2	7	3	4	3	6	2	1	6	6	5	5	5	5	7	3	3	4	4	4
-16.8842	12.9077	7	5	7	7	5	4	5	5	1	3	7	10	3	0	2	3	4	3	5	0	5	4	3	2	2	4	3	5	5	1	4	5	6	3	5	4	5	2	5	6	1	5	5	3	5	2	6	2
-16.8842	13.4046	8	7	5	6	8	0	5	5	6	5	6	3	7	5	5	1	4	3	5	3	10	-2	6	3	4	5	1	3	5	4	4	3	0	6	4	2	3	3	6	2	4	6	3	4	5	5	5	6
-16.8842	13.9016	8	3	5	4	1	6	7	3	3	5	2	7	5	4	3	3	2	1	6	4	2	7	5	5	3	5	3	4	2	4	3	3	4	2	1	5	3	2	5	3	3	5	7	4	4	3	3	4
-16.8842	14.3985	4	8	8	5	4	7	3	2	6	3	4	3	5	2	3	3	4	2	5	5	3	5	5	5	1	6	1	4	3	8	3	5	6	6	4	5	3	4	6	3	6	6	5	6	4	4	3	3
-16.8842	14.8955	9	5	8	8	6	6	1	4	8	3	7	4	6	4	2	4	2	6	3	6	5	4	3	6	5	5	6	6	6	5	4	4	7	6	2	6	4	2	5	6	4	8	2	6	5	4	6	5
-16.3838	-11.4437	8	5	4	6	6	6	7	5	5	4	8	4	4	5	10	5	2	1	4	3	7	6	0	6	5	6	8	4	4	5	3	5	6	3	4	7	2	2	5	5	4	6	5	6	3	6	3	5
-16.3838	-10.9467	8	6	5	6	9	5	4	6	5	7	7	5	5	5	5	4	3	4	3	4	2	5	6	1	4	4	7	2	3	4	5	5	3	4	3	4	5	2	4	9	2	4	6	6	2	6	3	3
-16.3838	-10.4497	8	5	5	6	4	8	3	5	4	5	4	3	5	3	2	3	4	2	4	5	3	2	5	4	4	3	2	3	1	1	3	3	4	4	3	6	1	4	2	2	3	2	4	1	3	4	3	3
-16.3838	-9.95275	3	7	4	4	3	2	4	3	6	4	4	2	0	6	4	6	2	6	4	4	7	6	2	8	4	3	4	5	6	4	3	2	5	2	5	5	3	5	2	6	6	4	3	3	4	3	3	6
-16.3838	-9.45579	13	8	8	7	8	4	2	3	4	6	5	6	3	8	8	6	5	3	5	4	2	5	3	5	3	5	3	4	5	4	6	6	1	5	4	4	5	3	3	3	1	3	8	3	5	4	6	5
-16.3838	-8.95882	7	6	5	6	8	6	8	4	4	4	3	6	6	7	5	5	3	4	1	4	3	3	6	2	2	4	5	5	3	5	1	3	3	5	3	1	2	1	6	4	1	2	2	3	3	5	6	1
-16.3838	-8.46186	10	8	6	6	5	6	5	6	8	6	4	3	7	7	4	6	6	5	3	4	4	3	1	6	6	4	3	4	6	3	5	1	4	1	5	6	2	8	3	5	0	6	5	2	5	5	2	4
-16.3838	-7.96489	10	10	7	10	4	7	4	4	5	3	4	3	8	7	6	4	5	9	5	4	6	3	4	4	5	1	7	4	6	2	2	6	5	2	4	2	2	4	6	8	1	7	3	6	3	6	3	1
-16.3838	-7.46793	10	8	9	9	7	10	7	4	6	5	6	3	4	5	4	5	7	6	5	6	3	2	5	5	6	6	6	6	6	7	7	4	7	6	6	3	5	6	7	3	4	6	6	4	6	10	9	5
-16.3838	-6.97096	10	8	12	6	7	6	7	7	7	4	7	4	4	6	6	5	3	10	5	4	10	7	7	7	5	3	4	5	4	7	5	7	10	5	5	10	2	10	6	6	5	5	7	10	7	7	9	10
-16.3838	-6.474	15	12	10	8	9	7	9	13	13	9	8	12	7	12	8	7	10	10	9	8	12	11	8	12	16	9	12	12	10	10	9	9	10	8	11	10	14	11	18	8	11	11	11	15	13	18	9	12
-16.3838	-5.97703	25	17	20	20	17	19	15	15	17	20	18	21	18	17	14	18	20	20	23	24	24	22	25	24	27	29	24	20	21	20	26	20	24	25	31	22	31	25	26	34	23	26	27	32	24	34	24	28
-16.3838	-5.48007	16	6	15	10	16	10	14	12	8	12	10	11	14	16	11	12	13	9	14	14	12	13	15	12	13	15	12	12	16	16	11	15	14	22	19	17	15	18	17	21	17	17	14	17	16	17	21	22
-16.3838	-4.9831	10	8	6	7	6	8	7	8	5	4	6	2	4	3	5	3	3	6	6	7	4	6	5	2	2	5	5	6	6	1	5	7	10	4	5	7	5	4	4	4	5	5	3	5	5	6	4	6
-16.3838	-4.48614	7	9	6	7	7	6	6	4	4	5	5	1	6	3	2	4	2	2	3	3	4	4	4	5	1	3	4	3	2	4	8	4	2	3	1	4	5	5	3	4	1	5	6	7	6	5	5	6
-16.3838	-3.98917	11	8	5	4	5	5	8	3	6	5	5	3	6	3	6	4	6	6	5	4	6	4	5	6	2	4	2	5	5	2	5	4	3	3	6	5	4	3	6	1	5	3	3	2	4	4	2	4
-16.3838	-3.49221	10	7	8	7	6	5	5	6	3	4	4	6	4	7	4	4	4	3	5	2	3	5	3	6	6	2	4	5	5	3	5	5	4	3	4	4	3	6	4	0	6	3	4	4	3	5	3	4
-16.3838	-2.99524	12	8	7	8	8	7	6	6	6	5	6	5	5	5	8	6	5	5	8	5	5	7	4	5	5	5	7	4	6	5	4	6	7	4	9	8	2	8	6	6	11	7	7	6	6	4	8	8
-16.3838	-2.49828	13	14	13	8	10	10	9	12	11	13	11	15	13	11	7	11	8	11	11	6	9	14	13	12	7	9	16	11	11	16	12	13	15	13	13	11	18	12	15	13	11	13	9	17	8	15	14	11
-16.3838	-2.00131	9	13	9	7	6	6	10	8	8	7	11	8	8	11	11	6	5	7	7	6	6	6	8	9	10	8	11	8	13	12	6	6	10	13	4	12	10	8	10	12	13	8	14	11	10	12	12	10
-16.3838	-1.50434	6	8	9	7	7	6	6	5	4	6	3	6	6	5	4	3	5	2	7	6	6	3	4	2	3	6	0	4	5	6	1	6	4	3	4	5	4	4	7	6	1	3	3	4	3	5	4	4
-16.3838	-1.00738	8	9	5	8	6	3	4	5	2	5	1	6	4	2	3	5	3	5	4	5	6	4	2	3	3	4	3	5	3	5	5	5	3	1	4	3	8	4	5	6	4	3	7	0	6	6	2	6
-16.3838	-0.510414	8	6	8	7	9	6	5	3	1	6	3	5	2	5	3	1	3	4	2	6	5	6	9	4	7	4	2	11	2	5	4	6	-1	4	6	2	3	3	6	3	5	5	5	8	4	5	4	4
-16.3838	-0.0134483	6	9	8	3	6	6	9	3	7	5	5	5	3	6	4	7	4	4	4	2	4	7	3	3	4	5	3	6	1	6	3	5	1	3	5	6	4	5	6	4	2	2	4	7	4	5	3	5
-16.3838	0.483517	8	8	3	4	6	4	4	5	2	3	2	1	2	0	4	2	1	4	3	2	3	4	2	4	2	3	5	6	1	4	2	3	2	3	2	4	0	2	0	3	3	2	3	5	2	6	5	5
-16.3838	0.980482	8	6	5	5	6	3	3	2	2	3	1	3	2	4	6	5	3	5	4	2	1	5	5	4	2	0	5	0	1	3	5	5	3	2	0	3	4	3	2	2	4	4	7	5	3	3	2	5
-16.3838	1.47745	8	5	3	6	7	6	6	3	4	4	5	4	5	2	3	4	6	3	3	6	5	3	5	2	5	4	6	4	3	4	5	4	5	3	2	7	2	2	6	3	7	1	3	4	7	6	6	7
-16.3838	1.97441	10	6	7	5	6	6	6	7	4	4	5	3	2	5	4	4	3	4	2	5	0	2	5	2	6	2	4	3	4	4	4	2	2	3	3	3	4	4	3	6	4	5	0	5	6	1	5	5
-16.3838	2.47138	12	8	10	4	3	5	5	6	4	2	6	6	8	4	5	6	4	2	2	3	4	6	5	3	4	4	4	2	4	5	4	5	3	3	5	4	2	3	6	3	5	4	5	2	6	4	0	6
-16.3838	2.96834	6	9	5	6	4	6	5	3	3	5	1	8	1	4	3	1	1	4	3	5	4	3	2	4	2	1	3	3	2	5	3	3	8	3	5	5	-2	3	3	2	3	7	5	2	4	5	2	8
-16.3838	3.46531	7	7	6	6	2	2	3	4	4	1	3	1	-2	2	3	3	4	1	2	3	1	2	3	1	4	3	3	1	2	2	2	3	2	1	-2	6	5	2	6	4	5	3	6	4	0	3	5	2
-16.3838	3.96227	11	7	5	6	1	5	4	5	4	7	3	5	0	3	4	4	5	6	2	-2	5	5	2	2	4	5	3	2	3	5	4	1	1	3	6	4	-1	3	3	5	4	6	5	5	4	4	6	3
-16.3838	4.45924	7	7	11	7	3	4	5	6	4	5	5	7	3	7	5	6	5	5	4	4	3	6	2	7	1	3	5	5	5	4	5	5	8	6	3	4	3	7	3	5	1	3	7	5	8	6	2	0
-16.3838	4.9562	8	8	6	7	7	4	3	1	4	3	4	5	5	3	4	5	2	1	5	3	8	3	3	2	7	4	4	2	0	3	5	0	2	5	6	-2	5	7	4	5	2	0	4	5	2	6	3	6
-16.3838	5.45317	9	7	5	2	4	5	1	6	4	7	5	3	4	2	5	4	1	2	5	4	5	2	6	4	4	3	3	3	4	5	3	4	5	3	4	3	4	4	2	6	2	3	4	4	3	5	4	1
-16.3838	5.95014	5	6	6	4	7	4	6	3	3	4	1	3	3	5	2	5	1	4	3	4	1	1	0	5	6	7	2	4	3	5	3	3	2	5	4	2	4	3	2	4	2	1	2	5	7	5	3	-1
-16.3838	6.4471	10	9	7	7	6	2	6	0	6	4	3	4	4	6	5	4	5	1	2	3	4	4	5	4	6	3	8	1	6	4	4	4	6	5	2	3	4	3	4	4	4	3	3	2	4	6	5	6
-16.3838	6.94407	8	8	8	9	4	5	7	6	2	5	4	5	3	3	2	4	6	4	1	5	2	5	4	5	2	2	3	3	5	2	3	0	4	6	1	2	6	8	2	4	5	4	3	2	4	1	5	1
-16.3838	7.44103	12	6	6	5	5	2	5	6	7	6	6	4	5	4	2	6	4	5	6	6	6	0	2	4	5	6	4	2	4	3	6	1	3	4	8	7	5	5	6	3	2	6	7	7	2	7	2	5
-16.3838	7.938	9	7	5	4	4	5	6	4	0	6	3	5	5	6	4	7	4	5	4	3	9	4	1	2	5	2	6	6	3	2	2	2	3	6	4	2	5	5	2	4	6	3	5	1	2	4	5	2
-16.3838	8.43496	7	9	6	3	11	1	3	1	2	5	-1	1	3	5	3	3	0	4	1	5	1	3	5	3	1	6	4	3	3	6	2	5	4	5	3	5	4	5	2	6	4	1	3	3	4	5	3	1
-16.3838	8.93193	12	9	3	7	3	7	6	3	1	7	3	5	3	5	3	6	6	2	5	6	1	4	3	6	5	2	3	5	4	3	4	3	6	6	6	5	3	6	3	8	3	8	3	3	3	4	4	5
-16.3838	9.42889	9	6	9	5	5	4	5	4	5	5	4	6	4	4	3	4	4	5	3	5	3	5	2	5	3	2	3	3	4	2	4	4	2	5	7	4	3	4	4	0	4	4	2	2	4	4	1	6
-16.3838	9.92586	8	7	8	4	6	5	6	5	3	5	2	7	6	1	7	5	4	2	5	5	3	2	4	5	5	2	5	5	4	4	4	3	4	5	6	4	1	4	4	6	3	5	5	3	9	2	4	5
-16.3838	10.4228	8	6	5	9	4	3	7	7	4	5	2	7	4	3	5	7	4	3	3	4	3	4	4	6	8	3	6	5	2	0	4	6	6	4	5	4	5	2	4	4	4	8	2	1	4	4	3	7
-16.3838	10.9198	10	8	6	5	4	4	3	3	4	6	6	4	5	5	2	5	3	4	4	2	4	1	6	5	4	4	2	3	4	3	4	2	4	4	1	2	3	3	7	4	4	4	5	4	6	3	7	2
-16.3838	11.4168	12	7	8	7	6	5	7	5	4	8	7	7	4	6	4	5	5	6	3	7	5	2	7	6	4	5	5	6	4	5	4	2	5	6	2	4	4	3	4	4	3	7	3	4	5	6	4	8
-16.3838	11.9137	7	7	3	6	5	5	6	3	5	6	4	6	2	4	2	3	2	3	6	3	4	1	2	5	4	4	5	2	2	2	4	4	2	3	3	4	5	3	1	1	4	5	3	5	2	4	2	4
-16.3838	12.4107	8	9	5	7	4	5	6	4	4	0	5	5	0	9	4	2	3	3	3	2	5	3	4	4	5	3	3	5	6	4	3	4	3	4	3	3	3	5	6	2	5	6	5	5	5	2	1	5
-16.3838	12.9077	8	6	4	6	5	5	2	4	3	2	1	4	4	4	3	2	2	2	3	1	-1	1	4	3	1	2	3	3	2	4	2	4	4	6	4	3	2	2	4	8	1	2	1	2	1	-1	1	1
-16.3838	13.4046	7	6	6	6	6	6	4	2	6	3	6	5	2	4	4	2	1	3	4	1	2	4	4	2	2	4	3	3	3	4	6	2	4	3	1	3	5	-3	3	3	2	3	3	2	5	4	2	6
-16.3838	13.9016	8	8	4	8	5	4	5	3	3	3	2	6	7	3	5	2	4	5	4	6	5	3	6	2	4	3	1	2	3	5	4	3	4	2	2	3	2	9	3	4	1	0	4	2	4	5	2	6
-16.3838	14.3985	6	6	4	5	7	3	5	5	4	3	2	4	1	2	6	2	6	5	1	5	4	3	6	2	3	3	5	4	5	4	4	5	6	5	1	5	5	6	1	5	2	2	6	4	6	4	6	5
-16.3838	14.8955	8	7	6	3	7	4	3	4	5	4	4	4	6	4	1	2	2	2	2	6	3	2	3	4	4	2	6	2	5	3	6	2	6	3	2	6	4	5	-1	5	4	1	1	3	6	3	1	9
-15.8833	-11.4437	7	9	6	3	6	4	3	3	2	4	3	4	5	4	8	5	4	4	3	3	6	5	2	5	2	8	2	7	5	4	0	4	5	3	3	2	6	3	1	1	5	7	7	0	4	3	4	7
-15.8833	-10.9467	9	7	7	8	7	6	4	4	3	6	3	6	4	7	7	5	3	5	3	6	9	1	8	6	7	5	7	5	6	6	3	7	4	4	7	4	2	4	6	4	4	8	5	5	2	6	4	4
-15.8833	-10.4497	7	5	5	6	4	3	3	5	4	1	3	3	5	6	3	5	4	4	2	4	2	-5	5	3	2	2	4	4	3	5	5	6	5	3	5	4	6	2	2	1	6	5	3	2	6	6	3	5
-15.8833	-9.95275	8	8	8	6	4	7	2	6	6	4	5	5	4	1	4	3	6	3	5	5	3	2	4	4	6	4	2	4	5	5	2	4	5	4	5	1	4	4	6	6	3	5	6	6	5	6	6	6
-15.8833	-9.45579	11	9	5	8	6	7	6	6	6	7	4	2	1	6	1	4	2	1	5	6	6	8	5	3	5	6	5	3	3	4	7	7	4	4	4	4	4	10	6	5	7	7	2	-1	4	8	3	5
-15.8833	-8.95882	14	8	11	9	7	4	8	7	8	6	4	6	6	7	4	2	3	4	6	9	6	3	5	5	5	7	3	6	7	6	9	3	4	7	7	6	6	5	4	8	8	3	8	3	7	0	7	4
-15.8833	-8.46186	10	9	8	11	6	10	10	5	6	7	7	6	4	9	3	6	5	6	6	6	10	7	7	6	7	3	6	6	6	10	6	3	10	5	6	7	2	6	5	10	7	5	7	7	6	6	7	8
-15.8833	-7.96489	15	8	11	13	9	9	4	6	8	10	8	9	10	8	11	8	10	8	10	8	4	11	7	9	13	5	10	7	6	6	5	6	8	12	8	8	13	5	10	9	10	6	9	9	11	10	11	6
-15.8833	-7.46793	13	13	11	12	9	10	10	8	9	6	8	12	9	9	11	10	11	7	7	10	11	11	10	8	8	7	4	12	10	8	8	11	10	10	11	12	11	11	9	8	13	8	10	7	11	12	7	6
-15.8833	-6.97096	13	12	11	11	4	9	4	10	11	8	9	6	8	5	10	9	10	8	8	9	5	9	7	7	6	9	7	8	9	10	10	10	4	7	10	7	6	6	10	14	6	6	2	7	10	6	11	7
-15.8833	-6.474	19	16	14	17	10	11	8	13	9	14	14	10	16	11	6	11	14	10	9	13	10	14	14	10	10	14	15	11	9	11	8	12	14	13	13	11	15	15	14	11	14	11	10	16	9	12	12	14
-15.8833	-5.97703	17	22	16	18	17	19	21	18	20	21	22	23	22	21	22	26	24	23	23	18	23	21	22	29	21	18	25	23	25	25	25	24	23	32	35	28	28	30	31	32	35	30	29	38	39	29	34	34
-15.8833	-5.48007	22	23	20	18	13	20	19	11	19	23	17	22	21	17	20	20	20	14	19	20	20	23	20	25	17	19	26	23	22	21	24	21	22	31	23	28	30	30	25	26	28	28	37	31	34	31	32	27
-15.8833	-4.9831	15	13	7	13	12	9	9	11	8	6	6	10	6	11	9	14	8	8	6	11	6	15	6	11	14	8	6	14	8	7	8	10	9	8	11	13	11	10	11	14	7	8	12	14	11	11	14	10
-15.8833	-4.48614	10	8	7	9	10	8	8	6	7	3	11	6	4	8	4	8	10	6	5	2	6	6	5	8	7	8	4	9	5	4	5	7	7	6	8	7	4	5	9	8	8	7	9	3	8	12	8	6
-15.8833	-3.98917	6	6	6	6	5	5	6	3	5	4	5	6	4	5	3	3	4	3	7	2	5	6	4	4	5	4	5	4	6	4	-2	6	8	4	4	4	6	5	4	5	3	3	4	4	7	0	4	3
-15.8833	-3.49221	7	7	7	7	0	6	6	7	9	8	2	6	7	2	4	7	6	4	4	6	5	2	4	7	6	2	5	5	5	7	3	4	3	5	2	4	5	6	6	5	1	4	4	7	4	7	5	6
-15.8833	-2.99524	9	7	7	6	1	4	6	7	9	5	4	4	3	7	4	3	6	4	4	7	6	3	8	5	6	5	7	3	5	6	4	8	4	2	5	7	4	6	3	2	9	4	3	8	4	2	5	3
-15.8833	-2.49828	12	8	9	9	9	7	8	11	10	7	11	6	11	7	8	7	7	9	6	11	9	8	5	5	8	7	6	11	5	9	11	7	14	8	16	8	9	8	9	9	8	9	11	13	11	13	14	12
-15.8833	-2.00131	10	12	9	8	5	6	4	9	6	9	4	4	6	9	6	5	6	10	5	8	9	5	5	4	9	6	6	12	4	9	12	10	3	8	10	6	7	8	9	8	8	6	5	2	5	10	10	8
-15.8833	-1.50434	6	6	8	6	5	9	3	4	5	5	6	2	4	3	5	4	2	2	4	4	6	0	5	1	2	6	1	3	2	6	2	7	6	1	4	1	1	7	2	5	3	3	5	4	4	4	4	4
-15.8833	-1.00738	6	9	7	8	5	3	2	4	5	6	6	4	3	5	2	4	3	5	4	5	4	4	2	3	4	6	0	5	5	3	5	6	7	4	5	6	3	1	5	2	3	3	6	2	8	3	4	1
-15.8833	-0.510414	7	7	7	6	3	9	2	2	6	4	6	7	5	2	4	6	3	6	4	2	4	2	2	3	6	3	4	3	0	3	4	4	3	2	3	6	4	5	0	5	6	4	4	3	4	3	0	2
-15.8833	-0.0134483	9	4	8	2	7	6	4	6	5	5	5	6	5	4	4	4	2	5	4	4	2	3	4	5	3	6	3	4	6	5	5	2	7	2	3	7	3	3	3	6	2	4	1	6	4	5	4	6
-15.8833	0.483517	10	7	7	8	10	1	5	5	5	4	3	3	5	3	7	2	3	8	7	5	3	3	3	2	4	3	4	4	5	4	7	3	4	3	6	7	2	6	2	2	3	1	6	2	6	2	4	3
-15.8833	0.980482	9	6	10	7	4	3	4	6	1	4	5	2	4	6	1	3	5	2	3	4	4	4	4	6	4	4	3	5	2	1	4	3	1	3	2	5	4	5	2	6	5	4	3	7	1	6	4	2
-15.8833	1.47745	10	11	5	5	6	3	3	3	3	4	5	4	3	6	2	5	2	3	4	2	5	3	3	1	4	2	3	2	6	3	4	8	2	6	4	5	5	7	4	4	3	4	5	1	1	4	4	5
-15.8833	1.97441	9	5	6	0	4	2	5	7	1	3	4	3	3	5	3	1	1	4	1	5	4	2	3	4	2	4	5	5	2	2	3	5	4	3	3	0	3	3	0	2	4	4	3	3	5	4	4	2
-15.8833	2.47138	11	10	6	6	5	9	3	7	3	4	3	3	5	2	4	6	3	3	5	7	5	8	4	0	4	3	5	5	2	3	4	3	6	3	2	4	3	3	5	4	4	2	5	5	1	3	3	5
-15.8833	2.96834	8	4	7	6	4	5	2	6	3	6	1	3	5	3	6	2	2	4	6	5	2	4	1	0	6	1	5	3	1	7	6	5	5	1	2	5	2	3	4	3	2	6	2	5	3	8	4	3
-15.8833	3.46531	10	7	5	6	9	7	3	4	1	6	4	6	4	4	4	4	5	5	3	3	6	5	3	3	5	2	10	4	1	3	2	5	3	7	5	3	3	5	1	3	8	5	3	4	3	5	4	3
-15.8833	3.96227	10	6	5	10	4	2	5	6	3	4	6	2	4	5	6	5	3	6	3	5	5	4	3	6	3	3	5	5	8	3	6	6	7	8	5	5	4	8	4	5	4	6	5	7	8	3	5	5
-15.8833	4.45924	8	6	6	5	7	9	7	0	5	3	3	7	4	8	4	2	4	5	5	4	2	4	1	7	3	3	6	4	1	6	2	2	2	-1	4	3	4	6	3	2	4	5	1	3	5	4	2	1
-15.8833	4.9562	7	6	5	1	6	4	4	2	5	2	4	5	5	9	2	3	3	2	3	2	3	0	7	5	3	2	2	5	4	4	5	3	5	5	5	4	1	2	2	5	5	6	1	3	6	4	2	1
-15.8833	5.45317	9	6	8	2	6	5	2	5	4	1	3	2	6	2	4	4	5	0	4	4	2	3	3	4	2	5	5	4	3	3	2	3	6	1	3	7	4	3	5	4	4	3	4	3	5	2	4	4
-15.8833	5.95014	10	7	8	7	7	4	3	2	4	5	4	3	4	4	3	4	2	4	7	2	3	2	4	5	1	3	2	1	4	1	4	1	5	4	4	5	2	5	3	0	4	2	2	5	2	6	1	5
-15.8833	6.4471	9	9	4	6	5	6	6	4	2	7	8	5	2	6	3	2	5	3	0	3	6	5	1	5	7	1	4	1	2	3	2	3	3	4	6	5	2	4	3	4	5	6	4	4	6	4	6	3
-15.8833	6.94407	6	4	5	5	2	4	6	5	5	4	1	5	4	3	4	5	-1	1	4	4	4	4	2	5	2	3	1	4	2	3	6	3	5	-1	4	6	7	3	1	2	2	6	5	2	4	4	2	2
-15.8833	7.44103	7	8	3	5	5	7	3	4	2	5	5	6	2	5	2	4	3	7	7	7	3	6	6	5	4	3	6	7	3	7	2	3	4	5	3	5	3	3	4	6	5	3	3	7	4	5	7	2
-15.8833	7.938	10	3	4	6	4	7	4	4	5	6	4	4	5	4	3	2	2	1	8	5	5	4	2	1	2	4	1	1	4	5	3	3	6	5	3	6	2	6	3	4	1	5	1	7	4	4	2	5
-15.8833	8.43496	4	8	6	6	4	4	3	6	2	4	6	4	2	4	4	4	2	5	4	1	2	6	3	4	3	4	2	6	2	4	7	2	3	0	4	4	1	5	2	2	6	3	3	4	3	4	2	-1
-15.8833	8.93193	9	7	8	6	7	4	4	3	4	3	4	4	4	3	4	3	1	5	4	6	5	4	3	5	4	2	4	3	4	4	-1	6	1	3	0	6	6	4	5	0	6	1	3	3	5	5	3	3
-15.8833	9.42889	9	7	6	3	3	4	6	6	7	0	4	4	1	3	3	4	5	5	3	5	2	6	2	1	2	3	3	3	2	3	4	4	5	2	4	3	2	0	4	6	1	3	2	3	4	3	4	5
-15.8833	9.92586	8	6	6	6	7	5	6	7	2	4	8	2	6	4	3	5	6	3	2	7	6	3	2	5	6	4	2	4	3	5	5	4	3	3	7	3	2	4	1	3	3	5	4	3	2	5	4	2
-15.8833	10.4228	8	10	6	5	8	9	3	4	2	7	0	7	5	3	1	2	3	6	3	1	2	7	5	2	3	2	3	6	2	4	5	6	3	2	3	2	6	4	3	4	5	3	6	4	3	4	3	7
-15.8833	10.9198	8	4	8	5	7	5	2	3	4	3	5	3	3	3	4	2	2	4	2	1	3	2	2	6	1	4	2	6	4	4	3	2	2	4	3	4	2	3	2	4	3	2	2	2	4	3	2	3
-15.8833	11.4168	13	6	5	5	4	5	6	2	7	3	4	2	2	4	1	6	2	3	5	2	4	0	4	1	3	4	4	4	3	2	-1	6	3	3	6	4	4	5	3	4	5	3	5	2	4	4	6	2
-15.8833	11.9137	9	4	3	5	4	5	3	4	4	1	3	0	4	2	5	3	6	0	4	1	3	2	5	0	2	2	4	4	2	2	4	7	4	4	3	5	3	4	2	5	3	6	4	5	4	5	5	4
-15.8833	12.4107	12	5	0	8	6	7	5	7	3	4	3	4	3	4	4	4	4	6	2	3	5	5	2	4	1	5	1	4	2	5	2	7	5	6	1	1	2	5	3	8	3	1	5	4	-1	5	4	4
-15.8833	12.9077	8	7	7	7	2	3	3	5	3	2	1	4	1	3	3	4	2	1	3	4	5	4	4	4	5	3	4	4	5	3	6	3	5	4	2	1	4	2	5	3	1	5	6	2	3	2	1	3
-15.8833	13.4046	8	6	8	5	4	3	5	3	1	3	6	3	2	1	4	5	6	1	3	2	4	-1	4	4	1	0	2	5	4	4	2	2	4	3	3	3	3	3	1	3	1	5	3	2	5	1	0	5
-15.8833	13.9016	8	6	4	7	2	3	4	2	5	4	7	2	2	2	2	5	0	3	4	7	6	3	1	3	4	3	3	5	4	6	2	5	4	5	4	4	4	7	0	4	4	3	0	4	5	3	2	-1
-15.8833	14.3985	11	10	7	7	6	6	2	4	4	3	6	3	3	4	5	3	6	3	6	5	9	4	4	3	5	4	3	3	4	2	6	2	4	0	3	6	11	2	4	4	6	5	2	6	4	1	6	4
-15.8833	14.8955	6	8	4	5	5	6	6	4	1	2	3	3	1	7	5	1	4	6	3	2	3	4	5	0	3	3	3	5	4	3	5	7	1	6	3	4	5	4	5	2	6	1	4	2	5	5	4	2
-15.3829	-11.4437	8	4	6	8	4	3	6	6	6	1	4	2	3	2	6	4	2	5	5	3	1	4	1	3	7	6	3	1	4	4	4	5	3	5	3	4	5	4	4	3	5	3	5	4	3	9	4	6
-15.3829	-10.9467	7	12	7	6	9	5	6	6	5	6	4	5	3	7	6	5	6	3	2	1	6	2	6	4	5	7	7	4	3	6	5	3	6	1	2	4	8	3	3	4	3	8	2	3	6	5	6	3
-15.3829	-10.4497	8	10	8	5	7	10	5	6	3	5	5	4	4	5	4	6	8	3	1	5	5	5	6	3	7	6	6	2	4	5	3	4	5	4	8	5	1	6	5	4	8	3	2	5	5	3	5	5
-15.3829	-9.95275	9	7	5	7	4	6	7	6	5	7	6	2	4	6	4	3	3	3	6	3	6	4	6	6	5	6	5	5	6	2	6	4	9	4	5	7	4	6	6	8	2	3	6	3	3	6	3	3
-15.3829	-9.45579	9	10	7	5	8	7	6	9	7	6	4	4	5	4	6	1	8	4	4	10	2	4	7	7	5	4	4	-1	4	6	4	9	7	8	6	6	6	2	8	5	8	5	5	8	8	5	7	7
-15.3829	-8.95882	13	7	11	6	7	6	7	6	6	10	8	8	8	4	7	10	5	7	5	6	4	6	6	2	7	2	9	7	8	5	10	5	5	8	6	7	5	7	5	8	8	7	8	4	6	8	6	10
-15.3829	-8.46186	16	12	6	11	10	7	8	7	4	5	11	11	6	9	5	6	6	8	6	9	4	5	6	8	6	6	11	3	8	6	9	10	6	6	9	12	5	10	7	9	10	6	8	8	9	6	6	5
-15.3829	-7.96489	13	10	8	9	8	8	5	6	10	7	10	8	8	6	8	6	6	8	4	7	6	6	9	8	5	5	9	6	8	8	10	6	6	7	7	7	9	5	8	8	6	7	11	7	8	8	6	9
-15.3829	-7.46793	11	12	9	8	10	4	8	8	9	9	11	9	5	10	10	6	8	7	8	8	6	6	11	11	11	7	3	8	6	8	6	4	7	6	6	4	9	9	6	5	4	4	10	6	7	7	7	8
-15.3829	-6.97096	10	11	9	9	4	8	6	8	6	5	5	12	3	7	3	7	5	6	8	8	6	6	5	4	2	10	8	5	7	7	7	4	6	7	7	3	7	6	7	6	5	5	4	5	6	6	6	4
-15.3829	-6.474	11	10	14	8	8	11	8	6	9	6	8	6	6	11	8	4	7	9	5	8	3	9	7	8	8	7	7	8	8	9	6	8	6	10	6	10	6	9	8	7	7	6	4	11	4	12	9	7
-15.3829	-5.97703	13	10	11	11	12	11	10	12	10	9	10	11	11	7	14	9	12	9	7	11	4	12	10	14	10	8	14	11	8	11	11	10	8	7	11	13	11	6	13	7	13	10	13	9	13	11	12	14
-15.3829	-5.48007	14	9	12	14	11	14	11	15	11	14	9	11	11	10	11	15	11	11	9	11	16	15	11	15	12	9	14	16	14	17	15	14	16	19	12	13	14	20	15	15	16	19	19	23	23	15	18	16
-15.3829	-4.9831	19	15	16	14	14	13	14	16	14	12	10	14	14	15	14	14	16	13	14	13	12	14	12	16	12	16	14	17	13	17	15	21	14	14	15	14	17	17	17	22	12	18	17	20	16	20	17	18
-15.3829	-4.48614	21	18	17	13	12	12	12	12	12	12	11	9	14	14	18	12	13	14	12	14	13	12	14	11	12	15	15	13	23	17	16	18	17	16	15	16	18	12	14	15	15	14	13	17	15	17	21	23
-15.3829	-3.98917	14	11	11	12	10	8	7	11	6	11	10	10	7	12	11	1	10	10	12	8	11	6	8	10	12	13	8	10	12	13	12	11	9	11	14	13	14	11	14	10	11	13	9	14	9	16	8	14
-15.3829	-3.49221	9	8	10	4	7	6	5	7	6	5	6	5	4	4	8	5	3	5	6	6	3	3	2	4	7	3	5	5	2	1	9	3	5	5	1	3	6	2	9	8	6	4	6	6	5	4	7	6
-15.3829	-2.99524	5	11	8	6	3	5	4	8	4	4	2	8	6	2	6	5	6	5	6	4	6	5	2	3	6	4	4	5	5	5	3	5	3	6	7	5	4	4	4	5	6	7	5	6	3	5	4	3
-15.3829	-2.49828	8	8	3	9	6	5	6	3	6	5	3	3	5	4	9	7	5	5	2	3	5	5	3	7	6	6	1	4	5	3	2	5	4	5	3	6	4	6	6	4	2	7	5	6	3	2	4	4
-15.3829	-2.00131	9	7	6	7	6	5	8	6	4	6	6	7	3	6	3	3	4	6	7	4	5	5	7	6	6	7	5	5	4	6	7	6	3	6	5	4	4	4	7	2	8	5	4	6	4	5	3	4
-15.3829	-1.50434	11	7	5	3	5	5	5	6	7	5	4	6	6	2	2	8	4	0	4	6	2	4	7	9	4	6	1	6	2	6	6	5	5	4	7	2	3	3	5	5	2	6	8	7	5	6	6	4
-15.3829	-1.00738	10	6	5	6	6	9	8	7	7	5	6	7	9	7	5	5	5	6	4	6	5	7	5	6	6	4	4	4	9	2	6	4	7	5	6	3	4	8	4	8	4	3	3	6	3	4	6	5
-15.3829	-0.510414	7	10	8	3	8	5	3	6	6	5	8	4	7	6	6	3	4	7	6	7	5	6	9	2	6	4	7	5	5	6	1	4	3	6	8	1	3	3	4	3	5	4	6	5	4	5	4	6
-15.3829	-0.0134483	9	9	7	5	7	5	6	3	5	4	5	7	6	4	3	4	4	5	4	2	7	6	6	5	2	7	6	6	6	5	2	3	8	5	-1	6	5	5	6	5	3	3	6	6	5	9	4	5
-15.3829	0.483517	7	9	7	4	8	5	6	6	4	4	7	4	4	6	4	6	3	4	5	3	3	4	4	4	4	5	6	1	4	3	4	5	6	4	3	2	7	0	4	4	3	3	5	4	6	7	4	5
-15.3829	0.980482	7	4	7	5	5	4	6	3	2	5	0	5	1	4	5	2	2	7	4	5	7	2	4	3	2	5	6	5	3	4	1	3	6	7	1	8	4	5	5	2	2	3	3	1	4	2	4	3
-15.3829	1.47745	6	6	6	7	4	7	2	6	4	6	6	5	3	4	6	4	5	5	3	4	6	6	5	4	8	9	4	5	3	7	4	7	4	4	4	5	4	6	3	4	4	8	5	3	5	7	5	5
-15.3829	1.97441	8	7	7	7	7	6	4	3	2	5	3	4	3	3	3	4	4	3	6	3	5	2	2	4	6	3	4	4	3	5	4	5	4	6	5	4	7	2	4	1	1	2	4	6	5	2	6	4
-15.3829	2.47138	8	9	8	7	6	7	5	4	5	7	7	3	2	4	5	5	9	5	6	6	5	5	4	3	5	4	3	3	2	4	2	3	4	2	6	4	3	5	6	3	5	2	6	4	4	6	3	6
-15.3829	2.96834	10	5	8	6	7	4	3	8	6	6	3	6	7	5	4	6	4	5	3	2	1	3	4	6	6	5	2	2	4	4	4	3	4	2	5	3	4	2	5	3	2	5	5	4	1	5	0	7
-15.3829	3.46531	10	6	11	6	10	7	6	4	6	5	6	8	4	4	9	6	5	7	1	5	5	9	6	2	5	2	4	5	3	7	5	5	3	6	-1	9	4	8	2	3	3	2	3	7	5	10	5	4
-15.3829	3.96227	10	6	6	7	8	7	2	6	4	5	5	7	2	7	1	6	0	7	4	3	7	4	4	3	4	2	3	5	2	2	2	3	5	0	6	5	1	2	4	1	4	8	4	5	1	3	2	4
-15.3829	4.45924	6	8	9	6	4	7	7	4	4	2	5	4	8	4	2	5	4	5	3	6	3	4	4	6	2	7	2	5	6	6	4	4	2	6	7	6	5	3	3	3	7	7	6	4	4	5	11	1
-15.3829	4.9562	9	8	3	4	6	4	3	3	4	3	4	3	3	2	2	3	1	6	4	3	8	3	5	2	4	2	2	6	2	2	2	4	4	4	5	5	1	6	5	3	3	5	1	4	2	6	3	0
-15.3829	5.45317	7	9	4	6	7	6	5	4	2	-1	5	2	3	3	4	5	5	3	3	5	3	4	-2	4	5	2	0	3	2	4	3	1	1	4	4	3	4	5	5	4	4	2	3	2	2	5	2	1
-15.3829	5.95014	10	7	5	5	2	3	4	5	4	3	9	-1	3	4	4	5	6	3	7	5	3	3	3	3	7	6	2	4	4	6	6	4	5	5	4	7	2	5	7	4	4	4	6	4	3	7	1	5
-15.3829	6.4471	4	8	3	3	4	4	4	3	6	4	4	3	3	3	4	7	2	1	-1	5	3	6	4	3	2	3	3	5	1	5	3	8	5	3	4	3	5	1	4	5	1	4	3	-1	1	4	3	2
-15.3829	6.94407	6	6	6	8	6	6	7	3	4	4	6	10	7	7	4	3	4	7	4	5	4	5	4	5	5	4	2	6	4	3	7	7	8	4	2	4	4	5	4	4	6	3	1	6	4	6	3	4
-15.3829	7.44103	12	5	6	6	4	6	6	3	5	5	3	4	1	4	4	4	2	3	3	3	1	5	4	4	2	4	1	4	2	5	5	1	3	4	4	5	6	4	3	5	1	4	4	2	5	10	0	3
-15.3829	7.938	8	7	6	8	8	3	5	4	6	4	3	4	3	6	5	2	4	6	4	4	5	4	4	2	5	5	6	4	0	6	6	3	2	3	5	2	5	4	5	5	2	5	4	3	4	2	4	7
-15.3829	8.43496	8	7	5	8	4	6	4	9	6	6	4	5	5	4	2	4	3	1	3	4	3	4	0	1	2	6	1	3	4	3	5	5	3	3	3	1	4	5	4	3	5	2	2	4	2	3	2	3
-15.3829	8.93193	11	6	4	8	8	9	6	6	3	4	3	7	5	1	3	4	5	6	5	2	5	2	8	2	6	2	4	5	2	1	5	3	3	1	6	4	4	4	2	3	3	0	2	2	5	3	6	5
-15.3829	9.42889	11	6	8	6	8	5	6	5	2	1	3	5	3	3	3	0	3	3	4	5	4	5	5	2	5	2	3	4	6	5	4	3	6	3	5	2	5	0	2	4	2	5	2	3	4	5	6	6
-15.3829	9.92586	7	4	7	4	5	7	3	2	2	3	0	2	3	2	1	0	3	5	0	2	2	0	5	3	4	2	6	5	3	4	3	-2	7	3	2	3	5	3	4	2	7	6	0	3	4	2	3	1
-15.3829	10.4228	7	6	5	9	9	7	6	5	5	6	2	6	2	-1	4	5	5	2	4	4	1	3	2	6	4	6	3	1	6	4	5	4	5	2	5	5	3	4	2	5	3	3	3	3	4	6	2	2
-15.3829	10.9198	13	8	7	7	6	3	3	4	5	7	4	1	3	5	1	1	6	4	2	5	1	6	4	4	1	5	3	1	4	3	2	4	2	6	-3	6	5	5	6	3	1	4	4	7	3	3	4	5
-15.3829	11.4168	10	7	7	5	8	5	2	7	6	6	7	6	3	4	4	2	4	6	5	2	4	4	5	7	2	5	7	3	1	5	3	4	3	4	3	5	4	4	6	6	4	3	7	4	4	4	3	4
-15.3829	11.9137	9	3	5	6	4	5	9	5	4	5	3	6	5	3	4	6	4	-2	5	6	4	2	5	3	4	6	5	3	5	7	4	2	4	4	3	3	4	4	4	6	3	4	3	2	0	5	3	2
-15.3829	12.4107	7	6	6	6	6	6	3	2	6	3	5	4	5	3	2	4	3	6	3	2	3	7	3	1	2	5	4	2	5	2	6	6	2	4	1	7	4	3	5	1	2	4	0	4	1	3	5	2
-15.3829	12.9077	8	3	4	7	3	4	4	3	4	7	1	2	3	6	3	3	7	4	1	3	4	5	4	4	5	1	2	3	1	4	2	2	4	4	1	4	3	0	4	4	6	3	2	3	1	5	3	5
-15.3829	13.4046	7	6	4	5	4	4	7	2	2	6	1	8	3	7	3	5	1	1	3	2	2	5	4	2	3	0	3	4	2	4	5	4	3	1	6	6	3	3	1	7	6	6	3	2	2	1	4	4
-15.3829	13.9016	8	3	8	6	3	0	3	7	4	1	5	6	3	8	3	2	4	5	2	5	3	4	2	6	6	7	3	3	2	4	3	3	4	4	4	1	3	3	3	2	4	4	0	3	4	2	3	4
-15.3829	14.3985	6	7	6	4	3	5	2	4	5	3	1	3	4	4	5	3	6	3	2	3	4	5	1	1	3	2	7	3	3	0	4	4	-1	3	1	4	4	4	3	0	3	1	2	2	1	-1	4	5
-15.3829	14.8955	9	8	6	7	6	6	8	7	4	5	4	6	1	5	6	4	2	4	4	6	2	2	4	6	1	4	3	2	2	3	2	7	1	4	5	6	5	2	5	5	5	3	6	5	5	2	3	6
-14.8824	-11.4437	8	6	10	5	4	6	5	8	4	6	3	5	5	7	6	8	4	4	4	6	3	2	7	5	3	5	7	5	10	3	1	3	4	6	0	5	7	5	3	4	4	4	6	2	7	8	3	5
-14.8824	-10.9467	8	9	6	7	7	7	7	2	5	1	6	3	6	4	5	3	5	6	3	6	3	6	2	5	3	6	4	4	4	-3	7	6	6	4	5	3	5	5	3	5	2	1	5	2	4	6	2	6
-14.8824	-10.4497	7	12	9	8	4	6	6	5	6	7	4	5	5	4	9	6	8	4	4	7	9	6	6	3	4	4	4	3	3	8	3	4	1	5	8	3	2	2	6	5	4	7	3	9	2	7	3	6
-14.8824	-9.95275	12	11	11	8	3	10	3	6	8	8	5	3	5	5	7	4	7	1	3	8	6	6	6	3	5	5	7	8	3	5	8	6	6	6	5	6	4	7	6	4	6	6	4	6	5	6	5	3
-14.8824	-9.45579	13	11	10	6	6	7	8	9	7	8	9	10	8	11	7	6	7	8	6	10	7	9	6	7	6	3	5	11	7	8	9	9	11	5	6	7	6	9	6	10	8	9	10	7	5	6	7	9
-14.8824	-8.95882	15	5	13	9	7	6	10	7	7	4	9	10	9	5	5	12	7	10	5	4	5	8	8	7	6	8	10	7	7	4	6	6	4	10	6	4	9	4	7	4	7	3	7	7	3	4	8	8
-14.8824	-8.46186	11	12	11	8	10	9	8	10	5	6	8	9	9	6	6	7	5	7	8	6	4	8	7	9	6	6	6	7	9	5	9	5	8	8	5	7	8	7	6	7	4	6	9	8	11	8	7	8
-14.8824	-7.96489	10	10	8	7	6	10	7	6	4	5	7	8	7	8	5	8	9	6	5	6	6	4	4	3	7	7	4	7	6	6	8	9	5	4	6	7	7	9	6	10	7	4	7	5	7	6	5	10
-14.8824	-7.46793	10	9	7	10	4	8	11	7	10	6	8	8	11	6	5	6	6	7	7	8	6	8	8	8	5	6	4	3	6	5	7	2	6	7	6	11	10	9	7	9	6	8	6	9	4	7	5	6
-14.8824	-6.97096	14	10	9	8	10	10	5	8	4	5	10	6	7	7	8	5	3	7	8	4	5	5	2	6	6	7	6	6	7	3	3	6	5	7	5	4	6	4	2	1	7	5	8	5	2	7	6	3
-14.8824	-6.474	9	7	5	9	8	9	7	8	8	8	6	8	7	8	5	7	6	7	8	6	5	10	9	8	7	7	5	11	6	9	6	7	9	5	7	7	6	8	3	10	10	4	7	7	9	8	8	6
-14.8824	-5.97703	10	10	10	8	3	8	8	6	6	6	7	6	9	8	4	4	10	6	7	6	8	9	6	8	5	7	7	6	9	6	2	9	5	11	11	8	6	3	7	5	10	12	7	7	2	8	6	5
-14.8824	-5.48007	12	10	9	6	8	10	5	7	11	4	8	6	7	7	7	7	9	8	11	8	13	7	7	8	3	8	5	8	9	7	11	11	9	7	13	5	9	6	8	7	12	9	10	10	11	9	9	11
-14.8824	-4.9831	14	13	11	11	9	8	10	10	10	11	7	9	7	7	14	11	5	5	8	14	7	13	9	5	9	11	7	8	6	9	12	12	12	14	14	14	14	8	11	16	16	12	12	11	12	14	16	13
-14.8824	-4.48614	20	14	9	14	12	10	12	18	11	13	13	10	12	12	14	14	10	14	20	13	12	13	13	11	14	18	13	15	14	19	17	19	17	20	16	19	18	18	18	14	17	18	19	23	17	22	20	26
-14.8824	-3.98917	18	16	12	17	12	12	12	10	16	17	11	15	11	10	14	14	14	15	11	17	13	15	18	11	11	16	15	22	12	13	14	13	16	18	16	16	19	18	21	20	14	20	19	23	17	17	18	15
-14.8824	-3.49221	10	11	9	8	4	8	4	4	7	7	8	7	7	7	5	6	6	9	4	7	7	8	8	6	5	7	3	4	8	6	9	3	8	7	7	10	6	8	7	9	6	10	6	8	8	5	12	9
-14.8824	-2.99524	8	8	8	5	7	4	3	6	6	4	4	8	5	7	1	4	5	3	4	5	4	7	5	1	6	3	4	3	4	3	8	5	4	4	3	7	2	5	6	7	3	6	6	7	2	11	6	4
-14.8824	-2.49828	7	9	6	8	5	4	7	5	4	4	7	3	5	7	1	3	3	5	3	7	1	3	5	6	7	7	5	4	5	5	3	3	4	0	7	5	4	3	4	4	6	6	6	5	6	8	7	8
-14.8824	-2.00131	6	5	8	5	8	5	5	3	8	1	4	3	6	6	5	3	3	5	6	5	6	6	3	3	5	3	8	8	3	3	4	5	3	9	1	4	5	4	3	4	3	3	2	7	7	5	6	2
-14.8824	-1.50434	9	8	9	6	6	2	4	5	2	6	2	2	6	-1	4	4	3	4	3	6	5	2	2	3	3	3	6	4	2	3	5	2	4	-1	6	5	3	2	3	0	1	6	4	1	4	5	1	3
-14.8824	-1.00738	10	7	6	9	3	9	3	4	9	0	4	4	3	2	5	2	4	4	3	6	3	1	3	6	1	6	3	2	2	2	1	1	4	2	3	4	5	6	2	4	3	5	6	4	4	0	2	3
-14.8824	-0.510414	9	9	8	1	5	3	4	7	4	3	5	5	2	4	3	1	3	2	4	3	4	3	2	5	0	4	4	4	3	1	6	4	5	4	1	3	5	4	4	3	3	5	5	5	2	4	6	-1
-14.8824	-0.0134483	8	7	7	4	5	1	3	5	4	3	4	2	3	2	6	3	3	4	2	3	3	5	5	1	3	5	5	3	3	4	3	3	1	4	3	3	7	5	7	5	4	6	4	5	2	6	5	8
-14.8824	0.483517	5	8	6	8	3	2	9	3	7	2	4	5	5	6	0	5	6	1	-2	6	4	4	3	3	5	2	4	4	4	6	3	4	5	0	6	4	5	3	6	4	3	5	5	4	3	4	7	6
-14.8824	0.980482	6	8	6	5	4	4	5	4	5	4	2	2	4	4	2	3	6	4	6	3	2	5	3	5	4	3	0	3	7	3	3	5	2	5	4	0	1	5	5	2	6	5	3	7	5	6	1	3
-14.8824	1.47745	11	3	9	6	4	4	5	6	7	7	4	3	4	7	2	4	3	3	5	5	5	4	6	6	6	2	4	5	4	5	2	5	2	4	5	3	4	4	5	4	5	5	3	4	1	4	5	7
-14.8824	1.97441	9	4	4	4	6	5	6	2	2	5	4	1	2	2	4	6	1	2	6	2	6	4	6	5	1	2	3	1	4	5	5	3	3	2	3	3	5	2	5	11	1	3	4	4	4	4	6	2
-14.8824	2.47138	3	9	3	8	7	4	2	5	4	6	2	3	1	2	1	3	6	5	1	1	5	3	4	3	4	4	3	5	5	3	4	4	3	4	4	4	5	7	4	5	6	3	4	3	2	0	4	3
-14.8824	2.96834	7	7	6	6	6	7	5	6	6	5	3	4	4	5	5	2	2	4	1	10	1	5	4	2	5	4	6	2	6	1	5	4	2	6	3	5	4	6	5	4	7	4	7	4	1	4	5	8
-14.8824	3.46531	12	8	8	3	5	7	4	4	3	5	4	3	5	7	5	3	8	4	7	4	6	7	3	4	1	3	4	3	5	6	3	3	3	4	8	3	2	5	1	4	6	2	6	1	5	4	5	2
-14.8824	3.96227	9	6	7	7	6	7	6	6	5	6	8	6	3	7	7	4	5	6	7	4	5	4	6	4	2	6	5	5	3	5	5	3	4	7	1	4	5	4	6	1	4	2	7	3	8	5	3	6
-14.8824	4.45924	8	7	5	6	5	5	4	6	5	4	3	4	0	5	4	2	4	3	6	5	5	4	2	5	0	3	3	3	2	2	2	5	7	5	3	7	2	1	4	3	3	7	2	3	0	6	8	4
-14.8824	4.9562	8	8	7	5	3	6	5	6	4	4	3	2	5	3	3	6	2	3	4	7	6	4	9	3	3	3	3	7	2	2	4	2	2	4	5	5	6	2	3	5	5	3	7	1	-2	4	4	3
-14.8824	5.45317	7	11	8	6	8	6	8	3	3	7	3	6	7	6	3	8	4	8	4	4	4	6	5	4	5	7	3	2	4	7	3	3	6	4	5	4	6	4	4	2	8	4	3	2	2	0	4	5
-14.8824	5.95014	8	10	6	5	6	6	7	4	7	6	6	5	5	4	5	3	7	3	3	5	2	1	6	6	5	5	5	3	4	5	5	3	4	0	6	6	4	6	5	4	10	7	3	8	3	3	5	3
-14.8824	6.4471	8	10	8	7	3	6	5	2	4	2	6	5	6	6	3	5	0	4	4	6	2	4	4	1	1	4	5	1	4	5	4	1	4	5	5	6	4	6	5	4	4	5	7	3	6	3	4	4
-14.8824	6.94407	7	9	5	5	3	4	2	6	4	5	4	2	4	6	4	2	3	7	1	4	2	4	6	3	5	0	1	4	2	4	4	6	4	6	3	4	1	3	0	2	7	3	6	1	4	3	3	5
-14.8824	7.44103	10	4	7	7	3	3	6	6	5	5	5	4	5	6	6	2	5	3	6	2	7	3	3	7	3	6	3	6	1	3	2	5	6	5	3	7	3	6	2	3	4	8	3	3	5	4	6	3
-14.8824	7.938	9	11	6	10	5	5	4	5	2	10	2	6	2	2	4	6	3	5	2	4	6	3	7	4	6	4	5	4	5	3	5	5	4	1	6	7	3	5	6	4	2	3	5	4	5	5	4	7
-14.8824	8.43496	10	8	7	4	2	9	3	5	5	4	6	2	3	7	6	4	2	5	6	1	5	4	4	6	3	3	4	3	4	3	5	3	2	5	3	5	6	6	5	5	6	7	6	3	4	5	4	4
-14.8824	8.93193	9	7	6	7	6	7	6	2	7	9	5	2	6	7	5	5	2	5	5	4	3	6	3	5	5	4	7	3	3	6	4	4	6	6	3	3	5	3	4	4	5	4	6	3	9	5	3	1
-14.8824	9.42889	7	8	10	5	7	7	6	4	5	2	5	5	4	5	5	1	3	6	1	2	4	4	4	5	1	5	1	4	3	6	2	8	2	2	7	4	6	4	6	5	4	5	3	2	5	6	5	9
-14.8824	9.92586	5	5	3	7	4	6	2	6	5	3	4	4	6	4	1	2	4	3	6	0	3	4	4	3	5	-1	3	1	3	2	6	-1	7	3	1	3	5	2	0	1	4	7	2	4	1	0	1	5
-14.8824	10.4228	8	7	6	5	6	6	3	5	4	6	7	2	4	6	4	6	6	6	2	3	6	5	6	4	5	4	2	1	4	7	5	3	10	6	3	4	6	5	3	5	4	1	7	7	1	3	4	4
-14.8824	10.9198	7	6	2	6	5	7	4	5	7	3	2	5	3	4	4	2	3	3	2	1	2	5	5	5	1	5	2	6	3	3	5	1	4	4	3	5	3	0	1	5	4	4	4	-2	5	3	4	4
-14.8824	11.4168	4	7	6	5	4	7	4	5	6	6	4	6	4	3	2	2	4	4	5	3	2	2	6	2	2	10	-1	4	4	4	2	5	4	6	2	3	4	5	7	4	5	4	4	5	5	4	3	4
-14.8824	11.9137	7	4	3	5	6	8	4	4	6	2	6	6	6	6	3	6	0	6	3	6	2	4	3	5	4	2	4	3	4	5	7	6	2	5	4	4	5	5	3	6	7	4	5	4	5	2	4	4
-14.8824	12.4107	8	7	4	8	6	7	3	5	6	3	5	3	6	4	2	6	4	6	2	5	6	2	5	2	7	2	4	5	5	4	5	5	2	5	6	3	2	4	4	5	3	5	6	3	5	2	7	2
-14.8824	12.9077	11	9	5	6	3	8	1	6	6	5	4	3	6	4	-2	5	3	5	0	6	6	4	6	3	3	3	5	3	4	6	5	4	3	5	5	8	6	3	4	2	5	3	7	4	4	3	2	5
-14.8824	13.4046	6	9	5	8	6	7	6	5	6	6	6	6	3	4	5	6	6	2	2	6	1	4	6	1	6	7	1	3	3	5	3	5	3	8	1	4	4	7	6	3	6	4	3	5	4	3	7	5
-14.8824	13.9016	9	9	5	7	5	3	6	5	2	6	4	4	3	5	3	3	4	0	8	7	5	6	3	6	4	3	8	6	5	3	4	4	6	7	3	5	4	6	7	3	6	7	6	4	3	5	2	4
-14.8824	14.3985	7	4	7	6	8	6	5	4	7	4	5	6	2	6	7	2	6	2	3	6	6	4	9	2	7	6	3	3	6	2	1	3	5	4	4	2	4	9	2	5	4	5	3	6	5	6	4	4
-14.8824	14.8955	7	6	7	8	4	3	4	3	3	6	4	1	6	5	1	2	6	2	3	1	3	4	1	3	2	6	4	3	2	2	6	5	3	3	6	0	5	6	5	0	3	3	2	5	5	5	4	4
-14.3819	-11.4437	11	8	11	7	6	11	8	7	5	9	6	4	3	6	4	7	3	8	4	2	4	3	6	7	6	4	6	9	2	6	4	4	4	6	1	4	2	5	4	3	6	5	5	4	10	5	4	7
-14.3819	-10.9467	12	11	8	7	8	7	5	6	8	6	7	7	5	5	3	8	7	7	5	9	6	6	2	5	7	6	7	8	4	6	8	6	8	4	6	3	3	8	4	4	4	3	5	8	4	3	3	5
-14.3819	-10.4497	13	11	3	11	8	11	8	8	7	7	8	6	9	6	4	6	7	7	9	6	4	9	10	4	10	7	3	8	11	5	6	7	5	7	5	9	6	6	8	9	5	6	7	7	6	7	6	7
-14.3819	-9.95275	15	10	11	9	12	8	11	6	9	7	8	8	5	11	6	10	11	9	12	7	11	7	6	7	4	7	13	8	8	3	9	7	10	5	8	5	8	10	8	8	10	10	8	12	9	8	7	6
-14.3819	-9.45579	11	9	9	8	8	7	7	7	9	6	5	7	6	6	6	8	7	5	6	8	8	5	7	7	7	5	3	10	9	7	7	4	5	7	6	7	6	6	12	9	5	7	10	4	5	9	6	8
-14.3819	-8.95882	11	7	9	9	11	10	8	6	6	9	4	7	7	9	5	5	7	6	7	5	6	7	8	8	6	7	5	6	9	7	4	5	9	6	7	6	6	6	1	5	6	7	6	7	4	9	3	10
-14.3819	-8.46186	9	13	7	8	8	5	8	7	6	4	11	6	3	8	8	3	6	6	9	7	6	4	7	7	7	8	5	6	10	7	7	8	9	9	5	11	6	5	6	7	6	9	6	7	8	6	5	5
-14.3819	-7.96489	10	13	11	7	6	5	7	12	7	9	6	8	9	7	4	8	5	6	6	6	10	5	7	7	7	10	10	7	7	7	5	6	5	8	7	6	9	6	7	5	6	6	5	7	8	5	6	6
-14.3819	-7.46793	10	8	10	9	9	7	3	9	8	6	7	6	6	6	7	3	3	8	7	10	6	7	9	13	8	5	5	10	7	6	7	8	8	7	5	4	9	6	7	11	6	9	6	5	8	7	7	8
-14.3819	-6.97096	12	13	11	12	13	6	8	10	10	12	6	11	9	11	9	10	6	12	7	9	9	10	10	9	12	12	9	10	11	11	8	17	14	11	10	10	10	10	11	11	13	13	13	11	12	11	11	11
-14.3819	-6.474	15	15	16	7	13	9	11	11	13	11	14	12	9	14	14	13	7	11	16	14	8	16	12	10	12	10	11	16	12	16	10	16	11	15	11	11	16	18	17	15	13	14	13	19	16	15	15	19
-14.3819	-5.97703	13	17	15	14	18	10	13	12	12	16	9	13	12	16	13	19	11	12	17	13	18	16	11	14	13	11	17	13	19	14	17	15	13	21	19	18	12	20	19	20	20	16	17	20	23	17	17	22
-14.3819	-5.48007	15	17	11	16	16	14	18	13	14	15	14	10	10	16	15	17	8	10	14	19	18	17	16	12	13	21	11	16	16	15	17	20	19	20	21	16	21	18	19	22	17	19	23	20	25	19	24	18
-14.3819	-4.9831	12	15	14	11	16	14	8	10	12	10	8	13	10	11	9	15	11	12	13	13	9	12	10	11	12	16	17	15	11	10	10	14	15	17	16	13	13	15	16	16	14	20	16	14	16	19	18	16
-14.3819	-4.48614	12	11	11	9	7	11	8	6	8	6	7	10	13	9	9	7	9	7	6	12	11	12	9	14	9	10	8	7	10	11	10	9	11	11	8	7	11	14	15	14	14	9	14	11	14	11	13	13
-14.3819	-3.98917	17	14	14	11	14	10	15	11	13	16	15	10	6	13	11	13	9	11	12	10	8	11	13	15	12	8	12	6	11	12	10	5	21	13	14	12	12	14	16	11	13	15	14	16	17	16	16	12
-14.3819	-3.49221	13	13	11	11	14	9	12	11	15	12	10	8	12	13	13	10	14	6	10	11	10	13	9	12	14	14	10	14	17	9	13	10	13	11	13	12	14	12	12	16	12	12	15	15	12	17	12	11
-14.3819	-2.99524	11	14	15	13	13	10	8	9	12	6	9	9	10	11	6	10	11	12	11	15	8	11	9	10	9	10	10	12	11	6	13	12	17	12	14	10	14	12	11	9	16	13	14	14	13	18	16	15
-14.3819	-2.49828	16	14	8	10	11	6	7	10	10	11	11	13	10	11	11	11	12	11	8	12	11	11	8	12	9	12	10	15	11	17	8	16	13	10	9	12	8	12	15	14	11	15	11	13	13	12	12	14
-14.3819	-2.00131	7	13	10	10	11	9	5	10	6	9	5	7	8	9	11	8	9	11	6	9	7	8	9	6	7	9	6	7	11	10	9	8	7	9	12	10	7	7	10	7	8	12	4	10	13	15	10	10
-14.3819	-1.50434	9	6	5	8	9	3	7	8	6	3	6	5	8	3	6	8	2	5	7	3	2	2	4	6	7	7	7	9	5	3	9	4	6	5	4	8	7	5	5	8	5	9	7	6	6	3	4	2
-14.3819	-1.00738	8	11	7	8	6	7	4	6	3	3	5	6	3	4	6	5	6	4	5	5	3	4	3	3	6	5	2	3	5	5	3	4	5	5	2	5	4	8	3	4	4	6	5	4	6	7	4	6
-14.3819	-0.510414	9	9	7	6	7	6	7	9	5	6	5	4	4	7	4	4	6	7	4	5	5	5	1	0	8	3	2	6	6	4	2	6	5	6	4	2	3	6	2	5	4	5	3	2	4	5	4	4
-14.3819	-0.0134483	9	7	9	3	6	5	3	4	5	4	2	4	4	4	5	6	5	3	3	3	4	5	5	7	6	5	5	4	6	1	4	4	7	4	5	5	5	8	4	4	2	3	6	3	3	4	3	4
-14.3819	0.483517	8	8	7	8	3	2	6	3	5	5	6	2	6	4	3	6	6	4	4	6	3	4	5	4	0	1	4	4	3	4	4	1	5	2	3	2	4	4	2	2	4	3	5	3	5	4	2	3
-14.3819	0.980482	5	8	7	8	3	6	2	6	2	6	3	3	3	3	4	6	4	3	2	5	5	8	3	5	3	1	5	1	4	4	4	5	2	2	6	5	3	3	1	5	4	4	5	4	0	2	4	3
-14.3819	1.47745	9	6	6	4	5	5	7	4	5	3	7	5	4	5	2	3	3	2	5	3	2	4	4	1	3	4	6	2	8	1	4	4	1	4	3	1	0	3	3	4	2	1	3	2	4	5	5	2
-14.3819	1.97441	7	7	7	2	6	4	6	7	6	7	2	5	3	2	5	2	7	3	5	4	3	5	6	3	3	3	3	6	6	2	5	6	0	6	1	3	1	5	4	6	0	5	4	2	2	4	1	6
-14.3819	2.47138	9	6	7	6	7	7	4	4	1	3	5	4	6	4	5	2	4	4	2	3	1	5	4	5	1	5	2	2	3	4	4	4	3	5	4	4	3	4	2	2	4	3	5	4	4	6	6	4
-14.3819	2.96834	11	6	3	5	7	5	8	2	7	3	5	1	6	6	3	6	3	4	6	5	1	4	2	7	2	3	5	4	8	7	4	4	4	6	5	4	4	3	2	7	4	7	4	0	3	2	6	5
-14.3819	3.46531	8	7	6	7	6	6	5	5	2	1	2	3	7	5	2	-5	7	4	4	2	1	5	-1	2	4	2	5	5	2	6	0	5	6	2	1	3	4	6	2	4	5	6	6	7	0	4	5	1
-14.3819	3.96227	7	8	6	8	1	8	3	7	8	1	5	5	3	4	4	7	5	5	1	7	4	4	7	6	3	3	2	6	3	5	4	4	5	6	6	5	8	5	6	4	5	9	6	5	7	5	2	3
-14.3819	4.45924	8	8	6	5	6	3	3	7	6	2	4	4	1	3	4	4	5	6	4	3	6	6	1	5	2	6	3	4	2	5	4	4	0	6	8	3	3	2	5	7	7	4	5	1	6	4	5	4
-14.3819	4.9562	8	8	6	5	5	5	4	5	1	3	3	6	5	3	1	1	2	4	5	4	3	2	5	6	1	3	2	4	2	3	-1	4	4	4	4	4	2	4	4	4	6	5	1	1	1	3	2	2
-14.3819	5.45317	8	6	7	5	7	6	6	9	5	4	3	6	3	3	3	4	4	4	5	2	5	4	7	6	6	3	5	5	5	3	5	4	4	5	0	4	6	1	7	5	4	5	2	5	6	4	7	6
-14.3819	5.95014	5	9	6	4	3	5	5	5	7	3	2	1	4	1	5	3	3	3	2	6	3	2	3	1	3	0	4	1	3	2	3	4	0	2	2	2	2	3	2	2	4	3	0	1	5	2	3	2
-14.3819	6.4471	11	7	6	8	7	5	5	3	6	4	5	4	4	4	4	3	4	5	6	4	5	2	6	3	5	8	4	3	5	7	5	3	2	2	2	5	2	3	9	2	5	5	5	6	2	6	3	3
-14.3819	6.94407	6	10	7	7	4	4	4	5	6	4	4	3	3	4	2	4	3	4	5	2	2	4	4	0	6	6	7	6	5	1	5	3	6	3	4	4	2	8	3	5	4	4	2	4	6	5	4	4
-14.3819	7.44103	6	7	6	8	5	5	4	4	2	5	3	3	5	2	4	4	4	5	7	3	4	2	3	5	5	3	3	4	5	5	4	5	3	4	6	9	4	5	1	4	4	5	5	7	0	4	1	4
-14.3819	7.938	9	7	2	3	6	3	7	3	2	3	7	5	4	5	2	4	4	3	0	6	5	3	6	4	2	4	1	5	4	2	3	4	5	5	4	3	2	4	3	6	3	7	2	6	5	4	6	2
-14.3819	8.43496	10	6	8	6	6	5	7	3	6	5	6	3	1	5	4	5	3	5	6	6	3	4	3	6	2	7	1	3	4	5	7	2	4	6	3	5	2	6	5	3	5	4	3	3	4	4	6	5
-14.3819	8.93193	12	7	7	4	6	6	8	4	5	1	5	4	2	4	6	5	5	5	6	4	6	9	0	7	6	3	4	6	4	3	4	3	5	3	0	2	6	4	7	2	6	7	6	3	5	3	5	4
-14.3819	9.42889	8	7	4	5	4	5	5	2	7	6	2	5	1	3	3	2	3	4	4	1	4	3	1	5	3	0	1	6	3	1	3	5	4	2	4	0	3	4	4	5	3	5	4	4	2	5	7	4
-14.3819	9.92586	7	6	6	8	6	8	4	6	5	4	4	3	6	7	3	4	4	4	3	3	2	4	7	4	6	2	5	4	4	3	1	3	2	3	4	4	3	7	3	6	1	3	3	6	4	2	3	3
-14.3819	10.4228	6	8	5	3	4	6	3	4	2	2	-1	6	2	3	5	5	3	0	4	4	2	6	5	3	7	3	6	3	4	3	3	4	4	2	3	3	4	6	3	5	5	5	2	5	5	4	4	3
-14.3819	10.9198	6	5	7	4	3	6	5	4	3	5	3	5	5	5	4	3	6	6	2	2	4	4	4	4	5	5	3	3	4	3	2	3	6	4	2	2	2	5	3	4	3	2	5	3	12	2	3	3
-14.3819	11.4168	7	9	4	6	5	5	5	4	2	5	5	5	2	1	2	5	4	6	2	3	0	4	2	4	4	2	1	1	5	5	1	4	4	4	3	4	2	5	6	4	5	2	2	3	4	4	6	5
-14.3819	11.9137	10	8	7	7	7	5	6	1	4	5	5	5	0	2	4	4	7	4	7	6	1	6	4	3	5	4	4	6	3	3	5	2	3	5	6	5	3	5	3	6	3	6	6	4	3	4	2	4
-14.3819	12.4107	7	-1	6	5	6	4	1	-2	4	1	1	5	7	3	5	3	4	0	5	3	2	2	5	3	5	4	3	1	3	5	4	2	3	2	2	5	2	4	4	5	0	2	3	1	2	3	1	2
-14.3819	12.9077	10	4	6	4	8	6	4	5	3	3	6	3	4	5	6	6	6	4	3	1	4	5	3	4	4	5	5	4	0	3	4	7	5	4	2	4	4	5	2	1	2	3	4	2	6	4	5	4
-14.3819	13.4046	11	6	4	5	7	3	4	4	3	3	3	5	2	4	4	3	5	4	7	3	-1	2	4	3	6	4	4	2	5	7	5	3	5	4	5	6	5	2	6	2	5	6	6	5	2	2	3	3
-14.3819	13.9016	8	4	6	5	6	5	4	5	2	2	7	3	6	5	7	3	6	3	2	2	2	5	4	7	4	5	5	4	4	2	3	5	1	2	1	6	5	3	2	5	4	1	5	6	4	3	4	5
-14.3819	14.3985	7	8	7	4	10	2	4	7	3	2	3	3	7	5	1	3	2	5	4	4	4	2	5	-1	2	3	5	4	3	6	1	7	6	2	1	3	9	3	4	5	5	7	4	7	5	5	6	8
-14.3819	14.8955	7	8	7	6	5	2	4	5	9	2	3	4	6	6	4	3	1	1	4	4	3	4	5	7	5	5	3	2	4	3	3	4	1	4	3	3	-3	4	5	4	0	6	3	5	4	8	4	2
-13.8815	-11.4437	8	9	6	8	6	9	6	6	7	9	5	4	4	8	5	5	8	6	5	6	6	4	3	4	5	3	6	6	9	9	9	7	6	8	8	4	4	9	7	8	6	6	8	3	4	5	8	7
-13.8815	-10.9467	11	10	8	10	8	9	7	10	5	7	6	5	5	3	4	9	6	5	6	5	6	6	6	7	6	11	1	4	6	8	6	10	8	7	7	6	6	5	7	9	6	3	7	6	4	6	9	10
-13.8815	-10.4497	9	10	6	6	6	5	13	7	6	8	5	8	5	7	7	7	5	4	8	5	5	2	4	7	6	6	2	7	7	7	7	9	4	7	4	7	7	8	6	6	8	6	2	5	5	7	8	7
-13.8815	-9.95275	11	7	9	9	7	6	9	4	8	7	7	5	6	7	8	8	5	7	9	7	8	4	7	7	8	5	4	3	9	6	6	6	5	9	4	7	8	10	4	5	7	8	5	7	6	6	2	8
-13.8815	-9.45579	10	10	9	8	7	7	7	6	9	9	7	2	2	8	3	7	7	4	4	7	5	5	7	0	4	4	8	7	6	2	7	5	6	1	6	5	5	7	7	4	6	3	5	10	7	4	4	9
-13.8815	-8.95882	11	11	7	8	6	8	5	6	8	9	7	5	6	10	4	4	6	6	6	8	6	6	3	6	7	4	3	4	7	6	6	8	4	5	5	6	7	9	6	7	7	5	9	6	7	7	4	4
-13.8815	-8.46186	10	5	10	11	10	12	6	12	10	12	9	8	8	8	9	9	5	7	10	9	15	10	5	11	6	10	11	7	10	12	9	10	10	11	9	9	13	13	13	10	11	14	11	14	8	13	8	8
-13.8815	-7.96489	17	12	11	13	12	10	12	14	11	12	5	10	13	8	12	10	12	14	10	12	10	13	11	5	17	13	12	10	15	15	12	15	14	15	10	12	13	16	15	12	16	14	18	19	12	12	14	18
-13.8815	-7.46793	14	11	14	14	9	12	11	10	11	11	10	10	10	9	12	10	12	10	14	11	15	14	13	13	11	14	14	11	10	12	15	15	14	12	10	14	14	15	18	15	20	17	13	18	11	13	15	13
-13.8815	-6.97096	15	16	14	13	18	11	13	10	16	19	15	18	10	18	20	14	20	14	16	24	17	19	18	20	10	15	13	18	16	20	23	19	19	20	15	20	14	23	20	21	22	21	20	23	21	18	28	24
-13.8815	-6.474	21	18	24	16	21	20	15	14	14	15	20	19	20	23	22	23	29	20	20	21	23	24	21	22	21	26	22	25	20	19	23	26	25	30	27	30	24	27	22	29	32	34	37	32	38	30	35	35
-13.8815	-5.97703	21	22	27	23	20	23	21	21	23	19	22	18	20	23	19	23	19	24	21	24	23	27	27	26	27	26	25	25	20	27	28	32	29	24	23	31	28	26	41	37	29	36	27	42	29	33	38	38
-13.8815	-5.48007	23	27	23	20	24	25	26	23	21	22	21	27	20	21	26	24	18	29	18	32	22	23	28	20	27	25	25	25	29	32	25	29	24	28	26	31	28	32	26	38	33	31	32	38	38	41	34	34
-13.8815	-4.9831	21	20	17	17	16	17	21	17	20	12	18	17	18	16	13	21	16	13	17	19	21	24	21	21	20	18	22	21	20	23	23	19	22	24	17	24	33	26	27	23	26	28	19	31	31	25	27	33
-13.8815	-4.48614	11	11	10	7	10	8	6	7	6	6	10	11	9	4	8	10	5	11	8	10	7	8	7	6	12	6	9	12	10	10	10	7	12	13	10	12	9	13	13	10	12	13	10	12	13	10	12	10
-13.8815	-3.98917	12	9	8	10	10	5	6	7	9	12	11	10	9	5	10	5	6	10	7	8	7	9	13	8	9	9	6	8	12	11	2	12	5	11	8	7	14	9	10	14	12	12	8	9	9	8	14	12
-13.8815	-3.49221	15	18	14	6	11	11	16	13	14	12	13	12	10	13	14	12	13	17	11	16	17	16	15	14	6	13	14	17	14	15	18	20	15	13	15	18	16	17	16	21	15	19	14	14	16	16	15	21
-13.8815	-2.99524	15	18	18	11	15	15	13	11	15	14	11	19	15	18	10	12	11	18	16	18	15	20	13	16	15	17	15	16	17	16	17	15	21	18	16	23	21	16	28	17	19	13	21	17	23	22	25	26
-13.8815	-2.49828	23	24	19	21	14	17	18	13	12	18	18	16	20	15	20	17	20	22	16	18	19	27	16	19	18	22	21	14	16	22	20	19	24	22	17	26	26	21	22	22	19	22	26	20	28	22	24	23
-13.8815	-2.00131	19	17	16	16	15	15	13	14	20	15	17	14	18	14	19	19	16	14	21	15	18	24	18	16	21	17	20	24	23	25	18	15	15	25	26	18	23	22	22	26	22	20	25	26	31	24	27	32
-13.8815	-1.50434	10	12	8	8	8	14	10	9	10	6	15	12	11	9	8	11	11	5	14	14	7	11	10	12	6	14	8	13	10	11	9	16	15	14	16	13	11	16	17	14	11	9	16	15	10	16	14	13
-13.8815	-1.00738	12	14	8	8	4	9	9	4	7	7	5	8	6	4	8	9	4	8	10	6	8	7	6	10	8	5	6	7	8	8	8	6	7	7	6	7	6	8	8	7	5	10	4	9	9	8	10	10
-13.8815	-0.510414	6	8	10	7	4	6	5	2	6	6	6	6	4	4	7	10	6	3	5	2	5	6	2	4	5	6	4	4	4	4	3	3	6	7	4	5	5	8	5	2	3	7	3	2	5	5	3	6
-13.8815	-0.0134483	9	10	8	5	5	5	2	7	4	4	2	5	4	5	5	4	4	4	5	4	3	3	2	2	4	5	5	4	5	4	6	8	3	3	4	4	4	4	3	4	5	3	3	5	4	3	6	5
-13.8815	0.483517	6	5	8	6	8	5	4	4	6	2	4	4	2	7	-1	1	5	4	3	4	4	5	5	3	6	3	5	6	6	1	9	4	3	5	4	6	7	6	4	4	7	3	5	4	6	7	2	6
-13.8815	0.980482	6	7	7	7	6	4	3	6	4	5	4	2	1	8	7	5	5	5	0	4	3	4	7	1	0	6	6	3	1	2	4	5	5	4	5	4	2	4	5	3	5	4	2	3	3	5	4	6
-13.8815	1.47745	5	8	10	8	7	2	5	1	5	4	1	3	2	6	3	7	6	9	4	7	7	4	4	4	5	2	4	5	9	5	5	3	2	6	8	2	3	3	0	6	1	2	3	4	6	3	3	6
-13.8815	1.97441	10	8	3	8	5	6	4	7	4	7	4	3	3	2	4	3	2	3	2	4	1	4	0	4	9	4	4	4	6	4	5	5	4	4	6	4	8	5	5	5	4	4	4	4	1	5	4	2
-13.8815	2.47138	8	9	7	6	3	3	3	3	6	4	3	6	7	2	6	4	2	3	2	1	6	4	3	4	6	7	3	7	4	3	4	1	4	6	0	2	5	4	5	6	4	4	4	2	4	6	4	0
-13.8815	2.96834	7	9	6	3	6	3	5	7	5	2	3	8	8	7	-2	4	6	6	6	4	3	5	3	3	4	2	1	5	7	3	5	1	7	3	4	7	8	2	2	1	2	5	4	5	3	4	2	6
-13.8815	3.46531	8	9	5	8	5	4	6	0	2	6	1	3	1	1	3	5	1	2	2	5	3	4	3	3	2	3	3	2	2	2	4	4	6	0	2	4	5	2	3	3	4	3	3	5	4	3	2	8
-13.8815	3.96227	11	6	6	4	7	6	2	5	4	6	6	5	4	3	4	5	3	7	5	6	6	2	4	3	3	6	0	3	3	3	4	3	3	2	6	5	4	5	3	6	2	3	3	4	3	7	1	2
-13.8815	4.45924	9	4	6	5	3	3	4	3	3	6	1	5	1	4	4	7	3	6	4	4	5	5	2	1	3	3	2	4	7	1	5	5	3	2	3	4	3	0	3	5	3	1	2	3	3	2	7	4
-13.8815	4.9562	7	4	7	6	6	3	2	3	0	5	3	5	4	2	6	2	4	3	4	4	3	3	3	2	4	3	5	4	2	4	2	4	4	4	5	4	3	2	5	6	4	4	3	1	4	1	5	2
-13.8815	5.45317	6	8	5	4	3	4	8	6	4	4	3	3	4	4	5	3	7	3	6	5	5	6	7	4	0	2	5	1	2	4	1	0	4	3	6	1	1	6	3	4	2	6	2	0	5	5	3	3
-13.8815	5.95014	10	8	7	3	5	5	5	4	3	0	5	3	2	2	3	3	2	6	3	4	4	5	1	4	4	0	4	2	3	2	6	4	2	3	1	2	3	5	1	5	0	4	4	5	4	4	5	8
-13.8815	6.4471	11	8	8	8	5	7	4	4	4	4	5	8	1	5	2	3	4	5	2	1	5	3	4	4	3	3	10	4	5	4	0	4	6	4	3	3	6	3	3	3	4	5	4	3	4	2	6	3
-13.8815	6.94407	5	8	4	6	3	6	4	4	3	5	5	4	4	2	5	3	5	5	6	6	1	2	2	4	6	5	2	5	6	3	2	4	3	5	6	4	4	4	6	4	3	3	3	5	2	6	2	6
-13.8815	7.44103	9	8	4	8	7	5	6	5	3	4	5	6	2	6	5	5	6	2	2	6	3	4	5	6	7	3	4	4	3	2	6	6	4	2	5	6	5	2	3	2	3	1	3	6	6	3	3	5
-13.8815	7.938	11	10	4	5	4	5	2	5	4	5	4	2	5	8	0	3	6	4	2	4	2	3	3	3	4	4	5	2	2	3	5	6	2	7	-1	6	0	4	4	4	3	4	6	2	4	4	3	5
-13.8815	8.43496	8	6	7	5	2	6	7	6	8	3	3	7	1	6	4	6	5	5	5	4	3	5	4	4	4	8	2	1	1	8	2	5	4	3	5	2	2	4	6	4	4	3	2	6	2	9	5	5
-13.8815	8.93193	7	7	4	6	1	3	3	5	7	5	1	6	3	4	6	5	6	4	4	2	0	6	5	0	1	5	2	5	4	3	6	4	3	2	4	4	-2	5	6	4	6	2	4	5	6	8	7	3
-13.8815	9.42889	8	7	7	7	5	4	6	3	3	6	4	4	6	3	6	8	3	1	3	4	1	4	2	4	4	7	5	2	5	1	8	2	5	2	1	0	6	3	5	6	0	5	3	4	4	2	4	4
-13.8815	9.92586	9	6	6	9	4	7	6	5	4	5	7	4	1	1	3	1	3	2	2	4	5	5	2	5	3	6	6	-1	4	3	3	5	5	3	3	2	2	1	5	4	4	3	2	3	3	3	2	6
-13.8815	10.4228	8	9	8	7	6	6	7	5	1	5	4	9	4	4	4	2	7	5	1	2	6	4	5	2	3	2	10	0	4	2	6	5	7	3	5	7	4	3	4	1	5	5	5	2	6	5	5	5
-13.8815	10.9198	10	9	4	4	7	7	6	8	4	8	4	5	8	3	4	3	4	4	6	6	5	2	2	6	7	3	5	5	4	6	3	1	7	2	6	6	3	2	2	1	5	5	1	6	5	2	6	6
-13.8815	11.4168	7	9	1	6	5	3	4	4	3	2	4	5	5	5	2	1	4	4	3	4	4	4	2	4	7	2	8	4	3	2	3	6	5	3	6	6	2	2	5	6	3	2	2	3	6	6	4	6
-13.8815	11.9137	10	6	5	7	5	6	7	3	2	5	4	5	5	4	7	3	4	3	2	2	5	3	6	3	3	4	3	4	0	5	5	4	4	2	6	5	5	4	6	4	0	4	5	8	5	4	3	4
-13.8815	12.4107	5	8	8	7	6	5	11	1	4	3	4	5	6	2	4	6	0	4	5	4	1	4	3	3	5	3	6	4	2	2	6	5	1	3	4	5	1	4	1	0	5	4	5	3	6	3	5	4
-13.8815	12.9077	7	8	4	7	5	5	3	4	0	5	7	3	4	2	5	5	3	4	2	5	2	5	4	1	-2	3	4	4	8	2	4	7	4	5	7	4	1	4	2	3	7	2	6	5	5	5	3	4
-13.8815	13.4046	8	4	5	6	7	6	3	1	5	3	6	7	5	5	3	5	7	5	7	3	5	9	3	3	3	4	3	3	1	2	5	5	4	2	4	3	2	3	2	3	5	4	1	5	6	8	2	4
-13.8815	13.9016	8	6	3	8	2	3	4	6	4	1	4	4	1	4	3	1	2	4	2	4	2	1	1	3	4	7	3	4	3	1	7	6	3	2	5	4	1	2	4	5	4	0	4	4	5	5	5	2
-13.8815	14.3985	9	10	5	4	9	8	5	3	5	7	6	5	2	5	7	7	5	6	6	4	3	6	4	9	1	4	1	4	6	5	5	0	5	3	2	7	2	5	2	5	4	5	5	4	6	6	2	4
-13.8815	14.8955	7	7	3	6	2	5	5	7	3	3	5	0	1	6	3	5	3	3	3	2	4	1	3	2	5	4	4	6	1	6	5	1	4	3	6	5	3	3	5	1	3	6	3	5	3	5	3	3
-13.381	-11.4437	8	6	7	6	10	8	5	8	6	7	4	5	8	7	6	8	7	4	7	8	6	3	9	7	6	6	6	7	5	5	4	8	4	8	10	11	7	7	5	8	7	7	7	7	4	5	7	8
-13.381	-10.9467	16	10	9	8	6	10	8	6	6	6	9	1	5	10	6	8	5	6	9	8	6	9	8	6	10	9	4	6	7	9	7	7	8	7	7	7	7	6	5	7	8	3	10	10	9	5	6	9
-13.381	-10.4497	13	10	8	8	7	7	8	8	9	6	6	4	6	10	7	7	5	10	6	10	4	6	4	8	8	5	7	9	7	10	10	7	7	7	3	5	3	8	9	7	5	5	10	7	7	9	8	3
-13.381	-9.95275	10	9	10	8	9	6	5	7	5	6	6	6	7	7	7	9	6	4	4	6	5	8	11	6	5	7	9	5	6	3	3	9	6	6	2	6	4	5	7	6	6	8	6	6	6	9	5	8
-13.381	-9.45579	14	7	11	10	7	6	10	9	5	3	4	11	5	8	6	6	7	3	6	1	9	9	7	7	6	9	9	6	6	6	5	5	7	6	8	3	2	9	7	5	7	9	9	4	8	5	11	6
-13.381	-8.95882	9	10	8	9	5	4	9	12	7	8	10	6	12	5	8	9	9	9	4	6	8	5	10	8	8	10	8	7	12	7	6	6	10	10	8	4	10	6	7	10	8	5	12	5	10	8	9	8
-13.381	-8.46186	21	21	17	21	20	18	22	20	22	18	21	23	18	25	25	24	22	23	23	21	20	21	24	25	27	23	27	26	15	22	21	27	25	26	25	26	29	28	28	27	34	30	30	32	26	34	37	31
-13.381	-7.96489	35	33	23	26	27	27	29	26	29	20	28	31	32	38	32	34	31	32	23	30	32	38	38	36	32	35	42	43	36	40	39	48	40	38	40	34	47	47	36	42	50	50	47	57	47	53	50	45
-13.381	-7.46793	26	24	23	22	20	23	24	26	22	22	24	26	23	28	26	18	27	27	34	26	27	28	24	27	27	29	31	35	32	31	33	35	28	35	37	37	34	42	40	35	34	44	42	43	38	43	43	36
-13.381	-6.97096	27	22	21	23	20	18	24	21	23	14	24	22	23	29	26	25	28	26	28	25	27	31	31	28	30	25	29	31	36	31	34	29	33	36	41	35	35	38	32	36	36	41	33	35	35	42	41	45
-13.381	-6.474	27	29	31	26	34	33	32	33	28	36	30	29	35	28	27	28	32	35	30	33	36	42	36	39	43	38	37	43	43	41	44	39	42	46	47	39	46	50	49	50	51	47	48	53	49	53	50	62
-13.381	-5.97703	37	34	30	30	34	32	30	30	33	33	39	34	33	32	34	33	41	44	38	35	37	40	43	43	38	46	48	46	43	40	50	48	41	46	51	42	45	52	55	46	53	53	54	57	58	58	54	63
-13.381	-5.48007	29	29	27	30	31	23	30	26	31	28	28	27	38	33	34	36	34	33	34	38	45	38	34	30	41	44	39	45	46	48	43	39	40	51	42	53	46	46	48	43	46	57	40	56	60	51	53	55
-13.381	-4.9831	32	21	27	25	23	24	22	30	27	26	24	20	24	21	27	24	28	31	27	31	32	33	32	22	32	29	34	35	31	30	31	30	36	30	34	33	33	34	37	39	35	44	43	43	42	37	33	38
-13.381	-4.48614	11	13	15	12	18	15	12	2	4	14	11	14	17	13	10	13	14	9	13	12	11	13	12	13	11	8	10	13	16	15	16	14	13	13	15	18	12	13	18	19	14	16	17	19	15	19	14	16
-13.381	-3.98917	8	11	11	10	11	12	6	8	7	4	10	8	7	6	8	10	3	8	7	8	11	10	4	7	7	10	11	10	6	11	9	9	9	8	11	6	10	9	10	12	10	10	10	12	7	11	17	7
-13.381	-3.49221	19	15	4	18	14	19	14	14	12	15	13	18	13	18	12	12	14	11	14	13	12	20	10	18	19	16	22	15	15	21	17	16	20	20	17	16	15	18	14	22	22	18	17	19	21	23	26	21
-13.381	-2.99524	21	19	10	19	15	20	19	17	16	18	15	19	20	21	15	17	19	15	12	20	11	18	24	19	20	20	16	25	19	19	24	19	21	22	27	22	25	26	21	25	22	20	23	33	23	26	22	24
-13.381	-2.49828	17	19	19	19	23	17	23	14	18	17	18	18	22	23	19	16	22	19	24	22	22	18	24	28	24	23	25	19	21	23	21	24	32	20	19	29	28	26	24	26	30	26	23	28	27	28	23	35
-13.381	-2.00131	18	19	19	24	21	17	23	25	12	13	18	21	22	21	20	23	20	17	22	20	23	25	20	26	27	24	25	20	22	25	26	20	26	29	25	22	22	24	25	31	27	35	27	28	25	33	36	32
-13.381	-1.50434	24	18	18	19	19	22	16	17	14	19	16	17	22	15	19	16	15	24	19	18	17	21	20	18	20	16	16	24	24	18	21	18	24	16	20	25	24	24	20	27	28	24	26	23	26	27	28	28
-13.381	-1.00738	17	17	12	13	15	16	16	15	11	15	17	13	13	14	14	16	12	18	18	15	14	15	15	18	17	14	17	11	18	20	17	12	19	18	19	24	19	21	21	25	19	19	19	19	21	18	23	18
-13.381	-0.510414	17	10	16	12	14	8	13	15	10	10	9	8	7	11	9	11	12	11	20	10	9	16	15	13	14	12	12	12	13	16	13	12	9	14	15	14	18	11	16	17	8	21	14	15	17	18	15	18
-13.381	-0.0134483	10	9	4	8	6	5	8	8	7	6	9	8	7	7	5	5	7	5	8	6	7	5	6	8	9	6	8	7	4	8	4	3	6	6	7	10	7	8	6	10	7	8	5	7	5	7	7	5
-13.381	0.483517	9	8	3	8	7	5	6	7	6	4	7	6	7	4	5	4	5	5	0	0	5	4	2	2	2	4	2	5	4	5	3	3	4	3	5	7	5	4	2	5	4	5	5	7	5	2	7	6
-13.381	0.980482	8	8	4	3	6	3	7	5	4	1	7	6	3	4	4	4	6	3	0	6	5	3	5	3	5	4	4	6	2	6	2	4	6	7	4	4	6	6	6	4	4	5	3	3	3	4	2	3
-13.381	1.47745	5	6	7	6	6	6	6	6	5	5	5	7	2	6	6	3	1	4	2	4	3	4	3	5	0	4	6	4	4	4	10	3	5	8	4	4	3	5	4	7	4	2	4	5	2	2	3	4
-13.381	1.97441	9	7	6	3	2	4	5	6	4	3	5	1	4	7	1	4	6	4	4	8	3	2	5	3	1	2	5	5	-1	3	5	5	4	1	5	3	4	5	6	4	3	2	3	4	3	2	3	6
-13.381	2.47138	8	6	7	8	5	4	3	6	4	4	4	5	4	4	6	3	5	6	4	5	2	3	6	5	4	6	6	5	1	3	9	3	5	3	5	5	6	3	1	3	3	2	6	3	7	2	5	4
-13.381	2.96834	9	5	5	6	4	4	2	6	5	6	4	6	1	2	7	5	4	4	3	1	4	4	4	5	5	1	1	6	2	6	7	3	5	1	5	3	5	6	2	5	0	3	6	4	2	4	3	7
-13.381	3.46531	8	7	10	4	7	8	6	4	6	7	3	7	2	3	5	6	3	3	3	2	4	6	6	3	1	3	5	2	3	3	4	4	6	5	5	6	4	3	4	6	5	4	3	4	4	3	4	5
-13.381	3.96227	7	7	5	7	4	6	7	4	6	5	5	6	4	5	4	3	2	3	4	3	4	3	3	4	4	2	2	1	6	6	3	5	8	7	5	7	0	7	7	4	1	6	1	1	2	4	6	6
-13.381	4.45924	9	7	7	7	5	7	6	5	5	2	7	6	3	6	7	5	5	7	5	5	1	5	6	5	6	3	6	6	5	5	3	6	6	6	4	6	5	5	4	4	3	6	4	3	4	5	7	6
-13.381	4.9562	11	7	7	6	6	6	7	4	2	2	5	4	4	6	1	3	5	6	5	5	6	3	1	8	2	5	3	3	2	6	2	-1	6	7	7	4	3	5	3	1	4	3	5	4	3	6	0	5
-13.381	5.45317	9	9	7	8	6	4	5	8	1	7	6	4	5	4	8	4	8	5	4	1	6	10	4	4	4	3	7	6	3	4	4	3	4	5	3	4	4	9	3	3	5	1	1	6	1	4	3	6
-13.381	5.95014	7	8	6	5	5	4	4	5	1	6	3	4	4	7	4	5	5	5	4	4	2	5	7	1	6	6	0	6	3	4	3	4	6	6	8	4	5	6	3	4	5	3	2	5	5	0	5	6
-13.381	6.4471	8	6	4	8	6	5	4	3	6	6	7	6	6	5	7	4	5	5	4	4	3	4	4	3	7	5	4	5	4	7	1	4	2	5	6	6	4	4	5	5	5	5	0	4	7	3	5	4
-13.381	6.94407	12	10	3	6	5	7	5	5	4	5	3	3	6	5	7	3	5	6	6	5	1	8	4	8	4	4	6	3	6	6	2	5	3	6	5	3	5	2	5	3	4	4	4	1	4	3	5	6
-13.381	7.44103	9	6	7	6	11	7	4	6	4	3	8	7	4	6	3	6	1	6	3	3	3	3	5	5	4	7	4	1	6	3	8	2	3	2	3	3	5	3	4	6	4	2	5	7	6	5	3	4
-13.381	7.938	10	6	8	7	4	6	5	5	4	2	8	1	6	2	5	4	2	4	7	2	1	5	6	7	5	4	6	2	4	3	4	6	2	4	5	2	5	1	0	3	2	5	4	4	3	2	4	3
-13.381	8.43496	8	7	7	6	5	5	3	3	6	7	4	4	3	7	2	6	2	4	5	4	5	5	1	5	2	4	5	4	6	4	5	7	3	5	5	5	4	5	4	7	5	4	3	5	3	5	3	6
-13.381	8.93193	9	6	9	6	7	5	6	4	5	4	3	6	6	2	4	6	1	4	6	2	4	1	2	4	5	5	4	6	5	4	4	5	3	5	4	5	5	5	2	3	4	3	4	8	7	8	5	2
-13.381	9.42889	9	8	5	6	5	3	6	3	5	8	3	2	4	3	3	6	4	3	3	5	5	4	4	2	3	5	3	4	5	1	3	5	5	5	6	0	7	7	4	3	3	2	5	5	3	4	3	5
-13.381	9.92586	8	8	10	3	7	9	6	9	5	4	7	6	3	7	7	3	3	5	2	5	4	4	5	1	6	4	5	2	6	6	6	7	2	7	3	7	5	6	6	7	4	2	5	6	6	4	7	4
-13.381	10.4228	9	6	6	5	2	4	4	7	3	2	6	3	6	6	8	4	2	4	7	5	1	6	5	3	3	4	4	0	8	5	4	3	4	1	4	3	4	7	4	2	6	6	4	5	3	2	4	2
-13.381	10.9198	7	5	7	6	9	7	5	6	6	2	6	2	6	4	6	4	3	5	5	6	5	5	3	4	2	4	3	5	3	1	3	4	3	4	6	3	2	6	6	5	5	3	5	0	4	6	1	4
-13.381	11.4168	10	9	7	6	5	2	7	9	3	11	6	5	5	3	6	6	5	4	4	7	6	7	4	8	7	6	7	3	6	5	6	4	7	5	5	7	5	3	8	3	4	4	6	5	6	8	4	6
-13.381	11.9137	10	7	7	7	5	6	7	5	4	9	7	6	5	2	2	6	3	4	6	2	7	4	4	7	4	7	4	5	1	3	6	5	3	3	3	6	3	4	5	9	1	1	6	7	4	7	6	5
-13.381	12.4107	8	7	5	7	4	5	3	3	5	5	1	1	4	3	1	6	3	7	4	7	5	5	0	6	4	3	6	5	5	3	6	4	5	4	4	4	3	3	4	3	4	2	5	5	4	1	6	2
-13.381	12.9077	9	9	6	3	6	3	4	3	4	5	2	4	6	5	4	2	4	4	3	5	2	5	4	5	6	3	3	4	4	2	5	6	6	2	3	3	3	5	2	2	4	5	3	4	3	3	1	5
-13.381	13.4046	7	8	6	6	6	7	2	4	4	3	6	3	4	4	0	5	6	3	3	1	4	5	1	2	4	4	3	4	4	0	7	6	1	6	2	2	5	2	3	6	4	3	2	5	3	7	4	2
-13.381	13.9016	4	10	6	8	5	7	8	6	3	5	4	3	4	4	3	4	7	2	1	4	3	5	4	4	4	4	6	1	4	0	4	-1	5	2	4	4	6	3	1	5	2	4	-1	3	4	6	3	2
-13.381	14.3985	9	4	4	4	8	4	2	6	3	4	4	6	4	3	7	4	6	0	4	5	6	3	5	3	2	6	5	5	4	5	5	3	7	5	5	4	2	2	6	5	5	2	6	4	1	7	5	2
-13.381	14.8955	8	6	7	6	6	3	6	2	1	4	4	7	6	4	2	5	2	7	3	4	3	5	4	7	1	3	6	6	5	2	4	2	5	3	3	0	2	5	4	4	7	1	4	3	3	5	4	2
-12.8805	-11.4437	15	11	12	9	8	9	9	8	10	5	5	9	10	8	7	7	9	5	4	8	6	7	10	6	7	8	6	6	7	6	9	4	8	7	8	10	6	8	6	7	6	6	10	6	9	8	3	8
-12.8805	-10.9467	11	5	10	4	9	6	10	10	5	4	9	6	7	3	9	5	7	6	4	3	7	7	4	7	6	7	2	8	7	6	3	9	8	6	8	6	4	3	10	3	6	7	4	3	7	8	9	6
-12.8805	-10.4497	10	9	9	8	8	6	9	9	9	6	6	9	8	6	6	8	7	10	7	6	5	5	3	10	3	7	8	9	9	4	6	6	8	7	7	6	5	4	6	8	5	8	7	7	9	4	8	4
-12.8805	-9.95275	10	8	7	6	7	6	5	6	8	6	6	8	6	6	8	6	9	5	3	5	5	7	4	5	7	6	5	6	6	5	7	7	7	8	0	7	5	7	10	9	8	10	8	7	8	10	2	7
-12.8805	-9.45579	9	10	7	8	8	10	7	8	5	4	7	7	7	10	5	7	5	7	5	7	7	10	3	8	3	7	5	6	7	6	5	6	7	6	8	4	2	9	7	4	7	9	7	8	3	8	10	5
-12.8805	-8.95882	12	9	11	13	9	10	11	14	9	10	13	8	11	10	11	11	13	10	9	12	11	12	13	8	11	11	9	14	10	15	10	12	13	12	12	11	9	12	9	11	9	15	12	12	15	16	11	20
-12.8805	-8.46186	25	28	20	31	25	26	28	26	26	31	34	29	30	31	29	34	31	39	29	34	31	27	28	32	30	28	32	38	34	42	41	32	35	45	33	41	46	42	33	41	40	46	48	49	44	38	50	53
-12.8805	-7.96489	35	37	35	39	40	37	43	41	41	40	40	44	37	35	39	41	39	39	48	44	43	47	47	51	49	58	45	47	52	47	51	54	56	58	56	58	58	66	63	61	69	64	64	63	69	75	74	71
-12.8805	-7.46793	35	34	27	23	31	25	24	35	32	35	30	29	36	37	34	35	32	34	42	29	34	40	41	34	34	35	47	42	36	35	36	44	44	44	43	39	47	50	44	45	51	49	44	42	46	53	49	44
-12.8805	-6.97096	20	24	27	23	26	26	21	25	28	24	23	27	31	26	22	28	29	23	34	26	25	27	31	33	32	28	38	30	33	33	39	37	36	42	35	40	38	40	41	36	30	42	41	40	38	37	44	42
-12.8805	-6.474	33	37	35	30	34	37	35	33	34	42	35	36	27	34	32	47	44	36	46	44	40	39	43	48	44	49	46	49	51	45	47	47	51	47	63	62	47	56	65	50	58	55	63	56	64	67	63	60
-12.8805	-5.97703	46	42	38	42	35	41	45	40	43	46	40	41	46	34	47	51	46	51	54	49	51	48	51	59	61	56	59	51	59	55	59	50	61	50	53	70	65	70	57	72	63	73	64	73	75	82	68	77
-12.8805	-5.48007	32	25	29	25	28	29	26	27	26	35	27	25	30	32	23	28	29	32	31	39	29	33	36	38	28	36	34	34	42	36	31	32	36	38	38	42	39	48	37	42	44	45	42	48	49	52	52	51
-12.8805	-4.9831	26	25	23	21	16	22	18	19	24	21	23	14	23	22	31	23	22	23	19	26	27	29	26	26	26	24	32	23	29	26	31	27	24	28	36	28	32	34	28	39	40	33	41	34	34	35	37	33
-12.8805	-4.48614	14	17	15	11	12	16	11	9	14	10	10	14	9	13	16	13	10	11	8	13	12	17	12	10	17	12	14	15	12	11	13	16	12	18	15	16	18	19	18	15	22	21	21	17	19	21	20	16
-12.8805	-3.98917	10	10	8	6	9	8	9	10	4	5	11	6	10	5	6	7	10	5	10	6	11	7	4	8	5	6	9	8	6	7	6	9	6	10	12	11	9	7	10	10	8	8	6	10	5	9	7	10
-12.8805	-3.49221	14	13	13	13	11	8	8	13	10	12	9	12	14	11	14	9	11	14	10	14	9	13	15	14	13	12	9	11	12	14	11	18	15	14	14	14	14	16	14	18	17	16	15	14	18	17	15	19
-12.8805	-2.99524	15	16	14	14	12	15	14	13	14	8	10	12	14	14	14	15	13	18	16	13	15	16	18	12	9	20	14	18	14	12	18	14	15	15	15	16	26	22	19	14	19	16	23	14	23	19	21	21
-12.8805	-2.49828	21	13	12	18	13	17	11	15	12	17	16	15	12	12	14	12	11	13	18	13	10	14	13	17	16	11	20	11	14	21	16	17	16	20	21	18	16	18	17	16	19	12	20	15	19	20	21	27
-12.8805	-2.00131	17	19	18	15	17	18	11	14	17	20	11	14	14	16	14	16	18	12	19	18	12	16	20	16	13	18	12	19	19	17	20	18	21	19	18	17	21	24	18	16	19	24	23	17	24	22	27	29
-12.8805	-1.50434	22	18	19	25	19	20	19	20	24	14	21	22	21	21	22	20	21	20	23	22	22	24	23	27	26	28	27	22	26	25	29	25	28	25	30	23	31	31	23	25	25	31	30	32	37	29	38	30
-12.8805	-1.00738	22	24	25	24	20	26	21	21	23	24	25	24	21	29	22	25	25	18	28	23	28	28	24	33	25	31	29	20	28	26	31	27	27	31	30	28	35	30	25	32	35	31	34	36	32	36	31	38
-12.8805	-0.510414	15	18	11	15	16	17	17	17	18	19	17	19	19	15	17	26	18	19	21	21	17	21	21	17	19	17	23	20	19	21	19	21	28	21	19	24	28	22	24	24	27	23	25	24	30	27	26	25
-12.8805	-0.0134483	13	15	14	12	13	10	13	13	10	14	11	11	12	11	9	9	10	11	12	11	12	9	14	16	10	12	7	12	13	13	16	13	10	10	12	11	17	14	11	12	12	13	7	15	15	17	14	17
-12.8805	0.483517	8	8	9	9	4	6	5	5	7	-1	6	4	9	2	4	4	6	4	5	4	6	4	2	2	2	6	4	3	8	1	4	2	4	1	3	5	7	6	6	8	5	8	1	6	3	6	8	8
-12.8805	0.980482	11	7	7	6	7	7	5	5	0	8	2	3	6	4	4	3	3	6	4	4	5	3	3	6	4	5	2	6	5	3	8	3	4	4	3	3	4	3	3	5	3	4	1	3	-1	5	2	8
-12.8805	1.47745	9	10	2	6	3	2	4	2	6	2	5	4	3	2	7	1	1	0	3	5	5	6	3	4	3	4	4	5	3	3	1	0	3	1	4	6	4	4	5	2	5	4	2	4	0	4	4	3
-12.8805	1.97441	9	8	5	5	5	8	4	5	4	5	6	4	4	0	5	3	1	4	3	3	5	1	4	5	2	6	1	4	3	5	3	6	6	2	4	6	3	7	4	4	3	3	3	6	5	4	6	2
-12.8805	2.47138	9	6	7	6	6	5	7	4	5	3	2	4	4	2	4	6	3	6	6	5	3	2	7	5	6	6	6	2	1	5	1	7	3	8	6	1	4	5	5	4	4	4	2	3	5	3	6	1
-12.8805	2.96834	7	7	9	7	8	7	7	6	5	2	2	1	4	3	2	5	1	4	5	3	4	5	2	3	2	5	3	5	4	2	3	0	3	3	1	3	3	6	3	3	1	1	5	7	2	2	2	4
-12.8805	3.46531	8	8	6	5	3	5	6	7	6	4	3	7	2	3	6	0	1	4	2	5	2	4	0	4	0	3	6	5	3	4	4	3	2	5	3	4	4	6	4	3	3	5	7	5	0	3	4	4
-12.8805	3.96227	8	9	8	8	3	5	1	4	3	6	4	5	2	5	2	3	4	3	9	4	-2	6	5	2	7	3	3	3	2	4	4	6	4	1	3	2	6	6	2	7	3	3	4	1	3	5	2	4
-12.8805	4.45924	9	6	10	6	6	4	5	4	3	2	4	4	5	3	6	3	4	4	7	8	0	4	2	2	7	2	4	2	9	3	6	3	2	6	4	3	6	3	6	7	4	3	4	4	4	2	3	4
-12.8805	4.9562	10	6	3	5	10	5	2	2	5	2	3	4	6	2	4	1	6	1	4	3	2	3	5	3	1	3	3	3	0	4	3	5	1	1	2	4	3	5	3	3	0	4	2	3	5	3	4	4
-12.8805	5.45317	10	9	4	6	6	4	5	3	5	2	3	5	2	2	2	5	4	5	4	3	5	1	4	2	5	3	6	4	3	3	4	4	5	7	2	4	4	2	2	4	2	0	5	4	4	4	3	0
-12.8805	5.95014	10	6	5	6	4	6	5	4	3	5	3	3	3	6	2	2	-1	3	4	3	4	5	3	6	1	2	3	3	2	2	2	4	3	4	1	2	5	4	4	6	2	6	3	3	4	4	1	3
-12.8805	6.4471	5	9	5	6	4	3	4	5	4	3	1	3	5	3	3	4	2	1	2	5	4	1	3	3	5	6	4	3	2	0	3	3	3	4	3	2	4	5	3	6	3	3	5	6	3	3	7	6
-12.8805	6.94407	7	9	7	5	6	3	3	5	6	6	4	5	6	6	1	4	4	8	3	2	6	3	3	5	3	3	6	4	5	3	5	4	2	4	4	4	5	4	1	4	6	3	3	3	5	2	5	3
-12.8805	7.44103	7	9	6	5	5	9	3	4	2	5	7	5	3	2	4	5	4	4	6	5	4	3	3	3	3	6	4	7	4	3	0	5	2	5	3	4	2	4	3	4	3	4	2	2	4	4	3	3
-12.8805	7.938	9	8	7	7	7	5	4	5	2	4	6	5	5	5	5	5	4	6	3	6	1	4	2	5	3	4	5	8	3	6	4	4	2	7	6	6	0	7	6	3	7	6	4	3	2	5	3	5
-12.8805	8.43496	7	7	7	8	5	3	5	4	7	4	5	4	5	5	5	6	5	6	5	3	4	3	4	4	4	8	4	3	3	4	8	3	3	6	4	5	3	2	4	4	3	2	9	4	5	1	4	5
-12.8805	8.93193	7	3	7	3	4	5	3	6	5	5	8	6	5	8	1	3	1	4	3	2	5	4	3	2	7	4	3	4	1	4	5	3	6	4	3	8	5	3	1	4	5	5	4	3	5	3	4	5
-12.8805	9.42889	12	8	6	6	6	7	4	4	3	4	3	4	1	4	4	6	2	2	2	7	4	3	2	5	4	7	4	5	5	5	5	4	3	7	5	6	4	7	4	4	3	4	5	6	3	7	5	5
-12.8805	9.92586	8	9	7	3	4	4	2	7	3	2	2	4	-1	2	-1	6	3	2	6	3	4	-1	3	5	2	4	6	5	3	4	1	6	0	2	3	5	2	5	7	4	5	-1	1	3	1	4	2	4
-12.8805	10.4228	11	6	6	6	4	3	4	5	4	5	4	2	-1	6	4	2	1	3	4	1	5	6	6	5	4	1	5	7	4	5	4	1	5	3	5	3	4	2	2	3	3	4	3	5	5	2	4	2
-12.8805	10.9198	10	6	8	4	7	7	2	6	2	5	4	3	0	3	3	1	5	1	5	1	4	3	2	4	6	5	2	2	6	5	0	4	4	5	4	4	3	3	5	4	3	5	5	2	3	2	4	4
-12.8805	11.4168	11	5	7	6	4	5	6	4	6	4	3	2	2	3	5	7	3	3	6	11	3	2	2	5	4	5	5	1	2	3	2	4	8	5	2	6	2	1	6	0	6	6	4	6	5	4	4	4
-12.8805	11.9137	10	9	6	10	8	6	3	4	4	1	4	5	2	8	3	3	3	1	7	4	4	6	3	3	2	3	6	6	8	4	4	3	6	5	2	4	4	6	4	5	3	4	2	5	6	7	4	3
-12.8805	12.4107	7	7	7	6	5	4	4	4	4	2	4	4	5	4	4	4	5	2	1	4	3	5	3	7	4	2	4	5	4	4	7	1	4	5	3	6	2	8	2	3	6	6	2	4	4	5	6	4
-12.8805	12.9077	9	10	4	6	4	8	0	6	5	7	2	6	6	0	5	6	9	7	4	5	3	4	6	5	6	4	4	8	4	4	1	2	4	3	4	4	4	3	2	4	2	7	4	6	4	5	4	4
-12.8805	13.4046	10	11	13	8	6	8	8	2	3	6	6	5	5	4	6	6	3	2	7	6	5	5	4	4	5	6	6	5	7	6	3	4	3	2	2	3	5	3	5	4	3	7	6	4	3	1	6	4
-12.8805	13.9016	11	4	9	5	6	5	4	5	2	2	7	4	2	4	2	2	4	3	5	4	2	3	4	7	3	4	6	4	2	0	0	7	4	2	6	4	6	3	6	6	2	3	4	2	8	0	6	6
-12.8805	14.3985	7	7	8	6	6	3	4	10	4	6	4	3	3	6	3	-1	4	4	5	6	3	3	5	5	4	4	8	2	3	8	5	2	4	3	4	6	3	3	7	6	2	5	3	3	2	6	4	5
-12.8805	14.8955	8	7	8	4	4	3	7	5	6	5	6	6	5	5	3	4	4	5	3	5	4	8	4	4	3	8	6	4	4	7	0	3	2	6	6	2	6	3	6	7	4	5	4	7	2	3	1	5
-12.3801	-11.4437	19	20	19	18	16	12	17	12	16	13	15	13	10	17	17	18	14	20	22	14	11	13	16	14	13	18	15	18	14	19	12	18	14	18	21	18	14	17	19	13	17	17	21	16	22	18	18	17
-12.3801	-10.9467	10	12	7	12	8	8	7	5	4	11	8	7	10	7	5	9	8	4	7	10	6	9	9	7	3	7	5	10	6	10	9	8	7	0	8	5	8	9	8	8	3	6	11	4	7	6	6	5
-12.3801	-10.4497	12	8	10	9	5	7	5	4	6	7	6	5	4	2	4	7	7	8	3	8	8	6	7	7	9	5	8	6	5	9	5	8	5	4	5	8	6	6	5	8	8	7	3	7	5	6	11	8
-12.3801	-9.95275	10	8	10	10	6	7	7	4	6	9	10	6	6	6	8	4	5	8	6	9	5	7	4	4	6	4	8	6	5	7	7	8	8	7	2	10	7	6	8	7	7	6	6	5	6	8	8	7
-12.3801	-9.45579	12	11	9	11	11	11	5	4	3	7	8	7	7	7	6	7	7	11	12	7	8	6	4	7	5	2	8	7	5	8	7	6	9	9	11	12	8	8	7	11	5	8	8	5	8	10	13	5
-12.3801	-8.95882	15	16	18	14	15	13	12	16	13	13	14	17	14	12	15	15	15	12	13	15	24	16	13	11	16	19	17	16	14	18	12	15	16	15	21	12	12	20	18	21	21	16	23	19	16	23	14	26
-12.3801	-8.46186	34	35	30	30	37	24	39	31	29	31	37	38	31	41	35	43	34	36	40	43	38	45	41	46	38	46	48	55	48	40	47	57	56	57	46	49	51	50	48	58	52	59	59	56	54	59	59	59
-12.3801	-7.96489	35	37	41	34	38	45	43	40	34	39	33	48	37	45	48	39	44	40	49	50	43	42	49	53	51	45	49	48	57	49	57	61	56	63	51	66	56	67	66	61	69	67	62	72	66	69	63	65
-12.3801	-7.46793	26	25	26	29	25	27	24	25	24	28	25	20	26	29	28	33	29	27	35	26	32	38	32	30	26	44	29	45	31	31	34	38	38	40	31	42	45	35	37	41	40	36	49	43	54	42	44	50
-12.3801	-6.97096	17	23	18	19	18	17	21	17	14	21	19	24	14	22	28	20	21	27	21	11	19	23	21	23	26	19	25	24	22	26	22	25	24	30	27	29	25	27	31	31	29	28	32	26	29	26	40	31
-12.3801	-6.474	32	24	31	34	28	32	21	32	20	28	29	30	27	33	30	32	33	30	36	31	39	35	33	43	31	34	37	41	40	43	36	41	39	35	45	34	48	46	43	48	43	40	52	46	42	49	60	44
-12.3801	-5.97703	35	41	36	36	38	39	34	31	37	44	33	42	46	30	41	37	37	51	38	45	46	49	44	52	51	46	48	52	52	42	49	46	53	48	53	56	55	57	50	53	57	57	56	60	61	61	60	57
-12.3801	-5.48007	24	20	19	24	19	21	18	14	18	21	23	15	19	22	22	24	26	24	23	24	27	23	27	25	19	24	30	27	25	22	29	22	26	26	30	33	29	32	27	32	33	32	35	31	31	28	36	36
-12.3801	-4.9831	19	15	15	13	10	16	17	18	13	16	18	20	12	14	19	20	13	17	17	20	17	15	23	19	22	14	25	18	22	15	15	21	24	23	23	21	26	21	19	22	25	20	22	23	28	27	25	22
-12.3801	-4.48614	15	16	15	15	12	13	12	15	12	10	12	8	15	13	9	9	12	13	11	12	12	10	17	17	15	10	14	14	17	13	13	12	15	12	20	14	14	16	17	24	12	15	15	15	14	15	16	13
-12.3801	-3.98917	6	11	7	11	5	8	7	11	6	9	6	7	9	7	5	1	7	8	8	7	4	8	9	6	10	4	5	8	5	6	7	6	6	6	3	6	6	10	7	9	8	7	10	8	8	8	10	10
-12.3801	-3.49221	8	14	6	10	6	8	14	10	9	6	6	13	10	10	8	7	10	9	7	5	13	8	6	10	9	7	6	10	9	16	11	9	9	8	9	8	10	11	8	7	9	7	7	12	7	12	11	5
-12.3801	-2.99524	16	13	9	11	11	14	10	6	11	3	9	8	7	10	6	11	4	11	9	6	10	8	11	8	6	11	6	11	10	8	9	6	7	9	9	16	6	7	6	9	8	11	10	13	12	12	15	10
-12.3801	-2.49828	16	14	13	6	7	11	8	11	4	13	11	11	10	11	7	9	8	12	9	10	10	8	8	8	11	8	10	12	6	11	11	9	12	10	11	9	10	9	10	11	13	12	14	7	15	16	9	18
-12.3801	-2.00131	12	17	12	15	15	6	9	11	7	9	13	9	9	9	11	9	13	7	9	10	15	17	11	15	14	10	11	10	13	15	9	15	16	11	16	16	13	15	15	12	19	22	18	14	13	20	15	19
-12.3801	-1.50434	15	17	17	15	19	19	16	14	15	17	17	15	19	17	15	20	15	15	16	15	18	18	9	18	19	17	23	12	19	17	18	21	18	19	22	23	22	20	18	19	25	30	21	22	26	22	21	25
-12.3801	-1.00738	20	18	22	19	21	19	20	19	18	16	12	21	19	21	23	20	20	17	17	16	17	18	23	24	19	24	19	25	27	24	22	21	25	26	20	29	27	24	24	30	29	28	23	28	34	28	28	30
-12.3801	-0.510414	19	19	18	17	11	14	15	18	14	12	14	14	16	17	20	19	15	16	18	19	14	20	17	14	23	23	16	20	19	21	23	20	26	25	22	21	25	23	27	18	25	23	18	28	25	22	23	25
-12.3801	-0.0134483	14	13	12	13	9	10	8	18	10	8	12	9	13	10	9	15	11	10	11	10	11	7	10	10	11	12	16	11	16	12	14	11	14	10	14	12	16	15	15	15	20	14	14	14	17	14	17	15
-12.3801	0.483517	13	13	6	9	7	7	11	10	8	5	9	9	9	7	7	10	4	8	13	9	10	10	4	6	7	5	11	9	13	10	10	11	14	9	9	9	10	11	6	13	5	11	12	8	11	10	8	6
-12.3801	0.980482	12	11	9	10	6	7	9	7	12	12	8	9	9	10	10	7	14	8	10	10	9	11	11	11	12	7	12	13	9	12	7	9	6	9	14	6	13	14	12	10	13	17	14	14	17	12	9	14
-12.3801	1.47745	14	10	8	11	9	8	11	10	7	6	6	5	9	4	8	6	9	5	4	8	6	4	9	7	8	7	8	9	9	6	8	4	5	6	9	10	6	7	3	6	9	8	10	13	7	12	4	7
-12.3801	1.97441	10	9	5	6	5	5	2	6	6	5	5	3	5	4	5	3	3	6	3	3	5	6	3	4	5	4	3	3	4	6	5	8	2	2	7	4	5	4	7	3	5	3	4	4	3	6	6	7
-12.3801	2.47138	5	10	9	5	4	6	7	2	4	3	7	7	4	4	5	2	6	7	3	6	3	3	3	5	3	3	2	2	6	5	3	5	4	3	3	1	3	5	3	3	7	5	4	4	5	6	6	3
-12.3801	2.96834	7	6	5	7	7	10	6	6	5	6	4	5	6	4	4	7	3	5	6	4	4	3	5	6	5	2	4	4	4	3	3	4	5	3	5	3	4	4	3	3	3	4	5	3	3	5	2	6
-12.3801	3.46531	11	9	6	6	8	6	10	8	7	4	1	6	6	2	8	5	2	5	6	3	4	9	5	5	2	4	3	3	4	3	7	7	4	5	8	8	6	7	7	7	2	3	4	4	5	0	8	5
-12.3801	3.96227	9	13	7	11	9	8	8	6	8	9	6	3	6	9	7	4	6	7	8	7	4	12	7	5	10	7	5	7	8	7	8	4	8	6	7	9	9	9	4	7	5	6	5	8	8	11	4	7
-12.3801	4.45924	10	10	7	8	6	5	3	5	6	5	6	5	4	2	5	4	2	5	4	4	2	4	3	4	3	6	3	6	4	3	8	6	4	4	8	2	2	2	4	3	2	7	6	4	4	5	1	4
-12.3801	4.9562	9	6	7	6	4	4	6	6	1	6	6	1	4	4	3	2	-1	5	3	5	2	3	4	5	4	3	1	2	3	5	3	4	4	6	1	3	7	6	3	6	5	4	6	2	-1	2	6	7
-12.3801	5.45317	8	7	3	6	4	6	9	7	4	3	10	2	4	4	3	5	2	3	2	4	2	6	7	2	1	4	4	2	5	3	2	3	3	3	3	3	2	6	3	5	4	5	-1	8	5	3	6	3
-12.3801	5.95014	8	7	7	7	3	4	4	3	2	7	5	8	3	2	5	3	5	1	2	6	1	4	2	3	2	6	1	4	-1	6	6	4	1	3	4	3	2	3	7	3	4	5	6	3	3	5	4	2
-12.3801	6.4471	7	8	3	6	4	5	4	6	0	7	4	1	2	2	3	3	6	3	4	3	5	4	4	3	5	0	3	5	4	3	7	3	4	2	2	3	6	5	4	5	0	5	2	3	3	5	6	3
-12.3801	6.94407	9	7	2	6	5	5	5	1	5	6	5	0	4	4	5	4	3	3	3	2	4	8	7	4	2	4	1	3	4	5	2	4	4	3	2	6	6	3	3	2	4	4	3	2	-1	6	2	3
-12.3801	7.44103	9	9	5	3	5	2	4	5	6	5	4	5	3	3	5	1	6	2	3	0	4	3	2	2	4	4	3	2	4	3	3	6	4	4	4	5	2	-1	4	7	5	6	4	4	4	4	3	6
-12.3801	7.938	10	8	6	4	6	6	9	3	4	4	2	5	3	2	5	4	0	4	2	6	3	6	3	5	7	8	3	5	1	3	4	3	3	3	6	6	6	3	7	4	6	1	6	5	3	7	5	5
-12.3801	8.43496	5	8	6	8	3	4	5	1	3	3	4	3	3	1	2	6	3	-1	3	2	6	4	3	5	3	4	2	4	2	6	6	5	3	3	4	2	3	0	4	-1	3	2	5	3	2	3	4	3
-12.3801	8.93193	10	7	5	5	5	6	2	7	4	4	1	5	6	4	2	1	5	2	1	5	6	5	3	2	5	3	3	2	5	1	4	1	6	0	2	3	4	3	4	5	4	3	3	3	6	5	1	3
-12.3801	9.42889	9	8	4	4	6	4	4	3	4	5	2	2	3	3	7	3	2	6	1	2	2	2	4	5	3	2	9	5	3	6	1	4	3	5	4	4	6	6	3	2	1	6	5	4	-3	5	5	6
-12.3801	9.92586	5	7	8	5	3	3	3	2	5	5	5	7	4	1	3	5	4	4	3	3	5	4	2	2	5	7	2	4	4	6	5	6	5	3	3	4	3	4	2	1	5	2	3	4	5	4	2	4
-12.3801	10.4228	9	8	7	5	3	3	4	5	3	2	4	4	6	4	3	0	6	2	1	3	4	-3	3	3	-1	4	1	3	6	2	2	1	3	1	4	3	3	4	2	4	4	4	3	4	4	1	7	4
-12.3801	10.9198	11	7	6	7	7	5	7	5	5	2	3	2	5	4	3	6	-1	8	3	4	6	2	3	2	4	4	1	4	2	5	6	5	1	4	3	0	3	2	3	1	1	5	2	2	4	3	1	4
-12.3801	11.4168	9	9	6	6	4	5	6	5	2	4	8	3	5	5	5	0	4	8	3	4	6	4	3	6	4	7	3	3	7	3	5	6	7	1	7	4	1	3	4	5	8	0	3	4	1	4	5	4
-12.3801	11.9137	9	7	6	6	6	7	5	6	1	4	6	2	5	5	4	1	3	2	1	4	2	4	5	4	2	4	3	4	2	4	0	7	6	7	2	5	5	5	1	6	3	2	2	5	2	3	5	2
-12.3801	12.4107	7	5	6	6	3	4	6	2	7	3	5	6	3	5	6	2	6	3	2	1	1	3	1	5	3	2	3	2	2	1	6	6	3	3	4	3	4	7	7	3	5	3	3	3	5	2	2	2
-12.3801	12.9077	6	12	4	5	6	3	4	4	4	5	4	1	2	3	3	3	4	6	3	4	4	3	4	4	4	6	3	4	5	2	3	2	3	6	1	0	3	2	3	3	3	1	2	1	3	3	4	5
-12.3801	13.4046	12	8	7	6	6	4	4	4	3	2	5	6	3	6	4	4	0	5	6	5	4	6	1	6	5	0	5	1	4	4	3	5	5	1	5	4	3	2	4	4	2	7	3	2	2	6	5	2
-12.3801	13.9016	9	9	7	5	7	7	3	3	6	3	3	7	4	6	4	5	2	6	2	1	3	4	2	3	5	3	2	5	2	2	6	2	4	2	4	2	3	3	4	5	0	-1	5	2	7	2	3	3
-12.3801	14.3985	7	5	4	7	4	7	7	3	4	5	5	4	5	4	3	3	4	3	6	3	2	4	2	3	4	3	4	2	4	2	2	5	4	5	4	4	4	1	2	3	4	4	5	5	5	7	1	5
-12.3801	14.8955	7	6	6	5	6	6	5	2	3	4	2	4	1	2	3	0	5	2	1	4	2	3	6	5	6	5	3	5	5	0	4	1	5	5	1	1	2	5	2	5	3	5	6	1	4	6	3	2
-11.8796	-11.4437	53	41	42	50	45	49	47	44	49	54	51	56	52	46	55	55	52	50	58	57	59	49	55	59	65	56	52	58	58	69	51	66	67	66	69	70	74	76	65	64	72	78	82	76	86	74	82	77
-11.8796	-10.9467	10	10	12	10	15	16	8	10	8	15	10	11	7	12	13	7	12	10	9	14	13	11	10	11	10	15	10	12	11	12	17	16	13	10	14	10	11	13	14	11	12	18	9	10	17	12	15	16
-11.8796	-10.4497	10	8	9	7	9	6	7	6	7	6	5	4	3	7	6	3	8	7	8	0	5	6	4	3	7	8	7	4	2	3	5	6	3	5	4	4	4	7	6	7	6	6	4	4	4	6	4	8
-11.8796	-9.95275	10	13	8	8	9	9	7	8	8	7	4	7	8	8	7	8	9	4	8	8	4	6	4	6	7	9	4	3	8	6	8	6	7	5	6	6	7	6	3	7	4	10	3	5	9	6	6	5
-11.8796	-9.45579	11	12	11	10	6	8	6	8	6	8	8	4	11	9	4	6	4	7	9	6	10	10	7	10	6	10	8	5	6	8	10	3	2	2	7	7	3	5	8	6	6	5	4	1	9	8	8	8
-11.8796	-8.95882	15	13	16	11	14	11	10	12	5	17	13	11	11	9	12	16	9	10	11	10	17	12	13	14	11	8	15	10	10	9	11	15	16	11	11	13	15	18	9	18	19	16	17	12	15	16	17	16
-11.8796	-8.46186	30	26	26	28	29	26	28	32	28	28	25	31	26	25	30	31	29	33	31	30	27	33	30	30	37	39	33	30	41	42	35	46	42	48	43	50	41	38	44	42	47	44	53	49	49	43	47	55
-11.8796	-7.96489	33	28	27	36	34	29	30	29	30	26	30	42	33	36	36	35	32	33	34	36	38	33	35	40	37	40	41	41	45	47	48	42	46	42	48	42	50	55	53	58	50	47	55	54	45	54	60	66
-11.8796	-7.46793	24	21	18	19	15	20	15	20	19	22	17	16	20	18	16	21	18	22	23	24	18	20	24	23	22	19	20	26	23	28	28	27	22	26	20	24	22	26	23	30	26	24	28	20	30	25	24	32
-11.8796	-6.97096	19	14	14	13	13	11	13	14	12	12	12	12	13	11	14	15	11	12	14	13	14	12	11	18	14	14	18	14	18	14	16	18	19	18	16	14	17	15	19	15	17	17	16	15	17	18	17	21
-11.8796	-6.474	17	18	18	9	16	19	14	17	15	18	18	14	18	14	19	18	13	18	18	18	17	16	16	23	15	22	20	22	18	19	20	24	15	24	19	17	26	17	23	23	23	21	21	29	28	25	26	28
-11.8796	-5.97703	25	21	18	22	22	22	17	26	17	18	23	22	19	19	19	24	22	21	20	19	24	23	29	24	22	26	24	23	30	27	25	19	33	22	26	25	36	30	28	31	37	34	35	33	33	34	31	36
-11.8796	-5.48007	17	17	17	12	22	18	14	16	15	12	15	13	19	12	19	14	17	15	13	16	21	16	13	12	16	19	23	14	16	22	19	25	20	22	20	19	19	22	23	23	16	26	22	24	20	28	24	27
-11.8796	-4.9831	18	12	9	16	10	12	12	16	12	11	11	13	9	12	11	11	16	10	15	12	12	14	17	14	16	14	10	16	13	16	13	11	14	16	16	19	13	15	18	16	20	17	20	19	18	17	22	15
-11.8796	-4.48614	17	11	10	11	6	6	12	9	8	12	11	9	11	11	7	9	10	6	8	11	10	8	7	8	12	8	12	11	10	15	10	13	11	12	12	10	10	15	11	11	8	13	16	10	15	13	14	8
-11.8796	-3.98917	6	9	11	8	7	10	7	7	7	8	6	6	6	7	5	6	8	7	6	5	4	5	7	7	10	8	8	7	4	8	8	6	5	7	8	6	5	10	6	5	9	10	9	7	7	7	7	7
-11.8796	-3.49221	9	7	5	13	4	7	6	4	2	7	4	7	3	5	6	1	5	6	7	3	3	6	5	4	4	3	7	7	6	5	7	6	7	2	3	6	7	8	8	7	6	5	2	9	5	5	4	0
-11.8796	-2.99524	8	10	10	9	11	3	9	4	7	6	7	7	6	5	6	3	6	12	6	9	4	8	7	6	9	7	5	6	7	8	7	6	7	5	5	6	7	6	9	10	7	10	6	13	7	9	7	4
-11.8796	-2.49828	13	10	7	6	5	6	7	6	3	7	6	-3	4	4	7	5	5	4	7	6	7	9	9	6	7	7	6	6	3	9	6	7	7	5	6	8	4	8	5	5	9	6	4	8	7	7	5	8
-11.8796	-2.00131	13	10	7	7	7	9	8	5	4	6	13	3	7	2	7	9	9	7	8	5	9	8	5	9	11	5	7	7	7	7	6	9	9	9	7	6	7	9	9	7	7	7	9	8	12	8	10	10
-11.8796	-1.50434	11	14	16	8	10	8	10	12	11	9	11	7	9	10	12	15	9	12	10	9	9	7	15	12	13	12	14	13	12	10	8	11	12	12	16	8	7	13	9	14	19	15	9	14	15	14	15	16
-11.8796	-1.00738	17	17	14	14	17	13	10	12	15	16	14	15	11	14	13	19	16	14	13	14	12	18	15	18	16	18	18	12	15	15	17	16	11	18	20	15	20	19	15	15	14	15	25	25	17	23	16	18
-11.8796	-0.510414	16	16	13	17	14	12	10	16	11	14	14	13	10	14	13	13	11	12	12	11	12	9	15	12	16	10	19	15	17	15	17	14	18	11	21	19	14	18	17	24	18	18	23	21	18	20	23	26
-11.8796	-0.0134483	14	15	14	13	9	8	11	10	9	13	10	9	14	10	9	13	8	13	11	12	14	12	13	13	12	10	12	15	13	12	12	14	10	11	11	12	16	9	14	13	13	15	16	18	12	12	17	17
-11.8796	0.483517	14	8	15	14	11	9	9	8	14	13	15	12	9	10	15	10	8	14	14	13	12	10	13	14	13	12	9	11	14	13	16	14	13	17	12	14	15	11	13	14	17	14	19	15	14	13	16	16
-11.8796	0.980482	17	13	19	15	14	15	13	13	14	17	15	13	15	16	17	13	14	16	17	15	18	14	14	15	15	16	13	18	21	17	14	19	19	21	21	18	17	18	20	18	14	21	20	18	18	18	27	23
-11.8796	1.47745	15	9	10	9	12	11	7	14	12	11	6	5	9	9	12	10	9	8	11	11	10	10	9	11	9	11	10	11	12	11	10	11	16	12	10	15	13	14	14	15	11	13	14	18	10	16	17	16
-11.8796	1.97441	11	9	7	7	7	8	6	6	2	6	9	6	4	5	2	9	7	9	5	5	3	4	8	3	5	6	4	5	8	6	8	4	8	3	7	8	7	2	8	5	5	10	5	5	7	7	7	7
-11.8796	2.47138	8	7	3	6	6	6	4	5	4	3	4	2	4	3	2	6	1	2	3	3	2	6	2	1	2	4	5	7	5	3	6	3	4	4	6	4	6	5	2	5	4	5	4	6	7	3	3	5
-11.8796	2.96834	11	7	8	6	5	7	4	4	3	7	4	3	6	3	6	2	6	6	6	3	4	6	4	3	2	4	2	5	5	6	1	4	7	4	2	4	4	5	4	6	6	5	7	4	6	4	5	5
-11.8796	3.46531	12	10	11	8	7	6	10	5	7	10	9	8	10	5	7	11	4	6	11	4	5	7	7	7	7	5	8	10	9	7	7	7	9	8	7	10	8	7	9	6	4	9	10	7	11	6	8	4
-11.8796	3.96227	22	24	16	18	18	19	21	15	19	16	19	17	16	18	15	17	18	17	14	17	13	22	15	14	20	18	15	16	19	16	11	19	14	13	16	15	13	21	16	13	13	14	17	15	13	15	17	16
-11.8796	4.45924	18	16	13	19	17	15	15	15	14	15	14	14	8	13	15	10	13	14	15	14	14	13	15	13	12	11	19	16	12	16	12	14	15	8	15	12	11	19	14	12	16	11	18	16	14	15	13	16
-11.8796	4.9562	9	8	8	12	7	4	5	6	4	5	5	6	6	7	4	8	3	8	6	6	6	5	6	9	3	5	6	6	5	3	6	9	3	3	7	4	7	9	3	4	8	5	4	7	3	3	8	6
-11.8796	5.45317	9	8	7	7	8	1	5	6	6	7	2	5	2	3	6	5	5	3	3	5	4	6	3	3	4	3	7	5	5	2	2	8	5	2	2	3	4	5	5	5	4	6	4	5	3	5	4	3
-11.8796	5.95014	7	6	9	8	6	5	1	4	6	4	4	4	4	6	4	5	6	7	2	11	1	1	4	2	5	6	4	7	3	5	4	7	7	6	3	4	6	4	5	3	4	6	6	4	5	5	4	4
-11.8796	6.4471	7	6	4	5	6	3	4	4	5	6	1	6	6	4	5	3	1	4	4	0	3	4	5	7	5	2	5	4	4	2	2	5	4	4	3	4	4	5	5	4	3	5	4	3	3	1	3	1
-11.8796	6.94407	11	7	7	4	6	6	4	3	8	3	5	5	5	5	3	3	3	2	4	5	2	3	6	5	3	3	2	3	6	3	3	5	5	3	2	4	5	2	4	4	5	5	5	6	6	6	3	7
-11.8796	7.44103	11	8	7	6	8	5	1	2	2	5	4	3	4	5	5	0	4	4	2	4	6	5	4	1	5	3	5	2	4	3	5	4	5	4	5	5	5	5	5	4	2	3	3	7	3	4	5	3
-11.8796	7.938	11	5	5	5	5	2	2	6	7	4	3	3	3	4	3	2	3	3	3	2	3	3	1	5	2	1	2	3	3	4	0	3	4	2	8	4	3	5	1	1	2	3	3	3	0	1	4	2
-11.8796	8.43496	5	8	5	6	4	10	3	4	7	2	4	3	2	6	5	4	3	4	5	3	4	4	4	3	4	4	5	4	2	5	4	2	4	4	4	4	2	6	3	5	6	3	3	6	3	4	2	3
-11.8796	8.93193	4	5	5	6	6	9	2	5	4	8	2	4	4	3	0	6	5	3	3	6	3	3	3	3	5	2	3	1	2	3	3	3	2	3	5	5	4	5	6	3	3	2	4	1	3	4	5	3
-11.8796	9.42889	9	6	3	5	7	8	1	6	9	3	0	4	4	6	4	1	3	6	7	7	3	5	2	3	7	1	3	3	7	4	4	2	5	6	4	6	2	7	5	6	5	2	4	6	1	2	4	6
-11.8796	9.92586	8	6	7	6	7	2	4	4	4	6	6	3	4	8	5	2	5	5	4	2	6	4	5	4	2	5	2	3	4	4	-1	4	8	6	6	6	2	8	2	2	4	3	3	6	6	1	2	2
-11.8796	10.4228	8	8	6	6	5	4	5	6	6	6	3	6	5	6	2	3	4	5	3	5	4	3	9	5	5	2	1	3	6	3	4	1	4	7	2	3	3	7	2	2	5	3	3	5	5	5	6	2
-11.8796	10.9198	12	8	7	8	5	4	5	7	5	6	4	3	5	6	6	2	4	5	3	3	6	4	3	4	3	2	4	3	7	8	4	4	3	5	2	6	5	2	7	4	6	5	3	4	4	1	6	5
-11.8796	11.4168	8	9	7	5	6	8	5	7	3	3	3	6	1	6	4	7	4	5	5	2	3	4	3	4	3	4	2	2	1	6	6	7	4	3	6	3	4	4	3	6	5	3	4	4	4	3	7	3
-11.8796	11.9137	8	5	9	4	4	6	3	5	8	5	4	3	2	3	2	5	1	5	2	3	4	3	1	6	3	5	-1	7	5	4	4	3	6	3	1	5	3	8	6	4	2	4	3	3	1	3	5	3
-11.8796	12.4107	12	9	7	5	10	-1	7	5	6	8	5	7	0	8	4	5	2	1	4	6	5	3	4	6	4	5	3	3	2	6	2	7	4	5	2	3	0	4	5	4	4	5	3	5	3	3	4	2
-11.8796	12.9077	8	9	7	3	10	4	8	3	4	5	2	4	4	2	6	2	4	5	10	2	5	2	3	5	4	5	7	6	2	3	7	5	5	4	7	6	5	4	2	3	7	2	4	3	6	4	5	4
-11.8796	13.4046	10	7	5	4	7	7	6	7	7	4	3	5	4	5	5	1	4	6	5	3	4	2	4	3	5	6	7	7	3	5	6	5	6	5	1	3	4	7	5	6	5	6	6	6	6	6	4	6
-11.8796	13.9016	7	6	6	5	6	3	7	4	6	8	5	5	4	6	3	4	4	5	3	8	3	3	6	3	5	4	4	5	3	6	1	6	6	2	5	6	5	3	5	5	6	5	4	1	3	3	5	8
-11.8796	14.3985	9	8	7	6	6	7	6	4	6	5	4	2	5	3	6	2	8	3	3	6	3	4	3	4	4	7	3	3	6	2	4	2	3	4	1	6	6	3	4	3	3	4	4	4	5	0	0	5
-11.8796	14.8955	8	6	7	3	7	3	5	4	1	4	7	3	6	4	6	3	4	7	6	5	7	7	4	3	3	7	5	4	2	2	6	2	4	4	6	8	6	3	4	6	3	-1	3	5	4	5	3	5
-11.3792	-11.4437	75	77	72	64	80	73	73	78	79	97	73	73	90	81	92	73	91	83	87	106	93	92	98	99	103	93	99	120	93	115	103	109	111	115	122	132	121	130	129	126	122	124	130	120	128	134	147	138
-11.3792	-10.9467	27	24	23	22	24	23	23	22	32	23	21	25	30	28	23	24	27	31	27	29	30	25	22	30	30	31	29	28	27	29	31	32	34	31	28	30	33	38	28	40	32	38	36	35	37	34	43	38
-11.3792	-10.4497	18	12	9	9	8	10	8	7	8	7	10	6	8	6	9	7	6	7	5	8	8	5	7	6	6	3	6	7	8	9	3	10	10	8	13	7	7	6	6	7	3	5	9	8	8	8	9	7
-11.3792	-9.95275	11	9	7	7	7	6	7	9	2	2	5	9	5	5	7	6	5	6	2	8	5	4	3	6	2	5	4	6	4	3	6	4	2	5	7	6	7	6	5	4	3	5	3	7	5	8	4	3
-11.3792	-9.45579	10	7	6	8	8	8	5	7	9	7	5	5	8	7	4	5	6	6	6	4	7	4	8	5	3	7	4	7	10	7	6	5	8	5	6	4	7	10	8	5	7	7	6	5	5	7	4	6
-11.3792	-8.95882	12	13	9	11	10	8	7	7	6	3	6	10	12	4	8	6	7	11	8	5	10	8	8	8	10	8	6	10	11	7	6	10	10	8	7	11	6	6	11	9	8	11	5	11	9	11	10	10
-11.3792	-8.46186	12	14	13	8	11	15	14	12	10	18	18	16	16	13	11	14	14	14	11	20	18	12	16	18	18	19	15	13	17	20	13	16	13	15	14	15	16	17	18	15	17	19	27	20	23	22	17	23
-11.3792	-7.96489	17	17	13	17	11	16	17	18	16	18	13	15	19	16	18	18	12	15	13	20	13	19	15	15	18	19	15	14	19	15	20	21	18	24	23	27	22	18	22	25	20	24	19	15	24	25	20	31
-11.3792	-7.46793	18	13	14	15	7	10	7	10	13	9	14	12	10	13	13	14	12	11	7	12	10	9	9	10	11	10	8	11	13	12	16	11	9	13	10	18	15	17	10	12	12	16	17	16	15	13	17	10
-11.3792	-6.97096	13	10	9	9	12	11	10	16	10	11	14	12	8	9	8	7	11	10	9	10	7	11	12	12	13	8	11	12	11	16	12	12	10	12	9	12	10	12	14	15	13	12	12	12	11	9	17	11
-11.3792	-6.474	15	13	13	18	14	12	14	10	14	16	10	13	14	13	6	10	15	10	10	16	12	18	15	14	16	19	12	13	13	10	10	14	13	14	10	15	13	15	16	16	17	14	14	19	23	13	16	14
-11.3792	-5.97703	17	15	11	13	18	8	11	13	10	13	6	10	16	14	10	14	15	15	14	11	13	14	14	17	18	15	16	18	11	21	19	15	11	13	15	18	14	19	12	16	17	16	18	18	22	23	19	20
-11.3792	-5.48007	11	15	16	11	12	15	14	10	14	16	8	12	11	16	12	14	11	12	13	14	14	16	15	10	11	14	20	12	14	12	15	14	14	16	18	15	14	13	19	21	17	20	16	15	22	18	17	17
-11.3792	-4.9831	16	15	11	11	10	12	11	10	12	12	11	10	12	11	10	10	9	8	9	16	13	10	11	17	14	13	15	11	10	11	11	13	15	14	15	13	14	12	16	13	14	15	19	15	9	15	12	14
-11.3792	-4.48614	12	12	10	6	7	12	13	8	7	5	7	14	10	5	8	8	11	8	7	12	8	11	9	14	9	15	11	9	9	7	11	14	11	10	9	11	10	11	18	13	9	14	12	13	13	14	11	9
-11.3792	-3.98917	10	9	8	8	8	8	9	10	5	6	6	7	6	8	8	5	7	9	8	7	8	5	5	7	9	6	5	6	6	6	3	10	9	5	4	6	7	7	6	6	7	7	3	8	8	4	7	9
-11.3792	-3.49221	5	5	8	7	5	5	3	4	3	4	6	1	2	6	5	6	2	2	3	9	7	4	7	4	5	2	2	3	4	7	0	5	6	6	5	5	2	4	4	7	0	1	4	6	4	4	3	5
-11.3792	-2.99524	9	9	7	4	6	8	6	2	4	6	7	5	6	7	4	0	4	6	6	4	7	3	3	5	3	3	5	5	7	5	6	3	3	7	2	5	4	3	6	7	2	2	3	6	6	5	5	6
-11.3792	-2.49828	7	5	6	6	6	6	4	3	5	6	5	3	2	5	4	4	4	5	7	3	4	4	4	4	2	4	6	5	4	1	4	4	3	4	7	3	5	5	1	8	8	1	2	10	2	3	6	5
-11.3792	-2.00131	9	7	5	7	6	8	8	4	3	4	5	7	5	3	8	6	7	7	6	7	4	4	5	5	2	4	4	4	3	5	7	3	5	6	4	6	5	4	6	7	6	3	6	2	6	4	4	2
-11.3792	-1.50434	8	11	9	7	3	9	4	6	9	9	4	8	7	8	4	10	7	6	2	8	5	4	7	9	5	4	6	6	8	5	8	7	7	7	6	9	9	6	9	6	7	7	11	7	11	10	12	6
-11.3792	-1.00738	14	11	8	6	11	8	9	6	12	9	13	12	12	11	7	13	12	7	11	12	12	10	11	9	10	16	11	10	12	12	12	13	7	12	15	9	13	13	11	15	15	16	14	11	13	12	13	13
-11.3792	-0.510414	15	13	16	14	14	11	13	14	14	12	10	13	12	13	15	12	14	12	13	9	13	16	15	20	12	11	15	20	14	18	16	14	16	13	15	18	17	17	11	14	24	18	17	20	24	13	21	18
-11.3792	-0.0134483	15	13	10	7	17	13	13	13	9	6	10	15	14	12	10	10	11	12	10	12	14	12	13	11	10	14	12	12	14	10	10	13	10	15	15	18	12	17	13	15	17	19	13	9	15	16	23	21
-11.3792	0.483517	17	18	13	16	11	15	14	14	11	13	11	13	11	13	14	10	12	17	9	19	12	13	18	18	15	15	17	19	13	12	13	13	16	15	10	19	16	17	18	14	16	18	13	14	14	18	19	15
-11.3792	0.980482	18	14	15	16	16	14	13	15	13	10	12	19	13	19	15	15	15	17	14	15	14	13	19	17	14	15	15	18	19	19	12	21	18	17	18	21	26	21	20	14	24	20	20	19	21	22	21	25
-11.3792	1.47745	11	11	12	14	10	9	10	12	12	9	10	11	15	11	8	10	10	15	13	11	14	10	15	14	12	10	14	11	9	14	16	9	9	12	14	15	14	14	16	14	16	17	15	17	15	24	19	13
-11.3792	1.97441	11	11	10	3	6	5	4	5	8	4	5	4	7	3	7	8	6	8	3	7	4	6	6	7	6	5	6	6	6	6	7	5	6	5	8	3	4	4	5	7	6	5	6	3	2	5	6	11
-11.3792	2.47138	10	9	7	8	7	5	8	5	7	5	4	10	8	6	2	5	8	6	7	6	5	3	4	6	6	6	5	5	6	7	3	6	7	4	4	6	4	5	3	8	5	9	11	2	9	7	6	4
-11.3792	2.96834	10	12	7	5	7	7	8	5	5	2	3	4	5	3	7	4	2	6	5	5	7	6	4	2	5	5	2	1	4	5	6	4	5	7	4	2	1	3	3	6	4	3	6	4	1	5	-2	11
-11.3792	3.46531	7	12	6	4	10	8	4	6	6	6	6	8	5	5	5	5	6	7	1	8	-1	2	2	3	2	3	6	4	4	5	4	6	4	5	6	6	4	0	6	2	5	5	2	6	7	6	6	4
-11.3792	3.96227	13	14	9	10	9	5	10	6	9	8	12	8	10	10	7	10	7	7	10	7	11	6	7	5	5	9	7	4	7	9	7	3	8	2	10	4	7	9	7	9	6	7	9	9	8	6	8	6
-11.3792	4.45924	15	17	17	17	14	16	13	17	14	18	11	15	11	16	17	11	13	13	11	14	15	15	16	17	10	14	14	18	14	14	13	15	13	14	13	13	15	13	10	10	15	11	13	16	18	11	15	16
-11.3792	4.9562	20	20	14	17	13	19	14	13	13	15	19	19	11	11	14	14	19	20	14	16	16	15	13	13	12	14	16	17	11	14	10	12	14	11	14	12	15	16	13	14	15	11	15	13	10	8	20	13
-11.3792	5.45317	8	6	9	5	6	5	5	5	3	6	5	5	7	6	1	2	7	9	3	4	0	4	5	5	7	5	2	5	7	2	4	6	3	3	4	3	3	4	3	5	6	8	3	4	6	3	6	6
-11.3792	5.95014	10	9	9	4	4	9	6	4	4	5	6	4	5	3	3	2	5	2	7	3	2	7	4	4	7	4	-1	5	4	4	-1	5	4	4	0	3	2	0	3	2	6	5	4	4	3	3	2	4
-11.3792	6.4471	10	9	5	5	4	3	3	4	4	5	1	3	2	3	2	3	3	5	3	3	4	7	5	2	3	2	8	3	4	3	2	7	4	4	3	2	6	2	4	4	3	0	-1	4	3	3	3	4
-11.3792	6.94407	7	9	7	7	2	3	3	1	4	4	3	5	4	0	5	2	3	2	5	4	2	2	-1	0	2	3	3	4	2	5	0	3	2	2	4	3	2	2	3	3	3	3	4	3	3	2	3	3
-11.3792	7.44103	8	9	6	5	7	5	6	5	5	6	3	4	5	6	7	4	3	4	1	5	7	9	4	2	4	1	1	2	6	3	5	6	5	2	3	4	6	3	4	3	2	6	4	1	6	3	5	4
-11.3792	7.938	7	6	6	5	3	5	7	4	1	2	2	6	3	2	6	6	0	4	5	3	6	4	3	4	2	0	5	3	1	2	4	6	3	0	5	4	4	4	4	4	3	5	3	6	1	1	2	3
-11.3792	8.43496	10	8	6	2	8	6	4	5	6	6	7	4	2	4	2	2	2	1	5	4	3	5	3	2	3	3	5	5	4	3	3	3	5	4	6	3	3	2	4	4	3	4	3	3	5	3	5	4
-11.3792	8.93193	11	6	5	4	5	7	6	3	4	5	1	4	1	8	2	6	6	5	3	2	2	-2	2	3	4	9	3	6	3	3	1	2	3	1	4	2	6	3	4	3	1	5	3	7	0	5	6	5
-11.3792	9.42889	8	8	4	4	2	4	3	6	5	6	3	3	5	3	8	3	3	3	4	1	3	4	4	1	4	3	2	4	5	4	4	1	3	5	6	4	4	3	5	3	3	1	-1	4	3	2	3	6
-11.3792	9.92586	7	7	8	8	7	9	6	4	6	4	7	3	4	6	3	3	3	3	3	5	3	5	3	4	7	3	2	5	1	4	3	5	5	4	6	3	1	3	4	7	2	4	2	5	5	8	4	4
-11.3792	10.4228	7	8	5	5	4	7	3	7	2	6	3	4	6	3	6	6	2	4	5	3	5	2	3	3	5	6	6	6	3	7	3	8	5	4	1	5	4	2	7	2	3	2	3	6	7	5	5	8
-11.3792	10.9198	7	7	6	5	5	5	8	5	2	3	5	4	3	2	4	2	5	0	2	5	4	6	3	1	3	5	1	1	6	4	4	5	4	1	4	5	5	2	6	2	5	2	3	4	6	5	1	4
-11.3792	11.4168	7	6	4	6	6	6	5	7	5	4	3	7	6	6	8	4	3	6	3	3	4	3	6	3	4	2	6	4	2	3	5	6	7	4	5	9	2	3	6	4	8	3	2	6	4	6	2	3
-11.3792	11.9137	9	3	5	5	3	6	5	2	7	6	4	3	0	7	5	4	7	5	3	1	5	3	6	3	4	1	3	3	3	3	2	3	1	2	2	4	5	5	3	5	3	4	3	3	5	6	4	4
-11.3792	12.4107	11	8	5	6	6	4	4	6	6	4	6	6	6	4	4	4	6	4	6	3	5	2	0	3	3	4	5	6	4	4	-1	5	2	2	1	5	4	4	2	5	2	6	5	6	4	3	4	6
-11.3792	12.9077	8	8	5	3	5	4	9	8	5	7	4	4	3	5	3	6	1	6	3	2	5	3	5	2	4	6	5	6	5	2	5	2	3	3	4	5	7	3	3	4	2	0	5	7	2	3	4	4
-11.3792	13.4046	8	9	8	6	7	7	6	3	3	7	4	6	2	1	3	3	4	3	8	4	2	2	5	6	5	3	6	1	4	4	4	2	4	5	3	3	7	4	4	5	0	7	4	4	4	6	2	6
-11.3792	13.9016	7	8	6	8	3	3	6	5	4	3	3	4	2	5	4	3	2	3	0	5	2	4	4	1	2	2	3	5	2	5	3	4	6	4	4	3	6	4	2	7	6	7	4	2	2	3	5	4
-11.3792	14.3985	12	9	6	0	6	5	4	5	6	4	6	5	0	1	3	4	4	3	2	0	1	2	1	2	2	2	3	6	2	2	2	3	3	2	1	3	2	2	1	2	3	3	2	2	5	3	2	1
-11.3792	14.8955	8	8	7	0	5	6	2	5	5	3	1	3	2	5	4	3	2	1	4	4	3	3	3	2	4	2	2	3	3	2	3	3	4	4	2	3	5	2	6	3	3	0	4	4	4	3	3	4
-10.8787	-11.4437	62	73	68	75	74	69	74	67	70	77	80	87	79	82	84	75	92	97	83	86	92	99	101	92	89	103	109	99	97	107	102	111	119	119	115	127	115	126	116	125	136	120	130	134	136	150	142	143
-10.8787	-10.9467	43	40	37	40	44	42	40	42	40	49	37	46	49	50	41	39	48	44	40	44	50	43	49	61	49	53	54	55	56	57	53	60	55	63	53	61	63	63	60	68	66	57	70	71	71	62	67	81
-10.8787	-10.4497	18	17	15	11	11	13	16	12	13	14	10	14	13	15	16	14	13	10	15	14	8	14	19	14	12	19	16	12	12	16	14	21	11	13	18	17	20	17	19	19	19	16	23	19	20	21	22	17
-10.8787	-9.95275	8	7	4	5	6	6	5	4	5	6	2	7	5	6	5	1	6	3	5	7	3	4	0	3	4	5	2	2	5	2	2	0	4	7	7	6	3	2	2	4	1	8	3	6	5	4	7	6
-10.8787	-9.45579	4	10	7	8	5	8	5	3	8	5	6	4	5	4	2	4	3	5	4	2	4	4	5	3	2	4	7	8	3	3	4	4	3	3	3	6	5	5	4	0	5	2	5	6	4	4	5	6
-10.8787	-8.95882	12	13	11	7	7	7	6	6	6	7	8	4	7	6	5	7	8	6	5	6	4	2	8	4	6	8	2	6	7	7	7	5	5	5	3	4	7	9	7	7	10	7	8	5	8	9	6	6
-10.8787	-8.46186	10	12	5	12	9	7	5	11	5	9	6	7	7	6	6	8	8	8	7	11	11	5	6	11	7	13	7	9	7	11	9	8	11	9	11	7	12	7	11	5	12	13	7	10	11	8	10	12
-10.8787	-7.96489	8	9	7	6	4	3	9	13	9	8	11	5	7	6	7	10	10	4	4	7	6	6	9	12	7	6	7	8	6	3	8	7	11	7	5	9	7	5	8	7	11	8	6	7	10	6	9	7
-10.8787	-7.46793	12	7	10	7	10	7	6	6	9	3	10	2	3	7	7	6	7	5	7	7	5	9	6	1	7	10	3	7	4	8	7	6	7	4	9	8	8	7	4	4	9	7	10	7	7	9	6	4
-10.8787	-6.97096	12	9	9	8	13	11	12	14	12	7	11	8	13	6	12	10	12	10	7	9	13	12	14	9	10	14	13	16	13	12	11	11	16	11	14	14	14	12	19	17	18	14	14	15	15	16	13	15
-10.8787	-6.474	14	14	12	12	14	11	13	14	13	7	12	9	11	10	11	11	13	11	11	10	12	14	17	12	6	14	9	12	11	14	22	12	17	11	11	14	12	16	20	13	16	15	12	15	15	16	15	13
-10.8787	-5.97703	12	10	8	9	11	7	7	8	6	9	10	11	6	10	8	9	9	13	6	7	4	8	8	7	4	10	5	13	11	10	10	9	8	7	10	10	9	6	11	10	12	8	10	7	11	11	8	10
-10.8787	-5.48007	14	14	13	9	6	10	12	12	12	10	12	11	7	10	6	14	8	10	13	11	11	7	8	10	13	9	10	11	9	10	7	9	11	11	14	10	15	8	14	14	12	14	12	12	11	13	11	12
-10.8787	-4.9831	11	15	9	14	11	12	8	8	11	9	9	13	9	9	7	8	11	11	7	10	8	8	7	10	10	9	8	10	10	11	10	13	11	13	11	14	15	6	14	16	13	13	16	13	16	15	10	16
-10.8787	-4.48614	10	12	12	14	14	9	11	8	13	11	7	10	13	11	10	9	10	8	11	10	9	12	14	16	8	11	13	10	11	10	9	11	9	15	14	13	12	12	14	14	12	18	12	17	13	14	14	14
-10.8787	-3.98917	14	11	9	8	6	6	13	9	9	7	8	7	7	10	12	7	7	6	11	12	10	10	11	9	7	12	11	8	11	11	10	7	7	6	11	7	10	15	14	12	10	9	14	9	12	12	13	8
-10.8787	-3.49221	10	4	8	10	2	4	6	6	8	6	7	6	6	6	3	7	7	7	4	4	4	5	6	5	6	6	6	6	7	7	0	11	2	6	4	7	5	4	8	8	10	8	7	6	6	5	3	9
-10.8787	-2.99524	8	10	10	6	6	4	3	6	1	8	6	3	3	1	3	6	3	4	7	6	6	4	8	4	0	6	6	3	4	8	3	6	5	7	6	5	4	1	5	0	6	7	0	6	7	4	2	7
-10.8787	-2.49828	8	6	10	7	6	6	6	7	6	4	4	9	6	7	3	8	4	5	7	6	8	5	2	10	5	2	6	6	5	6	4	5	4	3	5	4	5	4	5	7	5	9	6	5	7	7	6	6
-10.8787	-2.00131	9	10	10	6	6	7	7	6	7	5	5	6	6	7	7	5	4	5	5	6	4	4	3	10	4	3	1	7	4	6	4	2	3	7	7	7	9	8	6	8	5	4	6	11	8	7	8	9
-10.8787	-1.50434	12	9	6	7	5	7	8	7	4	7	11	2	7	5	4	5	6	4	6	7	4	4	8	7	6	6	8	6	6	7	6	7	2	8	5	10	4	7	9	6	5	7	7	7	8	3	9	7
-10.8787	-1.00738	8	10	12	12	7	10	4	7	7	8	4	9	10	7	6	9	5	10	6	7	8	10	9	6	7	8	8	10	6	7	8	12	9	10	7	9	7	8	11	13	11	10	13	13	7	10	12	11
-10.8787	-0.510414	13	11	13	10	9	11	10	6	11	12	10	7	9	9	9	11	11	11	11	7	8	14	7	14	15	11	14	11	15	14	12	11	16	10	12	18	15	12	14	14	15	8	12	8	13	10	17	16
-10.8787	-0.0134483	15	14	14	13	11	13	13	11	10	16	13	13	11	12	13	13	12	16	9	13	12	12	9	14	14	13	15	12	13	13	15	13	9	14	16	15	17	16	15	11	17	21	15	14	18	18	14	14
-10.8787	0.483517	16	12	15	14	10	14	11	9	10	8	14	10	11	9	5	13	12	9	13	13	11	12	13	14	15	12	10	18	12	15	14	14	12	14	11	15	16	15	16	13	14	16	16	11	14	27	17	15
-10.8787	0.980482	15	10	11	10	14	11	11	11	12	9	10	15	12	14	12	15	13	14	10	14	19	11	13	17	12	10	10	10	11	10	11	12	15	10	8	13	14	17	12	16	17	15	16	14	19	17	16	18
-10.8787	1.47745	10	10	9	6	11	9	10	8	7	9	9	9	7	8	9	9	8	9	7	6	12	9	5	7	7	12	5	10	8	7	11	12	8	8	7	12	10	9	12	10	12	14	7	8	8	12	10	11
-10.8787	1.97441	9	5	8	9	5	10	8	8	4	7	4	5	6	6	3	6	8	6	6	5	8	7	6	6	4	6	7	7	6	4	4	8	8	6	6	0	8	7	9	5	8	7	7	6	5	9	6	6
-10.8787	2.47138	10	7	7	13	7	4	6	6	3	7	7	6	2	8	7	5	6	6	6	7	3	6	3	5	5	5	3	5	3	1	3	8	4	8	5	5	4	4	6	7	3	7	4	8	5	2	10	2
-10.8787	2.96834	12	9	8	6	2	6	7	9	6	7	5	4	5	7	7	3	3	4	4	8	6	3	4	8	3	6	4	7	6	6	4	7	10	5	3	5	1	8	9	8	8	7	6	8	8	8	5	4
-10.8787	3.46531	8	9	10	5	10	7	4	8	7	7	5	12	5	5	6	11	4	3	7	5	1	6	8	7	8	7	5	6	5	7	6	7	5	8	6	6	6	5	6	7	7	9	10	7	7	5	6	8
-10.8787	3.96227	9	9	9	6	5	6	6	6	8	5	5	8	8	8	6	7	15	5	10	6	2	9	6	6	5	9	2	8	6	6	9	7	3	8	9	7	9	8	6	2	9	7	5	7	6	8	4	8
-10.8787	4.45924	11	14	11	8	7	7	7	9	9	7	7	5	9	7	5	7	5	4	4	7	6	6	7	6	5	7	8	4	6	5	5	6	2	6	4	6	6	7	2	6	6	3	7	5	8	5	5	3
-10.8787	4.9562	10	10	12	7	7	7	7	10	6	12	7	5	6	7	3	7	6	6	4	6	4	7	7	7	6	8	5	3	3	5	6	7	11	6	3	10	3	5	7	11	2	9	9	6	7	5	6	5
-10.8787	5.45317	9	5	6	4	5	10	4	6	1	4	6	5	3	6	5	6	3	7	6	4	5	4	5	3	6	4	6	4	6	2	4	6	7	4	7	5	2	5	5	3	-1	6	6	1	1	4	7	3
-10.8787	5.95014	6	6	5	7	0	5	0	7	6	6	3	2	5	4	3	4	0	5	7	7	4	2	5	5	6	3	3	5	6	3	3	7	5	4	2	5	3	2	3	3	1	4	7	6	1	5	6	6
-10.8787	6.4471	8	8	8	7	5	3	7	4	5	4	3	3	2	4	4	4	3	6	5	6	2	7	4	4	2	4	5	4	5	6	3	5	4	5	5	6	4	6	2	5	3	5	7	2	4	3	5	0
-10.8787	6.94407	10	7	6	4	6	7	4	3	8	6	4	1	3	6	4	5	5	6	4	4	5	1	5	6	3	6	4	7	4	5	3	3	6	3	3	2	4	4	4	5	5	3	7	4	6	1	4	6
-10.8787	7.44103	15	8	7	4	6	5	3	7	4	6	6	3	6	4	5	5	7	4	6	7	7	7	3	5	3	6	4	5	1	9	2	3	2	3	3	2	4	5	4	3	6	5	6	3	4	5	3	2
-10.8787	7.938	10	7	5	4	5	9	7	5	6	7	5	5	5	4	5	5	7	5	7	8	4	3	3	5	2	4	3	3	4	3	4	3	9	4	6	4	2	4	5	4	5	6	5	4	4	4	5	5
-10.8787	8.43496	9	6	6	8	9	5	6	2	6	4	7	6	1	7	4	5	3	3	4	4	6	4	1	6	4	6	5	0	3	7	4	4	4	7	6	3	6	4	3	4	4	6	2	4	7	5	2	4
-10.8787	8.93193	7	10	9	6	6	7	6	3	7	6	5	4	3	4	1	5	4	5	4	2	4	3	3	6	5	5	6	3	4	4	4	4	5	6	3	4	4	2	5	2	4	3	7	4	2	3	6	7
-10.8787	9.42889	10	6	9	6	4	3	4	4	5	3	6	5	6	4	2	1	5	4	4	4	1	6	4	4	3	3	4	4	6	5	4	5	4	5	7	5	3	5	3	3	3	5	2	8	6	4	1	7
-10.8787	9.92586	7	8	5	6	7	4	5	4	4	3	3	6	5	4	3	3	3	6	3	1	3	6	4	4	2	5	3	2	3	3	0	4	3	4	5	5	2	4	2	4	4	5	4	7	6	4	3	2
-10.8787	10.4228	9	8	4	7	6	6	5	6	4	5	5	2	6	0	4	4	2	3	2	7	2	4	2	0	4	2	5	2	2	7	6	6	3	1	4	5	3	1	5	4	6	5	5	6	5	5	1	6
-10.8787	10.9198	11	11	7	6	5	4	3	5	4	4	6	5	0	8	6	5	5	4	4	6	5	3	1	5	3	5	2	5	3	3	4	6	3	7	5	2	5	4	2	2	4	2	6	3	5	5	6	2
-10.8787	11.4168	8	6	6	5	6	5	2	4	6	4	3	4	4	3	5	2	3	4	0	4	2	1	0	2	3	4	3	2	5	6	2	2	3	5	4	3	3	1	4	4	5	4	5	3	2	5	2	4
-10.8787	11.9137	9	5	5	6	6	7	5	6	4	4	4	7	6	3	3	8	5	2	7	6	7	4	3	3	3	2	5	5	3	7	2	3	6	3	3	5	1	5	5	4	3	4	2	3	7	3	2	4
-10.8787	12.4107	9	7	8	7	5	6	4	10	4	7	3	3	3	4	0	5	5	3	3	3	2	5	6	3	4	4	2	4	5	4	3	4	6	4	3	5	4	5	4	4	4	5	2	3	5	7	3	3
-10.8787	12.9077	9	7	7	6	6	4	7	4	3	5	4	5	5	6	5	4	6	4	3	3	3	7	7	2	5	4	3	3	5	5	6	4	4	5	8	7	4	4	6	4	6	4	6	6	4	5	4	3
-10.8787	13.4046	10	8	6	7	6	4	2	5	4	7	4	3	0	7	5	3	3	3	3	3	2	3	4	6	0	5	3	0	7	3	4	3	3	9	5	4	4	5	1	2	2	4	4	3	3	5	6	2
-10.8787	13.9016	11	7	6	6	6	6	4	5	4	4	5	3	4	3	7	4	3	4	4	2	0	2	4	0	4	4	3	7	2	3	6	5	2	3	5	3	1	5	6	5	4	3	2	2	0	4	7	6
-10.8787	14.3985	6	6	8	2	5	3	6	6	4	-2	7	8	2	5	5	7	5	5	4	6	3	6	1	5	5	7	1	4	2	7	6	5	4	3	6	5	2	7	2	6	5	6	3	4	5	2	2	5
-10.8787	14.8955	8	9	10	5	9	4	5	5	3	7	3	6	2	4	3	7	4	6	6	3	4	4	5	5	5	5	5	2	5	4	7	3	5	4	4	4	5	6	6	6	4	3	4	6	3	3	4	5
-10.3782	-11.4437	44	47	46	48	46	45	51	45	46	48	51	46	53	53	56	47	51	58	52	55	65	59	49	58	64	70	62	68	68	60	66	66	70	64	69	68	72	72	82	80	78	75	80	79	86	91	89	82
-10.3782	-10.9467	31	36	24	31	36	29	30	30	35	33	35	31	35	33	37	34	37	31	40	40	40	36	38	43	43	40	45	49	43	45	42	49	59	57	44	53	57	49	50	53	53	59	58	55	53	56	55	62
-10.3782	-10.4497	14	15	18	14	16	17	14	13	14	15	14	17	11	18	13	23	15	16	17	10	13	11	14	18	19	16	19	19	14	23	21	19	19	20	20	20	21	19	21	20	23	22	25	26	20	21	18	27
-10.3782	-9.95275	12	11	9	5	7	8	6	7	7	4	6	4	5	6	5	5	4	6	8	5	6	9	4	4	5	6	2	8	6	5	9	8	7	7	5	10	7	7	7	8	6	3	4	6	5	6	6	5
-10.3782	-9.45579	7	10	6	5	9	6	5	7	4	4	5	5	6	6	7	4	6	7	3	6	4	4	9	7	5	5	5	3	4	4	4	4	5	2	3	7	2	5	4	9	7	7	4	3	6	1	4	4
-10.3782	-8.95882	12	9	7	8	8	10	8	3	7	7	5	7	8	7	5	5	6	7	10	4	7	4	5	5	4	5	4	4	5	6	6	5	7	7	4	8	8	5	8	2	6	6	7	9	3	7	5	12
-10.3782	-8.46186	11	6	6	4	8	3	4	3	7	5	2	7	9	2	5	6	-2	4	5	5	3	1	6	4	3	6	5	5	2	5	5	5	1	8	-1	5	5	1	6	4	5	6	2	4	5	7	4	6
-10.3782	-7.96489	12	9	8	7	8	5	6	8	4	7	7	4	6	4	6	7	7	7	6	6	3	7	7	6	4	3	7	7	-1	5	6	2	10	5	7	5	7	2	4	2	7	7	8	5	5	3	4	6
-10.3782	-7.46793	10	9	7	6	8	7	8	6	6	5	10	8	6	6	8	8	8	8	3	8	6	8	6	7	5	12	8	6	8	6	8	7	7	6	10	8	6	4	9	10	6	10	9	9	6	10	8	7
-10.3782	-6.97096	15	14	13	12	10	9	12	12	10	11	9	9	10	12	14	11	9	6	14	10	11	11	15	12	9	15	15	13	10	9	14	13	13	17	10	13	17	21	13	17	13	12	17	17	12	16	13	16
-10.3782	-6.474	16	12	11	10	10	11	10	7	9	10	9	6	11	11	9	11	13	5	12	7	9	11	10	12	12	10	11	12	10	14	13	11	11	13	12	11	8	10	12	13	10	10	13	9	11	14	13	13
-10.3782	-5.97703	9	11	11	11	6	10	8	11	7	7	9	8	5	4	7	6	11	5	9	4	6	6	5	5	8	8	7	7	10	7	7	6	8	9	11	6	5	9	4	5	7	6	4	9	6	8	4	8
-10.3782	-5.48007	11	10	5	12	3	10	5	4	8	4	8	8	5	7	9	10	7	7	3	4	11	6	9	7	5	6	10	7	8	9	8	8	7	8	7	11	8	6	9	7	9	12	5	10	12	8	7	9
-10.3782	-4.9831	14	12	9	13	11	11	10	7	7	9	10	16	9	6	9	9	12	7	13	7	9	7	7	6	8	8	8	8	12	10	7	11	13	8	12	14	9	16	13	12	12	10	10	15	10	10	14	11
-10.3782	-4.48614	9	17	11	16	10	6	11	10	10	13	9	11	10	10	13	6	6	10	11	10	11	8	9	12	9	12	14	12	15	14	12	12	9	15	6	11	15	13	11	12	14	14	13	12	14	16	14	14
-10.3782	-3.98917	12	17	9	8	10	11	12	13	11	11	11	9	12	11	10	9	9	10	10	8	8	20	14	10	15	8	8	13	11	14	11	9	15	15	14	14	10	15	16	11	11	16	16	14	12	13	15	11
-10.3782	-3.49221	13	13	6	13	9	13	8	8	8	9	10	9	7	8	11	6	8	11	8	8	5	9	6	14	8	9	13	11	4	10	6	6	11	11	6	12	11	14	10	11	12	10	12	7	13	11	14	11
-10.3782	-2.99524	15	9	9	7	10	7	9	5	11	4	8	9	6	5	9	5	9	6	8	5	7	10	3	7	8	8	4	7	6	6	7	6	9	8	6	6	10	7	10	7	6	4	9	5	12	8	9	8
-10.3782	-2.49828	14	11	8	9	11	13	8	8	8	9	9	8	9	7	9	6	9	6	4	10	8	6	9	9	11	10	10	10	8	8	12	6	13	10	11	8	8	9	13	13	10	7	10	11	8	8	13	13
-10.3782	-2.00131	16	11	9	11	10	7	12	13	12	9	11	9	9	9	9	10	9	11	11	12	9	8	6	7	12	13	10	4	11	8	12	11	11	10	8	12	8	15	12	13	8	9	14	13	9	13	10	12
-10.3782	-1.50434	11	12	11	9	11	8	9	3	9	10	8	9	8	11	9	7	12	11	8	11	5	3	8	12	11	15	6	8	8	9	9	10	8	10	11	6	10	12	9	12	12	10	6	10	12	10	10	14
-10.3782	-1.00738	13	12	9	7	10	11	9	11	7	8	7	9	7	7	11	7	9	8	8	5	9	7	7	8	5	12	6	6	12	6	10	10	10	8	5	12	9	10	9	12	11	15	8	13	14	11	7	13
-10.3782	-0.510414	13	10	14	10	6	7	8	5	6	7	9	8	6	8	6	11	5	9	11	5	9	9	6	9	8	10	14	7	13	9	10	8	10	8	12	9	7	10	13	10	11	10	13	6	10	8	16	11
-10.3782	-0.0134483	15	10	12	8	12	9	6	11	10	5	7	9	8	6	10	8	11	13	10	10	10	9	10	10	12	13	8	14	12	4	14	10	11	10	13	16	11	9	9	13	15	9	14	9	10	10	9	10
-10.3782	0.483517	13	9	11	8	10	8	8	6	9	10	7	12	10	9	9	8	7	10	9	9	7	7	8	11	14	10	8	8	14	9	13	9	10	11	12	9	13	9	19	9	9	8	12	13	13	14	12	12
-10.3782	0.980482	16	11	11	8	10	7	9	5	13	5	8	10	10	10	6	9	13	6	10	9	8	12	9	7	15	10	6	9	11	8	12	10	8	11	10	12	8	13	12	13	7	10	10	12	10	14	7	14
-10.3782	1.47745	10	8	6	11	8	6	10	5	8	7	7	5	6	5	7	4	2	6	7	8	7	6	5	6	7	6	6	8	7	6	7	6	6	9	5	5	6	10	3	7	7	6	8	7	7	9	9	6
-10.3782	1.97441	9	7	5	10	6	7	5	7	6	6	6	10	5	5	5	7	3	3	5	5	6	7	1	8	4	3	9	7	4	5	4	7	7	4	6	6	4	5	2	7	6	3	8	3	5	6	4	5
-10.3782	2.47138	9	6	7	6	5	4	8	8	5	4	4	7	6	7	2	3	5	8	6	6	6	7	7	5	8	7	5	8	5	6	5	4	8	4	5	9	4	4	5	7	4	2	8	6	3	4	11	5
-10.3782	2.96834	8	9	8	7	6	3	8	4	8	4	6	7	5	5	6	5	5	7	7	3	5	4	4	4	6	3	4	7	4	4	4	5	3	7	6	6	7	5	4	7	4	6	5	4	6	5	6	5
-10.3782	3.46531	10	10	7	9	12	7	8	7	6	5	6	8	7	7	7	6	8	7	6	8	5	8	6	5	7	7	3	10	5	2	7	5	4	8	9	9	5	4	7	2	4	4	8	2	7	7	6	3
-10.3782	3.96227	12	9	11	12	8	8	5	10	5	10	7	10	11	8	10	11	11	6	7	9	7	9	8	7	6	8	7	6	6	11	8	10	8	9	8	8	6	8	8	6	6	7	9	9	8	8	7	8
-10.3782	4.45924	11	10	8	9	6	6	6	6	5	8	4	6	4	2	8	7	7	11	8	6	6	4	5	4	6	6	8	5	3	4	5	5	4	7	6	3	8	1	8	7	6	6	6	5	4	4	3	5
-10.3782	4.9562	7	9	7	7	4	7	6	6	8	6	6	4	4	8	3	6	5	6	5	4	4	8	5	8	9	6	9	7	5	7	6	7	6	7	5	3	9	3	5	4	6	8	4	4	4	7	5	7
-10.3782	5.45317	9	7	7	5	6	4	5	5	6	7	1	3	5	3	2	4	4	3	5	5	5	7	2	6	4	4	4	4	-1	6	3	6	4	5	7	7	2	5	5	3	2	5	4	2	5	3	4	5
-10.3782	5.95014	7	8	5	5	3	5	6	6	3	5	3	6	3	5	3	7	3	4	2	3	3	3	6	5	1	2	5	3	4	5	4	3	4	2	2	1	1	4	0	2	3	7	3	4	3	5	5	2
-10.3782	6.4471	8	9	7	7	5	4	8	5	2	5	5	7	5	5	3	3	4	2	4	1	4	2	2	8	2	5	4	2	4	0	4	2	5	4	3	5	3	4	3	5	4	1	7	5	3	6	3	5
-10.3782	6.94407	7	8	1	4	9	6	3	4	1	2	7	2	3	6	3	2	4	6	4	3	3	4	3	6	4	4	3	2	2	6	1	5	2	3	2	6	3	2	4	4	4	5	2	3	4	1	5	6
-10.3782	7.44103	11	7	6	6	7	3	5	2	5	5	3	2	5	2	6	4	4	3	2	3	1	2	4	7	4	4	1	6	4	5	5	3	2	3	4	4	6	7	3	2	0	6	6	4	4	2	3	4
-10.3782	7.938	9	8	6	5	5	5	6	7	-1	7	6	4	4	4	4	4	5	6	4	-1	-1	5	6	4	6	3	4	2	7	3	3	0	1	2	6	5	4	2	6	6	4	6	4	6	3	5	3	3
-10.3782	8.43496	6	11	6	6	6	5	3	6	4	4	2	4	5	4	2	3	6	5	3	7	5	6	3	5	4	5	5	3	4	2	4	5	6	5	1	3	6	2	7	3	7	3	2	6	5	5	4	6
-10.3782	8.93193	9	4	6	4	5	4	7	3	6	4	4	3	7	3	6	5	5	7	3	6	4	5	5	4	4	3	3	4	1	5	3	4	5	2	4	2	6	3	5	4	6	5	6	7	4	4	1	5
-10.3782	9.42889	9	7	7	4	6	6	5	6	4	5	1	6	7	3	2	2	4	2	3	2	4	4	3	8	-1	5	4	4	5	1	5	5	5	4	4	6	1	1	4	4	4	3	4	3	8	3	5	3
-10.3782	9.92586	9	5	5	5	6	7	3	7	4	6	4	5	3	7	7	4	3	6	4	7	6	5	1	5	4	5	3	2	6	3	6	2	6	4	2	5	4	6	4	4	1	6	3	7	6	5	6	7
-10.3782	10.4228	7	10	6	4	4	6	3	5	5	3	5	2	6	3	4	5	5	3	6	3	6	7	3	3	3	0	4	3	3	2	3	5	1	4	2	2	6	8	6	4	4	1	5	3	6	3	4	3
-10.3782	10.9198	10	8	6	4	6	6	5	6	4	5	4	2	4	8	1	5	6	5	1	5	6	4	5	7	7	5	4	2	6	4	5	3	5	5	4	7	5	5	4	3	7	5	3	3	5	3	3	4
-10.3782	11.4168	7	8	6	7	6	9	5	6	7	4	3	7	1	3	6	4	3	6	1	6	3	1	6	3	5	4	6	6	5	5	5	6	4	3	7	5	5	5	2	3	6	3	4	4	3	5	2	4
-10.3782	11.9137	11	8	4	5	7	4	4	8	4	8	3	3	5	3	3	3	4	4	4	4	2	3	1	1	3	6	3	5	4	2	2	7	2	3	4	4	3	2	6	4	4	0	0	3	4	4	5	4
-10.3782	12.4107	13	8	9	4	6	7	2	7	3	3	5	6	3	6	1	5	6	4	3	0	3	2	3	4	2	3	4	2	5	4	6	4	3	7	6	4	4	4	3	3	3	3	5	3	6	7	5	4
-10.3782	12.9077	8	8	9	4	6	2	5	1	6	3	2	6	7	4	4	4	5	4	5	5	5	6	-2	5	2	2	3	2	4	3	3	4	4	7	2	6	1	8	6	3	3	6	4	4	6	6	5	4
-10.3782	13.4046	8	7	6	2	7	4	3	4	6	5	6	5	2	5	1	3	4	2	4	4	5	3	4	6	2	2	3	4	3	6	5	3	3	4	1	5	2	3	6	5	4	5	5	4	4	3	5	3
-10.3782	13.9016	10	9	8	4	6	7	5	5	7	4	3	7	3	4	4	7	4	3	1	4	4	3	7	4	5	6	3	1	4	-1	3	4	2	2	5	6	3	10	5	3	4	5	5	5	2	2	4	6
-10.3782	14.3985	7	10	7	6	6	4	6	5	7	9	6	6	5	6	4	7	9	6	4	6	7	7	6	4	5	4	4	5	2	6	6	3	5	6	4	7	5	6	6	6	6	6	6	4	2	5	3	8
-10.3782	14.8955	7	11	9	8	9	8	8	6	5	3	5	4	2	5	6	4	4	2	5	4	5	6	3	8	2	6	6	8	3	4	3	2	5	6	4	4	2	6	1	3	5	7	6	9	4	5	2	6
-9.87777	-11.4437	21	28	24	21	23	25	27	25	24	24	17	25	24	20	23	31	27	28	22	24	29	31	26	26	27	32	32	30	32	29	29	31	35	29	32	33	41	34	34	35	47	38	42	46	36	41	38	38
-9.87777	-10.9467	23	19	17	15	14	16	15	14	15	15	14	16	17	14	20	18	12	20	21	18	18	19	17	17	20	21	19	23	14	14	19	22	21	23	21	21	20	24	27	24	21	24	19	20	27	25	26	23
-9.87777	-10.4497	18	11	10	11	11	13	11	13	8	11	8	14	11	13	8	8	10	13	11	9	10	12	7	7	10	12	15	8	8	14	14	7	11	13	11	8	13	13	13	14	16	12	13	9	13	13	9	11
-9.87777	-9.95275	11	8	8	8	3	6	5	8	2	4	5	7	3	4	5	3	6	9	5	3	6	5	6	5	5	6	6	6	4	3	5	7	4	8	4	4	8	8	5	7	5	2	8	6	4	8	6	7
-9.87777	-9.45579	11	8	7	7	8	7	7	6	3	6	5	4	5	8	4	3	5	2	7	4	7	5	6	2	1	5	4	6	2	3	4	5	6	6	7	3	1	1	2	6	3	5	4	4	3	3	8	7
-9.87777	-8.95882	9	8	10	7	7	6	6	6	6	6	5	8	6	6	5	5	5	8	5	7	9	6	5	4	5	6	6	5	6	8	5	5	4	5	4	5	7	6	5	6	6	5	1	8	5	6	5	4
-9.87777	-8.46186	10	8	7	6	6	6	5	7	5	7	5	5	3	8	6	7	3	4	4	6	4	8	7	4	4	4	7	5	4	5	7	6	5	5	6	5	6	7	5	0	7	6	3	10	4	7	8	5
-9.87777	-7.96489	14	6	9	9	5	7	9	6	6	6	8	4	7	4	7	8	3	6	6	6	4	4	8	5	9	5	5	6	5	6	5	4	7	4	8	10	7	3	4	6	6	5	6	5	4	7	10	5
-9.87777	-7.46793	13	12	8	10	10	8	7	10	6	11	10	7	8	7	7	8	8	7	8	12	9	7	10	6	8	8	7	9	9	7	7	13	7	10	11	9	10	9	10	10	5	7	7	10	8	9	11	9
-9.87777	-6.97096	11	14	11	13	9	13	9	10	12	12	6	11	12	9	14	13	12	11	10	8	7	15	11	7	11	10	12	10	13	10	11	13	12	8	10	12	15	12	6	14	13	14	15	15	10	10	11	12
-9.87777	-6.474	16	12	7	9	7	11	8	6	6	11	6	8	3	11	10	7	7	9	7	8	10	6	4	7	11	8	6	9	8	7	8	12	9	11	7	10	7	10	11	8	12	12	6	10	10	8	11	10
-9.87777	-5.97703	12	13	11	9	10	9	10	6	5	7	7	5	10	4	7	7	4	3	6	8	4	7	7	8	5	8	4	7	8	6	4	5	4	4	2	7	5	3	6	5	5	8	6	9	6	3	6	7
-9.87777	-5.48007	12	8	8	9	11	10	12	7	10	4	7	6	8	6	8	7	6	6	6	8	8	9	4	9	5	7	8	5	7	8	4	9	10	5	6	7	11	6	6	6	6	6	5	7	10	5	9	7
-9.87777	-4.9831	11	12	13	8	9	8	8	7	6	9	9	9	8	7	6	6	6	8	8	10	9	9	4	7	5	9	6	7	5	4	6	12	6	9	8	8	10	9	13	7	7	10	8	8	5	8	7	6
-9.87777	-4.48614	14	11	10	10	8	9	12	9	11	9	5	9	10	8	11	6	6	5	11	12	8	12	7	10	8	9	10	7	8	11	13	11	9	11	10	6	7	10	13	10	10	13	8	8	8	7	11	10
-9.87777	-3.98917	15	15	11	14	12	11	9	9	14	12	13	11	7	9	12	9	11	13	9	10	12	10	14	8	12	7	17	12	11	15	11	14	11	20	11	18	10	12	19	14	14	16	9	14	13	15	14	17
-9.87777	-3.49221	17	17	11	14	13	11	12	11	13	15	12	11	14	9	11	10	14	7	13	10	11	16	10	19	13	12	16	16	14	11	21	15	11	12	19	15	17	18	16	15	17	17	16	16	17	15	22	17
-9.87777	-2.99524	18	16	14	17	13	10	11	10	12	16	12	9	14	11	11	11	16	13	13	15	11	13	14	14	16	15	12	13	15	15	14	14	16	16	15	14	14	16	16	14	17	19	18	19	14	15	15	19
-9.87777	-2.49828	12	14	10	10	13	8	9	9	14	10	8	10	9	11	4	10	8	12	14	9	13	8	12	10	9	11	10	12	13	9	13	10	11	8	13	13	8	9	12	12	11	14	16	15	12	14	14	10
-9.87777	-2.00131	11	16	13	13	11	9	7	13	7	12	12	11	13	12	10	11	7	10	13	9	13	10	11	13	13	12	8	10	14	14	14	13	13	8	17	16	13	14	13	11	12	12	14	18	15	17	16	18
-9.87777	-1.50434	14	11	14	9	8	15	9	12	9	13	11	8	10	7	9	11	11	9	11	8	7	10	11	8	10	11	4	17	13	12	13	10	12	15	11	13	12	17	10	9	10	14	14	20	20	13	18	11
-9.87777	-1.00738	17	14	12	7	10	11	17	11	6	9	14	14	11	12	7	10	7	4	5	10	7	10	12	10	7	11	11	12	10	11	13	10	8	14	12	11	10	12	12	11	12	13	9	13	11	14	16	17
-9.87777	-0.510414	13	12	13	9	7	5	10	12	13	5	9	10	4	5	9	11	11	10	9	8	10	8	10	5	9	7	8	9	6	11	12	7	11	10	11	7	8	10	11	13	8	11	8	14	13	10	14	11
-9.87777	-0.0134483	13	12	7	11	9	6	6	9	9	6	10	8	5	9	4	10	9	9	4	8	7	9	5	5	10	7	10	6	15	10	10	9	8	8	6	9	10	7	7	10	8	10	8	14	11	14	9	4
-9.87777	0.483517	11	12	6	11	10	8	9	6	9	7	11	7	6	11	6	6	7	9	8	7	7	9	6	8	4	7	10	8	10	12	12	8	7	10	8	9	11	10	8	11	5	5	8	11	11	13	9	11
-9.87777	0.980482	12	13	13	10	9	10	8	11	8	10	4	9	7	13	8	8	6	11	7	8	11	5	5	8	9	12	9	10	9	7	9	10	7	8	9	7	10	9	8	12	5	6	8	11	13	8	10	13
-9.87777	1.47745	12	11	10	7	9	6	4	6	8	8	5	9	7	4	7	8	7	7	8	6	8	6	6	6	9	10	9	7	8	9	7	6	7	8	5	11	7	7	5	8	3	8	10	10	9	6	6	8
-9.87777	1.97441	12	8	7	8	7	7	12	8	9	8	5	5	9	10	6	4	7	8	6	7	7	8	5	9	7	6	6	9	8	10	6	10	4	11	8	12	10	4	10	11	6	8	6	8	7	9	8	9
-9.87777	2.47138	10	10	10	4	7	7	7	8	4	9	3	8	8	3	4	7	5	5	8	5	7	6	6	4	7	7	7	8	7	8	6	11	3	7	9	7	8	10	10	8	11	7	9	10	10	7	8	7
-9.87777	2.96834	13	11	7	7	6	9	9	10	11	5	9	11	9	11	7	7	8	9	10	8	9	8	8	10	6	8	6	5	7	9	8	8	8	11	9	6	8	7	12	5	9	6	11	9	8	15	10	12
-9.87777	3.46531	14	10	9	13	8	6	10	9	6	8	10	10	9	9	8	10	10	14	6	8	9	10	10	14	8	11	13	12	10	12	7	13	11	10	12	9	6	5	7	12	12	12	12	11	12	8	10	11
-9.87777	3.96227	16	13	10	15	9	9	9	10	11	12	10	9	10	11	8	7	10	13	8	13	8	9	8	14	11	11	10	14	8	11	9	7	8	10	10	12	11	9	7	8	11	12	13	9	16	16	8	9
-9.87777	4.45924	17	10	9	10	8	9	9	11	11	8	14	10	9	8	8	9	8	13	6	11	8	11	10	7	10	14	9	5	11	12	9	9	16	17	12	9	14	14	12	10	11	15	16	9	8	14	11	10
-9.87777	4.9562	11	10	9	7	8	5	8	6	8	9	11	8	6	9	6	4	7	8	9	9	9	6	8	6	9	6	8	9	8	11	10	8	6	5	5	12	6	9	6	8	8	6	10	5	7	9	5	7
-9.87777	5.45317	11	9	5	9	7	6	4	3	6	6	6	6	7	6	6	5	6	6	5	7	7	5	9	5	6	4	5	5	3	5	4	6	5	4	3	7	3	5	8	4	4	3	5	7	3	5	3	5
-9.87777	5.95014	9	6	8	6	4	6	4	6	9	6	8	3	5	4	8	5	5	2	4	3	4	6	3	5	4	4	5	6	4	2	4	5	5	7	3	6	5	2	4	4	4	5	7	6	4	5	2	5
-9.87777	6.4471	8	6	5	4	7	6	5	4	6	3	7	5	2	6	4	4	3	4	4	8	1	8	2	4	4	5	8	2	2	6	4	5	3	5	3	7	3	5	6	4	7	5	4	6	4	3	6	6
-9.87777	6.94407	11	8	7	5	5	5	1	5	5	3	6	5	7	5	1	7	2	2	3	3	4	3	2	2	6	4	1	3	4	5	1	5	4	5	3	7	5	4	3	3	4	4	5	3	5	2	7	2
-9.87777	7.44103	8	7	5	4	5	7	5	4	6	1	4	4	3	3	4	1	5	5	5	3	6	4	4	5	4	6	4	4	4	4	3	8	3	2	3	-1	5	5	2	3	3	6	6	5	5	4	4	3
-9.87777	7.938	11	6	3	9	7	1	5	3	4	4	4	6	4	5	6	5	6	4	5	5	1	5	5	0	4	3	3	5	5	2	5	4	1	7	4	5	4	2	4	3	7	4	4	6	2	4	-1	5
-9.87777	8.43496	7	9	5	5	5	7	6	7	4	1	4	4	6	3	3	4	4	5	7	2	2	2	2	6	2	7	4	6	3	3	4	5	4	11	4	2	6	2	4	5	4	2	7	6	5	5	7	4
-9.87777	8.93193	8	9	6	6	4	3	3	2	7	2	6	3	3	4	3	3	6	3	2	2	2	5	-1	4	0	4	5	2	2	4	2	2	4	1	3	2	3	2	1	3	4	5	1	3	6	5	8	6
-9.87777	9.42889	12	6	8	7	3	6	8	7	4	4	4	5	5	0	5	2	3	3	5	4	4	4	4	4	5	4	5	3	3	4	4	6	3	2	3	6	8	5	-1	2	4	2	2	3	3	3	5	6
-9.87777	9.92586	10	7	5	7	2	6	4	3	5	2	6	3	5	4	3	3	2	2	9	3	6	4	2	5	4	2	4	7	3	6	2	3	4	4	4	2	4	-4	5	7	6	4	6	6	7	1	4	3
-9.87777	10.4228	9	9	6	6	10	4	7	6	4	8	5	5	5	7	4	2	4	6	6	6	5	6	6	5	6	4	5	3	5	4	6	6	4	6	4	5	4	4	4	6	8	7	2	7	4	7	5	6
-9.87777	10.9198	9	6	7	6	4	8	7	7	6	6	7	8	6	6	4	3	6	6	6	6	8	6	4	7	3	7	5	4	6	8	3	6	3	4	5	6	2	2	4	7	3	4	9	3	5	6	4	4
-9.87777	11.4168	8	9	7	3	8	6	4	7	7	-1	5	3	6	5	6	7	5	5	3	1	7	5	3	6	6	5	1	4	4	6	4	3	4	6	3	5	6	3	3	3	12	4	4	5	1	3	3	3
-9.87777	11.9137	11	6	8	8	6	4	7	9	5	6	4	2	3	5	3	3	6	8	2	7	5	4	5	4	5	5	4	4	3	3	2	6	4	6	6	6	2	8	4	5	6	7	6	6	4	6	4	2
-9.87777	12.4107	11	9	8	10	9	4	4	5	4	5	4	3	7	3	5	5	4	6	7	6	3	7	6	6	6	3	5	6	3	5	3	6	6	3	2	5	5	4	2	6	3	11	2	6	4	6	2	6
-9.87777	12.9077	10	8	9	6	8	6	5	9	9	6	6	3	3	4	4	6	6	4	4	7	7	6	3	5	6	4	6	7	5	5	4	5	5	5	4	1	5	8	6	5	5	3	5	3	6	6	6	5
-9.87777	13.4046	8	8	5	7	3	4	5	4	6	3	2	5	3	-2	6	2	2	2	8	2	3	5	2	5	2	3	1	4	6	3	1	2	5	6	3	5	1	5	6	4	4	4	2	3	3	7	0	5
-9.87777	13.9016	8	8	6	5	5	8	2	4	7	7	6	2	5	4	3	4	5	3	5	2	7	1	7	7	2	3	4	5	4	6	6	3	7	6	4	6	4	3	7	0	4	5	4	4	6	6	3	9
-9.87777	14.3985	8	6	8	6	6	6	4	8	6	4	6	4	5	6	3	8	7	5	4	6	4	6	5	5	6	5	7	5	6	4	3	5	4	7	5	7	3	5	5	7	5	5	3	7	9	8	4	6
-9.87777	14.8955	7	6	6	7	4	4	3	3	4	3	2	2	4	4	6	5	1	3	4	5	6	3	2	3	2	5	5	3	3	3	7	3	4	4	6	0	4	5	5	5	5	5	5	4	1	5	5	4
-9.37731	-11.4437	20	23	23	27	26	22	19	27	18	19	24	24	23	18	21	29	24	25	29	32	23	29	29	25	30	31	25	29	29	32	36	25	31	30	27	27	29	33	30	32	37	36	42	40	42	37	44	39
-9.37731	-10.9467	20	18	15	16	15	13	14	15	18	11	14	21	17	15	13	17	16	12	20	15	21	16	12	20	18	15	18	14	16	14	21	18	20	20	13	20	18	21	21	21	27	19	25	26	27	21	21	26
-9.37731	-10.4497	13	10	11	10	13	10	11	9	12	5	9	12	5	6	10	9	10	13	9	11	16	7	10	8	12	10	9	12	6	9	8	12	7	13	12	6	9	9	10	12	6	11	11	13	10	12	16	11
-9.37731	-9.95275	8	6	11	7	6	6	7	6	4	6	4	7	4	6	4	4	6	9	6	5	6	7	6	6	5	5	5	1	1	7	5	10	4	2	6	7	5	7	3	4	2	6	7	8	5	6	9	5
-9.37731	-9.45579	12	6	8	6	5	8	4	4	4	4	6	2	2	5	2	2	0	3	3	4	4	2	3	5	3	3	6	2	4	7	4	7	5	4	5	2	1	3	3	4	5	6	5	6	4	2	6	2
-9.37731	-8.95882	9	9	6	9	4	5	8	7	5	7	1	4	1	3	4	7	3	4	5	3	7	4	6	3	5	8	5	5	4	5	4	6	5	1	7	4	5	7	3	7	2	4	7	4	7	6	8	7
-9.37731	-8.46186	10	14	11	8	10	9	12	6	11	9	8	8	9	6	9	8	6	8	12	11	8	8	11	11	6	8	10	6	9	8	12	8	9	6	10	11	6	7	4	7	7	9	12	9	8	10	9	6
-9.37731	-7.96489	10	11	8	7	6	5	6	5	4	7	3	7	5	6	7	6	6	6	11	4	8	7	6	8	5	5	6	8	7	6	7	3	5	8	8	6	6	6	7	8	9	7	7	8	3	11	5	5
-9.37731	-7.46793	10	12	8	9	6	11	10	9	10	6	10	10	7	9	10	7	8	10	7	7	10	13	7	10	7	9	9	8	11	8	11	10	6	11	9	12	9	8	10	9	6	18	10	14	15	8	10	10
-9.37731	-6.97096	15	13	13	11	9	13	13	12	9	10	9	10	11	13	11	16	11	7	16	13	20	17	16	10	15	11	18	13	12	17	11	16	12	18	16	14	15	15	16	15	22	16	20	12	25	19	22	21
-9.37731	-6.474	13	13	7	10	11	13	9	7	8	10	8	7	7	9	10	8	6	11	9	9	9	8	7	10	8	13	6	14	11	13	7	10	11	9	9	14	13	12	9	11	8	8	9	12	10	10	11	11
-9.37731	-5.97703	13	8	9	6	7	7	8	5	8	6	4	7	7	6	10	7	9	5	6	5	9	4	7	6	7	2	4	4	6	6	4	3	10	7	6	4	8	9	5	3	5	6	7	4	10	6	6	8
-9.37731	-5.48007	9	6	8	12	9	5	4	6	7	9	7	4	8	7	9	7	5	6	8	7	8	8	6	6	7	7	4	4	3	7	4	3	7	9	1	3	10	5	5	6	9	6	6	8	7	6	4	9
-9.37731	-4.9831	12	9	6	4	7	6	7	7	8	7	8	6	8	5	5	5	6	7	8	6	6	10	6	5	7	8	6	5	8	7	9	5	7	5	3	5	7	4	5	4	5	7	9	8	9	7	7	8
-9.37731	-4.48614	9	7	9	6	6	8	7	8	8	4	8	8	9	8	7	2	8	9	9	3	5	6	5	5	7	7	5	4	7	9	8	5	8	4	6	4	7	5	7	6	7	8	6	8	7	9	7	7
-9.37731	-3.98917	15	11	11	14	8	12	12	5	8	5	5	8	8	8	11	12	8	10	13	9	6	8	9	9	8	14	9	10	9	13	8	12	15	10	12	13	12	9	14	11	12	8	10	15	13	15	10	14
-9.37731	-3.49221	20	18	17	15	12	17	14	11	16	13	12	15	11	13	15	16	12	16	15	16	10	17	16	15	11	16	17	11	17	12	18	21	18	18	18	19	15	18	19	12	22	19	16	13	18	18	21	18
-9.37731	-2.99524	15	14	14	13	17	13	18	12	14	12	13	18	12	18	16	15	18	12	19	15	12	16	22	17	17	19	16	20	17	13	21	22	20	18	19	16	21	21	20	25	20	18	19	18	23	24	26	23
-9.37731	-2.49828	20	15	13	14	15	14	12	13	12	15	13	18	11	10	14	10	17	11	13	16	14	17	14	12	14	12	14	18	17	14	11	14	15	19	16	18	12	15	17	17	16	18	18	18	18	15	21	23
-9.37731	-2.00131	15	14	11	13	12	10	13	16	11	11	11	10	11	17	16	8	11	9	16	14	13	13	11	12	17	15	15	14	16	15	15	17	16	15	17	17	17	18	18	17	16	15	12	20	14	17	17	20
-9.37731	-1.50434	16	15	10	14	11	12	9	14	13	12	14	10	11	14	16	6	11	17	10	14	9	15	19	20	10	14	16	18	18	16	16	16	15	17	18	19	12	16	13	18	15	14	16	12	17	21	19	17
-9.37731	-1.00738	13	10	14	8	10	11	9	9	10	11	10	18	9	12	12	11	12	11	11	12	12	11	12	12	13	13	9	12	12	11	8	14	14	17	13	15	10	11	10	17	13	13	9	18	14	15	13	12
-9.37731	-0.510414	13	10	11	7	9	10	8	10	7	5	6	7	10	9	7	4	9	6	9	5	7	10	5	11	7	6	8	9	10	11	10	9	9	10	11	8	13	12	9	14	12	12	9	9	16	12	10	9
-9.37731	-0.0134483	12	10	9	8	8	8	8	11	4	6	6	11	9	8	6	8	6	7	5	4	11	9	9	8	10	5	10	8	9	6	7	10	10	6	6	8	9	9	10	10	8	10	10	7	7	6	9	5
-9.37731	0.483517	10	11	13	11	9	10	6	7	7	7	9	7	10	7	10	11	8	8	8	9	6	10	9	7	8	15	6	7	7	12	10	12	8	10	7	11	11	9	10	7	9	11	7	11	10	6	12	10
-9.37731	0.980482	14	11	12	9	12	9	10	10	9	9	10	9	11	6	12	14	8	13	8	11	9	10	17	14	14	13	12	12	12	7	12	10	16	14	11	9	10	16	20	14	13	15	13	16	8	12	17	13
-9.37731	1.47745	11	14	11	11	10	10	8	6	8	8	10	9	8	10	10	8	7	11	12	12	11	11	10	11	14	11	12	12	7	11	14	13	12	13	11	14	16	12	14	13	14	15	15	15	14	17	20	14
-9.37731	1.97441	13	12	13	9	10	12	7	8	13	11	9	8	13	8	4	8	5	8	9	11	12	11	7	9	10	14	10	11	10	11	6	9	11	11	10	10	14	16	12	12	13	9	11	12	11	11	10	12
-9.37731	2.47138	10	8	9	8	10	6	14	8	9	8	9	10	10	11	10	8	9	11	13	8	13	9	8	10	10	12	13	12	14	9	10	12	9	11	12	8	17	9	12	10	11	10	11	14	11	13	14	13
-9.37731	2.96834	14	13	14	13	11	13	10	11	7	14	8	11	9	10	13	7	15	12	15	11	12	14	13	12	9	12	10	19	10	16	12	14	16	14	10	13	15	18	9	16	9	14	13	15	11	15	16	18
-9.37731	3.46531	18	14	13	11	15	9	11	13	14	11	13	11	12	8	14	12	15	17	11	16	8	14	13	14	11	17	11	12	17	13	14	15	16	13	18	18	15	16	15	20	18	14	20	18	15	20	19	20
-9.37731	3.96227	17	15	18	15	14	15	13	16	14	17	14	11	13	16	14	13	16	12	12	13	17	12	15	14	14	14	13	22	14	18	18	17	20	18	18	20	17	21	16	20	19	19	17	18	18	24	17	18
-9.37731	4.45924	12	14	18	14	11	7	13	15	13	12	14	14	11	10	14	12	14	12	10	12	16	16	9	16	18	16	12	15	19	10	12	11	19	15	15	15	16	19	18	14	17	19	19	19	18	17	18	12
-9.37731	4.9562	16	14	6	10	9	8	13	9	10	11	6	11	8	10	9	8	10	13	11	7	15	12	11	10	8	9	10	9	12	12	9	11	7	11	11	14	13	12	11	8	13	9	12	11	11	12	13	12
-9.37731	5.45317	10	12	13	11	9	8	9	9	8	11	9	8	7	10	11	11	12	7	13	11	7	13	10	12	11	9	13	10	11	11	12	10	10	13	10	11	7	13	12	12	7	13	8	12	13	14	10	10
-9.37731	5.95014	10	10	11	6	7	9	10	9	10	12	10	9	10	6	9	11	8	7	10	10	8	8	7	7	7	6	10	3	8	12	8	8	10	12	8	10	7	8	9	8	12	11	10	11	10	12	8	8
-9.37731	6.4471	12	10	6	9	6	7	4	7	5	6	6	7	5	6	5	2	7	8	5	5	4	3	5	5	6	12	3	3	8	6	3	6	8	5	9	7	4	3	4	5	7	7	5	7	5	5	8	5
-9.37731	6.94407	8	9	6	6	6	5	6	4	5	6	5	5	4	6	6	7	4	6	5	3	5	7	3	3	5	5	4	6	6	4	4	4	1	4	2	2	6	6	0	3	4	3	4	3	4	4	3	3
-9.37731	7.44103	11	10	5	8	7	3	6	5	3	6	5	4	2	4	6	2	4	5	2	3	3	3	2	5	4	5	6	3	6	4	1	5	4	5	4	7	6	5	4	4	4	5	6	7	10	5	5	4
-9.37731	7.938	8	6	6	1	7	5	1	4	3	5	5	5	2	5	5	4	6	3	4	8	3	5	3	3	4	4	3	3	8	4	3	5	5	4	6	4	3	5	3	1	6	7	6	6	4	5	5	4
-9.37731	8.43496	11	7	4	10	7	6	6	5	8	6	7	6	3	5	3	4	4	5	7	4	6	3	7	6	6	6	4	4	3	5	7	6	5	6	3	4	5	2	7	5	5	3	4	3	5	9	4	6
-9.37731	8.93193	10	8	6	5	5	7	7	6	3	4	5	5	6	4	3	5	3	8	7	2	5	3	6	3	8	3	6	7	2	5	4	3	6	5	5	5	6	2	7	3	4	6	5	6	5	2	5	4
-9.37731	9.42889	10	6	9	9	6	3	5	5	9	7	7	3	6	4	5	4	5	3	2	5	4	3	4	7	5	2	6	7	5	4	7	2	8	7	3	4	5	6	6	7	4	6	6	5	5	4	7	4
-9.37731	9.92586	7	7	5	6	6	8	4	7	1	5	5	4	4	6	1	4	2	6	5	4	2	2	4	5	3	3	4	6	5	7	4	5	3	5	5	4	4	5	3	5	5	6	4	4	4	3	2	3
-9.37731	10.4228	9	7	3	7	6	4	5	3	4	1	5	4	4	3	6	2	3	3	2	1	2	4	3	5	4	5	3	3	2	4	0	0	6	2	4	3	2	4	4	4	6	4	2	5	3	6	3	2
-9.37731	10.9198	9	10	7	6	7	4	5	5	5	5	3	8	5	3	3	4	4	8	2	3	4	2	2	2	4	4	2	8	4	4	5	5	5	4	5	-2	5	4	4	7	0	6	4	6	4	1	3	5
-9.37731	11.4168	9	9	5	7	7	4	5	3	4	2	6	2	3	2	4	-1	4	4	5	5	4	4	3	6	4	7	1	2	4	3	3	3	3	2	4	4	3	3	3	5	1	4	6	4	5	3	2	5
-9.37731	11.9137	4	4	8	4	6	3	3	4	4	1	4	4	3	6	5	5	2	7	3	0	6	5	7	2	4	4	7	6	5	2	1	3	2	4	3	5	2	3	5	3	4	5	6	6	2	5	4	2
-9.37731	12.4107	6	7	4	3	3	5	5	5	6	-1	6	6	4	5	3	4	5	2	-1	5	4	4	3	6	4	3	3	4	0	5	4	7	4	3	4	2	2	3	3	3	3	2	2	6	7	3	5	3
-9.37731	12.9077	8	8	5	2	5	9	6	5	3	5	6	4	8	3	5	1	6	4	2	1	6	7	5	3	3	2	4	3	1	3	4	3	4	2	6	4	4	5	4	4	3	3	6	5	6	3	3	2
-9.37731	13.4046	9	10	6	7	4	4	1	4	4	5	7	4	7	3	3	6	4	2	3	2	2	2	7	4	4	7	4	3	3	5	2	5	3	2	3	5	4	3	6	6	3	3	6	4	4	4	6	6
-9.37731	13.9016	7	5	6	5	6	5	4	6	5	6	5	7	2	5	3	2	2	7	2	5	4	7	2	1	3	4	8	2	4	3	4	5	5	3	2	3	3	3	6	4	0	5	6	2	3	6	3	6
-9.37731	14.3985	9	7	6	8	7	7	5	2	3	2	4	3	3	6	4	6	1	3	5	3	6	4	5	3	5	2	5	4	6	4	3	4	7	5	4	2	3	6	2	3	1	6	1	5	4	4	4	7
-9.37731	14.8955	8	8	6	6	4	1	7	3	7	3	2	5	3	3	4	5	3	4	2	4	3	5	3	6	6	3	3	4	5	3	4	4	5	7	5	4	5	1	4	6	5	5	3	4	4	3	2	3
-8.87685	-11.4437	33	27	27	27	30	30	31	31	28	28	27	32	40	30	33	35	39	38	37	36	40	34	38	30	47	34	45	50	44	40	50	36	47	40	45	48	41	47	49	44	55	60	57	46	47	58	55	64
-8.87685	-10.9467	25	31	27	26	22	21	25	25	22	25	27	18	21	30	22	27	27	24	32	33	30	33	34	26	30	36	41	33	43	34	35	38	37	42	35	43	40	39	38	43	48	38	42	48	40	46	45	43
-8.87685	-10.4497	20	16	13	12	12	11	17	15	15	18	15	13	13	18	15	14	16	15	16	17	24	19	15	15	14	15	18	20	16	16	13	21	20	17	19	22	24	22	22	17	24	24	16	24	16	24	26	30
-8.87685	-9.95275	12	10	7	11	13	11	10	10	9	8	7	9	8	7	6	10	11	8	8	9	11	8	6	15	13	6	10	12	11	9	14	14	14	11	14	11	13	7	9	11	12	12	12	13	10	12	10	14
-8.87685	-9.45579	11	10	6	6	7	4	4	6	7	4	4	6	7	5	6	3	6	3	3	3	1	6	5	4	5	5	6	3	3	3	8	3	5	5	3	2	7	6	7	4	7	6	3	9	6	3	2	4
-8.87685	-8.95882	9	10	9	10	7	8	6	8	4	9	9	8	5	8	5	8	7	9	6	6	3	5	4	8	7	6	9	7	7	4	7	9	8	9	6	8	5	6	8	10	10	5	11	10	7	8	7	6
-8.87685	-8.46186	16	10	10	9	8	11	8	13	6	7	12	7	6	9	7	6	8	12	8	14	6	8	6	12	12	12	10	11	9	10	15	7	10	9	6	9	11	12	4	16	10	6	13	7	13	11	9	12
-8.87685	-7.96489	12	9	7	9	5	8	8	8	5	6	8	8	10	8	11	10	8	7	8	7	7	6	8	9	7	8	11	7	10	5	7	9	8	9	9	10	8	6	8	6	9	10	8	7	8	7	6	10
-8.87685	-7.46793	12	10	12	9	10	7	6	7	8	10	8	6	12	11	6	10	9	11	10	11	5	11	11	6	8	8	7	8	7	7	7	7	16	10	8	10	13	9	7	10	11	11	8	13	12	10	11	11
-8.87685	-6.97096	14	14	13	15	9	11	6	7	14	13	12	10	14	13	15	13	11	14	12	11	10	12	12	17	16	10	13	12	10	14	15	12	15	12	13	15	12	15	11	16	19	11	15	15	16	16	18	25
-8.87685	-6.474	12	10	9	12	8	8	7	6	7	7	12	10	11	6	7	10	8	10	8	11	10	10	11	10	7	6	10	11	7	11	7	10	9	8	12	9	11	10	8	10	11	10	10	10	11	9	8	10
-8.87685	-5.97703	9	8	11	8	4	4	8	8	7	6	7	2	6	3	11	7	1	4	2	3	8	7	5	5	4	10	9	4	5	7	6	3	6	4	4	8	7	5	6	4	6	6	7	7	9	8	7	3
-8.87685	-5.48007	10	11	10	6	10	10	9	8	7	9	6	8	7	8	5	6	7	7	4	8	7	7	9	5	6	8	5	6	5	10	8	9	8	11	9	6	3	6	7	7	7	6	6	5	8	9	6	9
-8.87685	-4.9831	11	9	8	10	8	6	7	5	7	4	4	11	7	6	7	8	5	4	5	7	6	10	7	7	5	1	7	5	6	9	9	5	5	8	7	9	6	8	4	5	5	4	6	6	6	7	6	5
-8.87685	-4.48614	11	7	12	10	8	6	7	6	6	7	11	4	6	4	10	9	6	4	6	8	4	6	5	11	7	4	8	4	5	5	6	6	3	9	6	4	4	7	3	6	4	7	6	7	8	5	6	8
-8.87685	-3.98917	12	12	11	5	6	9	10	8	7	16	7	5	10	9	8	7	7	10	6	6	7	9	5	6	5	9	8	7	6	6	8	10	6	8	7	12	4	3	11	4	8	4	4	10	9	5	7	8
-8.87685	-3.49221	15	12	12	7	18	12	13	12	9	11	10	11	9	7	12	13	11	11	10	9	10	16	10	13	12	14	10	8	12	5	12	11	11	10	12	10	12	14	13	14	10	14	18	11	14	10	18	15
-8.87685	-2.99524	15	20	15	10	16	11	14	12	12	14	14	14	14	11	11	12	14	15	14	12	13	15	19	12	8	17	8	16	17	11	14	12	12	16	21	14	19	15	17	17	20	20	17	15	20	23	21	20
-8.87685	-2.49828	18	12	13	13	10	10	11	14	15	13	13	18	16	10	11	17	11	10	10	16	14	12	13	16	13	12	14	18	22	16	16	23	16	14	16	14	17	10	22	20	19	16	24	22	22	21	21	16
-8.87685	-2.00131	13	17	16	15	16	14	11	13	12	18	13	15	11	11	10	11	21	14	11	13	10	12	20	18	16	19	15	20	18	17	16	17	19	15	19	23	15	20	15	21	18	23	15	18	24	22	21	20
-8.87685	-1.50434	19	14	14	13	16	14	10	15	14	13	15	18	16	15	11	14	15	15	15	14	16	15	15	14	16	15	16	10	20	8	17	16	11	11	17	17	20	16	18	19	16	25	19	19	16	14	10	15
-8.87685	-1.00738	13	11	20	6	6	9	9	5	9	8	12	12	11	11	8	12	12	8	8	10	11	14	15	11	12	11	8	11	10	10	10	10	11	10	10	13	15	12	14	12	10	13	16	12	11	11	9	9
-8.87685	-0.510414	11	11	9	6	10	7	9	9	7	5	6	9	9	6	8	6	5	5	6	8	6	6	8	9	11	5	5	11	8	9	8	8	8	4	5	7	9	8	6	6	7	7	4	8	7	7	9	9
-8.87685	-0.0134483	10	9	8	13	7	11	8	9	6	10	7	7	6	8	4	3	5	4	3	7	7	6	6	8	5	6	7	7	6	4	6	2	10	4	7	10	7	7	10	6	7	8	7	7	6	8	7	7
-8.87685	0.483517	13	9	14	7	10	11	8	10	10	10	11	7	9	9	11	10	10	8	10	10	8	5	13	13	8	10	9	12	9	11	11	10	11	13	10	8	11	11	9	9	12	11	14	9	14	13	13	11
-8.87685	0.980482	15	13	18	19	13	14	16	15	15	12	13	12	21	10	12	14	13	13	15	16	15	19	17	15	14	15	19	13	16	20	19	27	22	20	16	21	17	16	19	19	21	22	22	22	19	18	25	21
-8.87685	1.47745	19	15	11	15	14	11	14	15	15	13	15	12	13	15	16	15	13	13	10	14	15	11	12	21	10	15	18	17	18	13	16	14	19	19	20	18	18	17	24	20	15	27	21	21	20	19	24	28
-8.87685	1.97441	15	11	11	10	11	10	7	5	10	11	9	9	11	8	14	14	11	12	11	15	10	8	9	7	12	11	12	12	10	7	8	10	13	8	13	14	11	8	15	13	11	13	7	17	12	14	18	17
-8.87685	2.47138	10	9	12	7	10	7	11	11	11	10	12	7	6	9	7	10	8	12	13	11	13	10	8	12	8	11	8	7	9	11	16	9	11	11	16	14	9	12	11	12	14	9	10	12	19	18	13	14
-8.87685	2.96834	14	16	12	11	11	12	11	13	14	11	15	11	11	18	14	13	10	9	8	14	11	16	10	15	13	14	15	15	14	18	13	16	14	16	21	15	14	17	17	16	19	14	17	18	15	12	17	20
-8.87685	3.46531	17	18	14	19	16	16	19	19	13	15	19	17	16	15	12	19	16	15	14	16	19	18	18	19	24	13	17	18	20	22	18	15	18	23	18	21	23	20	20	23	21	22	20	26	22	22	25	25
-8.87685	3.96227	21	22	15	14	18	17	20	20	17	18	20	18	19	20	18	17	21	20	21	19	22	22	19	18	23	22	23	24	24	17	23	23	19	23	24	27	28	24	22	16	28	27	26	34	31	33	30	29
-8.87685	4.45924	15	14	21	13	18	18	12	15	12	14	18	17	14	10	16	15	16	16	18	18	18	14	17	16	13	22	17	17	17	19	15	18	18	20	20	23	19	21	18	16	25	22	18	21	14	24	25	22
-8.87685	4.9562	13	13	15	7	8	10	12	13	7	14	6	13	9	8	7	11	11	10	14	8	16	8	12	6	12	10	9	11	9	9	10	14	9	14	11	9	12	13	13	13	12	13	11	10	13	12	13	12
-8.87685	5.45317	12	14	9	9	9	10	13	10	11	13	12	17	10	13	10	9	9	10	12	14	15	16	14	13	12	14	12	19	16	16	13	13	17	17	14	12	17	15	16	14	17	16	14	9	18	18	16	17
-8.87685	5.95014	13	13	16	15	15	14	14	12	14	11	11	15	12	12	14	11	15	15	11	12	13	13	14	20	13	12	15	14	11	15	19	19	18	15	15	18	14	12	15	12	18	17	15	21	20	17	16	20
-8.87685	6.4471	9	12	11	11	10	11	10	5	12	13	7	10	11	10	9	8	9	7	11	6	9	10	9	8	10	8	9	10	7	9	9	11	10	6	9	14	7	11	10	11	8	9	7	11	12	11	16	17
-8.87685	6.94407	10	7	9	7	5	6	5	6	6	8	6	6	-2	6	4	7	8	7	8	4	7	8	5	2	5	5	6	5	7	7	6	7	6	5	5	5	6	8	6	6	6	8	7	6	7	8	6	7
-8.87685	7.44103	6	10	7	7	6	7	8	4	7	6	7	4	4	2	3	4	5	4	3	4	3	5	1	4	4	7	2	3	4	0	4	7	1	5	4	3	4	5	5	4	5	3	6	6	6	4	4	2
-8.87685	7.938	7	7	5	9	6	4	5	4	6	4	4	5	4	4	8	1	5	3	5	4	6	5	5	5	5	5	3	3	5	7	2	6	3	3	5	7	6	5	6	4	5	5	4	6	7	8	6	7
-8.87685	8.43496	10	8	4	8	10	5	4	4	4	7	12	0	4	7	6	4	0	5	7	6	3	4	4	5	2	2	4	10	5	5	4	8	2	6	9	7	8	6	5	5	6	5	5	4	4	3	6	6
-8.87685	8.93193	11	5	10	7	8	7	5	6	11	9	7	7	7	7	4	8	8	6	7	12	8	6	7	0	10	9	9	5	10	9	6	7	8	4	10	6	9	9	1	10	4	5	6	10	9	6	7	7
-8.87685	9.42889	9	10	11	7	7	12	8	7	6	8	5	8	12	5	6	7	4	6	8	9	7	2	4	10	5	6	5	6	7	8	8	12	6	10	7	8	8	7	8	6	9	8	8	11	11	7	5	9
-8.87685	9.92586	6	10	5	5	6	5	6	6	3	5	4	4	7	4	4	7	4	5	7	5	2	4	4	6	4	6	6	5	5	4	6	6	4	8	5	6	2	3	6	6	3	6	7	5	5	5	8	5
-8.87685	10.4228	8	7	6	6	6	6	4	7	6	3	4	4	4	7	6	3	2	4	5	3	2	2	1	4	6	3	3	1	2	4	4	4	6	5	3	4	5	3	7	4	5	1	5	8	3	6	3	5
-8.87685	10.9198	10	8	10	5	8	4	5	4	9	3	6	5	3	7	3	3	3	6	4	4	6	3	5	4	4	8	2	5	6	6	3	2	4	4	5	5	3	4	5	4	4	3	5	3	5	6	5	4
-8.87685	11.4168	6	4	6	6	5	7	5	7	1	6	4	7	5	3	2	7	2	5	7	5	4	3	4	6	2	5	5	3	3	0	5	7	6	3	5	3	4	5	4	3	4	2	3	5	4	6	4	8
-8.87685	11.9137	9	9	8	7	7	6	2	8	5	2	3	4	3	5	4	5	3	4	4	2	4	2	6	3	2	6	2	4	7	6	1	5	4	5	6	5	5	4	5	2	2	1	4	6	8	1	8	3
-8.87685	12.4107	9	6	6	6	7	7	1	5	5	4	5	7	6	5	3	10	3	6	6	3	6	6	6	6	4	5	6	6	6	2	3	3	5	4	5	3	2	3	1	4	3	4	4	5	3	2	5	5
-8.87685	12.9077	8	7	8	7	5	0	9	4	3	6	4	6	5	4	4	4	4	6	4	5	6	7	4	4	7	5	1	3	5	7	4	4	2	2	7	4	0	4	2	5	1	4	4	3	5	6	4	3
-8.87685	13.4046	7	6	5	6	4	3	6	6	4	3	2	1	3	5	3	1	0	2	3	4	3	4	4	7	1	4	5	2	4	5	4	3	6	4	6	3	4	6	4	4	5	2	3	1	4	2	3	1
-8.87685	13.9016	9	9	7	4	6	6	7	3	8	5	6	7	2	5	1	7	2	5	5	7	0	2	7	3	3	5	2	3	3	6	5	8	6	6	1	2	8	5	1	4	5	2	4	3	6	4	6	6
-8.87685	14.3985	7	7	6	4	5	5	2	3	5	7	3	4	5	4	4	4	1	4	4	4	4	5	2	4	3	5	4	1	4	1	2	2	3	2	1	4	2	3	2	5	5	3	3	5	3	3	2	3
-8.87685	14.8955	6	8	7	8	4	2	2	3	6	5	6	4	4	5	5	6	6	5	4	4	5	1	2	2	5	4	6	5	2	6	2	6	5	4	4	6	4	5	6	5	1	3	3	6	0	7	2	8
-8.37638	-11.4437	40	43	42	35	44	39	42	35	42	45	37	37	44	49	41	58	51	53	54	48	49	54	54	52	62	50	47	57	59	64	54	56	69	58	61	62	71	67	57	72	70	64	77	64	85	82	78	79
-8.37638	-10.9467	42	46	41	38	44	40	45	32	47	41	43	44	42	43	43	53	46	46	50	53	55	49	55	57	53	58	58	57	60	58	48	57	64	54	54	63	65	68	65	76	52	76	74	66	77	67	74	76
-8.37638	-10.4497	30	33	29	33	27	30	33	29	32	32	32	34	33	34	32	27	35	31	36	42	40	40	43	41	34	37	39	44	37	42	42	37	42	45	44	38	40	47	47	59	50	57	45	58	62	66	42	57
-8.37638	-9.95275	25	17	24	24	15	20	22	14	17	19	26	19	21	25	24	24	19	26	25	23	22	21	25	23	21	25	28	27	26	25	26	26	26	29	25	28	23	27	33	27	30	30	21	38	32	39	34	39
-8.37638	-9.45579	13	13	11	10	13	11	6	8	9	9	8	9	9	7	11	10	10	8	9	8	8	14	6	10	8	7	6	13	10	11	10	13	8	14	8	10	15	13	11	12	11	11	9	11	13	15	7	9
-8.37638	-8.95882	8	7	11	9	9	6	7	7	6	5	9	4	8	8	7	7	8	8	6	6	4	8	9	7	8	11	11	8	12	8	7	8	6	8	9	9	10	8	6	10	11	9	8	9	12	11	7	13
-8.37638	-8.46186	13	7	9	9	8	11	12	7	9	11	8	6	13	12	10	8	8	13	10	11	8	10	8	11	12	8	10	12	15	10	11	13	11	11	14	15	13	14	17	17	13	14	15	18	13	13	9	18
-8.37638	-7.96489	11	14	11	11	13	9	8	10	7	7	8	9	5	8	4	13	4	8	10	8	9	10	4	7	11	10	9	10	13	11	10	11	9	10	10	12	11	15	11	13	8	13	7	10	7	11	11	13
-8.37638	-7.46793	16	16	12	10	8	8	6	6	7	5	9	11	9	9	9	12	4	8	9	13	9	11	7	9	11	9	12	12	13	6	10	9	10	13	12	9	9	12	12	12	9	16	10	12	11	7	8	13
-8.37638	-6.97096	13	14	14	11	7	6	9	6	7	10	4	9	5	11	10	13	9	11	8	9	7	7	8	9	6	6	10	7	9	9	10	11	9	10	7	10	10	8	10	12	11	13	10	13	9	10	9	12
-8.37638	-6.474	9	8	8	6	8	10	5	10	13	6	4	9	7	8	7	5	9	3	8	3	4	6	9	0	6	6	10	9	9	8	4	5	9	7	7	8	9	4	6	5	7	10	9	7	6	9	10	9
-8.37638	-5.97703	8	8	9	11	6	5	8	6	10	9	6	7	5	8	3	5	7	9	9	5	6	8	2	9	6	8	5	7	6	4	9	8	4	6	3	8	5	10	8	6	3	8	7	10	6	9	6	6
-8.37638	-5.48007	12	9	11	8	10	10	5	8	5	8	9	7	6	8	8	12	4	8	5	11	10	10	5	6	6	8	6	10	7	5	8	7	7	6	8	10	5	5	5	6	4	7	6	8	8	8	9	5
-8.37638	-4.9831	8	10	8	9	7	8	5	11	7	6	6	7	7	5	7	7	11	7	10	6	10	8	6	7	4	8	6	9	7	7	4	5	4	10	7	6	9	7	6	6	6	6	6	4	9	4	5	7
-8.37638	-4.48614	8	10	6	5	8	10	7	7	7	8	6	10	7	6	6	2	5	8	5	6	5	4	4	5	7	6	5	7	8	4	5	4	2	3	5	5	4	8	6	9	7	5	6	8	8	4	6	5
-8.37638	-3.98917	13	6	11	7	6	8	5	7	8	8	5	7	7	7	5	6	7	8	6	8	7	9	6	5	7	6	6	4	4	7	6	6	3	6	8	4	6	8	7	6	2	8	9	6	3	8	8	5
-8.37638	-3.49221	12	10	7	8	8	9	5	8	7	10	6	10	5	8	7	5	9	7	10	7	5	8	10	8	7	3	8	3	6	8	11	5	5	8	4	9	7	7	7	5	8	11	7	9	7	11	5	10
-8.37638	-2.99524	12	13	10	12	11	5	8	10	7	11	6	5	10	9	11	7	10	9	7	6	7	14	13	9	7	12	12	10	9	8	8	7	9	11	9	10	8	8	11	11	11	10	12	13	10	17	14	10
-8.37638	-2.49828	16	11	10	9	13	7	10	11	12	11	9	6	9	12	12	8	6	9	9	15	8	10	11	8	7	13	8	8	14	13	9	12	7	9	9	13	10	14	11	15	11	11	12	15	14	10	5	15
-8.37638	-2.00131	13	11	7	10	10	11	11	7	8	8	12	13	9	8	9	10	11	11	5	14	10	7	8	8	7	11	12	7	12	10	12	12	12	10	11	12	10	14	12	10	7	16	10	14	14	15	12	12
-8.37638	-1.50434	16	14	13	8	14	8	6	9	8	7	9	10	10	7	8	9	10	9	10	9	7	12	10	6	5	11	6	9	12	14	9	8	9	15	10	14	12	11	9	8	8	12	13	12	12	8	10	10
-8.37638	-1.00738	13	12	8	5	8	4	8	9	8	10	10	7	11	9	8	10	9	8	5	4	9	8	7	8	8	7	12	5	6	4	5	7	9	8	8	6	8	8	7	6	8	1	9	10	9	5	8	11
-8.37638	-0.510414	13	9	9	10	10	10	6	5	3	7	9	4	5	5	6	6	5	3	2	8	7	3	5	9	8	4	6	6	6	8	5	4	8	7	8	3	7	6	7	7	6	5	7	7	6	4	6	7
-8.37638	-0.0134483	8	10	11	6	6	9	7	6	7	10	4	4	10	4	9	8	6	3	4	8	7	5	6	10	3	7	7	8	4	7	5	6	9	7	6	5	5	6	9	5	6	7	6	3	5	6	8	5
-8.37638	0.483517	15	14	10	12	8	11	10	8	3	8	9	8	10	10	9	12	8	9	6	9	10	10	12	8	11	7	6	13	10	10	11	7	10	11	6	10	10	10	9	13	9	13	8	14	16	13	13	11
-8.37638	0.980482	18	16	15	16	19	16	17	11	14	13	12	14	17	14	18	17	15	18	15	18	18	22	22	12	19	15	21	17	18	20	19	17	17	19	28	23	21	20	24	23	25	17	24	23	24	23	22	28
-8.37638	1.47745	18	17	16	16	16	14	12	15	15	14	13	13	16	19	16	12	21	18	19	13	18	17	20	22	20	21	18	19	24	16	18	20	24	23	21	20	20	24	21	24	27	25	24	22	24	21	35	28
-8.37638	1.97441	15	15	15	14	12	13	14	7	11	11	6	11	12	12	9	14	14	11	9	14	14	13	13	14	14	13	10	14	8	13	15	10	18	17	14	15	19	18	14	14	18	19	12	18	18	20	22	20
-8.37638	2.47138	13	12	13	11	9	9	9	8	13	10	9	8	14	10	9	14	9	10	10	8	12	14	9	8	12	8	8	12	14	10	14	12	13	11	9	16	10	12	11	10	15	12	13	12	13	17	17	12
-8.37638	2.96834	14	15	15	14	13	13	10	17	15	11	14	11	10	11	16	13	12	14	14	15	19	14	15	21	12	14	20	13	16	14	19	22	20	20	15	21	19	23	23	24	20	24	21	17	22	21	23	29
-8.37638	3.46531	20	20	19	19	21	16	15	18	15	19	18	17	15	12	18	18	17	22	17	20	22	27	20	19	17	20	25	23	23	28	18	25	20	27	21	23	27	29	20	31	26	22	27	27	29	25	22	25
-8.37638	3.96227	23	16	18	18	18	15	13	16	20	16	18	16	12	14	16	19	16	19	15	20	23	15	17	22	22	22	25	26	20	25	21	29	29	21	23	19	24	28	29	24	23	25	24	27	31	32	28	28
-8.37638	4.45924	16	14	13	17	14	13	16	14	9	14	12	15	15	12	14	15	15	11	13	14	13	15	14	13	15	14	17	20	15	20	21	19	16	18	18	19	17	21	21	21	18	22	16	19	25	20	17	27
-8.37638	4.9562	16	13	12	10	7	12	10	13	8	11	11	13	12	9	9	15	9	9	13	12	11	14	13	10	12	13	12	16	15	14	13	14	12	13	14	14	14	15	16	17	14	20	16	18	17	19	16	15
-8.37638	5.45317	14	18	13	11	12	11	10	10	11	11	11	15	14	13	12	14	11	15	12	15	11	11	14	11	14	17	17	10	12	14	16	17	17	12	14	15	11	13	14	16	13	18	13	14	16	16	16	19
-8.37638	5.95014	14	22	10	13	11	14	9	12	14	15	13	11	13	10	12	10	14	12	10	12	14	16	17	13	14	16	15	12	16	17	17	12	11	19	16	14	17	13	16	16	16	16	15	16	15	16	16	15
-8.37638	6.4471	15	17	18	16	11	13	14	15	10	7	10	11	9	8	8	13	13	13	11	10	10	15	16	14	17	19	12	14	14	12	13	13	8	14	13	11	12	7	14	16	12	12	13	12	17	16	14	17
-8.37638	6.94407	8	10	11	10	11	7	8	8	8	8	7	7	10	8	5	7	8	5	6	6	9	4	12	6	6	9	8	8	9	7	6	12	9	8	8	5	11	8	12	10	7	7	7	9	5	14	10	6
-8.37638	7.44103	12	8	8	8	8	9	6	8	7	7	8	7	6	6	5	5	5	3	7	8	6	4	8	3	6	6	6	5	7	7	5	3	9	5	5	5	7	5	8	7	7	9	3	8	7	6	8	6
-8.37638	7.938	8	9	7	11	5	4	6	6	3	3	6	7	3	4	6	6	6	6	2	3	4	5	2	5	3	4	7	5	4	6	6	7	2	5	7	6	4	4	6	6	5	6	6	3	4	4	1	6
-8.37638	8.43496	9	9	6	9	7	4	8	10	5	9	5	4	6	7	8	5	7	8	7	6	6	6	2	8	4	5	5	7	6	5	3	2	5	9	6	8	8	3	5	7	3	11	4	5	5	8	8	7
-8.37638	8.93193	14	18	12	12	14	12	12	17	12	14	13	13	17	9	12	13	16	17	11	11	11	13	14	17	10	15	14	14	13	15	12	12	16	15	14	12	15	19	13	16	11	15	9	16	15	12	17	18
-8.37638	9.42889	15	20	18	18	18	19	15	13	13	18	17	16	17	16	18	24	16	23	15	19	19	22	25	20	23	18	22	15	16	18	18	18	17	22	16	26	18	21	20	24	19	21	23	24	23	26	22	22
-8.37638	9.92586	12	12	9	11	7	8	10	10	9	6	7	6	9	8	10	8	13	6	7	11	6	5	8	10	14	8	7	8	5	9	8	8	14	14	7	9	9	8	10	6	13	10	7	10	8	9	11	9
-8.37638	10.4228	8	7	7	7	6	5	6	9	7	7	4	6	6	4	5	4	5	4	5	3	6	4	3	11	4	3	4	4	2	5	3	8	3	5	3	4	3	5	4	6	3	6	6	3	2	6	4	4
-8.37638	10.9198	8	7	7	1	3	8	7	5	5	3	3	6	5	4	6	4	6	3	2	4	4	8	4	1	6	2	9	6	6	1	4	0	6	4	3	6	7	5	3	7	6	5	2	6	2	4	5	5
-8.37638	11.4168	9	9	6	4	6	6	6	7	0	4	3	2	6	2	5	4	4	1	5	4	4	6	7	7	1	2	1	4	4	3	5	8	4	3	5	2	6	6	6	7	2	4	6	3	6	4	4	6
-8.37638	11.9137	10	5	9	7	6	5	6	3	4	6	3	2	3	6	3	6	2	3	4	4	5	1	4	5	1	4	4	2	5	6	4	0	1	3	6	4	3	3	6	6	3	1	6	1	3	0	3	2
-8.37638	12.4107	6	8	7	4	6	3	3	8	4	3	3	4	3	5	6	1	2	2	3	6	3	4	2	1	3	2	1	4	5	4	5	5	3	2	0	2	5	6	1	2	5	4	2	5	2	2	4	4
-8.37638	12.9077	10	8	6	6	5	6	8	3	3	3	4	6	3	6	4	6	1	4	2	3	6	5	3	3	2	6	2	5	4	2	5	3	1	6	3	4	3	2	4	1	6	3	6	2	2	2	4	3
-8.37638	13.4046	10	9	6	7	6	4	6	7	6	4	5	6	2	1	4	6	4	2	4	1	3	1	1	6	3	4	5	4	4	3	4	6	3	6	4	5	4	7	7	3	2	3	3	4	5	0	4	6
-8.37638	13.9016	9	7	2	7	7	7	5	4	3	3	5	4	6	5	7	8	1	3	4	3	6	6	5	5	2	11	6	4	6	2	5	3	4	6	3	5	4	6	3	5	4	2	7	3	4	2	2	5
-8.37638	14.3985	10	9	6	5	5	7	3	5	6	6	7	4	5	6	4	8	5	4	5	6	6	3	5	6	4	4	3	4	6	5	4	6	4	2	5	6	5	1	4	1	3	3	4	3	2	2	7	4
-8.37638	14.8955	9	10	10	6	6	3	5	6	7	7	5	2	8	3	5	5	1	3	3	5	4	6	7	6	7	3	5	4	5	5	2	4	6	8	6	5	4	4	6	4	4	4	6	3	4	5	5	6
-7.87592	-11.4437	44	43	43	42	44	42	34	39	52	55	45	43	47	40	47	53	50	49	48	46	60	54	53	58	54	51	54	58	62	64	68	60	69	68	59	76	63	69	68	75	78	77	77	83	78	82	79	74
-7.87592	-10.9467	44	47	39	40	36	38	40	42	42	46	37	39	44	40	43	41	48	45	55	48	48	50	50	58	55	60	57	52	51	59	64	54	51	59	60	59	68	68	66	64	63	71	78	75	74	70	76	81
-7.87592	-10.4497	44	40	31	34	42	40	45	42	30	39	39	41	40	39	42	44	35	42	44	42	44	44	45	47	45	45	46	55	44	51	48	54	60	57	50	52	60	69	58	57	58	62	73	68	66	72	60	65
-7.87592	-9.95275	31	29	34	32	35	33	29	33	34	31	30	36	29	33	40	36	34	38	50	43	44	38	45	44	43	51	48	41	44	38	45	50	45	53	58	45	49	44	53	50	62	57	56	56	58	59	49	60
-7.87592	-9.45579	30	23	24	21	16	20	20	28	15	25	24	26	26	23	19	15	22	28	22	23	29	26	28	26	27	36	26	37	32	38	32	31	29	28	35	30	37	34	27	39	44	31	35	31	37	34	35	42
-7.87592	-8.95882	14	15	13	14	8	13	13	10	8	9	12	11	11	11	14	9	14	9	14	12	13	12	13	14	15	14	11	11	12	18	13	18	11	16	12	20	15	18	13	13	14	15	18	20	18	20	13	18
-7.87592	-8.46186	16	14	13	10	17	14	12	11	11	12	8	10	12	9	9	9	10	11	13	12	10	12	8	15	12	10	15	11	14	14	10	12	15	13	12	20	15	15	17	17	13	18	18	14	14	14	19	16
-7.87592	-7.96489	13	13	10	15	12	14	13	10	10	8	11	13	12	15	14	15	10	15	13	10	13	13	10	14	7	9	14	14	18	13	15	12	16	15	14	17	14	14	19	19	13	9	17	16	16	8	15	16
-7.87592	-7.46793	11	14	9	15	12	12	11	9	7	13	10	10	10	9	14	10	10	9	9	14	12	12	8	10	16	11	9	14	10	7	9	11	11	10	12	12	9	15	14	9	11	15	13	11	17	16	13	14
-7.87592	-6.97096	7	10	9	7	11	10	9	8	3	11	8	10	5	6	8	10	5	10	9	7	8	9	10	7	6	7	6	5	12	7	9	9	8	7	11	8	7	13	5	11	12	10	13	10	14	11	12	14
-7.87592	-6.474	10	11	5	5	6	9	12	8	7	7	4	11	7	6	10	6	5	7	9	4	6	6	7	6	3	6	3	5	7	7	8	4	5	5	3	7	2	7	4	8	9	3	6	5	3	6	8	4
-7.87592	-5.97703	11	7	11	6	5	5	7	3	5	5	9	6	5	8	4	4	5	6	3	7	7	5	4	5	5	8	3	3	6	7	6	4	6	6	7	6	6	7	5	5	6	5	4	9	5	7	6	7
-7.87592	-5.48007	10	11	6	9	7	6	5	9	9	8	7	9	6	8	7	7	5	9	7	9	4	6	7	5	5	5	6	3	3	8	3	5	8	6	6	9	3	6	4	5	6	4	10	5	4	3	9	4
-7.87592	-4.9831	10	9	8	6	6	8	4	8	5	7	4	7	6	4	9	5	6	7	7	7	5	4	4	8	6	5	2	4	6	5	5	6	6	6	6	6	5	5	9	3	6	7	8	6	7	5	6	7
-7.87592	-4.48614	8	8	9	7	7	4	4	7	7	4	6	5	5	11	4	9	5	7	8	8	6	3	6	6	4	8	4	7	4	3	4	9	7	8	6	7	9	6	7	8	4	11	4	5	6	5	3	10
-7.87592	-3.98917	8	11	8	9	6	3	6	5	7	5	6	6	6	9	6	6	8	8	9	6	6	6	5	2	4	5	5	5	7	7	1	8	5	5	6	7	8	7	9	7	7	3	3	7	6	4	6	6
-7.87592	-3.49221	9	9	7	6	7	9	5	6	5	4	-1	10	8	7	10	8	9	7	5	6	6	4	6	6	6	1	7	6	5	8	3	6	8	8	7	5	2	7	6	6	4	5	8	9	7	7	4	7
-7.87592	-2.99524	10	13	4	16	4	7	6	6	10	4	6	8	7	6	4	6	10	4	4	8	7	9	4	8	8	6	6	7	8	9	5	10	8	9	6	6	9	8	7	6	6	6	6	7	8	6	7	6
-7.87592	-2.49828	11	10	11	9	8	4	6	11	5	7	5	9	10	5	10	8	7	11	8	7	10	6	7	8	6	9	7	10	9	5	4	7	7	6	10	7	5	6	9	8	10	7	9	7	10	5	10	7
-7.87592	-2.00131	10	12	8	7	7	5	9	9	6	8	6	10	5	6	6	9	7	7	8	7	10	9	6	7	5	8	11	9	9	7	9	8	4	11	7	7	8	6	8	8	7	8	9	5	10	9	9	7
-7.87592	-1.50434	7	9	9	5	6	8	9	4	7	5	4	6	6	7	6	6	3	9	6	6	3	7	6	6	6	6	4	7	7	10	4	3	5	3	5	6	8	8	8	7	7	3	8	8	1	6	4	9
-7.87592	-1.00738	9	11	9	8	7	4	7	7	8	8	6	7	2	9	6	7	6	6	3	5	7	4	6	8	4	4	4	6	6	5	6	7	5	2	4	4	7	4	7	9	12	6	6	9	2	3	5	4
-7.87592	-0.510414	12	10	11	6	9	8	8	6	5	10	7	9	5	6	6	10	8	9	4	5	5	6	8	10	4	6	6	6	6	7	5	7	8	4	4	7	7	6	5	8	7	6	9	8	3	8	6	6
-7.87592	-0.0134483	14	9	8	9	6	6	6	8	7	8	4	6	5	6	4	5	7	5	6	5	8	5	9	6	6	5	7	6	8	10	8	4	8	10	9	3	8	9	6	7	6	3	7	7	4	7	6	7
-7.87592	0.483517	16	12	10	12	11	10	12	8	11	13	9	8	10	14	12	13	11	14	15	14	11	15	14	14	16	14	16	11	13	8	13	15	12	13	12	14	12	15	14	12	10	11	11	17	14	16	18	23
-7.87592	0.980482	18	16	14	14	14	9	12	15	12	16	15	13	19	15	12	12	17	20	12	18	18	16	14	15	13	12	18	18	16	17	21	21	15	16	20	18	19	18	18	17	25	14	14	21	20	22	20	15
-7.87592	1.47745	20	18	14	18	17	18	15	17	14	14	13	16	13	17	14	15	15	16	18	18	21	19	21	21	20	17	22	19	20	17	16	21	19	17	22	20	19	23	19	19	27	26	15	28	27	28	30	24
-7.87592	1.97441	24	15	18	20	15	15	18	14	13	14	15	10	17	17	16	19	16	17	17	15	24	16	21	21	16	16	15	16	18	15	18	21	13	20	24	19	21	18	22	21	21	23	21	21	23	22	24	24
-7.87592	2.47138	16	16	16	16	13	13	14	11	14	13	10	10	12	14	13	17	13	14	15	13	11	13	13	14	13	15	13	13	12	15	17	18	16	17	18	16	17	19	21	21	17	21	17	16	20	15	18	22
-7.87592	2.96834	15	19	18	17	12	16	12	17	18	18	17	18	16	19	21	15	19	16	14	17	22	24	20	22	19	15	21	24	20	19	19	20	20	29	21	22	21	24	23	23	25	23	21	24	22	26	24	25
-7.87592	3.46531	20	23	20	26	23	18	23	21	20	24	24	21	22	24	23	25	19	24	25	27	21	25	24	25	26	27	24	23	29	28	28	32	29	28	24	28	36	32	30	35	33	26	28	30	31	42	35	44
-7.87592	3.96227	21	23	18	20	20	26	20	21	13	22	20	15	16	19	21	20	14	18	24	19	22	24	24	25	29	21	26	29	24	29	24	22	26	28	23	33	26	28	27	26	34	31	34	34	28	39	35	34
-7.87592	4.45924	19	19	19	15	18	19	17	14	18	15	13	16	16	16	17	15	12	15	13	18	21	22	18	16	17	22	21	21	19	19	16	21	21	19	24	22	20	22	18	21	28	23	23	21	27	23	29	23
-7.87592	4.9562	19	12	16	13	12	11	15	11	15	15	14	11	14	15	12	16	15	11	12	18	15	14	12	19	15	17	18	16	13	17	13	13	18	17	19	16	22	15	18	17	20	19	15	19	20	17	21	18
-7.87592	5.45317	13	15	9	10	12	12	13	13	11	9	9	14	13	8	14	10	15	15	12	17	12	14	13	15	10	16	11	12	9	16	10	13	14	16	17	14	13	15	15	15	13	19	18	14	18	20	13	20
-7.87592	5.95014	13	8	14	14	10	14	14	9	10	11	13	10	11	10	10	11	15	15	12	11	14	13	13	12	14	15	13	14	14	7	18	15	11	17	14	13	15	16	12	13	10	15	12	18	14	12	17	20
-7.87592	6.4471	16	17	15	14	14	14	9	8	10	15	12	14	11	9	15	18	14	14	15	13	9	14	19	10	9	14	15	15	17	10	15	14	15	15	13	21	15	16	16	14	16	20	15	19	19	13	14	18
-7.87592	6.94407	14	8	17	14	12	14	13	15	11	13	10	12	14	12	12	14	18	12	12	10	10	15	10	15	15	13	8	17	15	18	11	15	10	10	12	18	16	14	18	16	13	14	16	17	18	18	17	21
-7.87592	7.44103	9	15	14	12	10	10	9	15	10	9	9	9	12	10	9	9	7	9	17	9	7	7	10	14	11	6	8	10	9	11	10	12	8	9	12	14	12	12	7	10	12	19	12	9	11	11	11	10
-7.87592	7.938	12	10	11	9	6	7	9	8	6	0	11	8	8	4	6	6	7	7	6	8	7	8	5	8	6	6	5	4	7	9	8	9	6	8	6	6	6	9	7	7	5	7	7	9	5	5	7	7
-7.87592	8.43496	9	9	10	10	8	8	7	7	8	5	10	9	7	6	8	9	8	8	8	8	3	9	7	7	3	4	7	7	6	6	7	12	6	4	4	6	6	4	6	8	7	7	8	7	6	8	9	11
-7.87592	8.93193	21	21	18	18	15	19	15	19	17	19	21	18	19	15	20	20	19	21	14	17	20	17	19	14	17	18	20	22	19	19	15	21	20	21	27	21	25	21	23	22	23	18	20	23	21	22	27	24
-7.87592	9.42889	44	46	38	42	44	37	33	38	41	40	42	39	40	42	40	44	46	34	43	41	44	41	43	47	43	43	45	41	47	51	51	53	50	47	46	47	49	49	57	53	56	51	57	54	63	55	64	59
-7.87592	9.92586	29	20	20	24	19	16	18	15	14	16	21	16	20	20	26	29	22	26	21	21	24	23	26	22	28	24	22	24	23	29	21	27	24	23	27	30	27	24	24	31	27	34	26	30	26	25	26	27
-7.87592	10.4228	11	11	6	11	11	11	8	10	6	8	5	8	8	6	7	3	6	8	8	5	9	5	8	5	6	8	7	11	7	10	10	6	10	10	8	11	7	11	12	7	9	10	10	6	10	11	9	9
-7.87592	10.9198	9	7	9	5	7	6	6	7	4	5	5	3	5	4	6	3	5	8	5	4	6	2	2	8	1	5	3	4	5	5	3	6	3	7	4	7	5	9	5	4	6	6	7	2	5	7	5	7
-7.87592	11.4168	7	8	7	4	5	7	9	6	3	4	3	2	4	8	6	1	6	8	7	5	3	6	2	5	6	3	3	6	4	6	1	7	7	5	3	5	4	8	4	5	3	0	7	6	6	5	4	4
-7.87592	11.9137	9	10	6	4	7	5	6	1	3	5	3	6	5	3	4	2	3	5	4	8	4	3	3	4	1	3	3	5	1	3	0	5	6	0	1	5	3	5	4	0	6	5	5	4	2	7	1	4
-7.87592	12.4107	8	7	5	3	5	6	8	4	4	3	3	2	2	1	1	3	5	3	2	5	1	6	7	3	6	3	3	6	6	4	3	5	0	1	5	3	6	3	2	3	3	6	5	4	4	2	4	4
-7.87592	12.9077	7	9	6	7	8	5	6	6	3	4	6	5	5	6	1	4	4	2	2	6	1	3	4	4	3	4	3	5	4	6	3	2	4	1	1	4	6	2	7	5	6	4	7	1	2	6	6	6
-7.87592	13.4046	8	9	6	4	7	6	6	6	4	4	4	2	3	2	2	3	6	3	3	4	2	5	3	2	2	4	4	6	5	4	2	5	3	3	3	2	-2	3	2	5	4	3	3	5	4	5	4	4
-7.87592	13.9016	9	7	7	4	5	4	6	2	3	6	5	0	5	5	2	3	3	2	2	3	3	3	4	6	2	5	3	2	2	4	6	6	4	7	5	2	3	5	3	5	1	2	4	5	5	4	3	4
-7.87592	14.3985	9	9	6	8	5	2	6	4	5	4	2	6	2	5	5	7	5	2	2	4	2	1	5	3	0	5	3	3	0	2	-2	8	3	4	3	6	2	4	5	3	3	2	6	1	2	5	2	6
-7.87592	14.8955	9	8	5	6	6	8	5	3	7	5	4	6	6	6	3	7	4	4	5	2	5	2	2	6	3	5	1	6	4	4	4	4	2	4	4	6	4	6	4	4	8	7	4	5	5	3	4	4
-7.37546	-11.4437	60	56	52	62	60	57	66	63	70	63	57	68	62	69	67	71	75	68	73	77	69	74	80	75	84	89	91	77	89	91	92	95	89	93	98	95	100	107	104	102	102	118	109	116	111	118	119	120
-7.37546	-10.9467	47	50	49	51	53	50	61	56	65	59	56	56	62	54	61	59	60	61	59	63	57	65	69	72	76	77	73	66	75	80	84	78	76	82	87	83	78	92	94	83	90	89	100	92	106	106	98	102
-7.37546	-10.4497	45	39	40	36	37	37	38	43	47	46	47	44	43	45	43	48	46	40	48	49	53	50	62	52	59	59	62	56	53	66	72	65	59	67	64	66	63	72	70	59	71	74	71	78	70	76	74	73
-7.37546	-9.95275	40	43	44	36	35	43	40	44	36	39	44	48	48	46	47	44	56	58	51	51	54	44	68	64	50	60	58	65	62	58	77	61	64	70	70	66	71	73	64	73	82	74	70	65	81	69	72	77
-7.37546	-9.45579	37	40	39	41	41	40	37	45	44	39	46	43	43	38	52	38	41	48	46	59	49	51	51	54	61	49	56	64	51	59	60	69	66	61	66	64	68	71	59	63	61	68	64	86	74	69	80	82
-7.37546	-8.95882	24	20	25	19	24	25	19	17	22	17	22	21	21	22	28	23	24	30	24	29	28	24	28	24	29	25	32	24	28	33	39	36	30	33	37	33	35	34	37	39	40	39	38	33	41	45	43	40
-7.37546	-8.46186	19	20	14	14	15	19	12	15	12	18	13	20	13	16	13	16	20	18	14	14	16	18	22	23	17	18	12	18	19	16	20	21	21	16	13	24	24	22	22	23	22	21	19	27	21	29	24	30
-7.37546	-7.96489	22	17	16	16	15	13	13	15	17	15	14	20	19	15	12	17	17	19	16	13	14	11	17	19	17	15	18	18	17	23	19	17	16	23	22	21	21	23	20	21	14	24	18	18	21	21	20	22
-7.37546	-7.46793	14	16	15	12	16	15	15	13	8	10	13	13	11	11	14	13	12	14	12	18	18	12	18	14	14	19	12	15	18	18	17	20	16	16	21	18	17	16	20	19	16	22	16	19	20	24	19	19
-7.37546	-6.97096	14	10	14	10	10	8	5	8	10	11	7	9	8	8	9	10	9	9	11	7	8	9	9	10	10	7	9	13	9	9	6	10	10	9	11	10	9	11	10	7	10	8	12	12	13	10	11	13
-7.37546	-6.474	9	10	8	7	7	10	2	8	10	4	6	9	4	9	5	8	5	7	6	3	7	7	8	8	7	6	6	7	3	5	1	7	10	9	7	6	5	4	6	6	6	8	8	4	7	9	5	6
-7.37546	-5.97703	14	7	10	10	8	10	5	5	6	6	4	6	6	7	5	5	5	7	7	8	6	8	4	10	8	7	8	8	7	10	10	6	4	8	6	4	7	6	6	6	7	9	4	6	9	9	4	7
-7.37546	-5.48007	10	10	7	7	9	9	6	6	8	4	5	6	7	6	5	3	5	4	7	5	5	4	9	5	1	6	6	8	5	5	7	10	7	10	5	7	8	5	9	7	5	4	9	7	4	8	6	5
-7.37546	-4.9831	12	9	6	10	6	11	5	6	9	10	9	6	9	6	8	10	6	6	6	6	5	6	9	5	6	7	7	4	7	6	7	6	5	5	7	7	6	8	9	4	6	6	7	7	7	6	7	7
-7.37546	-4.48614	7	9	7	8	7	8	7	8	9	10	7	5	7	3	7	0	7	8	8	6	7	9	7	4	8	6	1	5	7	5	9	3	7	9	6	6	6	7	7	5	7	6	6	5	7	8	9	6
-7.37546	-3.98917	15	10	11	10	5	11	8	6	6	7	6	7	5	9	8	4	8	9	3	6	5	6	5	8	11	3	10	6	4	6	8	6	6	6	9	8	5	4	7	7	6	6	4	7	8	8	5	6
-7.37546	-3.49221	12	10	10	10	9	7	10	8	7	10	6	8	7	6	8	7	6	8	6	5	7	8	6	6	7	4	9	6	3	4	9	9	5	7	6	5	3	6	6	9	9	7	9	7	6	6	4	5
-7.37546	-2.99524	11	9	11	8	7	8	7	8	5	6	7	8	6	6	7	7	6	9	5	6	3	7	10	7	7	2	6	9	7	7	6	4	7	8	7	6	2	7	7	3	4	8	6	4	6	7	9	6
-7.37546	-2.49828	9	6	10	8	7	8	5	5	7	5	7	5	6	6	9	7	10	9	6	4	5	11	6	7	2	7	4	6	5	8	6	7	4	5	9	7	8	8	4	7	6	2	8	5	6	8	5	4
-7.37546	-2.00131	9	9	6	6	11	3	6	5	6	5	9	7	8	4	4	5	4	7	5	7	10	5	4	9	3	7	0	4	8	6	9	6	7	6	9	6	8	2	7	7	6	5	9	7	6	5	6	6
-7.37546	-1.50434	10	7	9	8	7	10	5	8	6	6	6	6	7	5	9	5	8	6	3	6	5	6	7	3	4	7	5	6	6	5	5	5	6	3	5	5	1	3	3	5	7	4	4	2	5	6	5	9
-7.37546	-1.00738	9	7	10	7	7	8	4	6	6	8	7	9	7	5	7	6	7	3	7	4	5	6	9	5	5	8	4	7	6	10	8	3	9	9	7	7	5	8	4	7	10	8	5	9	6	6	7	8
-7.37546	-0.510414	10	7	11	8	7	8	6	8	8	7	6	10	4	7	6	3	8	7	4	7	9	9	7	10	5	7	3	7	8	5	6	8	5	6	7	6	8	5	6	7	2	10	8	7	6	4	7	6
-7.37546	-0.0134483	13	12	11	9	10	7	9	7	7	10	10	7	5	6	7	6	5	7	8	9	11	6	8	4	4	8	9	8	6	6	8	7	6	7	10	7	8	10	8	10	9	9	8	6	7	6	8	6
-7.37546	0.483517	12	11	13	14	14	11	8	11	12	12	8	11	14	6	13	13	13	13	10	13	13	11	13	15	15	10	12	14	13	13	14	10	14	18	16	16	18	12	13	12	14	19	19	17	20	13	16	14
-7.37546	0.980482	21	11	18	13	14	10	17	10	14	16	10	13	14	14	12	14	16	18	13	14	18	16	13	19	11	14	15	14	16	18	19	18	17	22	20	21	16	17	22	21	23	15	22	25	27	25	27	24
-7.37546	1.47745	18	21	21	14	17	21	15	17	14	12	12	17	18	16	12	19	15	20	19	15	19	16	18	19	17	21	18	19	21	16	22	24	18	19	13	24	20	23	18	17	26	24	24	25	27	25	23	23
-7.37546	1.97441	20	18	19	20	14	20	17	19	16	21	22	16	18	23	18	18	21	15	20	23	19	18	20	18	22	22	21	17	20	26	22	20	20	22	23	25	17	28	25	22	27	29	25	22	21	28	29	30
-7.37546	2.47138	15	15	11	18	14	10	12	16	16	11	17	11	17	19	13	17	16	20	13	13	11	20	13	19	17	19	16	15	18	17	18	18	18	22	17	17	18	25	24	20	17	23	20	22	19	19	22	22
-7.37546	2.96834	18	17	16	20	23	14	19	16	14	13	18	14	24	18	17	14	15	19	24	17	18	18	18	21	14	16	19	24	19	21	23	20	23	24	19	18	22	30	26	24	23	24	29	30	23	30	27	27
-7.37546	3.46531	29	16	23	19	26	21	17	22	17	18	22	21	18	24	22	25	28	19	23	31	23	25	18	24	20	24	25	30	29	28	24	28	27	39	34	34	26	35	29	34	28	32	39	39	36	31	39	39
-7.37546	3.96227	20	23	25	19	24	18	23	23	21	18	24	26	28	26	25	25	26	28	26	17	29	29	27	30	29	28	32	26	32	28	38	31	25	29	32	30	32	36	24	36	39	38	37	39	36	46	45	38
-7.37546	4.45924	20	27	12	22	17	18	18	21	16	20	21	20	18	17	17	18	20	23	24	19	22	23	18	17	26	24	21	21	24	20	26	26	28	29	25	19	29	29	21	28	34	22	32	32	30	34	27	30
-7.37546	4.9562	15	23	24	18	13	18	15	15	18	16	18	20	12	21	20	17	21	18	14	15	23	20	18	20	17	20	18	20	21	21	18	19	18	22	23	20	22	22	24	26	23	27	24	25	28	26	23	28
-7.37546	5.45317	16	12	15	10	14	14	7	7	9	11	13	12	12	10	7	15	15	11	14	13	16	11	11	12	12	13	12	7	11	17	15	13	15	10	19	12	14	10	21	20	19	10	19	14	21	17	15	19
-7.37546	5.95014	16	13	14	9	11	10	12	11	11	8	10	12	10	8	8	15	15	17	9	11	15	14	14	12	10	12	14	12	11	10	13	12	13	10	12	11	12	12	17	12	15	16	14	12	11	14	20	15
-7.37546	6.4471	14	12	17	14	11	13	12	12	16	14	11	11	7	13	8	14	18	13	11	11	16	16	11	15	11	15	13	15	14	7	12	14	14	13	13	15	15	16	12	12	15	18	15	13	16	15	24	12
-7.37546	6.94407	14	13	14	15	14	7	13	13	11	3	12	8	8	10	13	15	11	11	10	10	10	14	9	11	9	11	11	17	12	13	13	18	12	15	18	10	10	17	15	15	12	13	15	17	14	20	13	17
-7.37546	7.44103	15	13	12	9	10	13	11	10	14	15	12	5	14	9	12	11	14	12	10	11	9	10	12	13	7	12	15	14	11	10	12	14	10	13	12	12	15	16	10	14	16	17	16	15	15	18	18	19
-7.37546	7.938	12	10	7	7	8	7	10	8	5	6	10	6	8	6	9	6	11	8	6	11	8	4	5	9	5	11	6	9	7	8	6	9	10	10	8	8	8	9	9	7	9	9	8	6	9	7	10	9
-7.37546	8.43496	8	14	11	8	7	8	5	8	7	8	7	8	5	4	7	8	8	6	10	8	7	8	7	5	9	9	8	5	6	10	4	9	10	12	8	9	10	12	8	8	10	8	9	10	6	7	10	9
-7.37546	8.93193	15	18	16	17	15	14	16	18	15	14	6	11	15	17	15	18	14	6	12	20	18	20	14	11	16	18	14	14	13	19	18	12	18	17	18	18	18	19	19	17	21	19	23	23	18	24	15	22
-7.37546	9.42889	23	31	29	27	30	25	29	25	31	24	34	30	17	29	32	31	34	28	28	32	28	34	37	33	32	34	31	35	37	37	42	34	31	33	38	37	41	43	45	37	45	33	42	46	49	48	44	39
-7.37546	9.92586	32	23	29	23	19	25	27	24	27	22	23	28	24	27	23	25	26	24	33	25	27	28	33	27	30	28	24	32	38	27	34	34	34	39	37	40	31	39	37	42	38	34	44	33	37	36	39	40
-7.37546	10.4228	19	12	17	15	9	17	14	14	12	14	18	15	16	17	14	10	10	15	14	16	16	13	17	11	20	18	13	14	16	17	18	14	22	23	22	20	19	20	22	25	18	17	18	23	16	27	23	23
-7.37546	10.9198	9	9	8	13	10	11	8	5	8	6	6	4	7	7	5	11	8	7	10	7	8	9	7	7	5	8	7	8	6	11	10	10	4	7	8	10	11	11	9	9	10	10	11	9	12	14	14	12
-7.37546	11.4168	8	7	6	8	7	6	6	5	7	5	4	6	5	3	4	4	3	6	3	3	6	5	6	6	5	5	6	6	3	6	4	7	1	6	6	5	7	6	6	1	4	7	6	6	3	5	7	2
-7.37546	11.9137	8	7	6	8	3	5	5	9	3	5	4	6	4	2	4	5	5	7	7	4	4	5	5	8	6	7	6	9	1	2	4	6	6	6	2	4	6	5	4	7	5	4	6	3	5	8	4	4
-7.37546	12.4107	9	9	9	6	7	4	6	4	8	4	4	2	4	2	8	2	3	1	4	4	5	5	3	2	5	3	3	1	8	5	3	4	6	0	7	4	2	3	6	3	5	5	-2	4	2	4	6	6
-7.37546	12.9077	12	5	6	4	4	7	6	3	5	5	7	5	4	2	3	7	4	6	5	3	6	5	4	2	3	3	7	4	7	4	3	6	4	3	8	4	3	7	2	3	4	6	4	6	3	6	4	3
-7.37546	13.4046	9	9	8	6	5	6	4	5	2	6	4	1	2	7	4	2	4	3	8	5	1	3	2	5	3	7	1	3	3	4	7	6	6	3	5	5	-2	1	7	2	3	4	5	4	1	6	5	3
-7.37546	13.9016	8	8	8	6	5	4	3	6	8	4	5	5	3	2	4	4	2	6	1	3	3	5	2	3	5	5	2	4	2	2	3	2	4	2	5	2	3	3	6	5	2	0	3	5	3	6	4	1
-7.37546	14.3985	7	9	9	4	6	2	5	5	5	3	2	5	6	7	6	5	4	0	6	4	4	3	5	3	6	6	4	4	0	2	5	1	3	2	4	6	4	2	3	5	1	4	2	4	4	4	6	7
-7.37546	14.8955	9	7	7	6	4	4	4	6	4	4	6	6	4	5	4	3	8	4	5	3	3	2	3	2	4	4	9	4	1	4	3	4	4	4	4	5	6	7	4	5	5	7	3	2	6	6	3	3
-6.875	-11.4437	55	51	60	62	66	66	59	56	66	61	56	65	69	72	58	58	77	80	70	66	71	78	79	77	84	78	83	88	86	94	86	90	87	86	102	98	93	104	105	99	114	110	122	120	112	109	121	119
-6.875	-10.9467	54	50	56	55	65	61	58	62	64	56	64	56	70	64	71	74	66	65	67	76	71	80	73	88	76	85	76	82	80	88	98	84	91	104	78	96	102	97	104	105	105	109	105	94	120	114	119	126
-6.875	-10.4497	47	48	48	57	52	46	48	54	53	52	46	62	56	59	55	56	63	61	56	67	64	68	64	62	64	74	66	70	74	71	63	76	79	78	86	78	79	74	79	71	84	78	91	97	95	82	96	90
-6.875	-9.95275	51	43	36	41	41	41	41	41	37	44	42	47	48	44	48	50	50	52	53	52	55	56	59	53	55	56	58	58	68	72	60	57	66	65	64	64	62	68	68	66	81	71	70	76	76	78	75	72
-6.875	-9.45579	37	32	36	34	38	39	40	32	45	40	42	45	40	39	48	40	44	39	45	45	54	52	45	54	52	55	49	45	50	48	56	54	48	55	54	70	57	46	63	62	63	59	62	64	62	82	70	79
-6.875	-8.95882	26	24	27	30	23	25	28	28	20	22	23	24	24	28	28	32	31	30	25	38	30	29	37	31	27	29	38	35	34	31	36	34	33	34	34	41	52	36	36	45	37	35	43	42	47	41	37	48
-6.875	-8.46186	20	19	18	20	19	20	14	15	20	16	19	15	18	17	22	15	27	20	19	23	19	23	18	23	19	23	18	23	20	26	20	24	21	22	23	29	26	24	26	25	24	21	22	33	17	32	27	28
-6.875	-7.96489	21	15	13	13	13	17	11	15	13	21	14	10	12	14	13	18	14	17	14	13	15	15	12	18	20	18	14	13	21	17	22	20	17	19	18	16	14	16	21	17	13	21	21	19	24	26	16	23
-6.875	-7.46793	18	10	14	8	10	12	8	12	14	11	11	11	12	8	11	10	10	13	14	11	14	15	13	6	16	14	13	12	10	9	9	13	6	18	12	15	13	11	18	10	11	13	12	18	12	12	13	18
-6.875	-6.97096	8	13	8	10	12	8	7	8	6	7	8	6	4	7	8	8	6	3	10	9	3	8	9	11	6	9	7	5	5	7	8	8	8	7	7	9	8	10	7	9	10	14	9	9	7	8	12	14
-6.875	-6.474	12	8	10	4	5	6	2	9	5	8	7	4	7	8	8	11	5	10	6	6	3	4	5	8	8	5	4	7	6	6	5	8	9	6	8	6	6	8	8	10	4	4	6	6	6	4	7	7
-6.875	-5.97703	10	8	9	7	7	8	7	5	6	8	7	4	6	5	5	6	6	5	7	6	2	5	6	5	2	7	6	6	6	5	4	6	1	6	7	8	6	1	4	7	4	4	7	6	5	5	4	7
-6.875	-5.48007	11	11	10	9	7	6	7	9	7	5	6	4	3	5	4	7	7	3	8	4	4	6	8	6	9	5	4	10	8	6	5	6	8	3	9	6	6	6	7	2	8	3	9	7	6	7	7	11
-6.875	-4.9831	11	10	6	5	6	6	6	5	5	6	7	5	5	5	9	8	5	7	5	9	5	6	4	7	6	7	5	3	5	6	6	8	5	6	4	6	5	3	7	5	8	5	6	9	3	4	5	9
-6.875	-4.48614	7	7	5	7	8	5	5	7	4	5	4	5	5	7	9	6	7	5	6	4	9	6	7	5	7	9	2	4	6	4	7	3	5	6	4	4	5	7	5	4	3	4	6	7	6	5	5	8
-6.875	-3.98917	9	9	8	6	7	8	7	5	7	4	7	9	5	4	7	5	6	6	4	5	5	4	3	3	6	8	7	7	3	8	5	7	5	4	10	6	3	9	6	7	5	8	4	7	5	4	2	6
-6.875	-3.49221	9	5	9	9	8	6	5	8	6	7	4	9	8	6	10	10	6	5	4	10	5	10	6	10	4	5	10	6	3	6	3	7	8	7	3	6	3	6	4	5	4	8	7	8	7	7	2	6
-6.875	-2.99524	11	10	7	7	11	7	7	9	7	10	4	7	8	11	3	6	7	5	7	9	7	6	8	5	6	8	7	7	6	4	9	7	5	8	7	11	8	8	12	6	7	7	8	6	7	10	10	10
-6.875	-2.49828	11	8	8	5	7	8	5	8	3	8	7	9	2	5	5	6	7	7	7	8	6	8	5	4	6	5	4	8	6	6	8	7	7	3	4	8	6	5	5	3	8	6	8	6	4	9	9	5
-6.875	-2.00131	10	6	11	8	8	12	8	8	5	6	6	0	4	8	8	3	6	10	3	5	6	4	5	6	5	7	6	4	3	8	9	7	4	9	6	5	6	7	6	5	5	4	7	6	5	4	5	5
-6.875	-1.50434	10	10	11	5	4	9	8	6	5	6	6	6	7	6	7	10	5	7	4	6	4	8	10	8	7	4	4	9	11	6	8	9	5	6	6	6	9	4	5	6	6	5	5	5	6	7	6	9
-6.875	-1.00738	9	12	7	9	7	7	5	7	5	7	5	5	3	7	3	4	5	7	9	5	6	6	10	6	5	4	4	4	6	9	5	6	7	6	4	10	8	8	7	8	6	10	4	9	8	5	7	5
-6.875	-0.510414	11	6	8	9	5	9	7	11	6	8	7	7	11	6	6	7	5	5	5	4	6	5	6	3	6	6	8	7	8	7	9	7	7	6	6	5	5	9	10	9	1	6	6	4	6	9	6	4
-6.875	-0.0134483	9	10	13	9	7	10	7	11	8	7	9	9	10	7	9	6	11	12	10	6	11	9	13	11	11	12	6	10	11	11	8	11	10	10	7	11	13	10	10	11	10	10	7	9	13	9	11	15
-6.875	0.483517	15	15	11	12	18	14	12	13	10	10	10	13	8	18	6	11	13	14	14	10	14	16	13	11	11	16	14	12	12	14	13	15	14	15	15	11	12	18	17	18	11	15	16	20	17	15	20	16
-6.875	0.980482	18	13	15	15	16	15	13	17	14	10	17	12	18	19	15	14	16	15	16	15	12	13	13	13	18	17	18	18	17	16	18	18	18	20	18	24	15	14	18	18	20	18	17	20	17	21	16	24
-6.875	1.47745	16	16	15	14	14	7	16	14	19	16	14	12	13	10	15	16	14	16	15	11	18	15	15	18	17	21	16	15	15	17	19	17	21	22	17	20	17	22	23	24	20	27	19	16	25	21	18	21
-6.875	1.97441	17	18	16	19	15	17	16	15	15	12	13	15	14	15	18	16	16	15	14	16	22	15	19	13	17	16	23	15	18	25	26	19	16	20	19	23	25	20	18	19	21	20	23	19	16	25	24	22
-6.875	2.47138	17	16	16	13	13	14	10	16	12	13	17	15	14	12	10	15	14	14	13	14	14	18	18	14	15	14	15	19	14	13	13	16	16	14	16	16	19	15	16	19	19	19	20	19	26	18	25	22
-6.875	2.96834	20	13	14	10	13	10	13	12	11	17	14	12	15	13	14	15	13	13	17	18	15	18	16	13	14	14	24	20	14	17	20	15	19	20	21	24	22	16	19	19	20	21	20	28	19	19	22	16
-6.875	3.46531	19	25	19	19	16	17	11	16	15	19	22	19	22	20	13	18	21	18	23	21	17	23	13	27	18	27	23	23	25	24	18	28	28	24	25	28	21	31	18	32	20	23	33	33	33	30	28	28
-6.875	3.96227	22	19	20	22	21	23	24	20	21	21	18	24	25	22	25	19	21	22	24	24	26	25	26	23	30	27	23	18	27	26	22	29	24	30	27	34	26	35	30	32	32	34	35	32	29	35	32	30
-6.875	4.45924	27	26	16	21	25	22	21	21	17	20	21	26	22	22	26	25	22	22	25	24	24	23	30	27	26	30	29	25	29	29	26	33	34	28	38	37	33	29	38	33	32	31	31	36	40	38	38	33
-6.875	4.9562	24	20	14	20	18	24	22	17	19	25	15	16	19	20	25	18	18	26	21	20	19	22	21	22	26	18	23	21	27	33	18	30	24	21	25	30	27	27	26	20	23	29	32	35	31	26	31	35
-6.875	5.45317	15	16	12	14	13	15	10	14	12	13	12	16	14	19	14	12	20	11	12	16	12	16	11	19	15	20	15	18	18	19	20	18	16	17	17	16	17	16	19	18	16	16	18	18	18	21	21	22
-6.875	5.95014	13	13	8	10	8	9	10	12	9	9	7	10	12	10	9	7	10	12	12	9	12	7	9	8	10	7	12	10	10	11	10	9	16	11	8	10	10	12	8	9	13	12	13	14	10	14	16	13
-6.875	6.4471	16	15	14	11	7	10	11	13	6	9	13	9	10	12	10	9	11	14	13	9	11	10	12	13	11	9	12	9	11	13	8	12	15	7	8	11	10	14	14	10	7	12	11	14	11	14	14	12
-6.875	6.94407	13	11	13	8	15	10	12	11	8	11	9	9	8	8	9	8	10	10	7	13	7	11	12	11	10	13	11	11	15	11	9	12	13	11	12	14	12	12	12	13	12	14	15	12	12	15	10	13
-6.875	7.44103	14	11	12	12	12	11	11	9	14	8	7	11	12	10	11	15	9	9	12	12	11	11	12	12	10	12	12	16	13	11	11	14	12	15	15	14	9	12	14	10	16	17	15	14	17	13	13	13
-6.875	7.938	16	9	9	13	8	7	11	9	9	6	8	7	12	10	10	9	8	11	6	7	11	9	8	14	7	8	14	10	9	12	7	12	12	10	12	12	10	10	9	14	11	14	10	10	13	15	15	10
-6.875	8.43496	9	11	9	10	14	8	10	9	10	10	7	7	6	8	8	10	7	8	9	5	3	8	5	12	9	9	7	5	7	8	7	9	5	11	3	6	9	6	7	3	12	10	7	6	12	7	7	6
-6.875	8.93193	14	18	13	11	9	10	13	10	10	11	12	11	10	11	13	14	11	11	10	9	12	11	14	15	14	9	8	11	13	13	13	10	14	13	15	16	17	15	20	11	14	15	20	10	19	12	18	21
-6.875	9.42889	21	23	18	21	21	17	20	12	20	18	22	18	20	23	20	16	18	18	21	28	21	19	23	22	26	21	19	21	16	28	19	24	26	26	25	19	27	29	28	25	25	23	32	26	27	29	35	23
-6.875	9.92586	25	23	27	24	30	24	22	20	23	23	22	20	22	24	32	26	34	24	23	23	27	22	27	31	26	32	30	28	24	25	29	39	31	26	31	26	31	31	29	37	33	35	33	36	36	40	38	34
-6.875	10.4228	20	20	18	23	21	21	21	19	19	26	24	22	21	19	22	23	18	18	21	24	17	19	23	22	23	24	29	21	23	21	22	22	26	27	32	22	29	32	24	31	35	30	23	34	36	32	34	39
-6.875	10.9198	14	10	12	13	13	12	9	16	13	8	11	11	13	9	11	11	7	9	13	9	13	10	17	14	13	14	12	12	11	10	14	17	13	11	15	15	11	19	12	18	15	16	17	14	18	19	16	19
-6.875	11.4168	12	6	8	9	9	7	8	11	4	7	10	4	7	4	5	11	6	6	4	5	8	8	6	8	7	8	9	7	6	9	6	7	8	10	11	9	7	7	7	10	8	7	8	8	9	6	6	8
-6.875	11.9137	9	12	9	6	7	5	8	6	6	6	5	7	2	6	6	7	5	8	5	4	1	4	2	5	4	3	4	2	5	8	4	4	3	5	6	7	1	6	6	4	4	5	7	3	3	8	5	5
-6.875	12.4107	10	6	3	7	8	5	6	4	7	6	7	3	8	5	5	6	2	3	4	4	4	6	2	5	3	5	4	4	5	5	7	3	5	2	8	-1	8	3	4	4	5	1	5	6	6	7	4	4
-6.875	12.9077	8	6	5	7	4	6	5	5	3	5	6	1	4	6	4	6	3	4	3	5	4	6	6	5	7	3	3	3	8	6	3	5	4	6	3	6	4	5	7	4	4	5	5	5	3	7	5	4
-6.875	13.4046	6	10	7	6	6	7	6	8	5	5	5	6	7	6	4	4	2	5	6	6	5	2	3	3	4	3	6	6	5	6	3	5	5	5	2	6	3	4	3	11	4	0	2	3	4	1	3	7
-6.875	13.9016	11	9	3	7	5	2	7	4	5	4	4	6	5	5	2	3	2	5	2	6	6	3	4	2	3	7	8	5	5	2	4	5	5	5	3	5	7	4	0	6	2	5	4	5	1	5	5	4
-6.875	14.3985	9	8	6	7	5	4	7	5	6	6	5	6	6	6	6	8	4	7	3	2	1	3	6	5	1	4	3	5	4	5	2	3	4	4	5	10	2	6	5	5	6	7	4	6	8	3	6	4
-6.875	14.8955	10	10	6	7	7	5	5	4	5	5	4	2	2	4	5	6	3	3	4	6	2	5	6	4	4	2	3	7	4	4	2	3	5	4	6	4	5	1	4	4	3	3	2	2	6	8	5	7
-6.37453	-11.4437	46	41	54	44	40	51	52	45	45	43	55	57	55	50	56	52	59	49	57	49	48	52	66	72	63	65	71	73	73	75	71	76	79	78	79	64	78	79	83	84	89	74	90	95	91	96	100	97
-6.37453	-10.9467	42	48	55	49	52	47	46	47	42	54	56	59	54	54	52	52	62	57	62	60	63	67	68	74	64	64	65	75	80	76	73	83	88	83	76	79	80	90	87	92	87	98	88	87	100	90	108	94
-6.37453	-10.4497	42	44	40	46	40	45	48	51	47	45	54	60	50	58	57	56	60	50	62	58	61	53	68	53	57	59	72	66	73	61	66	67	62	66	71	70	70	72	80	83	86	83	82	86	80	92	90	98
-6.37453	-9.95275	33	38	34	32	27	32	31	43	31	33	24	42	38	38	40	47	46	46	33	46	35	44	38	45	46	44	42	42	41	41	46	48	47	48	58	52	51	59	53	59	60	62	62	64	57	71	69	55
-6.37453	-9.45579	23	35	26	27	30	23	32	26	25	27	26	22	32	26	24	28	26	34	30	31	38	37	31	35	36	33	35	34	30	42	38	42	34	40	32	34	39	41	46	40	41	47	49	42	47	52	51	58
-6.37453	-8.95882	22	20	24	17	17	18	18	20	18	18	24	17	23	18	19	18	23	20	24	23	24	24	24	22	27	24	27	24	25	27	30	22	26	30	24	37	26	29	29	30	39	29	30	34	37	35	32	33
-6.37453	-8.46186	16	17	14	15	14	14	12	17	15	14	15	15	9	16	16	10	11	14	15	14	14	17	14	14	17	15	19	18	18	13	18	18	12	19	20	13	17	15	18	12	14	17	18	19	15	21	20	16
-6.37453	-7.96489	17	11	9	14	14	9	10	8	11	10	8	10	6	12	10	10	9	9	15	14	8	13	13	9	8	12	12	13	12	13	10	13	16	11	10	16	17	14	15	12	15	16	15	12	13	14	9	10
-6.37453	-7.46793	11	8	10	11	5	9	10	8	6	7	7	7	7	9	7	7	7	7	3	9	12	7	6	11	9	6	9	11	13	9	6	9	5	8	6	11	10	8	8	13	9	12	11	12	12	9	8	11
-6.37453	-6.97096	10	12	9	7	5	6	9	7	7	4	4	4	6	9	7	6	7	6	6	9	4	8	6	8	3	7	8	7	5	8	7	4	8	5	6	7	7	7	7	7	8	8	5	11	10	7	7	8
-6.37453	-6.474	12	10	6	7	4	3	6	10	6	7	7	5	3	5	4	3	11	6	7	4	6	4	8	6	6	5	8	8	9	7	8	6	4	7	4	11	6	5	3	4	5	7	6	5	5	6	3	8
-6.37453	-5.97703	12	11	5	8	9	7	8	4	5	6	8	8	5	8	5	6	5	8	5	7	4	4	4	5	6	7	1	8	6	6	6	9	2	6	5	6	6	6	6	6	8	4	6	7	4	6	4	4
-6.37453	-5.48007	10	9	9	5	10	9	9	8	9	5	3	9	0	6	6	6	8	4	10	2	8	5	8	5	3	8	5	6	8	6	10	5	5	6	6	5	6	7	8	8	4	7	7	4	4	8	9	6
-6.37453	-4.9831	10	8	9	8	8	8	8	6	5	6	6	4	5	7	7	7	8	5	6	5	5	7	6	2	6	2	6	8	4	4	7	7	2	5	6	5	9	5	4	4	5	4	6	8	4	4	4	6
-6.37453	-4.48614	8	7	9	10	7	5	6	6	5	6	4	4	3	6	5	4	5	2	3	6	6	2	7	7	5	3	8	2	6	2	5	5	2	6	3	6	2	8	1	3	8	2	7	7	3	4	5	5
-6.37453	-3.98917	7	13	8	7	8	7	5	8	5	6	4	8	3	6	6	5	5	4	3	1	3	5	4	5	2	2	4	1	5	6	6	7	5	6	3	5	4	4	5	3	6	4	5	9	6	2	4	5
-6.37453	-3.49221	11	8	7	5	7	8	3	6	4	6	4	7	3	6	8	7	2	5	4	5	2	7	7	4	6	4	5	3	3	8	3	3	6	5	4	4	7	4	7	6	8	4	4	5	3	3	8	9
-6.37453	-2.99524	11	9	11	11	8	6	5	5	3	8	8	8	6	5	6	4	3	8	3	1	5	4	4	6	5	4	7	3	4	5	4	5	4	6	5	5	5	7	4	5	3	7	8	5	2	5	5	3
-6.37453	-2.49828	10	9	6	6	7	7	7	6	8	9	3	5	8	6	9	4	7	6	7	8	4	6	7	5	5	6	2	6	4	5	7	7	6	3	8	6	6	6	8	6	3	5	3	7	6	7	4	7
-6.37453	-2.00131	10	8	10	7	5	6	7	8	7	7	7	4	11	6	5	7	4	8	5	5	4	5	4	6	5	7	6	7	8	5	8	4	6	2	2	7	6	4	6	5	5	9	3	4	5	6	9	6
-6.37453	-1.50434	13	9	8	6	6	9	8	7	5	6	9	7	9	5	8	8	1	8	3	5	4	7	6	8	7	7	5	6	6	6	5	5	3	9	8	7	11	4	8	3	5	8	4	5	6	6	6	7
-6.37453	-1.00738	10	11	8	7	4	7	4	3	7	4	7	5	4	6	7	4	5	8	5	4	3	6	5	6	6	4	7	5	7	6	9	-1	6	7	10	6	4	5	9	4	4	11	3	3	6	5	4	3
-6.37453	-0.510414	10	7	7	9	8	7	6	7	6	8	6	6	7	10	7	4	8	4	8	6	4	9	5	8	6	5	1	11	5	6	9	5	2	9	6	9	6	8	5	9	6	7	7	8	6	5	8	8
-6.37453	-0.0134483	13	11	9	5	9	10	7	8	5	10	8	13	7	7	8	6	11	5	7	9	7	5	8	1	13	8	8	11	6	8	9	5	13	11	8	9	9	8	8	10	8	14	8	8	6	9	8	11
-6.37453	0.483517	12	12	15	10	10	9	10	12	9	7	4	10	9	4	7	14	15	11	6	11	10	7	12	11	14	9	13	10	10	10	14	14	14	14	11	11	14	15	11	10	14	15	6	14	14	15	16	15
-6.37453	0.980482	18	11	14	14	12	11	12	13	7	10	9	7	10	9	12	14	9	9	14	8	10	9	10	8	11	9	15	11	11	13	12	13	10	10	13	12	15	17	12	15	15	17	14	14	14	16	16	14
-6.37453	1.47745	16	14	10	14	11	13	11	14	13	10	10	9	10	10	10	12	13	16	14	15	12	11	13	13	13	18	10	13	15	13	16	15	18	17	11	12	11	16	16	18	16	19	15	21	16	21	16	15
-6.37453	1.97441	16	15	14	11	12	8	7	11	10	11	11	11	10	12	8	15	10	13	14	15	11	12	14	10	16	17	12	12	11	15	11	16	15	15	14	14	13	18	20	14	18	17	18	15	15	20	16	17
-6.37453	2.47138	17	8	9	10	12	8	13	8	8	8	8	11	6	14	6	4	6	11	9	9	7	5	10	10	6	11	9	12	9	10	11	11	11	12	9	8	8	14	13	8	11	11	13	11	12	12	12	11
-6.37453	2.96834	13	12	14	7	11	11	5	7	8	8	7	11	10	11	8	12	15	10	9	8	14	10	8	10	9	12	12	8	9	12	9	10	9	12	11	12	10	8	13	14	8	11	14	14	13	15	12	10
-6.37453	3.46531	16	22	14	12	11	13	13	16	14	16	13	15	15	12	16	16	16	18	7	22	14	12	17	14	13	17	17	22	15	15	18	14	18	16	14	21	17	18	19	20	21	23	18	17	20	17	31	19
-6.37453	3.96227	19	25	25	18	14	18	22	22	18	17	15	24	20	16	19	27	26	18	20	20	22	23	19	20	26	24	22	25	24	22	30	24	27	27	30	28	32	29	33	25	30	31	31	33	32	33	39	31
-6.37453	4.45924	22	18	20	23	25	21	26	26	20	22	23	23	21	30	19	22	21	28	26	25	27	30	29	27	24	34	30	32	27	25	33	32	37	35	32	31	39	28	37	40	31	34	35	43	43	44	36	39
-6.37453	4.9562	19	22	19	20	21	20	15	26	18	21	23	21	24	26	27	25	22	25	28	24	26	25	24	25	23	32	24	27	35	31	30	24	30	32	29	32	33	32	29	27	35	36	35	37	34	43	37	43
-6.37453	5.45317	17	14	15	10	14	15	14	15	14	14	15	13	19	10	19	18	12	16	15	20	19	11	13	15	18	15	16	20	22	20	20	16	16	17	18	25	19	20	25	22	25	21	20	27	25	23	29	25
-6.37453	5.95014	12	10	10	9	10	7	14	8	8	9	7	8	7	8	7	12	11	14	7	9	10	11	6	13	9	11	9	9	14	10	9	12	10	15	13	10	11	14	7	5	11	11	6	13	10	10	10	14
-6.37453	6.4471	14	9	13	13	8	10	8	8	8	9	8	9	12	6	9	9	8	8	8	7	10	10	10	7	8	8	10	7	6	6	7	9	9	9	16	11	11	13	10	12	7	13	9	10	8	11	12	14
-6.37453	6.94407	12	15	14	12	10	14	11	14	11	10	12	14	12	12	7	12	13	17	9	11	14	11	11	16	16	12	13	11	12	8	12	13	13	14	18	16	10	14	13	15	10	12	15	13	10	15	14	13
-6.37453	7.44103	16	16	12	13	14	14	13	10	9	10	10	13	8	14	11	12	10	14	3	14	11	11	12	12	13	12	13	15	10	13	13	11	16	12	15	14	10	13	11	12	14	10	13	17	20	12	14	17
-6.37453	7.938	16	9	11	11	12	12	10	12	12	10	10	9	11	10	13	11	10	15	17	12	10	8	13	10	10	12	17	12	17	15	15	13	17	10	14	14	14	14	12	16	13	18	15	12	17	17	18	15
-6.37453	8.43496	18	12	8	15	13	11	15	13	10	7	9	13	12	7	11	13	9	13	10	11	11	10	13	9	13	7	16	14	14	10	14	12	14	14	14	13	15	15	16	13	14	12	14	14	18	18	9	18
-6.37453	8.93193	14	10	14	13	14	14	13	11	9	11	12	12	11	14	8	10	11	13	11	12	10	10	12	14	14	13	18	8	14	11	16	14	8	14	17	14	18	19	22	17	18	20	14	19	17	14	15	17
-6.37453	9.42889	21	16	16	16	14	15	19	16	16	15	16	15	14	17	12	15	14	18	14	17	16	16	15	21	18	22	19	15	20	16	22	19	19	18	19	18	21	19	22	19	22	17	19	25	23	23	22	26
-6.37453	9.92586	22	16	19	15	24	22	16	18	16	21	19	17	15	17	17	18	12	18	18	18	24	20	18	21	19	22	21	25	26	21	23	18	22	22	25	24	31	22	21	23	28	24	28	23	26	27	26	30
-6.37453	10.4228	20	21	17	16	16	21	19	20	12	19	17	20	11	22	16	16	15	19	23	22	20	20	22	18	22	24	20	24	20	18	23	27	25	27	27	31	29	25	22	24	27	30	33	27	28	39	27	27
-6.37453	10.9198	18	15	17	17	14	9	19	12	14	12	15	15	16	14	14	18	14	14	15	15	17	12	10	16	14	20	15	9	19	14	15	12	18	16	14	16	15	19	16	18	22	17	18	16	18	24	20	24
-6.37453	11.4168	14	14	9	12	9	8	11	9	16	6	8	7	12	6	8	12	11	9	16	14	9	8	14	11	11	11	13	12	12	11	13	12	11	8	14	9	13	11	12	15	15	15	13	7	16	10	13	9
-6.37453	11.9137	12	8	9	8	13	7	6	11	10	8	7	8	10	5	7	8	7	12	8	13	9	11	12	10	8	8	9	10	6	12	10	10	7	12	9	9	8	13	11	11	15	12	8	14	13	14	15	9
-6.37453	12.4107	10	8	10	7	8	8	8	7	7	8	8	5	6	8	6	3	7	7	11	8	6	7	8	8	5	11	6	9	7	6	11	11	7	9	11	14	8	6	11	7	6	10	11	8	6	8	7	11
-6.37453	12.9077	9	7	7	7	7	5	7	8	7	10	3	7	7	8	6	2	5	6	6	9	5	3	9	5	2	4	2	10	5	8	6	4	6	8	4	6	7	2	6	3	6	10	8	8	4	7	8	11
-6.37453	13.4046	8	7	7	5	6	6	4	3	6	6	7	3	7	4	3	5	4	4	3	6	7	5	2	2	7	3	3	5	2	6	6	5	3	3	5	3	6	3	6	4	5	4	2	6	6	4	5	4
-6.37453	13.9016	8	7	8	7	6	5	3	6	3	4	5	3	8	8	6	8	3	11	4	5	3	5	9	6	4	2	9	-1	4	3	5	5	0	3	7	6	5	4	7	4	1	4	6	5	5	5	3	6
-6.37453	14.3985	13	7	6	8	5	6	6	3	6	5	4	5	5	8	2	3	5	4	5	3	2	5	4	5	4	7	5	2	2	6	5	4	4	3	5	3	2	3	7	3	6	5	7	3	3	4	6	6
-6.37453	14.8955	9	11	6	8	6	5	6	4	6	6	5	6	3	5	5	4	8	4	4	4	8	5	3	3	6	1	-3	8	6	5	3	4	6	4	4	4	6	6	0	6	5	5	7	5	6	3	5	3
-5.87407	-11.4437	34	31	39	30	42	33	41	34	37	38	41	43	42	38	43	40	40	46	39	40	41	46	39	43	43	43	42	45	46	49	47	53	55	56	47	55	54	60	56	47	63	57	71	58	64	57	68	65
-5.87407	-10.9467	33	29	32	34	28	32	27	33	33	34	36	30	35	35	33	35	46	34	40	41	34	38	46	44	39	39	46	48	52	40	47	45	45	47	53	51	47	48	52	57	56	56	53	62	62	51	61	64
-5.87407	-10.4497	32	25	30	32	35	26	27	24	33	29	34	26	29	24	28	29	38	29	30	33	32	35	34	37	36	37	37	38	40	34	40	39	43	41	44	41	43	52	45	48	39	51	51	52	47	52	49	52
-5.87407	-9.95275	24	19	29	18	24	17	19	25	23	23	27	23	26	20	23	27	28	24	29	23	26	31	22	28	30	27	30	28	30	26	35	29	25	34	31	35	33	37	29	37	31	36	32	32	34	36	38	38
-5.87407	-9.45579	13	25	16	15	14	16	13	15	16	16	15	13	16	20	15	22	19	20	15	16	21	21	19	16	20	21	18	18	24	19	18	19	23	18	19	24	23	27	18	19	18	23	24	23	24	21	26	21
-5.87407	-8.95882	18	13	14	14	12	14	14	12	12	8	9	16	10	10	9	15	15	11	15	9	9	14	7	14	9	15	4	10	12	14	14	9	13	16	13	10	15	13	16	19	14	19	19	16	19	13	13	14
-5.87407	-8.46186	11	10	13	12	12	11	11	9	8	11	4	7	10	8	6	8	6	9	9	8	9	10	10	10	11	9	11	10	11	7	8	9	8	11	8	6	8	8	14	8	7	12	8	6	13	6	11	10
-5.87407	-7.96489	12	6	7	9	12	13	5	7	7	8	6	11	10	4	7	8	4	8	9	6	6	7	3	7	6	5	6	10	5	7	5	7	9	5	8	7	6	6	8	9	8	4	10	7	6	6	10	4
-5.87407	-7.46793	8	13	10	12	9	11	7	7	6	6	5	6	4	9	7	9	10	9	7	5	5	7	6	9	8	6	6	8	2	10	5	5	4	9	6	7	6	8	11	7	4	7	8	5	6	9	8	7
-5.87407	-6.97096	11	9	7	5	7	6	8	8	7	6	5	8	4	6	4	7	5	5	7	1	5	4	4	3	8	6	4	6	6	5	3	7	7	11	6	2	5	5	4	2	8	8	7	13	7	7	3	6
-5.87407	-6.474	8	7	6	10	8	8	7	4	7	8	6	7	7	9	5	4	1	8	6	5	6	5	4	5	6	5	11	6	6	10	6	7	4	5	8	7	5	5	7	11	3	8	5	3	7	7	7	8
-5.87407	-5.97703	11	9	8	8	7	9	6	6	4	3	6	10	6	5	5	6	2	3	8	9	6	5	4	6	6	4	6	6	7	3	5	7	5	5	6	5	8	7	4	9	11	1	5	7	3	6	6	5
-5.87407	-5.48007	8	12	7	8	6	7	5	7	5	5	6	8	7	6	6	7	9	8	12	7	4	6	6	6	5	7	5	7	7	6	7	7	6	11	4	6	6	8	8	7	6	4	5	8	7	5	7	5
-5.87407	-4.9831	10	8	9	10	6	5	3	6	6	2	5	8	6	6	7	9	6	4	6	2	8	4	5	6	3	4	6	5	5	9	5	6	5	4	7	7	7	7	5	7	3	7	6	9	5	3	7	7
-5.87407	-4.48614	7	7	6	6	9	7	4	5	1	10	6	4	6	3	5	3	4	5	6	5	4	7	4	6	6	1	5	7	3	9	5	8	7	7	5	5	7	5	6	6	7	6	4	7	5	6	5	4
-5.87407	-3.98917	10	9	9	6	4	8	7	5	7	6	5	4	5	3	2	4	8	5	3	10	5	5	4	7	7	3	10	10	5	3	7	6	4	4	5	7	5	8	5	3	4	6	7	5	8	7	7	5
-5.87407	-3.49221	9	11	4	6	6	7	8	4	6	7	2	8	4	7	5	3	6	7	2	7	7	4	6	2	7	4	3	6	6	4	7	3	7	6	6	9	1	1	3	9	6	6	8	4	5	5	6	3
-5.87407	-2.99524	12	13	7	8	8	5	7	10	8	3	2	5	8	9	3	4	3	5	5	6	7	7	2	6	5	5	7	7	7	8	8	3	7	5	9	5	8	7	6	8	5	3	4	6	6	7	4	5
-5.87407	-2.49828	11	7	6	8	6	6	6	8	6	5	2	8	5	7	5	6	7	7	7	10	5	5	7	6	4	8	8	6	5	5	8	5	5	6	7	5	4	8	8	6	7	7	4	9	6	6	3	10
-5.87407	-2.00131	10	8	8	8	6	8	6	9	6	4	3	5	10	3	5	7	7	6	5	3	7	7	5	5	8	7	8	8	6	8	8	8	7	9	5	5	5	5	7	8	9	9	8	6	7	6	5	6
-5.87407	-1.50434	11	10	11	5	7	9	7	9	7	5	4	5	5	8	8	7	3	7	6	7	4	7	5	8	7	9	4	7	4	4	8	6	5	11	3	5	4	4	4	8	4	13	4	4	5	6	4	5
-5.87407	-1.00738	10	7	9	9	4	6	8	6	4	6	6	7	5	5	5	8	3	8	9	8	11	5	6	5	9	7	4	6	5	3	4	7	3	5	7	5	8	8	5	7	5	6	6	6	7	6	8	4
-5.87407	-0.510414	10	9	9	7	10	7	5	9	8	7	8	6	7	10	5	7	8	6	5	7	9	8	8	8	9	11	6	7	8	9	5	6	8	11	6	7	9	9	5	4	6	4	8	7	9	3	9	7
-5.87407	-0.0134483	13	14	10	10	9	8	8	8	11	4	8	9	6	6	12	9	10	5	6	11	8	10	8	3	11	8	5	10	7	8	9	13	7	10	11	14	13	11	10	13	8	15	14	14	15	8	11	14
-5.87407	0.483517	17	13	10	13	12	11	8	16	10	10	8	8	11	9	7	12	13	13	8	13	10	10	11	9	14	13	12	14	12	13	10	8	10	12	12	9	12	9	12	15	10	11	13	14	13	15	19	15
-5.87407	0.980482	11	15	13	12	12	10	10	13	13	10	12	14	15	13	11	14	8	15	12	8	15	13	13	11	14	13	13	8	13	12	14	11	14	16	14	14	15	19	14	15	14	13	15	17	12	16	14	18
-5.87407	1.47745	13	10	11	11	15	13	15	11	14	10	11	8	10	14	14	11	6	13	13	9	11	14	8	9	12	17	13	17	15	13	15	17	19	9	16	12	15	13	14	12	15	16	21	11	12	15	14	14
-5.87407	1.97441	14	12	12	8	10	10	10	10	9	13	11	14	10	10	8	8	10	7	14	11	9	10	10	14	6	10	10	14	11	12	16	13	11	15	11	5	12	15	11	15	15	13	13	18	13	10	15	15
-5.87407	2.47138	15	10	13	10	9	11	8	11	10	11	10	6	12	10	12	9	9	10	7	7	10	10	8	6	11	11	7	11	8	10	6	8	12	8	13	13	9	10	12	7	14	11	13	10	12	11	12	15
-5.87407	2.96834	12	11	8	8	8	10	9	8	10	9	8	5	8	12	9	9	6	6	5	7	11	9	10	8	7	9	4	8	10	12	6	14	12	9	9	6	8	10	12	6	12	6	11	11	10	14	11	12
-5.87407	3.46531	11	18	14	15	13	17	10	15	12	15	16	19	18	17	15	13	19	17	17	15	14	14	15	17	16	16	22	18	17	20	16	19	18	17	19	19	23	18	22	21	19	22	30	19	25	19	20	24
-5.87407	3.96227	28	23	24	23	18	25	24	25	22	20	20	24	27	25	26	28	28	32	22	23	21	29	32	28	28	34	31	30	28	30	25	31	30	26	33	36	37	32	34	32	35	36	40	36	43	38	39	42
-5.87407	4.45924	27	22	21	22	27	15	23	26	22	22	23	23	24	28	25	26	25	23	30	24	24	30	29	31	30	24	26	31	27	27	34	29	32	35	32	34	34	33	27	32	33	36	35	30	42	36	31	37
-5.87407	4.9562	23	27	22	24	20	14	21	18	21	23	27	22	18	23	20	24	23	24	21	25	28	24	31	18	27	26	26	27	25	37	29	29	25	29	29	32	27	35	26	29	34	28	34	32	34	30	40	44
-5.87407	5.45317	14	19	13	15	15	21	13	14	14	14	11	15	15	11	18	14	14	17	15	18	16	14	15	12	16	18	16	17	14	22	17	17	17	20	17	18	17	24	18	25	20	20	18	19	24	20	22	19
-5.87407	5.95014	10	11	12	8	13	8	8	7	11	10	7	10	7	7	8	8	7	6	6	6	9	11	9	7	6	12	9	6	8	9	8	7	7	9	7	10	8	8	5	8	12	8	11	7	10	11	11	13
-5.87407	6.4471	11	14	12	11	12	9	11	11	12	12	8	14	12	6	6	9	8	9	11	11	7	10	10	10	12	14	8	10	8	10	9	12	12	6	14	9	9	14	11	17	10	11	11	12	13	9	14	12
-5.87407	6.94407	19	14	15	10	14	14	13	13	12	13	9	12	9	12	12	9	13	14	17	8	15	13	15	11	13	16	20	20	12	11	16	13	16	17	13	19	12	15	17	19	11	20	24	20	15	16	16	23
-5.87407	7.44103	16	16	9	11	16	15	14	10	14	15	14	13	8	14	14	11	10	15	12	14	14	15	11	9	14	15	14	11	13	13	13	15	10	18	12	16	10	19	16	16	14	15	17	19	14	15	16	20
-5.87407	7.938	16	14	14	18	15	15	10	15	13	12	12	13	15	19	12	16	12	14	13	15	13	12	16	13	17	16	17	18	16	13	14	18	15	17	14	15	16	22	20	15	19	20	19	22	24	18	23	17
-5.87407	8.43496	21	16	21	18	16	19	16	16	15	15	11	16	23	9	19	18	16	18	11	17	15	17	18	18	11	21	19	17	18	18	20	22	17	26	18	18	26	20	21	21	18	16	20	20	24	24	22	24
-5.87407	8.93193	15	19	18	17	17	18	11	14	14	16	10	10	13	13	13	17	13	15	9	13	16	11	14	15	14	14	12	11	17	14	21	15	16	17	20	19	20	20	20	20	19	19	26	16	24	20	24	19
-5.87407	9.42889	17	21	17	19	16	13	16	14	11	15	18	14	12	16	15	15	16	18	16	15	13	19	16	24	12	20	13	18	20	17	18	17	15	16	16	20	20	19	20	27	18	24	21	19	24	24	23	26
-5.87407	9.92586	18	18	21	18	20	20	16	21	18	15	24	15	16	17	17	17	16	18	17	25	21	22	17	22	19	21	27	22	23	21	19	16	23	21	15	19	27	21	24	24	20	23	25	23	32	23	29	17
-5.87407	10.4228	19	19	13	17	15	16	14	14	16	17	14	10	17	13	15	13	20	16	17	14	13	13	17	18	19	18	14	19	21	17	18	20	16	17	16	16	20	26	21	19	16	21	25	18	20	25	27	20
-5.87407	10.9198	13	14	11	14	14	12	7	16	13	12	11	13	12	14	9	13	12	17	13	14	12	13	13	17	14	16	18	16	18	20	13	16	18	17	15	14	18	13	20	14	18	13	14	12	17	12	15	17
-5.87407	11.4168	18	15	5	10	9	10	9	9	15	10	15	13	9	9	13	9	14	13	13	17	15	12	15	11	17	9	13	17	11	12	10	14	14	12	10	18	17	14	13	13	15	14	12	20	14	14	18	18
-5.87407	11.9137	16	14	15	14	16	11	11	13	9	9	7	14	12	10	15	15	13	15	11	12	15	11	16	14	14	13	14	12	15	16	16	16	15	15	14	17	14	14	18	21	13	10	22	16	14	20	20	19
-5.87407	12.4107	16	16	12	13	9	13	10	15	14	10	10	14	13	17	11	13	11	9	12	19	11	13	15	14	19	12	8	15	13	20	10	16	12	13	12	14	10	18	12	16	18	20	13	11	13	15	12	21
-5.87407	12.9077	11	12	11	12	9	14	9	13	8	7	8	8	8	8	9	6	9	10	5	9	8	6	10	12	10	9	12	6	8	8	9	10	10	7	8	8	10	6	11	5	11	10	8	13	7	9	11	11
-5.87407	13.4046	10	7	4	7	8	6	7	8	2	9	5	4	4	7	6	3	6	3	4	4	5	8	4	2	6	5	5	7	6	8	3	7	6	4	2	9	6	5	8	5	4	4	4	6	6	10	8	6
-5.87407	13.9016	6	6	9	10	7	5	3	5	2	3	8	6	6	2	5	3	8	7	3	1	5	4	4	5	2	5	4	3	6	4	3	6	4	3	4	1	6	5	7	3	4	5	2	4	2	5	7	3
-5.87407	14.3985	11	7	8	4	6	2	8	4	8	4	5	6	4	5	6	2	4	7	1	9	5	3	5	6	4	2	2	8	3	6	3	4	3	4	2	6	4	5	8	2	5	4	3	2	7	6	4	7
-5.87407	14.8955	8	9	7	6	7	5	7	2	7	8	5	4	5	8	5	6	8	7	4	6	5	6	7	6	2	3	5	3	4	4	6	6	8	3	4	8	4	9	3	8	2	7	6	5	6	3	5	6
-5.37361	-11.4437	21	22	23	24	16	19	21	17	15	19	23	23	16	19	22	24	24	24	23	21	24	24	25	23	23	21	22	20	26	25	28	32	25	22	25	33	27	33	36	30	31	27	31	28	29	30	35	36
-5.37361	-10.9467	17	18	16	18	14	14	15	17	16	18	20	12	19	18	19	19	21	18	19	15	21	21	15	16	16	23	16	19	20	19	22	20	21	23	22	26	22	25	26	25	22	24	20	25	26	23	25	21
-5.37361	-10.4497	18	13	14	15	18	16	16	14	15	14	17	11	17	15	16	19	16	12	13	13	16	18	16	11	17	14	15	16	16	16	14	19	16	18	14	16	17	23	19	19	19	18	23	19	20	21	19	21
-5.37361	-9.95275	10	13	10	12	12	12	11	12	12	16	14	11	10	12	12	10	13	10	13	11	15	7	11	12	13	14	10	14	11	16	14	12	12	9	10	12	15	13	12	13	18	15	15	10	15	21	12	18
-5.37361	-9.45579	13	12	10	6	8	10	10	9	9	6	9	5	6	8	9	8	6	12	10	8	6	9	13	10	11	6	9	9	8	15	9	13	8	6	8	13	11	11	8	12	13	8	9	12	13	13	8	9
-5.37361	-8.95882	12	8	10	7	11	10	9	8	6	8	8	10	4	8	6	11	7	9	6	5	6	9	8	5	6	7	4	3	7	7	6	9	5	10	5	10	9	8	5	9	8	9	7	6	8	8	9	13
-5.37361	-8.46186	13	9	5	5	7	11	8	6	10	9	6	7	12	9	7	3	5	11	4	8	7	7	7	7	6	5	8	7	9	8	4	9	4	5	7	8	6	8	7	8	11	6	10	10	3	7	7	7
-5.37361	-7.96489	11	10	8	5	9	11	7	7	9	5	8	7	6	7	3	7	7	7	6	8	5	5	6	6	5	8	10	8	6	6	10	5	8	6	5	6	6	8	6	5	6	8	7	7	7	7	5	5
-5.37361	-7.46793	10	8	9	11	7	7	6	4	6	7	11	6	6	6	7	9	5	7	8	6	6	6	5	7	4	4	6	7	6	9	2	6	7	4	7	8	6	6	3	8	6	6	8	4	10	8	5	7
-5.37361	-6.97096	8	9	9	5	9	9	7	7	6	6	12	5	8	7	6	8	9	7	6	5	7	8	6	5	4	5	7	9	6	4	6	5	8	6	2	3	0	8	6	4	3	6	3	5	10	7	6	8
-5.37361	-6.474	9	10	8	10	6	6	8	7	4	7	6	8	5	6	7	6	3	9	4	6	5	4	4	5	8	7	4	5	5	8	6	5	10	6	5	5	3	7	6	4	2	6	7	8	8	4	5	5
-5.37361	-5.97703	10	7	8	10	8	4	5	8	6	6	6	7	5	6	6	3	9	7	5	8	10	2	3	6	5	5	8	5	3	7	5	2	6	5	8	8	4	7	5	3	6	4	2	4	8	6	5	6
-5.37361	-5.48007	9	5	10	8	8	8	6	4	6	7	8	7	9	4	4	4	9	7	7	4	3	5	6	4	5	9	6	6	4	5	3	3	5	9	3	6	7	6	4	6	4	7	4	6	4	3	5	8
-5.37361	-4.9831	10	12	5	8	6	5	5	3	8	5	6	5	6	5	3	5	6	6	4	7	7	7	4	4	5	8	4	7	5	6	6	2	6	6	5	8	2	8	4	4	5	5	6	5	8	7	7	4
-5.37361	-4.48614	12	6	4	7	6	7	6	7	7	6	7	4	5	5	4	10	4	5	7	6	0	7	6	5	4	6	7	7	6	3	3	9	2	6	7	3	3	6	6	6	4	6	4	5	7	6	8	4
-5.37361	-3.98917	7	10	9	4	2	9	8	8	6	5	6	5	7	2	8	2	2	3	4	3	3	6	5	7	4	6	6	2	6	6	6	5	5	6	5	7	8	5	5	4	4	5	4	4	4	4	3	3
-5.37361	-3.49221	10	7	10	4	3	9	8	8	8	7	6	4	9	7	8	5	6	5	6	5	5	2	6	8	7	5	7	4	3	8	4	6	4	7	7	5	4	6	5	9	5	5	8	5	7	3	7	4
-5.37361	-2.99524	13	12	10	9	7	12	8	9	8	6	9	10	6	4	7	8	5	8	7	4	6	8	5	4	7	6	11	8	5	7	6	8	5	8	9	6	7	6	6	9	8	5	3	5	6	5	6	7
-5.37361	-2.49828	8	9	6	7	6	6	7	4	3	5	5	5	5	7	3	4	3	7	4	5	5	8	6	6	3	8	3	6	5	4	6	4	4	2	4	2	10	7	5	4	3	6	7	5	3	6	5	4
-5.37361	-2.00131	12	11	12	10	9	11	7	10	5	4	8	8	3	6	7	4	6	6	10	5	5	8	2	5	4	6	7	5	9	10	6	9	8	2	6	6	4	4	10	7	6	7	6	6	5	5	9	7
-5.37361	-1.50434	11	12	9	8	3	5	4	9	6	9	4	7	7	6	10	3	4	4	4	8	4	6	7	6	2	6	4	3	3	4	4	3	7	5	2	4	8	6	6	4	4	9	7	5	4	6	4	5
-5.37361	-1.00738	6	8	6	5	5	6	9	8	5	6	4	5	8	7	8	6	6	3	4	4	6	5	4	4	7	6	6	8	7	4	4	5	3	5	4	7	5	5	7	6	5	4	8	5	5	8	1	5
-5.37361	-0.510414	11	9	8	11	12	6	8	6	6	12	8	7	7	8	10	6	7	8	7	9	7	5	6	5	6	6	6	9	6	10	5	9	8	6	7	6	9	7	9	5	5	9	6	5	7	9	11	6
-5.37361	-0.0134483	12	9	14	10	11	10	12	10	11	7	13	7	13	11	9	10	13	12	13	9	7	10	12	7	12	10	14	14	10	12	11	15	12	15	12	15	14	13	13	11	17	14	12	14	10	14	13	18
-5.37361	0.483517	16	14	12	10	12	7	10	13	10	14	9	16	10	13	9	11	11	8	9	11	15	11	12	11	10	8	10	10	11	15	14	11	16	12	12	15	15	10	14	13	15	17	10	18	17	14	18	15
-5.37361	0.980482	14	15	4	12	14	13	14	7	12	10	10	12	11	15	14	11	12	16	8	13	13	8	13	11	7	12	11	12	14	14	14	13	14	17	13	14	14	16	13	15	16	16	17	16	15	16	16	14
-5.37361	1.47745	13	10	12	11	12	15	12	11	7	9	12	10	12	14	12	9	13	13	12	11	10	10	15	6	15	12	13	12	16	11	12	16	11	15	17	12	11	14	13	14	10	17	12	11	14	14	16	17
-5.37361	1.97441	15	7	12	9	9	10	19	11	11	15	12	10	13	12	11	12	10	11	8	13	12	14	10	9	10	11	11	15	10	13	13	11	13	14	14	10	14	13	12	15	14	12	14	13	13	16	16	17
-5.37361	2.47138	14	12	12	9	14	12	6	10	12	10	12	8	10	10	11	10	11	9	15	8	13	12	10	13	10	15	10	12	12	16	12	14	12	13	17	12	12	9	14	14	11	15	17	15	14	15	14	13
-5.37361	2.96834	15	14	12	14	9	11	14	12	10	15	10	9	8	13	15	13	11	11	9	12	14	13	16	10	11	16	10	11	10	10	10	12	11	16	10	13	12	14	16	14	17	15	9	8	14	14	14	11
-5.37361	3.46531	19	18	10	17	13	20	18	18	8	14	12	14	11	11	14	16	14	13	21	18	14	12	21	14	17	7	20	14	15	19	16	16	17	14	19	18	18	21	18	21	21	20	18	16	21	18	25	20
-5.37361	3.96227	19	15	17	24	14	18	19	16	16	24	20	16	17	14	19	20	15	22	15	19	18	20	20	20	22	20	20	24	21	20	22	26	20	26	26	21	24	24	22	27	26	32	26	23	28	27	30	32
-5.37361	4.45924	16	17	14	22	18	20	17	14	18	16	13	15	13	19	20	18	18	16	16	16	14	21	19	21	20	16	27	20	20	21	18	22	22	18	21	24	21	23	26	26	24	21	18	23	27	25	35	19
-5.37361	4.9562	21	14	15	16	12	14	18	15	9	18	18	16	13	11	13	13	16	15	18	14	15	15	14	18	19	10	20	14	12	22	17	14	18	18	19	20	15	21	19	22	21	20	21	19	24	25	20	25
-5.37361	5.45317	12	10	10	12	9	16	11	10	7	13	11	5	9	14	11	10	12	6	7	12	15	15	12	9	11	11	10	14	9	8	12	13	13	11	16	14	9	12	11	13	9	7	10	14	13	12	14	12
-5.37361	5.95014	10	9	10	11	6	8	7	8	6	7	9	7	6	7	6	6	9	4	5	8	7	9	9	5	5	4	7	8	8	9	5	7	4	7	9	5	8	7	8	6	8	9	5	9	10	7	7	12
-5.37361	6.4471	8	9	8	9	12	9	9	10	5	8	6	10	11	10	10	7	6	9	7	9	6	7	7	7	6	8	7	12	6	12	10	12	12	13	9	8	10	10	9	8	9	13	11	13	10	10	10	10
-5.37361	6.94407	15	14	11	10	17	14	15	12	10	12	14	12	11	7	14	12	9	16	11	9	13	11	12	11	12	13	12	11	12	14	15	15	12	14	14	14	17	18	12	15	15	12	17	18	17	16	20	17
-5.37361	7.44103	15	10	14	12	11	11	10	12	8	15	18	11	14	18	11	13	12	11	11	15	15	15	16	19	12	17	12	15	15	16	15	17	12	13	16	20	14	14	22	17	16	22	18	15	24	23	20	20
-5.37361	7.938	19	19	11	13	12	11	15	8	11	17	13	11	12	14	13	15	16	14	17	16	15	19	18	16	12	16	13	16	19	15	17	20	14	16	22	19	16	14	16	18	21	17	18	18	19	21	27	20
-5.37361	8.43496	17	15	11	12	9	15	14	19	15	18	13	13	11	16	15	17	16	14	17	13	15	20	13	18	23	19	17	18	16	18	24	18	21	15	17	25	21	21	19	25	22	21	25	23	23	20	17	25
-5.37361	8.93193	19	14	15	15	11	13	14	13	15	15	16	14	8	13	15	15	10	17	11	15	14	16	13	15	15	15	20	13	17	17	13	15	22	17	17	15	19	19	18	22	21	18	21	19	20	18	22	20
-5.37361	9.42889	20	17	15	12	15	16	14	17	11	17	8	14	12	15	16	15	20	17	14	18	16	17	16	16	18	19	16	14	15	16	13	14	14	16	14	15	19	18	15	18	19	14	20	17	20	15	16	20
-5.37361	9.92586	14	15	18	12	12	16	12	12	15	14	18	14	17	20	16	19	15	17	15	16	19	21	16	16	15	22	19	18	20	15	18	17	21	14	25	18	22	25	17	20	23	19	17	19	24	22	22	23
-5.37361	10.4228	13	10	12	14	14	12	15	9	14	12	11	14	16	12	17	12	15	10	10	16	16	13	8	15	13	14	13	18	16	11	16	20	22	21	20	16	18	19	15	14	22	17	19	22	24	20	23	17
-5.37361	10.9198	17	11	8	13	13	13	13	12	11	10	13	10	13	12	12	14	15	9	12	14	11	14	8	17	16	15	16	13	14	14	20	17	12	11	17	12	18	17	14	17	18	16	16	19	14	17	16	16
-5.37361	11.4168	16	16	12	15	18	6	10	12	10	10	8	11	15	9	12	8	12	12	13	10	9	16	11	12	13	13	13	7	12	10	12	16	12	13	14	12	12	14	12	17	13	16	16	17	14	14	11	15
-5.37361	11.9137	14	14	10	16	15	10	14	13	6	9	12	13	15	15	12	9	9	11	10	7	14	8	12	13	15	12	15	13	13	11	13	16	12	15	10	17	12	18	14	14	17	10	15	19	14	19	14	18
-5.37361	12.4107	17	13	14	13	12	11	11	12	20	13	11	14	12	16	7	14	12	9	9	11	17	11	13	9	15	13	17	13	13	13	19	15	14	10	18	15	14	11	20	16	15	20	15	19	19	20	13	15
-5.37361	12.9077	13	8	9	7	10	7	8	8	4	7	9	9	13	9	9	10	8	7	11	11	6	7	8	9	8	8	11	10	6	12	7	8	10	7	11	12	8	12	12	11	11	9	9	10	13	14	13	12
-5.37361	13.4046	8	10	4	11	6	6	4	3	5	6	4	2	9	5	6	4	8	3	7	6	6	5	4	7	10	1	4	11	7	4	6	7	2	9	7	6	3	7	5	11	9	4	6	7	7	4	5	5
-5.37361	13.9016	9	2	7	6	6	6	6	7	5	5	4	5	4	2	6	6	5	5	4	6	2	5	4	3	4	5	5	5	2	3	5	6	5	2	4	4	3	3	3	8	1	6	5	2	3	5	0	4
-5.37361	14.3985	8	7	6	4	5	5	7	5	6	4	6	6	1	4	5	1	5	3	4	4	3	1	3	2	3	4	3	6	1	4	2	6	6	1	2	5	6	3	4	3	4	4	5	4	3	6	4	4
-5.37361	14.8955	10	7	5	2	6	6	6	4	3	4	6	3	4	3	2	6	2	5	1	2	5	4	6	4	2	1	6	4	5	6	4	0	2	3	5	1	6	5	4	6	7	3	2	4	2	5	8	4
-4.87315	-11.4437	17	15	13	14	15	20	21	16	15	12	12	16	18	16	21	20	14	17	20	16	12	16	19	17	19	17	14	14	23	17	20	14	24	23	20	18	25	22	27	22	21	15	24	18	17	23	21	25
-4.87315	-10.9467	9	11	11	11	8	6	10	8	10	9	12	9	9	8	8	9	11	10	9	6	10	9	10	10	10	6	11	10	6	11	11	12	13	13	6	10	12	12	10	13	7	9	10	9	12	14	10	10
-4.87315	-10.4497	10	11	11	9	8	7	10	9	6	9	9	10	6	9	8	11	8	2	9	8	5	7	2	9	7	10	9	11	5	7	7	7	6	15	6	6	8	6	8	11	12	11	9	12	10	8	11	12
-4.87315	-9.95275	11	9	13	12	8	6	7	7	6	5	6	5	9	7	9	8	7	8	4	10	6	12	6	6	6	10	3	6	9	11	5	9	11	7	10	12	7	10	10	10	8	11	8	5	10	8	6	8
-4.87315	-9.45579	12	8	10	6	7	5	9	7	6	3	9	8	5	4	8	6	8	10	6	5	1	4	5	7	2	6	5	1	6	7	7	7	7	6	4	6	1	5	6	3	6	6	5	9	3	5	6	6
-4.87315	-8.95882	8	11	10	12	5	9	5	1	5	3	8	6	8	6	7	5	3	7	7	9	5	6	5	9	8	5	6	5	6	8	3	4	6	8	5	7	3	7	6	7	7	6	7	6	5	6	7	8
-4.87315	-8.46186	12	7	10	7	7	6	9	7	5	6	6	5	6	8	4	8	7	6	8	9	4	5	5	10	6	3	4	5	7	10	7	6	5	6	5	4	7	7	6	10	4	7	7	3	9	5	7	6
-4.87315	-7.96489	10	5	8	8	7	7	7	6	8	5	6	7	7	7	6	5	4	5	4	4	6	2	3	8	5	6	4	10	5	7	6	3	7	3	8	8	6	5	4	4	3	6	4	3	4	6	7	7
-4.87315	-7.46793	11	9	7	9	5	8	6	8	4	9	4	6	5	8	6	5	7	4	6	7	2	8	6	7	7	1	6	7	8	6	5	5	10	7	8	2	6	3	6	5	6	7	6	8	-2	10	4	6
-4.87315	-6.97096	11	11	9	7	5	10	3	10	4	7	6	3	6	4	3	3	5	5	5	5	5	7	6	5	5	5	4	6	6	6	2	6	5	7	7	8	6	7	5	4	3	4	6	6	9	7	7	5
-4.87315	-6.474	10	6	8	7	4	8	2	8	12	6	6	3	2	5	6	5	6	3	7	6	6	4	2	6	6	8	4	6	4	7	3	3	5	5	5	8	3	7	3	7	5	9	5	4	4	9	5	3
-4.87315	-5.97703	10	9	7	3	9	7	3	8	6	9	9	7	6	3	6	7	5	6	4	6	5	2	3	7	6	4	6	4	7	6	2	9	4	5	4	5	5	9	3	2	6	5	3	3	7	6	5	5
-4.87315	-5.48007	10	11	10	8	6	7	10	8	3	6	6	5	5	6	5	7	7	6	8	6	5	8	6	3	3	8	4	6	5	3	7	6	7	7	4	6	4	6	0	5	5	6	5	8	4	4	5	6
-4.87315	-4.9831	9	8	10	7	7	6	5	6	8	5	6	6	4	6	6	6	3	3	5	6	2	6	7	3	9	7	6	6	3	3	6	3	7	7	4	6	3	5	3	6	5	5	7	6	5	5	10	3
-4.87315	-4.48614	8	7	7	5	7	6	6	4	5	7	7	5	6	6	9	2	6	2	9	2	2	7	3	2	3	7	3	4	6	3	9	7	3	5	6	6	1	5	2	3	3	3	2	2	5	1	4	5
-4.87315	-3.98917	9	9	6	6	9	5	4	4	3	5	7	5	2	5	1	5	3	4	5	7	8	4	7	4	5	6	4	7	3	6	5	4	4	3	5	6	5	0	5	6	5	6	7	5	3	1	6	5
-4.87315	-3.49221	8	9	8	10	7	12	4	7	8	6	7	6	4	7	2	5	2	7	3	6	8	6	1	4	3	4	8	4	6	6	4	8	3	6	2	5	7	6	5	4	7	4	4	6	5	6	6	6
-4.87315	-2.99524	9	9	8	8	7	10	8	4	5	8	7	8	8	9	3	9	8	8	5	7	6	6	9	6	8	7	8	5	12	7	8	4	4	7	5	5	5	6	5	3	11	7	6	4	8	5	4	6
-4.87315	-2.49828	10	7	7	6	8	8	4	5	8	7	7	7	7	6	5	7	7	8	4	7	7	4	3	8	9	5	5	5	8	7	5	3	5	2	5	2	2	7	6	4	8	4	9	7	5	7	9	8
-4.87315	-2.00131	6	9	7	8	7	6	8	8	9	4	5	5	7	7	3	8	7	5	7	4	10	8	5	4	5	9	5	2	7	8	8	4	6	4	6	7	7	9	4	5	6	4	7	7	3	7	6	6
-4.87315	-1.50434	10	7	7	8	3	8	9	6	6	4	7	7	6	4	2	3	8	1	5	6	5	3	6	3	7	3	2	5	3	6	7	4	3	6	3	4	4	4	7	7	2	6	2	4	5	3	4	5
-4.87315	-1.00738	8	12	11	7	6	8	9	6	9	4	3	4	7	6	6	7	6	6	8	6	4	5	5	7	4	6	8	4	6	5	6	9	3	6	4	10	4	5	6	5	5	7	3	10	5	4	6	2
-4.87315	-0.510414	11	11	10	9	8	8	6	7	7	6	8	3	5	5	7	7	6	6	7	7	10	8	10	5	8	7	7	4	6	7	4	7	6	7	12	6	6	8	8	8	7	7	9	9	4	9	5	10
-4.87315	-0.0134483	16	10	14	10	8	13	12	13	13	12	8	10	7	10	9	14	12	12	7	16	10	7	8	10	9	14	10	11	13	15	10	14	12	11	9	15	13	8	14	12	15	11	14	13	13	16	14	14
-4.87315	0.483517	12	15	15	13	11	10	11	15	15	13	9	14	14	12	9	12	7	12	10	14	14	14	15	13	11	14	13	16	16	14	15	18	19	13	16	22	17	19	19	16	19	18	21	17	13	14	13	18
-4.87315	0.980482	10	16	10	11	12	17	14	15	14	16	13	15	11	11	14	17	16	11	12	16	13	15	17	12	12	11	13	16	13	13	15	9	18	17	13	21	12	18	10	22	14	15	18	19	20	21	17	15
-4.87315	1.47745	14	16	10	12	12	13	13	13	13	10	13	7	9	11	11	14	6	14	13	11	12	12	12	10	15	11	12	12	7	15	13	13	12	20	8	12	11	20	16	17	16	18	16	21	18	14	21	20
-4.87315	1.97441	14	13	11	14	13	12	8	12	11	11	11	15	14	13	14	14	9	14	14	13	14	12	13	11	8	17	14	18	11	15	12	10	14	20	11	12	15	12	21	14	13	18	16	18	18	15	17	20
-4.87315	2.47138	15	13	12	12	16	15	13	10	14	12	11	12	11	11	14	15	14	14	11	13	14	20	17	15	16	18	14	14	13	17	15	12	19	17	21	16	10	18	18	15	15	19	22	19	16	17	17	19
-4.87315	2.96834	15	17	17	9	14	12	13	13	11	12	11	15	11	14	9	15	15	13	13	12	9	17	12	19	15	15	17	15	17	15	13	16	15	15	18	15	17	22	11	20	17	19	18	16	14	15	18	17
-4.87315	3.46531	15	16	14	9	14	9	11	14	15	16	10	11	17	10	12	15	15	14	17	17	9	15	16	15	19	17	20	12	19	14	15	14	19	18	19	20	12	22	22	16	24	24	17	18	20	19	20	18
-4.87315	3.96227	14	14	13	11	15	16	14	15	18	18	16	11	12	13	18	13	17	16	16	17	17	18	18	14	16	14	17	14	16	14	17	19	17	20	15	19	18	16	14	18	19	18	18	20	15	19	22	23
-4.87315	4.45924	17	16	12	12	12	9	7	13	10	7	13	14	12	14	11	13	13	14	11	14	9	14	12	15	14	12	11	12	14	11	13	14	14	16	10	18	13	16	18	13	12	12	16	18	17	19	18	19
-4.87315	4.9562	12	11	9	10	11	9	11	7	9	11	8	11	10	5	8	8	7	6	7	11	9	9	8	10	7	11	7	12	12	5	11	12	13	11	13	11	15	5	10	8	11	8	15	12	11	11	9	15
-4.87315	5.45317	9	9	6	9	8	7	4	7	5	6	7	9	7	6	3	7	7	10	6	6	5	6	7	8	6	6	7	9	10	7	8	5	8	7	8	10	8	7	9	9	9	5	8	9	4	5	6	10
-4.87315	5.95014	10	7	8	6	8	7	5	5	9	5	4	6	7	6	6	7	7	8	3	5	7	9	4	4	6	4	8	2	7	5	3	8	4	8	6	6	7	6	8	9	3	6	7	3	8	7	6	6
-4.87315	6.4471	12	10	9	9	11	11	5	6	6	9	7	7	3	5	6	10	6	7	10	10	9	10	7	7	7	9	8	8	10	4	8	8	9	5	9	9	7	9	8	8	8	7	12	11	10	10	10	7
-4.87315	6.94407	14	14	17	12	12	9	8	8	10	13	11	10	7	13	9	11	14	16	10	13	7	10	10	8	8	13	11	12	10	16	13	13	4	12	12	12	14	7	13	16	11	10	14	14	14	8	12	10
-4.87315	7.44103	15	14	11	11	8	13	7	10	11	14	8	11	11	10	6	15	11	10	11	8	15	10	12	11	15	13	15	13	13	11	17	11	11	11	13	17	12	17	10	11	14	15	14	15	13	13	19	10
-4.87315	7.938	19	7	16	6	13	16	10	13	10	11	8	12	9	9	14	10	17	7	9	10	11	11	10	15	12	18	13	16	11	14	13	12	18	16	19	15	8	14	17	17	11	10	20	14	13	9	16	19
-4.87315	8.43496	14	12	14	11	11	15	13	7	15	11	15	11	11	13	9	14	13	12	8	12	12	12	15	14	14	14	16	15	17	14	14	14	15	14	16	14	16	18	14	18	23	16	17	17	15	18	17	16
-4.87315	8.93193	15	15	13	11	16	10	9	10	8	14	11	8	17	9	9	10	11	9	13	14	12	12	10	14	14	13	13	12	14	15	12	13	19	14	18	20	14	14	12	17	14	19	11	13	16	16	17	15
-4.87315	9.42889	14	11	10	11	9	14	12	12	13	5	13	13	8	11	11	14	11	9	15	9	11	11	12	8	11	16	11	14	6	14	11	13	13	10	15	16	14	17	9	15	13	15	12	17	11	12	14	12
-4.87315	9.92586	12	14	13	17	12	10	14	10	11	12	8	10	10	10	12	10	9	7	10	10	10	13	11	12	10	13	10	13	9	12	14	9	12	14	16	13	12	15	20	15	14	13	15	14	15	15	18	21
-4.87315	10.4228	14	10	9	15	13	12	10	9	10	10	8	13	7	7	13	12	8	15	11	13	13	12	7	18	10	12	9	14	9	13	14	11	13	9	16	12	11	13	13	12	14	14	15	13	13	13	14	9
-4.87315	10.9198	14	12	12	8	14	9	11	7	10	8	8	12	10	9	6	12	12	9	8	10	11	6	6	11	6	7	10	7	14	13	9	11	17	10	11	10	8	10	11	9	11	13	11	9	13	10	7	8
-4.87315	11.4168	16	11	11	10	14	8	9	10	9	8	8	11	10	11	6	9	10	7	7	13	10	9	8	6	13	10	11	9	9	8	10	11	12	10	12	14	12	12	14	12	12	8	11	15	8	17	10	12
-4.87315	11.9137	14	11	11	11	7	6	12	12	11	9	8	11	8	10	9	9	10	10	8	12	8	12	9	10	14	7	10	16	11	8	9	8	8	9	10	13	9	11	9	13	11	12	10	13	10	12	13	12
-4.87315	12.4107	14	14	12	11	10	7	7	10	7	6	9	15	5	8	7	7	6	10	8	10	7	10	8	11	7	13	8	11	5	11	12	10	12	12	7	7	14	8	8	12	11	12	7	13	9	7	10	12
-4.87315	12.9077	13	11	7	9	4	7	8	8	7	8	7	7	8	7	8	7	6	6	8	7	7	7	7	6	4	7	5	5	7	4	8	9	5	10	8	5	9	12	7	2	6	9	5	7	9	7	7	8
-4.87315	13.4046	10	9	9	8	9	7	3	5	6	5	1	9	2	7	4	7	5	5	6	5	6	5	4	4	3	9	5	5	6	9	4	4	6	4	5	5	5	5	6	5	5	4	7	9	5	9	6	5
-4.87315	13.9016	10	8	8	4	8	10	5	6	5	5	5	4	4	5	6	4	4	5	5	7	4	5	2	4	7	3	6	4	2	3	-2	5	5	5	4	2	4	6	5	5	5	3	5	2	4	2	2	6
-4.87315	14.3985	9	5	7	3	4	4	4	2	2	4	4	2	8	5	2	0	6	2	5	4	2	4	4	6	7	2	2	5	2	2	0	5	4	3	2	3	4	3	1	3	5	4	4	6	7	6	3	4
-4.87315	14.8955	7	6	6	6	7	3	6	4	7	5	1	2	5	3	4	3	3	4	5	4	3	2	3	4	2	3	2	5	1	3	-1	5	5	4	0	5	2	4	7	3	2	6	6	2	3	4	4	6
-4.37268	-11.4437	18	19	14	15	14	13	21	20	19	14	17	21	15	13	22	18	16	18	19	21	15	19	15	18	26	18	17	15	21	18	22	12	21	22	21	20	20	25	23	24	24	24	21	22	22	25	26	23
-4.37268	-10.9467	14	13	10	12	10	10	8	12	8	9	9	12	12	7	7	9	6	6	8	10	10	7	9	9	10	10	6	10	12	9	8	10	9	12	10	7	11	11	9	9	11	13	11	11	7	12	13	9
-4.37268	-10.4497	14	10	8	8	5	5	4	7	5	6	7	6	4	8	8	6	4	4	7	7	7	4	8	6	4	8	6	5	4	4	11	3	5	6	6	8	6	8	7	3	11	7	7	6	10	7	5	7
-4.37268	-9.95275	14	10	8	10	4	6	3	7	7	4	9	6	5	5	4	6	5	7	8	6	2	6	6	5	3	3	5	2	2	8	4	8	6	4	4	7	4	11	6	3	5	5	7	5	4	8	2	7
-4.37268	-9.45579	16	9	10	8	8	10	8	9	8	9	6	8	6	10	3	6	6	3	6	5	4	4	5	4	7	6	3	5	6	3	7	6	6	6	5	5	6	4	5	4	4	9	5	7	6	5	4	4
-4.37268	-8.95882	11	9	7	8	9	7	5	6	9	9	5	6	4	5	5	5	4	6	6	5	4	8	6	4	6	4	4	8	8	10	6	6	5	7	5	8	3	8	6	6	2	6	9	6	4	5	5	7
-4.37268	-8.46186	9	9	9	6	6	4	9	7	5	1	7	6	4	5	5	7	8	6	4	5	5	5	4	7	7	4	7	6	0	4	6	3	5	5	4	5	8	4	7	2	6	8	6	3	3	5	4	6
-4.37268	-7.96489	6	10	4	10	8	7	6	6	4	5	5	6	2	5	10	7	6	5	8	5	4	5	3	8	4	6	5	3	6	4	4	8	6	5	6	6	6	6	4	6	6	4	8	4	5	4	5	7
-4.37268	-7.46793	7	8	8	7	6	5	7	4	6	6	5	9	3	8	5	3	7	5	9	6	5	7	7	7	7	6	5	6	6	4	6	3	5	2	4	6	4	4	4	8	4	5	7	5	6	5	4	3
-4.37268	-6.97096	10	9	7	8	5	5	6	7	6	8	7	7	6	9	6	5	8	8	8	8	5	3	5	2	6	6	5	5	6	3	6	3	6	4	8	5	5	2	4	7	5	4	7	4	6	10	6	8
-4.37268	-6.474	9	7	5	7	6	6	5	2	4	5	5	9	4	6	5	3	4	5	5	5	4	1	5	5	6	2	8	8	3	5	2	2	1	5	2	6	4	5	5	6	4	3	3	3	5	6	4	4
-4.37268	-5.97703	10	8	10	6	4	6	6	4	7	4	5	4	4	6	5	7	3	6	2	7	4	5	5	7	2	6	5	2	4	6	1	6	3	9	2	6	1	4	1	8	6	6	3	3	4	7	5	6
-4.37268	-5.48007	10	8	7	7	7	8	2	7	2	7	5	6	4	5	4	5	5	4	6	4	5	4	1	8	2	5	6	3	4	2	4	2	3	5	5	4	4	3	7	3	5	6	5	8	6	2	5	3
-4.37268	-4.9831	10	6	5	7	8	4	4	6	1	6	6	3	5	9	4	3	6	7	0	5	2	6	1	4	3	4	2	5	4	4	6	2	3	3	6	3	3	4	4	3	3	3	5	4	4	6	4	3
-4.37268	-4.48614	6	8	8	6	5	5	6	3	4	5	2	4	7	4	1	5	3	6	6	2	2	6	2	3	2	4	4	3	6	1	3	5	1	5	3	2	5	3	3	5	2	5	3	6	1	8	5	6
-4.37268	-3.98917	7	9	5	5	6	8	7	7	8	4	5	3	2	5	5	5	7	6	4	3	5	3	5	3	3	3	7	6	5	3	9	3	6	7	4	4	3	4	3	5	2	4	5	5	2	5	4	6
-4.37268	-3.49221	9	7	6	7	2	8	8	5	6	4	3	6	6	4	8	7	4	4	5	3	4	5	5	4	3	7	4	8	5	6	4	6	6	5	9	3	2	3	3	10	5	3	5	4	5	4	1	5
-4.37268	-2.99524	11	9	6	7	5	7	5	8	3	5	4	2	6	4	5	5	4	2	5	5	5	5	4	6	4	5	6	3	5	5	4	4	3	2	8	6	8	4	6	8	2	7	3	2	6	1	4	3
-4.37268	-2.49828	12	11	3	7	5	8	5	7	1	4	5	6	4	1	6	2	5	5	6	7	2	6	4	2	5	4	5	3	5	4	6	5	3	7	7	2	0	3	5	3	6	4	2	3	4	3	6	6
-4.37268	-2.00131	9	7	10	6	6	6	6	7	3	7	5	7	3	4	4	5	5	5	3	7	3	5	4	7	3	8	4	6	3	2	7	5	3	4	4	5	5	7	7	3	7	3	4	3	7	6	7	6
-4.37268	-1.50434	10	6	7	7	6	6	5	4	6	5	6	8	6	7	6	3	6	2	8	6	4	8	6	4	5	6	3	5	5	5	5	8	2	6	4	3	6	2	6	5	5	7	2	5	5	5	1	3
-4.37268	-1.00738	11	9	9	5	8	5	7	5	4	7	7	4	3	9	6	7	6	5	6	4	5	4	4	8	4	4	6	6	3	7	0	7	6	4	4	7	6	5	4	7	6	4	8	3	7	7	4	5
-4.37268	-0.510414	9	10	8	6	8	7	7	5	2	11	6	6	7	4	6	4	7	7	4	3	6	4	2	4	5	6	2	7	7	6	5	8	4	9	7	7	4	5	7	8	8	7	5	4	7	7	5	4
-4.37268	-0.0134483	9	10	8	10	8	6	6	8	9	4	5	9	5	7	10	4	7	9	7	9	3	6	8	7	7	6	6	8	9	7	5	5	8	6	9	9	9	7	5	5	8	6	6	4	7	10	5	6
-4.37268	0.483517	15	11	8	11	8	8	9	10	9	12	10	10	9	11	13	8	8	14	15	7	12	14	11	12	10	11	13	10	13	11	14	10	13	12	11	13	9	10	11	13	10	8	14	12	14	15	16	14
-4.37268	0.980482	11	15	16	13	15	15	14	11	13	13	12	15	18	13	16	18	13	14	16	14	14	15	16	17	11	21	20	19	13	13	22	14	14	16	17	20	19	20	23	17	20	17	20	16	16	23	18	15
-4.37268	1.47745	16	13	15	15	13	8	15	18	18	17	18	13	18	10	15	19	17	17	18	17	17	14	17	16	20	13	19	14	19	20	18	13	20	22	24	21	20	20	17	19	19	22	26	21	25	23	27	24
-4.37268	1.97441	13	16	16	13	12	11	10	14	11	11	14	11	14	13	16	10	16	20	13	15	11	15	12	15	18	13	14	13	19	14	12	14	13	14	20	18	19	14	22	18	11	21	20	16	15	22	17	21
-4.37268	2.47138	18	18	13	15	13	14	21	13	17	15	13	15	17	17	17	15	14	14	19	19	18	16	16	16	17	16	21	13	24	18	21	20	18	20	15	20	21	19	24	27	20	25	23	25	20	16	24	28
-4.37268	2.96834	18	22	20	18	13	16	21	18	15	17	17	19	16	17	14	25	18	19	21	18	17	19	22	22	15	23	18	22	21	14	25	23	22	25	18	27	23	22	18	26	25	20	22	27	22	26	23	23
-4.37268	3.46531	17	15	15	15	15	17	18	14	14	14	12	15	21	14	18	14	15	10	18	21	18	16	18	19	19	18	13	17	16	19	16	25	18	27	19	15	20	17	15	24	22	17	19	29	24	27	24	28
-4.37268	3.96227	19	15	17	14	14	14	14	16	8	16	14	16	13	13	15	16	15	15	16	16	16	13	15	18	16	16	14	17	21	20	14	14	13	17	22	23	15	19	15	19	18	19	22	21	23	22	21	21
-4.37268	4.45924	11	12	12	9	10	11	13	7	14	16	15	13	9	9	10	11	10	14	12	13	11	11	13	9	7	14	13	12	10	12	10	14	10	13	15	14	12	13	16	11	16	12	17	17	19	22	18	16
-4.37268	4.9562	9	9	10	9	6	10	10	6	7	8	5	6	4	6	7	3	4	8	6	8	6	6	5	8	6	6	7	8	10	8	4	5	3	3	8	6	9	4	7	9	10	5	7	11	10	9	7	6
-4.37268	5.45317	10	6	10	9	8	7	2	3	6	2	4	3	2	3	2	6	6	8	6	5	7	4	7	4	2	5	3	6	6	7	8	5	6	8	3	5	4	4	8	6	3	10	4	5	6	6	9	7
-4.37268	5.95014	9	6	5	5	6	4	8	5	6	4	7	7	3	7	4	3	3	6	4	2	5	5	7	2	2	8	4	6	5	4	3	6	6	6	7	7	4	4	5	8	4	3	3	6	6	5	4	3
-4.37268	6.4471	14	9	7	10	3	6	6	8	9	3	8	4	8	8	8	6	4	9	6	10	5	3	10	6	4	11	8	6	6	5	9	5	9	4	8	7	9	7	8	10	4	5	10	8	9	8	5	6
-4.37268	6.94407	11	14	11	12	6	10	11	9	11	9	11	4	6	7	11	6	10	12	7	11	11	8	7	6	11	13	9	11	6	13	10	8	12	7	12	12	10	10	14	16	9	11	9	11	11	10	10	11
-4.37268	7.44103	12	14	11	12	12	4	10	9	7	14	14	12	10	12	11	10	10	10	12	12	11	8	14	14	11	13	10	16	12	13	13	14	14	15	9	13	14	13	9	15	11	12	18	17	14	15	11	13
-4.37268	7.938	14	16	11	10	13	10	11	12	7	12	15	12	11	10	10	11	14	12	8	10	9	7	14	13	11	11	11	17	13	11	15	13	14	15	13	14	15	8	15	13	13	18	14	13	14	14	16	16
-4.37268	8.43496	16	12	15	14	12	13	8	10	10	8	15	14	13	8	10	13	4	9	14	16	11	14	12	12	9	13	15	16	13	14	12	11	9	15	14	16	10	12	12	15	14	15	13	16	17	15	12	14
-4.37268	8.93193	15	10	12	13	14	9	9	9	7	8	11	11	12	7	11	13	10	8	13	10	6	12	12	15	12	14	11	19	11	15	12	12	11	13	16	16	15	16	13	15	19	15	12	12	15	15	17	17
-4.37268	9.42889	12	12	10	11	13	10	13	7	8	6	8	7	9	11	8	12	10	11	9	11	9	14	7	12	10	10	16	12	14	16	10	11	10	12	8	10	13	11	14	14	12	15	12	15	14	14	16	11
-4.37268	9.92586	11	10	13	8	8	7	8	7	8	4	4	8	7	10	7	9	9	9	5	10	7	11	7	6	7	8	8	9	6	6	7	6	6	6	7	10	6	7	10	11	8	9	8	10	7	11	10	10
-4.37268	10.4228	10	9	11	10	3	4	9	6	10	6	9	7	3	13	7	7	7	7	8	7	7	10	8	7	6	8	7	5	7	9	6	9	1	7	5	10	5	9	7	7	7	7	7	7	7	6	10	6
-4.37268	10.9198	12	14	11	9	6	4	7	7	10	9	8	7	5	6	6	6	8	4	2	9	11	6	10	9	7	7	4	8	9	9	10	13	8	6	6	12	8	11	9	8	9	10	7	9	11	6	10	8
-4.37268	11.4168	13	15	6	10	8	7	11	9	7	6	15	6	7	5	8	7	9	9	5	7	8	7	7	9	8	6	8	8	7	9	8	7	10	9	9	9	6	10	12	9	7	7	7	9	12	7	12	6
-4.37268	11.9137	12	9	13	9	7	9	8	6	9	6	7	10	9	7	5	9	8	7	11	8	7	7	9	5	9	7	8	10	7	8	12	10	10	9	12	7	7	3	9	10	8	7	6	7	13	10	9	11
-4.37268	12.4107	10	10	10	10	7	9	8	10	4	8	4	10	7	7	5	4	7	9	6	9	8	10	6	8	10	6	8	6	9	8	6	10	8	6	4	6	12	6	10	6	9	10	8	8	7	9	7	8
-4.37268	12.9077	8	8	9	8	9	4	5	5	6	6	4	4	3	9	8	2	3	3	8	1	9	6	6	8	4	7	5	7	6	7	7	9	10	6	8	7	5	10	5	5	2	4	7	7	5	7	6	6
-4.37268	13.4046	8	8	7	8	7	6	7	5	4	6	9	9	7	5	6	3	4	4	7	7	6	1	5	4	5	5	4	8	5	5	8	8	5	2	5	8	5	5	5	5	10	8	5	7	6	5	5	5
-4.37268	13.9016	10	10	9	11	9	11	7	7	6	7	6	7	5	6	5	8	7	4	6	4	6	5	6	3	6	4	4	3	5	5	7	6	5	8	8	4	7	7	6	8	8	3	6	6	5	8	6	6
-4.37268	14.3985	11	8	6	6	8	7	7	7	9	6	2	7	4	4	4	10	4	7	7	4	4	4	6	8	4	7	4	4	5	9	5	6	5	8	5	5	4	8	9	6	6	6	3	7	7	7	5	6
-4.37268	14.8955	9	11	9	6	7	7	8	10	3	8	7	3	8	4	6	5	4	7	5	2	8	4	4	5	6	5	7	3	5	3	4	6	3	4	5	7	6	4	7	4	7	7	2	4	10	5	6	6
-3.87222	-11.4437	21	20	23	19	21	13	22	19	17	22	12	20	18	22	17	26	16	15	19	30	22	23	22	26	20	19	25	21	31	21	32	27	26	31	29	26	31	27	31	22	28	30	29	35	27	31	40	28
-3.87222	-10.9467	17	12	15	15	15	14	11	14	14	12	13	9	13	15	17	9	16	11	15	14	13	18	19	19	15	18	15	15	14	14	18	16	12	15	19	16	19	23	22	21	18	17	19	22	17	28	24	26
-3.87222	-10.4497	16	13	13	12	14	10	10	8	11	15	11	8	6	15	13	9	13	11	10	17	11	12	11	12	12	14	13	13	13	13	10	15	12	12	12	13	16	10	17	15	11	18	18	18	17	13	13	18
-3.87222	-9.95275	10	10	9	5	4	12	7	9	8	9	9	8	8	6	9	7	10	7	5	7	8	4	3	10	3	7	5	10	8	7	7	10	7	4	9	10	5	9	6	8	8	10	5	10	8	12	7	5
-3.87222	-9.45579	9	11	8	5	6	6	5	5	7	8	7	7	8	6	4	12	4	6	7	5	6	5	8	8	8	9	8	8	7	8	4	5	5	4	6	7	2	6	6	6	4	4	4	8	7	5	6	6
-3.87222	-8.95882	9	8	8	6	1	5	4	11	5	6	3	4	7	-1	8	10	7	3	7	6	3	8	7	6	6	6	4	7	5	5	7	6	8	6	7	6	9	8	7	3	3	6	7	5	7	6	5	4
-3.87222	-8.46186	10	9	10	10	7	6	6	6	5	4	6	6	7	8	7	10	5	3	8	3	5	4	7	3	7	7	7	6	7	10	4	3	2	3	3	8	9	5	4	6	5	5	8	2	5	3	3	8
-3.87222	-7.96489	9	13	7	10	8	10	5	6	8	4	2	7	10	9	7	4	6	6	6	7	5	3	5	2	5	5	9	5	6	5	6	4	7	5	7	9	10	8	1	7	7	6	2	8	7	4	4	4
-3.87222	-7.46793	12	12	7	7	8	8	7	9	9	4	4	4	3	8	3	7	7	3	5	10	6	6	7	8	4	0	9	7	6	8	7	4	3	6	7	7	6	8	7	4	5	3	8	6	7	8	8	9
-3.87222	-6.97096	8	8	6	6	7	8	5	3	8	4	5	4	6	6	6	3	2	7	8	6	3	8	5	4	4	6	4	3	7	5	7	9	6	7	4	5	6	8	5	6	6	7	6	5	6	4	5	5
-3.87222	-6.474	10	7	8	8	7	5	4	4	4	3	10	4	6	5	7	3	1	6	8	7	7	6	7	7	8	6	5	4	5	4	5	7	6	6	4	9	2	6	7	5	3	5	7	6	5	7	5	4
-3.87222	-5.97703	9	10	9	11	4	7	4	4	4	6	5	4	6	5	5	3	6	4	5	6	5	4	7	4	5	4	8	6	4	2	5	6	2	9	4	5	4	5	7	8	5	3	5	4	8	2	7	6
-3.87222	-5.48007	9	9	8	6	4	3	4	6	5	8	6	4	2	5	8	5	5	6	7	5	3	5	6	5	4	1	6	6	6	5	7	4	5	4	2	3	7	6	6	1	4	2	7	4	-1	3	7	5
-3.87222	-4.9831	12	11	6	6	6	3	6	5	7	7	7	3	2	7	6	6	1	4	4	2	5	4	7	3	5	3	5	5	3	4	5	6	4	5	7	5	5	5	5	4	4	1	5	5	6	3	3	6
-3.87222	-4.48614	8	10	4	3	7	5	4	6	6	6	5	4	5	5	5	5	6	3	3	3	3	4	4	7	3	1	4	3	1	3	3	3	4	5	5	5	4	-1	3	6	3	3	6	4	3	4	3	1
-3.87222	-3.98917	9	9	7	8	3	6	4	8	4	4	3	5	4	3	4	3	1	5	2	3	3	2	5	3	3	8	5	0	5	3	1	4	6	4	5	1	1	5	3	6	5	4	5	2	5	8	5	6
-3.87222	-3.49221	10	8	8	10	4	3	4	8	3	1	5	4	7	4	5	6	4	8	7	6	3	6	4	5	3	7	6	7	2	4	6	6	6	2	7	5	5	6	5	5	6	6	8	5	3	5	6	2
-3.87222	-2.99524	10	7	6	7	8	9	4	5	4	4	7	2	5	5	4	7	3	6	4	6	5	1	3	4	7	1	5	1	6	4	4	2	6	6	3	5	4	5	4	6	6	6	5	5	5	6	6	7
-3.87222	-2.49828	10	6	7	8	7	5	7	6	4	3	4	9	3	3	5	6	4	5	8	4	5	8	5	2	3	6	6	4	3	8	7	4	5	6	6	6	4	6	6	4	6	3	1	5	5	4	4	8
-3.87222	-2.00131	9	10	6	9	6	8	4	7	5	4	8	6	4	7	6	4	4	5	5	6	5	6	5	5	5	8	5	7	4	6	6	6	7	5	4	7	6	2	6	6	3	7	6	6	4	4	6	7
-3.87222	-1.50434	9	6	7	10	7	10	6	8	6	7	7	3	5	7	7	7	2	1	7	7	6	5	1	4	3	5	4	5	6	10	5	7	2	4	2	7	7	6	6	4	7	2	4	8	3	7	8	5
-3.87222	-1.00738	13	8	6	9	9	9	8	6	7	6	5	4	4	7	7	8	5	6	5	3	5	5	5	4	6	8	4	7	3	7	7	8	8	6	7	2	4	6	6	8	7	8	4	6	6	3	5	3
-3.87222	-0.510414	11	10	8	7	9	7	8	5	9	1	5	5	6	4	7	7	7	5	6	5	7	7	4	6	4	8	3	10	5	7	4	6	6	8	6	8	3	7	8	6	6	7	6	7	5	9	4	7
-3.87222	-0.0134483	13	11	10	10	7	7	8	4	7	5	5	7	8	7	9	7	6	6	6	5	5	2	8	4	4	9	6	5	8	6	6	9	4	10	8	7	4	8	6	5	4	8	3	6	9	6	5	6
-3.87222	0.483517	12	10	11	9	6	7	6	6	9	5	8	7	9	9	8	6	9	7	7	9	7	6	6	10	6	10	8	9	8	12	8	6	8	9	5	5	6	8	8	11	12	10	11	11	7	9	8	7
-3.87222	0.980482	14	12	12	9	4	12	15	8	13	10	9	14	8	12	10	9	14	10	13	11	11	10	10	14	10	12	11	14	9	12	10	12	14	15	13	9	13	10	14	15	12	19	12	15	14	16	10	22
-3.87222	1.47745	17	16	17	17	11	14	15	13	14	14	14	12	10	11	14	11	14	13	15	11	14	15	15	17	18	16	14	14	14	15	10	16	16	17	14	15	16	19	15	16	14	17	19	16	14	21	21	21
-3.87222	1.97441	14	17	15	12	14	14	11	11	13	9	14	14	10	15	15	12	14	13	14	18	15	10	14	16	15	14	13	16	16	11	16	15	13	15	14	18	13	14	12	16	12	21	19	18	19	16	22	22
-3.87222	2.47138	18	20	15	16	15	12	15	12	14	19	12	16	15	15	19	21	16	17	15	14	16	16	13	18	13	22	15	18	19	11	18	17	18	16	16	19	19	25	23	21	22	24	22	19	25	25	24	22
-3.87222	2.96834	16	20	21	17	18	21	17	25	20	23	21	19	16	17	22	21	16	20	18	24	16	21	19	19	23	22	16	21	21	27	24	20	21	19	26	26	24	26	23	28	30	23	28	30	27	26	28	24
-3.87222	3.46531	24	19	20	17	22	19	18	19	24	20	11	16	12	21	18	18	17	15	20	14	22	20	21	17	21	23	24	22	22	25	20	20	23	20	19	28	22	25	24	24	23	33	26	31	20	29	28	24
-3.87222	3.96227	18	22	15	15	16	14	20	18	15	16	17	12	11	14	13	16	18	19	17	20	16	18	17	14	21	22	22	18	15	21	21	16	23	18	24	19	17	22	20	20	22	24	19	22	30	23	22	33
-3.87222	4.45924	14	12	14	15	17	12	11	16	14	16	10	11	13	17	13	14	18	14	14	16	14	17	16	16	23	15	18	16	23	14	14	16	13	14	19	20	20	16	19	19	18	22	17	17	22	16	22	25
-3.87222	4.9562	15	12	11	8	12	8	8	6	11	11	9	9	5	10	9	8	7	8	10	5	7	6	11	7	10	13	8	9	6	8	9	10	9	12	8	10	8	8	8	9	12	13	9	11	6	16	10	12
-3.87222	5.45317	10	7	7	5	7	7	5	2	4	5	8	4	6	7	6	5	3	1	6	5	6	6	6	5	5	4	5	7	5	4	4	6	4	5	4	3	4	9	4	6	4	5	3	6	3	6	9	6
-3.87222	5.95014	9	6	11	5	6	6	6	6	5	6	4	6	5	3	5	4	5	4	8	8	6	7	5	4	3	6	7	5	7	6	2	9	8	6	6	5	6	5	5	3	5	3	4	3	4	5	4	7
-3.87222	6.4471	8	13	5	4	6	8	6	5	6	6	6	6	6	6	7	4	6	7	7	6	10	1	6	7	6	7	6	4	5	5	6	4	6	9	7	4	7	6	3	4	7	8	7	7	4	6	3	12
-3.87222	6.94407	8	10	9	8	9	9	6	6	9	5	9	7	9	6	8	9	5	11	7	6	10	11	7	8	7	8	7	6	9	9	9	7	7	6	8	11	10	13	6	7	8	12	15	8	13	11	13	11
-3.87222	7.44103	13	11	13	8	8	11	10	9	11	9	7	10	8	9	10	8	10	13	11	10	12	12	8	12	11	12	13	12	14	11	12	12	11	9	13	14	12	16	11	13	14	16	13	15	16	16	15	13
-3.87222	7.938	14	15	10	14	11	11	10	10	11	19	7	11	8	15	8	12	14	14	14	14	12	16	17	13	18	12	11	14	12	9	17	11	14	13	15	13	15	13	16	14	13	18	22	17	21	15	14	21
-3.87222	8.43496	13	12	17	11	13	13	9	13	10	9	8	10	16	9	13	12	14	15	15	12	10	14	11	11	15	13	10	13	16	10	11	12	16	15	14	13	11	16	19	13	18	16	17	14	15	16	18	15
-3.87222	8.93193	13	11	13	13	8	14	8	13	11	14	9	10	14	11	12	10	8	12	10	13	14	12	10	9	10	11	12	12	12	13	12	13	11	12	10	10	13	9	14	13	14	9	15	11	10	16	13	10
-3.87222	9.42889	13	9	8	12	12	10	8	11	7	8	10	10	9	6	11	7	6	8	9	3	12	5	10	8	11	6	8	7	13	11	12	9	11	13	6	11	10	10	12	9	13	12	8	10	13	9	12	17
-3.87222	9.92586	17	9	8	9	6	6	7	6	7	8	9	8	4	7	7	9	9	4	4	9	6	4	7	4	9	12	5	5	5	10	6	6	7	11	6	5	7	8	6	6	8	9	6	7	8	9	6	9
-3.87222	10.4228	8	7	6	5	8	5	6	8	3	3	7	7	5	6	5	7	2	5	5	4	4	6	-1	8	7	2	8	4	4	7	2	7	2	5	3	5	6	6	7	7	1	5	5	2	8	2	5	8
-3.87222	10.9198	11	8	10	8	7	12	6	7	6	6	2	4	4	5	4	7	6	8	6	8	5	8	5	5	1	8	3	7	10	2	9	8	9	4	4	6	4	9	7	5	8	4	7	5	6	7	7	6
-3.87222	11.4168	11	7	7	11	5	6	9	2	8	7	1	7	6	7	6	6	6	6	8	4	6	7	4	5	4	5	5	4	7	6	4	7	3	6	6	6	5	8	5	7	3	8	5	5	9	5	6	3
-3.87222	11.9137	9	10	8	7	7	9	5	5	6	6	8	7	4	7	10	6	6	8	5	5	3	6	10	9	6	5	8	3	4	5	7	6	4	3	5	6	5	3	5	5	6	7	3	3	5	10	3	10
-3.87222	12.4107	9	9	6	7	1	8	4	5	6	4	9	6	3	5	5	5	7	4	3	6	10	5	3	4	4	8	2	2	3	4	2	5	6	7	6	6	7	8	5	8	5	6	6	2	8	6	4	2
-3.87222	12.9077	8	5	8	6	7	9	6	10	3	6	3	5	5	7	5	4	5	9	4	8	4	7	8	3	6	2	7	3	6	6	5	8	7	2	4	5	6	4	7	7	6	6	4	6	6	4	3	5
-3.87222	13.4046	12	7	8	7	6	5	10	10	6	7	4	8	5	5	7	4	3	7	5	11	9	6	9	7	7	6	2	5	8	8	7	4	7	5	3	4	7	7	9	8	2	4	4	7	8	8	6	7
-3.87222	13.9016	11	8	9	5	6	6	5	6	6	10	4	5	5	4	5	5	1	4	6	4	7	2	5	1	5	6	7	9	5	5	4	6	5	6	5	9	2	6	5	7	4	6	5	5	8	6	6	2
-3.87222	14.3985	10	12	4	9	9	8	8	6	7	9	6	7	6	9	10	6	10	9	6	2	7	9	8	3	3	4	2	5	4	3	6	6	7	8	2	8	0	7	5	5	7	8	6	5	12	4	2	5
-3.87222	14.8955	8	7	12	10	6	8	8	4	5	7	6	8	4	8	7	4	4	4	6	5	4	6	9	5	2	7	7	8	5	3	6	6	7	9	6	8	5	6	8	8	8	7	8	5	7	6	4	8
-3.37176	-11.4437	18	22	18	22	14	20	21	16	17	21	16	17	17	22	32	19	22	25	26	20	26	22	26	24	24	24	23	23	24	29	22	26	27	27	26	28	34	32	29	34	28	31	37	34	34	32	32	33
-3.37176	-10.9467	21	15	18	14	18	17	17	21	12	10	15	18	13	17	18	16	9	20	23	17	26	21	19	18	20	20	16	25	18	21	20	18	22	21	22	28	18	25	20	24	26	27	24	26	27	22	26	26
-3.37176	-10.4497	16	16	13	14	14	14	14	14	14	13	15	14	17	13	16	12	17	12	14	13	14	19	17	17	20	13	20	19	18	23	18	20	13	24	22	18	25	26	22	26	24	22	26	23	22	23	20	21
-3.37176	-9.95275	14	12	11	12	11	13	11	13	9	13	12	11	9	7	12	13	14	11	11	11	11	10	11	10	9	12	10	11	13	13	15	11	14	13	11	8	11	16	18	13	13	12	13	16	18	18	17	13
-3.37176	-9.45579	7	13	5	9	7	10	7	11	6	5	8	11	8	5	8	6	7	8	6	7	8	8	9	10	6	8	10	7	13	8	8	10	3	8	8	8	9	5	7	8	6	5	8	7	11	9	10	7
-3.37176	-8.95882	9	7	5	7	8	8	3	6	2	6	6	5	6	8	4	4	6	6	8	9	6	6	5	3	1	5	1	9	6	7	5	6	6	6	8	4	7	8	2	6	9	7	3	7	6	6	8	9
-3.37176	-8.46186	10	11	8	9	4	4	8	2	5	5	4	5	4	6	4	5	5	3	7	7	4	3	6	7	6	6	7	6	4	6	7	3	5	4	3	4	6	8	3	4	7	6	9	4	4	4	9	6
-3.37176	-7.96489	9	10	8	8	7	8	2	2	8	6	7	4	7	5	1	5	5	8	7	6	7	6	4	5	3	4	8	7	5	6	4	8	4	3	7	6	6	5	4	4	8	4	8	3	6	4	3	6
-3.37176	-7.46793	9	7	9	14	5	3	6	7	10	5	4	5	7	5	5	5	5	3	8	4	4	7	5	6	6	5	5	7	5	4	4	5	5	6	3	4	4	3	4	2	8	3	5	4	6	5	5	5
-3.37176	-6.97096	13	8	7	8	4	6	6	3	9	4	5	7	6	8	4	3	7	8	4	6	7	5	1	8	2	6	4	6	6	5	4	4	6	3	6	2	6	1	6	2	2	5	8	9	7	6	4	6
-3.37176	-6.474	7	11	9	5	7	5	4	6	8	6	5	5	3	3	10	6	6	6	8	5	7	9	6	5	1	4	7	8	7	2	3	5	3	5	4	6	5	4	6	3	6	6	6	7	6	4	3	5
-3.37176	-5.97703	11	5	7	7	7	5	5	4	5	9	4	7	2	4	6	6	4	8	5	4	3	2	4	7	4	4	8	6	6	4	5	3	4	5	7	7	4	7	6	7	4	8	7	5	4	5	7	4
-3.37176	-5.48007	9	8	8	8	5	5	5	8	2	6	5	5	7	3	5	3	5	4	6	5	2	7	8	3	5	3	6	7	3	3	4	4	6	3	6	7	6	3	3	4	5	6	8	5	5	2	3	2
-3.37176	-4.9831	8	6	5	7	6	2	2	5	6	4	2	0	6	4	5	6	0	2	4	3	2	4	1	3	5	2	6	9	-1	4	5	6	2	4	4	4	4	7	3	3	4	4	2	2	8	5	4	2
-3.37176	-4.48614	6	6	6	8	3	8	7	4	5	7	4	3	5	6	4	3	5	2	5	3	5	3	5	6	4	5	4	4	5	2	1	5	7	5	4	2	1	4	3	4	0	4	5	4	3	9	4	3
-3.37176	-3.98917	9	8	5	7	5	-1	5	4	3	3	5	3	4	5	3	4	3	6	7	5	4	3	8	5	4	2	3	3	4	4	4	3	4	5	3	1	5	8	5	3	8	4	6	8	1	3	4	4
-3.37176	-3.49221	7	7	4	3	6	5	4	4	3	4	3	5	2	2	4	4	4	4	4	4	3	4	4	3	4	3	2	5	5	5	-1	3	3	6	4	1	5	4	1	6	3	3	2	6	3	4	5	0
-3.37176	-2.99524	11	8	7	7	6	7	6	7	1	5	3	4	-1	4	6	1	4	3	6	5	4	1	3	4	0	3	3	5	3	1	4	2	4	4	3	5	4	2	3	3	6	5	5	3	3	2	2	4
-3.37176	-2.49828	11	7	8	7	7	5	5	6	5	5	6	6	4	5	3	5	5	6	3	3	4	4	6	6	6	5	5	8	7	4	6	6	3	5	5	7	7	7	5	5	3	7	4	3	8	5	6	3
-3.37176	-2.00131	9	7	4	9	7	4	2	7	4	7	2	9	2	3	6	4	6	4	3	2	5	6	5	3	6	4	5	2	4	5	6	5	6	8	6	5	5	4	6	10	3	8	7	6	3	5	3	3
-3.37176	-1.50434	9	6	6	7	4	6	6	8	7	6	6	4	6	4	4	5	3	4	6	6	3	2	5	4	5	4	2	4	6	6	3	8	8	4	6	8	4	6	2	3	5	6	7	3	1	3	6	3
-3.37176	-1.00738	6	10	4	7	4	10	5	7	7	1	1	5	4	9	7	2	5	5	5	8	3	5	7	4	4	4	5	5	5	5	7	4	4	8	1	3	5	5	3	2	4	7	3	7	5	7	4	5
-3.37176	-0.510414	9	8	9	10	6	5	7	5	8	7	5	5	5	5	5	8	3	6	7	6	3	4	3	7	7	7	6	4	6	6	3	7	3	5	3	4	6	6	4	8	1	5	7	1	9	5	8	4
-3.37176	-0.0134483	11	10	11	8	8	5	6	8	4	5	7	4	7	6	3	10	7	7	6	5	6	4	7	4	7	9	5	6	3	5	6	6	7	4	5	4	3	2	12	5	6	6	4	7	4	7	4	6
-3.37176	0.483517	11	8	6	11	9	4	8	9	7	6	9	3	8	4	8	4	4	3	5	7	6	3	8	5	3	3	4	5	5	6	8	7	5	5	5	6	8	8	1	6	5	7	8	4	6	7	6	5
-3.37176	0.980482	11	15	6	6	8	8	7	6	5	7	9	9	4	8	7	10	6	9	5	7	8	4	5	4	7	6	10	7	6	4	10	7	8	5	4	6	10	7	7	8	11	6	5	6	3	7	7	7
-3.37176	1.47745	8	13	10	12	11	13	12	8	9	5	8	9	9	8	8	11	7	6	8	9	10	10	11	12	8	10	10	6	11	14	8	13	10	8	12	12	11	13	9	8	7	9	11	11	10	12	12	12
-3.37176	1.97441	18	12	12	14	14	7	9	8	10	11	8	7	14	7	12	10	8	9	10	11	9	14	12	15	9	12	8	14	12	12	9	13	11	15	11	8	14	14	12	12	11	15	12	13	13	14	12	15
-3.37176	2.47138	18	18	15	16	13	11	12	13	14	14	10	14	15	14	14	12	12	16	12	15	16	11	13	16	15	18	13	16	16	20	17	14	13	10	23	18	21	16	20	19	22	21	19	21	20	27	20	20
-3.37176	2.96834	19	22	24	20	15	19	14	16	14	16	17	17	23	25	23	14	22	20	20	19	24	25	23	18	26	23	20	19	24	16	24	20	23	28	24	22	26	25	25	26	24	29	25	24	26	28	32	29
-3.37176	3.46531	17	24	17	22	18	25	16	23	19	19	20	17	20	19	18	20	20	24	24	18	18	21	26	24	23	25	26	27	25	29	24	32	24	29	33	29	29	38	31	24	32	33	25	34	38	36	30	30
-3.37176	3.96227	21	21	16	19	17	16	15	14	19	22	13	21	19	25	18	24	22	19	15	15	17	18	20	21	23	17	22	20	27	18	23	25	24	20	24	26	18	22	20	26	28	30	31	33	23	25	34	30
-3.37176	4.45924	14	16	14	9	11	14	15	13	9	17	10	18	9	17	14	14	12	14	15	14	15	14	14	14	19	17	16	22	15	22	19	14	21	16	13	19	18	18	18	18	14	22	18	19	23	19	23	21
-3.37176	4.9562	16	7	12	10	10	14	5	6	8	6	8	11	10	8	11	6	8	10	8	9	6	6	6	9	8	11	14	9	7	6	10	14	9	14	10	19	7	10	8	7	8	11	10	9	11	13	16	14
-3.37176	5.45317	7	10	5	6	7	7	2	7	5	5	9	7	6	6	5	3	5	7	10	5	7	4	8	6	7	12	7	5	4	6	6	8	6	6	8	6	8	7	2	5	4	9	2	8	7	11	5	2
-3.37176	5.95014	7	7	7	5	7	3	8	3	5	2	5	7	6	5	5	3	7	4	5	6	7	5	6	3	5	5	5	6	7	6	4	4	6	12	1	7	5	2	6	5	5	4	5	6	5	4	6	6
-3.37176	6.4471	9	8	6	5	4	7	6	6	5	3	7	3	1	4	4	3	4	4	5	2	9	5	7	1	2	0	4	4	5	7	5	5	6	2	6	6	6	8	2	5	7	4	3	8	5	2	3	4
-3.37176	6.94407	6	9	9	9	9	9	6	8	4	4	9	7	7	6	7	5	3	9	8	7	7	10	7	9	5	9	8	7	3	10	7	5	5	4	7	9	9	9	5	5	10	9	6	6	8	5	5	7
-3.37176	7.44103	15	10	8	10	7	10	7	11	9	7	5	7	12	10	7	9	9	7	7	9	9	11	7	9	9	13	12	8	13	9	12	13	10	11	8	12	6	14	15	10	17	7	14	11	14	12	11	15
-3.37176	7.938	17	16	10	13	13	17	13	16	15	13	16	15	15	14	12	21	18	16	14	18	17	15	22	22	21	17	20	21	15	16	18	16	19	23	23	18	21	19	24	23	20	24	26	21	22	23	28	25
-3.37176	8.43496	19	15	14	18	16	19	13	12	18	16	16	14	15	18	19	19	19	20	25	20	18	21	14	21	22	20	19	18	16	22	23	22	23	22	23	25	20	21	25	18	17	29	27	22	25	21	28	20
-3.37176	8.93193	15	10	15	10	13	11	7	9	10	10	12	8	8	11	11	11	12	11	9	11	12	8	14	10	7	12	14	11	11	9	9	11	10	12	16	12	13	14	11	16	13	12	17	11	10	14	17	14
-3.37176	9.42889	11	12	7	11	9	10	5	11	4	8	8	11	8	10	0	11	10	6	6	9	10	10	9	9	5	6	10	12	8	9	8	11	14	14	7	7	10	7	8	6	10	11	10	8	9	12	6	10
-3.37176	9.92586	8	8	8	9	7	6	6	8	12	5	3	9	7	6	7	8	10	7	5	8	4	9	5	4	6	5	7	4	5	8	7	7	9	5	5	10	5	8	9	3	12	9	6	8	8	11	8	5
-3.37176	10.4228	9	10	8	7	10	7	7	9	5	7	7	7	7	7	9	3	6	4	6	6	3	4	4	2	4	7	7	6	0	6	6	8	5	7	5	5	7	5	5	7	5	5	8	6	3	7	1	6
-3.37176	10.9198	11	10	11	7	9	2	9	6	3	9	5	7	7	7	6	8	4	4	4	4	7	4	6	3	3	7	7	6	3	7	4	10	1	2	1	4	4	2	2	6	5	5	3	6	4	7	7	9
-3.37176	11.4168	10	11	7	6	5	3	3	6	6	8	6	2	7	8	5	6	2	5	2	7	9	6	6	4	3	8	6	5	5	4	7	5	7	4	4	9	3	6	7	4	6	5	7	4	5	2	3	7
-3.37176	11.9137	10	5	8	8	4	6	6	8	12	6	5	4	8	3	5	5	7	6	6	4	6	8	6	6	8	7	4	6	4	6	1	6	5	6	6	8	4	6	8	9	4	6	8	5	5	5	5	4
-3.37176	12.4107	10	10	8	6	9	6	4	8	8	6	5	5	5	6	2	5	5	7	5	3	3	8	4	5	4	5	7	6	4	5	0	4	4	7	6	5	3	5	9	4	5	6	6	7	4	5	3	4
-3.37176	12.9077	7	12	8	10	10	4	8	7	6	5	7	6	6	4	6	9	5	4	4	7	5	2	8	5	5	6	7	7	11	2	4	5	6	4	6	7	5	9	3	5	6	6	7	5	2	7	5	6
-3.37176	13.4046	10	13	6	6	7	8	3	6	6	6	5	5	7	6	4	3	5	6	3	8	5	6	6	3	3	10	2	3	11	6	1	4	7	6	3	4	8	8	7	7	3	8	5	3	4	6	6	8
-3.37176	13.9016	11	9	11	8	9	6	7	3	9	7	2	5	6	5	5	11	2	0	9	9	5	6	5	6	6	6	4	6	3	7	4	5	5	6	9	3	9	10	10	4	6	4	6	2	9	6	7	10
-3.37176	14.3985	9	10	7	9	8	8	5	5	4	3	5	4	6	7	7	4	5	4	3	6	2	2	8	5	4	2	8	7	6	5	8	7	7	1	7	8	7	4	7	4	6	6	2	4	4	6	5	4
-3.37176	14.8955	12	7	8	8	9	5	5	7	8	5	9	4	5	7	5	4	4	9	8	4	3	6	7	7	6	8	7	5	7	6	9	3	8	9	7	6	6	6	9	7	4	6	4	6	10	8	7	7
-2.8713	-11.4437	21	22	17	22	17	17	21	18	16	25	20	18	17	15	18	26	24	19	28	21	18	26	20	24	20	20	26	28	25	24	28	28	20	26	27	35	29	26	27	28	30	35	32	31	30	32	36	31
-2.8713	-10.9467	26	28	24	23	21	26	24	26	31	26	30	26	21	26	27	28	26	26	24	25	24	26	29	29	28	34	31	36	35	30	31	36	28	37	30	31	38	44	46	35	37	41	37	36	40	42	35	37
-2.8713	-10.4497	24	18	19	19	21	21	23	21	21	23	22	18	21	21	23	21	22	26	23	25	27	25	22	23	19	27	27	26	25	30	23	32	31	31	29	34	29	30	29	37	35	43	34	34	39	36	38	38
-2.8713	-9.95275	17	20	14	16	11	15	16	12	14	15	13	15	14	14	14	16	17	17	15	15	12	14	18	19	17	16	18	16	18	20	19	23	21	23	15	15	18	16	21	23	23	24	28	22	21	19	24	26
-2.8713	-9.45579	12	12	14	11	10	11	10	10	9	7	8	13	8	13	8	8	11	10	8	14	8	11	2	10	12	10	14	12	9	10	11	16	11	11	8	14	7	13	16	8	11	16	13	11	15	15	12	16
-2.8713	-8.95882	11	7	7	9	7	9	8	5	8	3	8	4	4	6	8	4	6	9	4	5	8	3	7	7	6	5	4	7	7	8	6	4	10	5	7	9	3	6	7	13	8	8	7	6	7	4	4	10
-2.8713	-8.46186	8	9	6	6	6	3	4	7	4	6	7	5	3	1	6	5	6	5	6	8	6	7	4	10	8	7	2	5	5	10	3	4	4	3	0	4	7	3	5	7	3	2	7	7	2	7	4	5
-2.8713	-7.96489	14	10	10	10	10	6	7	7	6	6	4	7	10	4	7	6	4	3	7	7	4	6	7	7	8	6	4	5	4	6	7	8	9	9	5	9	3	6	6	4	9	8	5	6	4	5	5	6
-2.8713	-7.46793	10	9	8	9	6	7	6	7	7	7	6	2	5	7	6	7	8	4	5	6	7	9	6	6	7	6	8	9	5	6	6	4	5	5	3	7	7	7	3	8	8	7	8	3	6	4	7	6
-2.8713	-6.97096	9	6	8	7	6	6	9	4	5	4	4	6	6	7	4	4	5	6	3	4	8	7	9	2	6	5	6	4	7	5	6	6	10	4	7	2	7	5	5	4	4	6	4	7	6	6	6	5
-2.8713	-6.474	12	9	7	7	6	7	9	4	7	9	10	6	7	6	7	6	5	4	7	3	6	7	5	4	6	6	9	4	7	3	4	8	5	6	5	4	5	7	6	10	9	5	4	6	6	5	6	7
-2.8713	-5.97703	12	6	7	8	8	6	2	8	6	8	4	6	2	2	4	4	3	7	2	5	5	6	6	4	1	3	5	5	2	7	4	4	7	4	6	9	4	2	5	9	5	8	7	5	3	5	7	4
-2.8713	-5.48007	13	7	7	5	4	2	6	7	3	5	4	7	0	5	6	9	4	4	4	3	3	5	4	3	6	6	6	6	6	6	6	6	4	9	3	6	7	6	5	4	6	6	7	6	6	3	7	3
-2.8713	-4.9831	9	7	4	5	8	3	8	4	4	5	6	3	6	6	7	7	5	6	4	4	3	7	4	6	3	5	2	9	4	6	5	3	7	6	8	4	5	2	6	4	7	7	6	7	2	7	5	7
-2.8713	-4.48614	10	9	4	2	3	5	6	6	8	2	4	6	4	4	3	5	6	4	3	2	0	3	3	7	3	9	3	6	3	5	8	4	6	4	7	7	3	1	5	3	7	6	4	4	1	2	3	6
-2.8713	-3.98917	10	8	3	4	7	4	8	4	3	3	4	4	6	6	3	4	4	4	4	6	4	4	6	5	5	1	0	3	5	4	4	4	3	5	2	3	4	5	5	2	0	4	4	3	2	5	3	6
-2.8713	-3.49221	8	6	6	4	8	5	7	6	4	6	4	6	1	3	4	1	7	2	4	3	2	5	4	4	5	4	6	3	2	4	6	4	3	4	4	5	5	3	4	3	4	4	3	6	5	4	3	5
-2.8713	-2.99524	12	9	7	7	4	4	6	8	6	6	3	4	7	5	8	5	2	4	4	6	6	3	5	4	9	2	6	6	9	3	7	7	2	8	6	6	4	4	4	6	8	6	7	6	4	8	6	4
-2.8713	-2.49828	12	9	11	5	7	5	5	4	8	6	5	7	5	4	5	4	5	5	4	5	7	7	4	8	4	6	7	4	6	6	3	2	4	5	4	7	6	2	6	7	4	6	4	6	9	4	5	5
-2.8713	-2.00131	11	10	6	6	7	4	6	9	4	5	6	6	2	8	2	6	4	7	5	5	5	4	5	5	4	7	7	4	4	6	7	6	6	0	4	4	5	4	2	9	4	4	4	8	9	8	9	4
-2.8713	-1.50434	12	9	7	6	9	8	9	4	5	3	6	6	4	7	3	2	3	3	7	4	4	8	4	5	6	5	7	5	4	6	3	4	2	5	4	7	6	4	4	4	5	5	4	4	9	5	4	5
-2.8713	-1.00738	13	12	6	8	4	8	1	7	8	5	3	4	5	4	7	8	5	5	6	6	5	6	4	3	8	4	4	5	3	3	6	7	4	4	5	7	6	4	8	6	7	3	8	5	5	7	5	4
-2.8713	-0.510414	10	5	9	9	7	6	6	4	3	3	5	6	6	6	6	5	7	7	1	8	6	7	4	6	7	6	2	4	7	7	7	8	3	2	4	5	6	4	6	6	1	6	5	6	6	10	4	2
-2.8713	-0.0134483	12	4	9	6	8	6	6	4	6	6	5	6	6	3	6	5	8	5	4	7	2	7	5	4	4	5	4	6	5	7	5	6	8	3	5	11	1	8	5	1	4	5	5	4	5	8	6	3
-2.8713	0.483517	7	11	8	5	7	5	9	5	7	7	7	7	8	5	6	3	6	5	6	7	6	3	3	6	4	3	4	3	5	8	6	3	6	4	2	5	6	6	7	6	2	9	6	6	9	6	3	5
-2.8713	0.980482	10	10	8	6	6	11	7	8	4	6	3	9	6	5	5	4	3	7	3	8	6	6	7	5	4	2	6	6	4	8	7	7	6	8	6	5	8	7	6	7	7	10	5	4	6	7	7	7
-2.8713	1.47745	11	9	11	10	6	10	6	5	7	7	3	6	4	5	4	8	5	6	4	2	5	6	10	6	7	3	6	6	5	1	6	4	4	5	7	7	8	6	7	3	6	7	7	6	7	7	11	4
-2.8713	1.97441	13	12	7	9	9	9	10	7	6	10	7	8	8	8	8	7	4	6	12	6	0	11	7	9	14	10	10	9	9	6	7	7	8	9	7	8	9	9	7	10	7	10	14	12	12	8	11	12
-2.8713	2.47138	13	15	15	15	12	16	12	12	8	10	13	9	10	13	8	9	11	9	9	11	16	9	11	15	13	14	10	17	14	15	20	13	11	17	13	15	14	17	16	14	15	18	12	14	20	12	15	18
-2.8713	2.96834	20	23	23	14	19	17	18	23	12	19	19	12	22	14	16	18	17	14	15	21	24	17	22	20	20	19	22	24	26	27	23	27	23	24	28	22	24	22	26	26	26	26	27	27	22	27	30	27
-2.8713	3.46531	20	18	17	20	20	24	19	20	18	26	21	24	19	22	19	21	20	20	23	25	25	25	24	26	19	19	24	24	21	27	27	24	32	26	31	30	26	30	22	34	27	30	34	26	28	35	29	38
-2.8713	3.96227	25	14	19	17	17	17	23	20	18	18	20	15	16	16	21	21	23	21	17	18	18	19	24	22	20	17	24	23	23	21	24	25	29	26	23	22	23	23	31	27	31	25	28	27	34	28	33	31
-2.8713	4.45924	18	16	17	14	15	16	13	13	12	13	19	13	11	16	14	14	10	16	17	14	13	13	17	14	15	14	18	14	12	20	11	16	20	17	15	12	18	14	17	16	15	17	20	20	18	15	16	20
-2.8713	4.9562	12	13	9	10	7	9	7	11	6	14	9	11	9	11	11	7	10	8	13	9	10	9	13	10	12	10	8	14	11	13	12	10	13	11	10	9	13	12	11	11	14	10	14	15	8	11	9	12
-2.8713	5.45317	12	11	8	10	9	8	6	7	7	7	6	8	5	7	4	6	6	9	6	6	7	8	7	7	7	4	7	6	5	10	11	7	9	6	6	1	9	10	5	10	9	8	10	5	10	8	6	4
-2.8713	5.95014	5	9	8	7	7	9	7	5	7	5	5	6	6	5	7	6	8	2	6	6	7	4	3	8	2	4	6	1	6	3	4	6	5	6	6	6	6	3	7	6	13	4	6	10	6	7	8	7
-2.8713	6.4471	11	8	6	8	4	4	5	4	2	4	3	6	5	8	6	5	4	4	6	2	3	7	7	6	5	5	6	6	6	4	5	7	7	4	5	6	4	9	6	5	6	4	5	5	4	6	2	4
-2.8713	6.94407	10	6	6	9	7	6	3	2	5	5	6	7	5	3	6	3	6	6	7	5	7	5	5	3	8	3	2	3	6	4	6	2	4	6	5	8	9	5	8	3	6	6	6	2	6	7	5	6
-2.8713	7.44103	10	9	9	10	12	11	6	7	9	10	7	7	6	7	10	10	7	9	8	7	10	7	10	6	7	9	9	12	8	9	8	8	13	7	9	6	8	7	8	10	7	7	8	5	10	10	10	11
-2.8713	7.938	19	16	13	12	13	11	10	12	11	15	12	12	16	12	11	11	11	15	12	8	13	15	16	10	13	15	11	18	14	14	14	13	17	15	16	17	13	19	12	14	18	23	20	12	19	20	16	16
-2.8713	8.43496	18	17	15	10	13	16	14	10	14	14	18	15	13	13	11	15	15	12	18	14	15	14	13	17	14	10	15	19	18	16	16	22	14	19	13	17	16	20	22	21	23	20	18	24	20	23	23	16
-2.8713	8.93193	16	11	13	10	12	9	10	11	6	12	8	10	10	11	13	12	7	14	12	7	11	14	10	13	10	14	12	14	12	9	12	14	13	12	15	15	15	12	13	12	13	16	16	14	15	10	16	9
-2.8713	9.42889	14	11	5	10	16	9	10	11	8	10	8	8	8	10	12	11	9	9	9	10	8	10	7	10	8	11	10	9	13	8	9	10	9	10	11	13	11	11	6	7	13	10	9	8	11	12	12	10
-2.8713	9.92586	12	11	13	9	8	5	5	4	9	11	6	8	7	9	7	11	7	6	3	8	6	9	5	10	9	8	6	10	6	7	7	9	7	10	9	6	12	9	6	8	9	8	12	9	15	9	10	9
-2.8713	10.4228	11	9	8	10	8	6	5	7	6	6	5	7	7	4	6	6	7	6	6	5	2	7	7	3	7	7	4	5	7	8	7	3	7	8	7	5	5	7	5	10	9	4	6	6	8	7	6	5
-2.8713	10.9198	8	6	10	3	9	6	5	6	8	6	9	2	7	5	5	4	6	4	10	5	5	4	3	5	5	4	3	3	8	9	5	3	5	4	3	7	5	4	6	2	7	5	8	5	7	4	7	6
-2.8713	11.4168	10	10	4	4	8	4	6	3	6	9	9	3	3	6	5	1	4	4	8	7	7	5	6	5	4	2	4	6	6	6	8	7	7	9	5	5	7	7	5	5	6	5	8	6	7	6	5	4
-2.8713	11.9137	9	7	5	6	4	7	4	5	1	4	6	4	6	5	5	4	3	5	2	4	3	4	3	8	4	6	4	5	5	4	3	5	3	5	1	5	1	2	2	6	2	3	4	7	5	6	4	3
-2.8713	12.4107	10	11	9	4	6	4	7	6	5	7	4	8	4	7	6	3	3	9	7	5	3	4	7	8	5	8	6	7	5	3	4	6	3	5	3	4	3	9	7	9	4	6	6	5	7	3	6	9
-2.8713	12.9077	9	6	5	6	11	6	8	8	5	4	5	9	5	5	3	7	4	7	4	2	7	6	6	9	6	5	3	5	4	2	7	5	2	4	4	5	4	3	7	3	5	4	7	2	5	5	3	8
-2.8713	13.4046	9	6	7	9	6	5	7	5	6	6	6	8	5	6	6	2	5	2	3	8	3	6	5	0	4	5	5	7	4	6	4	3	4	5	6	8	6	6	6	5	5	2	5	4	3	8	6	2
-2.8713	13.9016	9	7	7	7	5	6	6	3	7	1	5	4	2	8	7	4	5	6	5	5	3	4	7	5	5	6	5	4	2	7	3	3	4	6	3	6	4	1	5	5	5	5	6	3	4	4	3	6
-2.8713	14.3985	11	6	5	8	5	4	6	5	4	6	4	5	4	4	4	5	6	5	3	4	3	4	4	5	8	5	2	4	1	6	5	5	3	6	4	7	3	3	1	3	6	6	4	4	5	4	7	4
-2.8713	14.8955	12	9	7	8	6	7	7	8	4	8	7	2	3	4	6	2	5	6	3	7	6	2	7	4	3	9	4	5	4	4	0	6	6	8	5	5	3	7	5	7	5	4	6	10	5	4	4	7
-2.37083	-11.4437	21	18	20	23	18	22	20	17	21	23	17	18	17	22	19	22	21	16	23	22	19	18	22	25	22	25	24	21	22	22	26	26	29	32	25	27	23	32	31	32	25	28	33	31	30	31	35	39
-2.37083	-10.9467	25	26	25	27	23	31	20	23	26	22	24	21	30	30	24	21	35	26	27	27	26	34	27	36	26	28	27	32	34	34	28	34	29	31	38	37	33	34	35	39	37	38	35	40	44	39	38	42
-2.37083	-10.4497	28	23	31	27	30	28	24	27	25	23	23	23	26	34	29	30	35	26	31	37	22	35	28	36	33	36	37	32	32	34	41	36	29	37	39	37	36	35	41	38	40	43	43	56	49	40	48	50
-2.37083	-9.95275	18	18	18	15	13	19	15	16	17	19	16	21	19	21	21	21	16	17	24	26	19	17	18	17	19	23	18	19	25	26	23	23	23	23	25	24	26	22	31	29	26	28	35	26	27	29	25	28
-2.37083	-9.45579	15	16	13	16	11	10	14	11	13	12	14	17	10	16	13	14	13	12	13	12	14	13	18	13	10	17	12	18	16	14	13	23	11	15	16	18	11	13	16	15	17	17	17	13	17	17	18	18
-2.37083	-8.95882	12	13	12	12	9	11	8	11	11	10	11	9	14	12	14	11	9	12	8	9	9	8	13	9	12	11	9	15	12	13	10	14	14	10	12	14	11	11	14	16	13	12	19	14	10	12	16	16
-2.37083	-8.46186	11	9	7	10	6	5	4	9	4	6	4	7	7	7	8	5	4	7	7	4	9	9	6	5	6	7	8	8	7	2	11	6	7	5	6	5	3	6	6	9	3	3	7	1	7	10	3	2
-2.37083	-7.96489	14	8	6	7	10	8	7	6	5	7	11	7	7	5	7	4	6	6	7	7	5	4	6	6	5	9	6	6	7	7	2	8	6	5	9	5	4	7	5	6	6	7	5	4	5	6	4	5
-2.37083	-7.46793	12	9	7	8	9	5	8	5	4	6	4	7	6	5	7	5	7	5	4	5	6	8	4	4	6	4	6	11	6	7	5	3	6	6	9	4	8	4	5	7	6	5	6	6	6	7	8	5
-2.37083	-6.97096	8	10	5	7	7	5	4	4	7	8	8	6	6	5	7	9	4	8	5	5	5	8	3	2	6	7	3	1	7	6	3	5	4	4	4	6	7	8	7	6	6	5	6	8	4	6	2	9
-2.37083	-6.474	12	12	8	8	4	8	6	6	6	7	7	7	4	6	3	5	2	6	10	6	6	6	3	3	6	7	5	6	8	7	4	5	6	6	8	6	3	6	5	4	2	7	3	5	4	7	10	6
-2.37083	-5.97703	12	11	7	9	6	10	10	7	6	6	7	7	6	7	6	6	3	9	7	6	7	7	5	8	2	7	3	3	7	4	5	6	4	8	5	4	0	11	7	7	5	6	5	7	2	6	8	7
-2.37083	-5.48007	12	5	9	6	8	8	8	6	2	8	4	8	5	5	7	7	5	4	7	6	6	7	4	9	5	10	8	1	7	2	4	12	3	6	7	4	5	3	8	5	5	8	7	6	5	5	5	7
-2.37083	-4.9831	10	11	11	7	7	9	4	5	7	7	3	5	5	5	8	6	6	1	6	4	7	3	3	3	5	5	6	5	7	5	3	5	7	2	7	5	3	4	2	5	8	4	2	5	3	4	4	1
-2.37083	-4.48614	10	9	7	4	6	5	6	6	11	6	5	0	7	4	8	2	6	7	6	5	6	3	4	7	2	7	6	4	4	3	7	6	5	0	5	4	6	4	7	6	3	4	8	6	5	7	6	6
-2.37083	-3.98917	11	7	6	8	4	3	7	2	4	2	4	7	5	3	3	5	6	5	8	-2	3	4	5	0	6	2	6	5	5	2	4	6	4	6	5	5	3	4	3	3	8	5	2	7	7	5	6	2
-2.37083	-3.49221	12	7	6	6	4	6	5	5	3	3	7	6	4	5	3	3	3	2	5	2	4	1	3	4	4	6	4	2	4	5	2	7	4	0	4	2	7	2	7	4	2	3	3	4	2	5	6	2
-2.37083	-2.99524	8	12	6	6	7	4	7	6	3	6	6	7	1	6	6	8	2	1	6	6	4	3	6	5	2	6	7	7	5	6	6	3	3	4	5	5	4	7	4	3	3	6	7	7	3	4	4	3
-2.37083	-2.49828	9	7	4	7	5	7	4	5	4	7	4	3	3	7	7	3	9	5	3	5	5	5	6	4	5	5	5	2	3	6	6	6	6	6	4	4	4	6	6	6	8	1	5	6	4	8	7	5
-2.37083	-2.00131	10	7	9	10	6	7	3	7	11	6	5	6	5	8	6	6	6	7	4	5	2	4	6	9	6	10	3	5	4	6	6	4	5	7	3	5	5	7	8	6	7	4	7	7	6	6	6	4
-2.37083	-1.50434	8	5	10	8	8	5	5	6	8	7	8	11	6	4	0	8	5	5	5	7	6	4	7	5	6	5	6	6	5	4	7	4	8	6	8	2	3	6	3	5	5	3	9	5	6	6	6	7
-2.37083	-1.00738	10	8	10	7	8	6	11	6	10	6	3	7	4	7	5	5	1	6	5	6	5	6	6	6	4	2	6	5	6	7	3	8	7	6	4	6	7	7	7	6	7	9	5	8	4	7	8	9
-2.37083	-0.510414	11	8	5	6	8	6	7	5	7	13	3	5	4	3	9	9	6	6	3	6	6	6	6	8	5	5	5	8	8	7	9	4	4	7	5	8	8	5	5	5	5	8	7	5	7	7	8	9
-2.37083	-0.0134483	9	9	9	6	9	6	6	8	5	5	4	5	7	3	3	4	4	5	6	8	4	2	6	7	5	5	3	3	3	6	7	3	4	3	7	5	2	6	9	4	7	4	6	10	5	9	3	7
-2.37083	0.483517	8	10	8	10	11	9	7	7	5	6	6	7	7	5	11	6	3	4	2	6	6	6	5	9	3	4	7	5	6	3	7	2	7	2	8	4	5	6	7	8	6	6	5	4	3	7	5	3
-2.37083	0.980482	13	8	6	4	6	9	7	8	7	5	5	4	4	4	9	10	3	7	3	5	3	8	8	6	8	5	5	7	6	7	4	6	6	7	8	3	5	8	4	7	6	6	7	5	3	6	4	5
-2.37083	1.47745	11	10	10	11	10	6	6	2	7	6	6	6	6	7	4	4	6	6	5	2	7	7	5	7	6	5	4	7	6	7	7	4	6	5	5	6	5	3	6	7	5	7	5	9	8	6	4	6
-2.37083	1.97441	11	9	11	6	7	6	8	8	11	7	6	7	6	8	8	9	5	8	3	6	5	7	8	7	6	7	-1	11	9	8	9	9	10	6	7	6	4	10	7	9	11	3	7	8	9	9	9	6
-2.37083	2.47138	13	13	10	9	12	10	10	9	12	10	13	9	14	13	11	7	11	10	13	12	11	9	10	18	7	14	13	8	11	9	18	9	14	10	15	15	10	14	8	11	7	16	8	15	10	11	17	15
-2.37083	2.96834	22	19	16	16	15	16	9	12	13	16	20	15	18	15	14	20	16	10	18	15	18	15	18	20	16	17	20	21	16	21	27	20	25	19	19	22	26	19	19	27	19	24	18	32	24	22	30	25
-2.37083	3.46531	23	21	20	22	13	14	18	19	18	22	15	20	15	23	16	22	20	24	22	22	20	21	27	19	25	23	26	24	22	26	22	19	28	29	22	29	28	24	31	27	23	25	35	29	27	25	27	32
-2.37083	3.96227	22	19	22	19	16	24	22	14	17	17	14	20	19	19	20	15	21	15	21	23	22	19	22	21	24	21	21	24	20	24	25	26	15	28	24	19	21	24	27	27	29	26	23	33	29	30	27	35
-2.37083	4.45924	17	16	9	19	17	17	19	19	19	13	12	16	14	14	14	11	16	17	15	16	20	18	20	11	19	26	14	19	20	22	15	21	18	21	18	15	19	21	31	21	19	21	22	23	25	27	20	24
-2.37083	4.9562	13	13	11	14	14	11	10	11	9	11	11	10	11	11	13	11	9	13	11	9	9	10	12	14	12	14	14	12	10	9	13	9	11	13	16	16	14	14	13	16	16	17	18	14	16	17	19	18
-2.37083	5.45317	12	13	15	10	11	10	9	10	6	9	6	12	6	11	11	11	7	6	11	6	6	8	16	9	10	9	7	8	8	13	3	10	8	8	11	13	12	12	12	10	11	13	10	13	14	16	10	13
-2.37083	5.95014	10	7	5	8	9	8	10	7	6	7	8	12	9	8	11	7	7	11	8	14	9	9	11	12	9	8	4	10	8	10	9	8	6	12	8	9	8	10	7	9	11	8	10	5	12	7	11	14
-2.37083	6.4471	14	10	7	6	8	7	8	9	6	7	6	6	9	5	8	5	7	7	8	8	8	8	3	8	10	6	6	6	6	10	8	7	8	10	6	4	8	10	8	13	10	7	7	4	9	6	12	11
-2.37083	6.94407	12	8	8	8	7	9	6	4	8	7	5	7	4	10	6	6	3	4	6	6	2	11	3	5	6	5	8	6	7	10	6	8	6	7	5	7	7	5	4	5	3	4	8	7	9	12	5	7
-2.37083	7.44103	7	6	8	8	6	3	9	6	4	8	5	4	9	8	7	7	7	4	7	6	6	5	7	7	5	6	4	7	7	8	8	2	6	9	7	9	5	4	5	8	6	1	5	10	6	6	6	7
-2.37083	7.938	11	11	10	13	4	10	7	9	6	3	9	8	8	7	5	10	10	6	7	11	9	7	6	10	8	7	10	6	8	9	9	5	11	11	10	10	12	8	11	6	9	15	8	8	11	14	9	7
-2.37083	8.43496	15	12	12	16	8	12	11	5	11	8	9	10	14	11	16	7	14	14	12	8	14	10	12	11	13	8	15	5	12	9	11	12	14	11	12	11	18	15	15	15	9	10	11	11	17	14	13	18
-2.37083	8.93193	16	8	9	11	13	10	7	11	9	9	12	11	7	14	9	10	9	11	14	11	11	11	13	11	9	12	11	11	9	12	13	11	14	11	13	14	13	13	18	14	12	14	19	14	11	20	15	16
-2.37083	9.42889	17	12	12	12	11	10	13	8	10	12	9	8	6	8	10	10	13	10	10	7	10	12	8	7	9	12	10	11	15	16	14	15	15	14	11	10	13	11	12	12	15	11	10	16	15	14	14	17
-2.37083	9.92586	8	12	12	9	8	4	9	7	8	12	5	10	7	7	8	8	11	8	8	9	9	8	10	10	9	10	10	11	11	7	9	10	11	12	11	12	11	11	11	9	11	14	15	10	9	6	16	12
-2.37083	10.4228	12	10	9	7	7	7	8	8	6	6	3	6	9	6	6	5	6	10	6	8	5	9	6	4	7	5	5	6	6	10	6	6	8	5	8	8	9	8	4	8	9	9	6	7	8	7	8	4
-2.37083	10.9198	11	6	7	5	7	5	4	2	8	6	7	4	8	3	6	6	4	8	6	3	4	5	7	4	4	6	7	3	2	6	6	4	5	6	6	7	5	6	6	5	2	7	4	4	5	7	3	3
-2.37083	11.4168	10	7	7	4	5	6	5	7	3	5	4	4	5	3	2	7	4	4	4	5	3	5	2	8	4	3	4	4	7	3	3	3	2	7	3	4	1	5	6	6	4	1	5	6	2	7	4	6
-2.37083	11.9137	9	9	6	7	7	6	5	4	4	6	8	4	3	7	6	7	10	4	4	1	4	5	4	6	4	5	3	4	3	5	6	4	8	3	5	6	7	5	6	5	4	5	7	6	4	2	5	6
-2.37083	12.4107	14	8	5	9	2	5	4	5	5	7	6	6	5	3	7	6	5	6	4	4	7	4	6	4	6	6	6	8	6	4	5	6	5	8	4	5	7	6	5	5	5	2	8	7	5	7	6	2
-2.37083	12.9077	7	6	5	8	7	7	6	5	6	6	4	6	6	4	6	7	2	5	6	5	2	2	6	8	3	6	4	2	6	3	-1	7	4	8	5	3	3	4	3	5	7	7	3	7	7	4	4	3
-2.37083	13.4046	8	9	6	7	5	6	6	7	5	6	4	4	2	4	5	4	4	2	5	5	4	7	2	5	3	5	4	4	3	6	8	3	4	4	6	2	3	5	6	1	6	5	4	2	3	4	3	3
-2.37083	13.9016	13	6	6	7	6	6	5	4	5	4	6	7	6	2	5	6	3	6	2	6	6	6	7	4	6	2	4	5	3	5	2	6	6	7	4	7	4	5	3	6	7	6	5	3	6	5	7	6
-2.37083	14.3985	8	5	8	9	2	0	3	4	2	6	-1	4	2	4	5	5	4	3	2	4	6	4	8	2	3	3	4	7	4	5	3	6	0	5	3	4	1	6	3	4	6	5	5	5	6	3	4	2
-2.37083	14.8955	9	10	8	2	4	10	0	7	6	3	4	6	3	6	1	7	8	2	4	3	4	6	6	-2	6	7	5	6	4	3	2	3	4	5	1	5	1	4	3	6	5	6	1	3	5	5	1	6
-1.87037	-11.4437	22	23	21	16	25	18	19	24	18	16	22	19	20	25	21	19	18	23	25	30	22	25	26	25	29	22	28	25	28	33	24	22	23	25	29	33	33	28	36	33	26	36	38	32	36	29	39	30
-1.87037	-10.9467	19	19	20	20	20	20	21	17	20	15	23	22	17	20	22	19	17	25	24	24	18	23	19	21	28	25	22	26	23	29	23	23	27	27	26	32	28	32	30	28	28	28	36	28	30	38	34	28
-1.87037	-10.4497	20	16	16	19	22	23	17	19	21	19	19	18	21	22	22	21	20	21	19	17	21	19	21	19	24	27	24	19	25	20	24	30	31	29	24	33	29	30	32	32	25	27	31	33	30	35	29	34
-1.87037	-9.95275	25	20	19	18	20	16	18	15	19	13	19	20	16	16	13	22	18	15	15	16	19	22	19	20	21	19	18	22	16	25	23	16	25	19	24	20	23	21	27	26	22	25	22	21	28	31	27	32
-1.87037	-9.45579	15	19	14	19	18	13	12	15	17	18	17	13	12	20	19	15	19	15	14	15	20	18	19	21	16	19	16	19	17	18	17	22	23	18	14	24	24	20	22	22	24	23	23	26	23	21	22	21
-1.87037	-8.95882	22	19	15	17	19	15	18	18	15	13	18	19	18	15	19	14	21	20	13	15	16	13	15	20	19	19	16	17	18	14	17	18	21	17	21	21	21	19	22	22	15	28	16	24	20	19	20	21
-1.87037	-8.46186	12	14	12	11	12	11	10	11	8	10	12	13	8	8	8	9	8	10	8	14	10	7	12	10	8	9	9	13	7	10	11	9	6	9	8	10	8	11	8	10	10	11	7	15	10	12	8	10
-1.87037	-7.96489	7	10	6	10	4	6	7	6	5	5	2	4	6	4	3	4	3	7	4	3	5	5	3	6	6	5	5	3	7	2	7	7	4	7	5	2	5	5	10	3	0	3	3	3	1	7	6	4
-1.87037	-7.46793	13	14	5	10	7	10	5	5	2	5	6	6	6	5	7	4	5	5	8	8	4	9	6	3	5	6	9	3	6	6	4	4	3	4	4	6	6	7	8	6	3	11	4	6	7	1	5	6
-1.87037	-6.97096	9	10	6	8	8	7	6	8	7	10	7	9	5	7	6	8	4	7	3	6	8	3	4	4	6	9	3	4	8	5	4	1	4	3	5	9	3	5	7	5	9	6	0	7	4	10	5	5
-1.87037	-6.474	8	10	10	5	8	6	5	9	10	3	6	7	8	5	1	6	6	7	2	7	7	6	5	6	6	6	6	12	5	6	7	6	4	4	5	3	5	6	3	9	4	5	6	6	8	9	4	7
-1.87037	-5.97703	10	7	8	7	7	5	7	7	6	4	7	4	7	8	5	8	6	5	2	5	4	5	5	6	7	7	7	4	2	10	9	8	3	3	5	6	7	7	3	7	5	7	6	5	7	3	6	5
-1.87037	-5.48007	13	11	6	7	8	9	10	7	4	8	3	5	6	6	8	9	4	2	4	5	3	8	6	6	4	4	4	5	8	6	6	7	8	6	4	9	8	5	6	6	4	6	8	5	1	7	6	3
-1.87037	-4.9831	9	8	4	7	8	10	7	3	11	7	6	4	6	8	7	6	7	8	7	6	7	7	4	5	7	8	7	7	6	7	6	10	6	8	7	3	9	7	8	4	5	6	6	6	6	8	6	9
-1.87037	-4.48614	10	4	9	11	9	6	5	8	4	5	5	7	4	8	7	12	5	5	6	6	8	7	4	5	9	7	7	6	7	5	7	6	7	3	6	5	7	7	7	4	8	5	7	6	6	7	7	3
-1.87037	-3.98917	11	9	11	3	6	3	6	6	4	5	2	7	6	3	8	7	2	7	-1	9	8	4	6	4	4	6	4	6	3	4	4	8	2	6	7	7	7	6	6	5	9	7	5	4	7	10	4	2
-1.87037	-3.49221	3	7	9	6	7	8	5	5	3	6	3	8	6	3	3	4	6	5	8	4	5	6	4	4	4	3	5	7	3	5	3	4	6	4	2	2	8	4	6	2	7	5	3	4	4	5	4	5
-1.87037	-2.99524	10	5	6	8	4	2	7	5	6	5	6	5	1	6	6	4	5	5	4	3	4	4	6	6	7	4	0	5	5	5	3	3	3	2	4	5	8	6	3	5	3	2	4	3	4	5	7	4
-1.87037	-2.49828	9	9	5	10	8	8	5	8	6	7	5	8	6	7	6	7	2	4	3	4	6	7	7	3	7	3	9	6	8	6	5	3	5	10	6	6	6	5	7	6	3	2	6	2	6	7	3	6
-1.87037	-2.00131	9	11	6	8	7	11	4	9	6	10	4	6	5	6	9	8	5	8	3	5	4	8	3	6	7	7	5	4	6	6	6	7	5	6	7	5	7	7	5	2	6	6	6	6	8	6	7	5
-1.87037	-1.50434	6	8	8	6	8	6	7	5	6	6	3	7	5	7	5	4	1	7	5	9	8	9	4	4	2	6	3	6	8	6	6	7	4	6	6	4	4	6	4	8	6	7	4	3	5	3	3	5
-1.87037	-1.00738	10	10	10	7	4	8	6	10	3	7	8	12	10	7	9	6	8	5	8	6	3	4	7	6	8	6	6	10	9	3	8	5	4	6	6	7	8	6	6	6	5	6	11	8	9	7	4	11
-1.87037	-0.510414	13	11	9	9	8	5	8	7	6	8	8	6	5	6	7	6	7	7	10	6	10	8	6	6	8	5	6	7	5	6	4	5	6	10	5	8	5	3	5	7	9	3	4	3	8	6	7	7
-1.87037	-0.0134483	11	12	7	8	5	6	6	6	5	9	7	7	5	6	6	7	5	8	10	7	5	7	3	6	6	7	5	3	7	2	6	4	5	6	4	9	4	6	7	7	5	8	4	7	6	7	5	6
-1.87037	0.483517	9	11	11	7	6	7	9	4	6	9	6	5	7	9	7	8	9	6	5	5	9	6	8	5	6	8	7	6	7	7	6	5	9	9	9	5	8	5	7	6	9	8	10	10	7	8	4	5
-1.87037	0.980482	9	9	9	11	7	10	5	11	4	6	7	8	8	6	7	8	5	10	5	7	9	6	6	7	11	5	8	10	8	9	7	8	6	7	9	7	10	5	8	5	9	9	4	7	10	8	9	12
-1.87037	1.47745	15	9	9	8	8	11	9	13	6	10	11	3	9	8	7	4	7	8	10	11	10	8	8	7	9	7	0	7	10	9	7	7	7	6	11	8	5	8	8	6	12	8	10	10	7	11	11	9
-1.87037	1.97441	14	10	8	10	7	10	9	7	5	10	8	4	6	10	6	9	10	6	9	10	7	10	10	9	7	13	11	10	7	14	12	10	7	6	3	9	5	8	11	6	9	9	10	12	7	13	9	12
-1.87037	2.47138	13	11	15	13	10	13	13	12	11	6	10	10	12	8	12	13	10	13	10	13	8	9	13	9	12	12	11	12	12	8	9	14	14	16	13	11	16	18	12	12	9	17	15	13	18	16	16	19
-1.87037	2.96834	18	15	15	18	15	15	12	12	14	14	15	11	13	15	17	16	17	15	18	11	13	16	16	19	13	20	25	16	13	13	18	16	19	23	19	21	22	23	20	18	23	24	24	25	22	20	23	18
-1.87037	3.46531	23	16	18	17	16	16	16	14	20	22	19	16	12	20	18	20	20	19	20	23	16	23	14	18	20	19	19	24	24	21	18	27	29	22	19	17	20	23	27	26	20	25	24	23	30	27	28	26
-1.87037	3.96227	20	18	20	14	15	15	13	13	14	15	18	15	21	17	11	20	15	22	20	15	16	17	16	21	18	16	24	19	23	17	24	15	19	24	17	25	21	24	22	27	27	31	22	22	22	22	24	27
-1.87037	4.45924	19	20	18	14	11	15	12	12	15	18	15	12	12	12	14	18	18	18	16	16	21	17	18	15	21	16	15	16	21	17	20	22	14	20	23	22	21	26	27	17	24	24	20	21	23	26	31	22
-1.87037	4.9562	14	14	13	12	17	13	17	8	14	15	12	18	13	11	14	13	11	14	12	15	14	17	15	15	16	15	13	12	15	15	16	22	19	18	11	16	16	14	12	23	19	24	16	16	21	16	23	21
-1.87037	5.45317	16	11	9	11	11	9	16	11	11	13	11	9	12	11	12	13	12	13	10	14	13	12	10	14	15	18	14	14	14	18	20	16	15	12	15	16	19	16	13	21	10	16	14	12	19	18	19	20
-1.87037	5.95014	14	11	12	12	9	12	9	9	9	10	12	11	13	14	13	9	12	14	12	15	13	12	7	13	11	11	11	15	11	14	17	16	13	14	13	10	14	14	11	15	16	18	20	15	19	14	11	18
-1.87037	6.4471	15	11	14	11	14	13	12	13	10	13	9	10	9	8	16	10	12	14	13	9	11	13	8	12	14	9	10	11	12	16	15	13	11	9	11	16	14	14	13	13	12	11	12	18	17	17	15	15
-1.87037	6.94407	12	10	7	13	10	10	13	11	9	8	4	6	11	11	9	9	5	9	10	8	9	8	7	7	7	7	14	8	12	13	9	10	15	10	13	11	6	12	8	11	12	8	8	12	12	11	12	14
-1.87037	7.44103	10	11	8	7	9	7	6	12	7	10	7	7	5	10	4	10	4	7	4	8	7	8	10	6	7	4	7	7	7	1	11	6	7	12	8	7	7	6	10	12	7	7	9	8	11	9	6	11
-1.87037	7.938	13	12	9	7	6	10	11	7	4	7	7	6	6	12	6	9	6	7	6	7	9	10	7	10	11	9	8	10	4	8	11	8	7	10	9	8	8	7	15	11	14	10	9	11	10	8	10	8
-1.87037	8.43496	16	11	12	11	8	12	11	13	10	11	8	13	12	11	10	9	11	10	11	12	10	13	13	10	10	11	9	14	8	8	14	12	14	14	10	13	11	13	14	12	10	13	12	14	14	18	15	17
-1.87037	8.93193	16	10	13	14	14	10	8	10	9	11	8	10	12	12	6	15	12	11	10	10	8	9	12	13	12	12	7	13	14	18	12	11	11	9	11	17	15	13	12	13	15	14	16	15	16	17	12	16
-1.87037	9.42889	15	15	9	13	10	11	9	13	10	9	8	13	7	14	11	12	10	9	9	10	9	9	9	14	11	13	11	10	15	16	15	12	12	17	11	15	11	16	14	15	9	14	13	13	18	12	11	11
-1.87037	9.92586	16	13	9	11	12	12	9	9	5	13	4	10	8	10	7	13	9	7	8	7	8	8	8	13	9	12	10	8	10	11	11	8	10	17	10	12	18	15	14	13	13	10	12	12	13	14	16	16
-1.87037	10.4228	10	8	10	10	10	8	6	8	10	10	12	5	6	10	5	10	8	9	10	10	4	9	11	9	10	9	9	10	7	10	7	12	8	10	7	7	12	7	12	10	11	7	15	13	9	11	7	10
-1.87037	10.9198	8	6	9	7	6	9	7	6	3	8	8	5	4	7	6	3	4	6	5	6	5	6	6	7	4	6	5	6	5	9	7	5	6	11	0	6	6	4	6	9	4	7	8	9	6	5	10	7
-1.87037	11.4168	14	7	10	7	6	5	6	6	6	5	5	2	5	3	5	5	5	6	3	3	3	4	2	6	3	7	3	3	7	2	4	6	3	8	4	7	3	6	2	6	2	3	4	4	2	8	6	5
-1.87037	11.9137	11	8	9	10	4	7	6	6	5	2	4	5	5	6	5	4	5	3	4	5	6	6	6	3	6	6	0	4	6	6	11	5	4	5	5	6	4	6	5	5	5	6	5	6	7	6	3	3
-1.87037	12.4107	9	7	10	12	5	6	6	7	5	5	6	6	2	3	3	5	5	2	7	6	3	7	7	4	7	2	4	7	7	7	5	5	7	2	5	6	7	6	6	7	5	5	0	5	6	3	6	5
-1.87037	12.9077	9	8	7	5	7	3	7	3	3	6	1	6	2	6	9	6	6	4	2	4	4	1	5	6	10	0	4	2	7	4	9	6	3	8	7	1	6	0	8	8	2	5	5	7	6	5	5	6
-1.87037	13.4046	9	7	5	6	5	6	5	3	4	6	5	6	3	6	4	2	6	2	4	4	3	5	7	4	4	4	4	2	0	4	6	6	6	7	5	6	3	7	6	1	5	7	4	5	5	6	5	6
-1.87037	13.9016	10	12	9	3	6	5	5	8	5	6	4	4	3	3	5	6	5	2	6	4	5	4	6	6	5	2	5	8	5	2	6	5	5	5	5	3	6	4	5	5	6	2	2	6	6	8	5	4
-1.87037	14.3985	7	11	4	5	8	1	8	5	4	5	8	4	5	4	4	1	5	3	3	7	4	4	2	2	8	4	3	3	5	3	3	6	3	4	6	-1	2	2	0	3	5	4	2	3	4	5	4	3
-1.87037	14.8955	8	11	9	10	5	6	2	6	6	6	9	8	6	5	5	2	5	6	4	7	7	8	4	7	7	10	6	7	7	5	6	8	10	6	6	7	5	2	8	5	9	3	4	6	5	6	9	1
-1.36991	-11.4437	31	23	34	27	31	22	25	23	29	23	25	26	26	31	26	32	24	30	32	27	27	27	29	33	29	27	29	29	32	32	34	27	31	36	37	38	36	32	40	42	37	32	41	40	39	37	45	44
-1.36991	-10.9467	15	20	17	11	14	16	15	10	15	14	21	19	14	20	15	16	18	18	20	17	20	17	18	18	16	18	22	20	22	19	24	19	21	24	26	24	18	23	22	25	24	25	28	25	20	23	24	27
-1.36991	-10.4497	18	16	13	16	11	13	18	12	12	13	13	13	15	15	12	17	17	16	14	16	15	16	15	13	19	15	16	14	12	18	14	18	15	18	21	14	20	21	10	22	19	21	23	21	20	19	21	18
-1.36991	-9.95275	19	12	12	15	13	11	12	13	17	16	15	12	10	12	13	13	14	10	12	18	13	17	12	18	10	16	10	15	16	13	16	18	15	15	14	18	17	19	18	20	18	20	18	15	18	18	17	16
-1.36991	-9.45579	15	19	14	15	15	12	12	16	12	14	12	16	12	17	14	9	17	13	16	13	11	15	16	14	14	16	16	12	17	15	9	14	14	15	13	15	19	18	15	19	18	15	16	12	15	18	19	22
-1.36991	-8.95882	16	18	12	13	17	13	15	14	12	16	13	17	11	10	13	16	16	15	16	12	15	20	19	17	8	11	19	14	17	21	20	15	15	20	16	16	23	18	17	14	15	21	16	22	16	16	20	17
-1.36991	-8.46186	11	12	9	10	10	13	6	10	8	11	7	8	6	10	4	11	8	9	9	4	5	9	9	9	4	11	5	11	11	8	8	7	7	10	11	7	13	8	12	8	6	11	7	10	7	8	7	9
-1.36991	-7.96489	10	7	9	7	8	9	6	4	6	8	7	6	3	6	6	4	6	8	4	6	4	8	4	4	5	5	2	8	5	7	5	6	7	6	8	8	5	4	5	6	4	11	2	7	3	5	7	8
-1.36991	-7.46793	11	12	5	8	7	5	5	7	6	8	6	6	6	6	7	5	5	5	4	1	7	4	5	6	2	5	10	7	4	6	6	3	2	6	8	3	5	7	6	4	5	8	4	7	4	4	4	4
-1.36991	-6.97096	13	8	8	5	7	4	6	8	5	7	6	3	4	7	6	5	2	5	4	6	3	3	6	5	6	6	9	5	6	4	4	6	5	4	1	7	7	3	4	6	4	3	5	3	6	8	2	5
-1.36991	-6.474	9	9	10	7	7	5	3	8	6	6	7	6	9	5	6	7	4	7	5	4	5	7	4	4	6	2	6	8	5	7	5	7	6	5	9	8	7	6	4	3	6	5	3	4	7	6	6	3
-1.36991	-5.97703	12	5	7	6	7	4	8	4	7	3	2	2	5	6	7	1	7	0	5	7	8	4	3	5	4	5	8	2	5	7	4	5	8	4	5	12	2	2	7	4	4	8	3	5	6	3	6	5
-1.36991	-5.48007	12	8	8	7	7	8	7	6	5	9	3	7	9	4	6	6	5	5	2	7	7	7	2	5	8	7	6	4	8	4	6	5	6	7	2	7	5	6	5	7	7	6	5	10	4	4	7	4
-1.36991	-4.9831	9	6	8	6	6	7	7	9	4	6	4	5	2	8	4	8	5	5	9	2	6	6	6	2	4	6	3	7	7	6	5	2	5	3	7	4	4	5	3	10	5	6	3	10	5	7	5	1
-1.36991	-4.48614	14	7	10	7	8	8	9	9	4	8	7	3	8	6	8	5	7	7	7	4	3	5	3	8	5	8	6	4	6	6	5	6	4	7	7	4	5	4	7	7	5	6	6	5	5	3	12	7
-1.36991	-3.98917	9	11	7	10	7	8	8	6	6	6	6	4	5	6	6	7	9	4	7	3	3	7	5	7	3	4	6	11	8	4	3	5	6	5	6	6	4	4	8	3	8	4	7	5	6	7	6	7
-1.36991	-3.49221	9	7	4	7	6	6	5	9	2	5	3	4	4	4	7	7	6	7	7	6	6	3	4	3	6	6	5	5	5	5	4	5	4	6	6	5	8	6	8	6	8	4	4	8	6	3	7	7
-1.36991	-2.99524	11	9	9	9	8	4	8	8	5	7	4	5	6	3	4	4	2	5	2	3	2	1	11	5	4	6	4	7	6	5	8	6	4	6	1	4	3	3	3	6	6	6	2	3	5	4	4	5
-1.36991	-2.49828	10	13	8	8	6	7	9	6	7	6	8	8	5	4	9	8	6	7	4	8	2	7	6	5	8	5	6	9	6	4	3	6	2	6	5	8	6	3	4	5	6	5	5	5	6	7	4	4
-1.36991	-2.00131	10	6	8	10	10	7	6	10	5	7	4	6	7	8	8	3	6	8	6	6	7	4	3	14	5	8	6	5	5	4	7	8	3	6	8	8	6	6	6	6	5	5	5	9	7	9	8	6
-1.36991	-1.50434	12	11	8	9	7	9	6	8	7	8	6	8	8	6	5	9	6	9	7	2	8	8	8	11	8	3	6	6	4	6	7	9	4	10	9	7	8	7	7	5	10	8	7	11	7	6	5	10
-1.36991	-1.00738	11	11	10	12	9	6	5	8	8	13	13	10	11	8	9	11	11	12	13	9	14	9	10	10	14	11	14	21	11	12	6	12	12	18	10	14	14	12	13	16	11	10	12	13	13	12	15	18
-1.36991	-0.510414	13	16	15	14	12	13	14	13	13	13	11	11	10	12	12	17	13	10	15	14	12	18	15	12	15	13	19	15	19	16	15	15	13	14	16	14	15	19	17	17	15	14	23	21	18	19	23	21
-1.36991	-0.0134483	15	10	10	14	10	11	12	10	13	14	14	8	14	12	11	11	12	12	11	9	8	13	12	14	10	16	12	11	10	15	14	12	18	15	13	15	20	11	13	14	19	15	16	17	14	17	14	14
-1.36991	0.483517	14	15	13	10	12	11	10	14	9	15	13	11	11	12	13	14	12	10	10	10	17	11	10	11	16	13	11	8	12	13	15	11	17	15	16	8	18	16	15	15	12	14	18	12	17	15	19	13
-1.36991	0.980482	14	14	13	13	11	12	12	11	13	11	12	11	14	10	11	12	15	12	13	12	16	11	12	13	17	19	16	16	16	11	17	13	17	14	16	16	13	15	18	15	22	20	20	18	13	13	15	19
-1.36991	1.47745	15	11	10	12	10	11	8	16	13	6	12	12	11	7	17	10	11	13	10	15	13	12	12	10	11	12	15	15	14	11	16	12	11	13	13	14	11	11	13	16	15	16	14	12	17	17	16	15
-1.36991	1.97441	12	13	13	10	12	8	14	20	11	8	11	13	11	14	10	12	14	10	12	10	9	11	11	13	12	10	12	10	13	15	15	12	14	14	14	15	17	12	19	18	16	13	17	21	20	15	19	16
-1.36991	2.47138	18	18	17	11	10	15	10	10	8	11	9	13	10	12	9	14	12	18	15	14	17	13	14	10	11	20	12	16	19	18	16	14	22	12	15	15	14	13	18	15	20	19	18	14	23	22	20	22
-1.36991	2.96834	17	15	22	10	18	14	14	19	14	18	17	17	13	15	14	19	14	16	22	16	14	18	12	20	17	16	14	20	17	17	19	16	14	20	16	20	20	19	20	20	20	22	25	20	25	19	26	18
-1.36991	3.46531	16	19	19	17	15	14	19	20	15	15	16	14	10	13	17	21	13	15	16	23	17	18	19	17	18	16	21	19	19	18	22	19	21	25	21	27	20	23	17	20	21	25	24	27	21	26	22	27
-1.36991	3.96227	15	19	17	16	17	17	19	20	16	15	17	18	16	17	17	17	23	15	16	16	20	21	20	20	22	17	20	23	24	32	18	23	24	29	23	34	22	25	31	28	25	17	27	31	26	26	31	25
-1.36991	4.45924	22	21	21	21	20	19	18	18	19	16	19	18	21	24	21	23	16	23	22	21	23	25	26	16	21	24	19	29	21	19	23	23	18	23	25	26	28	29	29	26	21	25	32	28	28	30	26	30
-1.36991	4.9562	21	24	17	21	22	20	21	21	26	21	21	22	16	26	17	21	22	22	20	17	20	21	24	24	29	17	22	25	24	21	20	31	24	29	30	28	36	26	31	32	33	35	29	31	34	37	27	31
-1.36991	5.45317	23	22	22	19	18	16	18	15	18	23	17	19	21	18	19	22	22	23	18	17	20	23	23	24	24	21	24	27	30	24	20	23	20	21	22	31	20	27	25	20	26	26	34	30	27	29	30	24
-1.36991	5.95014	14	17	17	13	15	19	16	14	15	17	15	18	16	17	14	21	15	17	21	16	16	23	17	24	22	22	23	26	22	23	26	23	27	23	25	26	23	18	20	25	23	25	25	22	26	26	26	29
-1.36991	6.4471	16	16	13	14	16	12	16	14	12	11	17	17	17	13	16	17	17	17	18	15	15	20	21	18	19	15	13	16	14	21	18	19	21	15	12	17	24	22	18	19	18	18	22	17	30	16	19	22
-1.36991	6.94407	12	10	12	12	12	9	11	9	11	13	11	14	14	10	10	11	8	11	8	15	11	5	10	15	13	10	15	17	13	15	12	14	11	11	8	17	15	11	16	14	18	14	11	11	17	16	14	11
-1.36991	7.44103	12	11	11	9	6	10	8	9	6	5	9	10	8	5	4	10	10	9	8	6	11	7	8	8	11	5	11	9	4	6	6	14	11	11	9	12	11	10	8	11	13	14	12	14	10	9	15	10
-1.36991	7.938	14	11	8	12	6	12	7	6	8	9	2	6	11	8	11	8	9	7	10	10	4	12	9	11	9	15	5	9	10	8	8	5	10	11	6	12	10	9	15	10	14	11	12	14	14	9	15	14
-1.36991	8.43496	15	14	2	10	14	11	7	13	9	10	11	12	12	9	11	10	10	7	13	8	12	8	12	10	12	11	12	14	11	11	16	16	15	17	13	12	14	14	10	16	15	15	12	16	12	15	16	13
-1.36991	8.93193	16	13	14	15	14	16	19	10	12	10	11	11	15	15	15	11	11	10	16	13	16	19	15	14	13	16	11	19	14	19	21	18	19	17	13	17	17	20	19	14	16	18	24	22	18	18	17	22
-1.36991	9.42889	20	12	18	13	13	15	16	14	11	14	15	12	11	16	11	15	14	16	15	15	14	13	15	15	18	18	15	15	21	20	14	15	18	14	18	14	16	20	17	20	21	18	16	22	16	19	15	20
-1.36991	9.92586	16	11	13	14	11	10	12	10	14	10	9	10	13	15	11	13	12	10	13	14	13	14	12	8	12	18	14	14	16	13	19	10	12	13	19	17	17	18	16	15	15	16	14	21	16	19	18	14
-1.36991	10.4228	14	13	8	9	11	7	7	6	4	12	9	6	10	8	9	13	11	6	10	9	10	10	11	11	8	9	6	6	11	11	12	6	13	11	16	11	9	11	13	15	10	11	9	8	13	8	12	14
-1.36991	10.9198	13	11	9	7	8	6	7	6	6	7	9	6	6	8	7	6	6	9	8	8	5	8	5	7	8	7	7	14	5	6	8	8	6	8	6	5	7	5	10	6	9	8	9	7	7	3	9	8
-1.36991	11.4168	11	8	10	7	4	7	9	4	6	11	4	7	4	7	2	7	4	7	8	7	7	4	6	7	4	6	6	3	3	6	5	2	3	8	4	4	4	7	4	2	6	2	8	8	3	5	1	4
-1.36991	11.9137	8	8	7	13	6	7	8	3	6	1	2	9	6	4	3	6	6	6	1	7	4	6	6	5	6	7	3	6	7	5	4	7	3	1	9	6	7	4	9	7	6	3	7	2	5	7	1	8
-1.36991	12.4107	11	6	10	8	5	8	6	7	7	5	5	7	5	6	6	5	6	6	7	3	7	6	7	3	4	5	4	6	4	8	5	6	3	3	2	4	1	7	3	7	4	4	6	6	4	5	4	6
-1.36991	12.9077	11	8	3	9	8	5	5	4	6	4	5	2	5	5	7	5	5	3	4	4	3	5	5	2	4	10	2	4	4	0	3	3	4	5	2	4	3	4	2	5	3	5	7	4	6	4	4	4
-1.36991	13.4046	9	9	6	7	6	6	4	5	1	4	4	6	3	2	4	2	5	6	3	5	6	9	4	8	4	3	5	3	7	6	3	6	2	5	5	0	3	6	7	7	3	7	5	4	2	5	4	8
-1.36991	13.9016	7	7	6	8	3	5	6	6	5	6	4	4	5	4	5	4	4	5	7	1	5	5	6	8	2	6	8	3	5	4	7	3	6	5	6	5	6	6	4	2	6	1	3	7	3	3	2	5
-1.36991	14.3985	11	8	7	5	5	5	4	6	6	3	3	5	5	5	4	3	5	5	5	5	6	3	5	5	3	2	3	4	3	2	5	5	1	5	5	5	3	4	4	8	7	5	4	3	3	3	3	5
-1.36991	14.8955	20	14	13	10	13	8	11	12	12	12	9	8	10	9	8	11	9	9	9	12	7	11	10	7	13	10	11	15	8	8	9	9	12	9	11	11	12	11	8	9	14	11	11	10	8	11	6	14
-0.869445	-11.4437	30	26	27	21	18	19	19	17	21	21	22	23	23	25	25	26	24	22	25	20	17	26	30	24	29	26	29	27	32	23	30	26	23	31	25	32	35	34	34	32	38	32	35	35	38	34	46	34
-0.869445	-10.9467	15	18	8	18	15	14	17	13	11	18	14	17	15	12	14	15	15	14	14	17	17	18	15	16	14	18	14	21	22	19	20	14	12	32	20	19	23	23	20	19	25	20	23	22	23	26	28	23
-0.869445	-10.4497	19	13	13	15	17	16	16	19	13	16	14	14	14	11	12	10	10	10	15	14	15	16	14	15	16	15	10	11	12	18	18	16	20	19	18	24	18	15	11	17	17	15	18	21	18	20	14	25
-0.869445	-9.95275	16	13	14	8	14	10	13	12	9	11	11	13	14	12	15	12	8	10	14	12	12	13	13	11	11	11	17	11	16	13	14	18	12	12	14	18	15	17	14	16	18	13	14	18	23	12	14	15
-0.869445	-9.45579	16	14	11	12	9	11	6	9	11	11	10	14	13	10	10	8	9	12	7	10	9	14	9	11	9	11	8	16	11	16	12	6	15	16	8	18	15	17	16	16	14	12	13	17	17	15	20	19
-0.869445	-8.95882	10	15	11	16	15	14	10	11	10	7	13	11	11	10	12	12	16	12	13	11	16	8	9	12	12	8	17	15	12	13	13	11	14	10	14	11	14	13	12	10	17	14	12	14	15	18	18	14
-0.869445	-8.46186	13	13	8	8	12	9	10	8	10	8	5	7	9	8	5	11	7	7	9	7	6	7	10	11	4	9	8	5	7	9	11	4	7	6	11	6	7	7	8	5	7	11	7	10	12	11	6	8
-0.869445	-7.96489	10	7	6	8	9	6	7	7	5	5	6	7	5	5	5	6	7	6	7	3	5	11	5	4	4	3	8	5	7	8	5	9	8	6	5	5	0	6	7	10	6	5	4	8	6	5	6	5
-0.869445	-7.46793	8	9	8	7	8	8	5	6	7	4	8	6	5	6	8	7	8	5	5	7	8	8	8	8	4	5	7	7	6	6	4	5	8	5	11	3	6	6	8	3	6	6	6	9	7	4	6	9
-0.869445	-6.97096	14	12	10	8	9	8	9	9	6	7	3	6	5	4	8	6	6	7	4	6	3	4	4	4	7	5	5	14	3	6	8	6	7	9	7	8	5	5	6	7	3	7	5	8	6	7	3	6
-0.869445	-6.474	11	10	7	8	7	2	7	4	4	6	3	1	7	4	3	8	6	5	6	-1	8	3	4	6	7	6	3	7	5	3	6	6	4	3	4	1	7	6	5	5	7	5	4	3	5	7	5	9
-0.869445	-5.97703	7	4	6	9	6	6	8	6	6	5	4	6	4	8	8	6	5	5	5	8	6	5	8	4	4	5	6	4	8	8	7	3	6	6	8	6	6	5	5	7	3	3	5	6	4	4	6	7
-0.869445	-5.48007	10	9	9	7	10	3	4	3	7	6	8	6	4	8	6	6	5	6	7	7	7	6	9	10	6	2	6	6	7	4	5	7	8	7	5	3	6	5	7	7	4	5	6	5	5	5	2	6
-0.869445	-4.9831	13	8	10	10	8	7	8	7	5	6	2	5	5	9	5	3	5	3	6	6	6	6	5	7	7	8	7	8	5	4	8	6	4	5	4	6	5	7	5	5	6	8	5	5	6	2	7	6
-0.869445	-4.48614	9	7	8	6	8	5	6	4	4	8	10	3	5	3	6	5	3	5	1	6	2	5	7	6	5	9	2	7	2	6	7	5	5	6	5	6	7	3	8	6	10	8	3	5	6	6	9	2
-0.869445	-3.98917	13	11	10	10	8	8	7	5	5	6	7	8	6	6	5	4	7	5	5	2	4	7	9	7	6	6	6	5	3	3	7	10	7	7	7	6	10	4	4	4	6	3	7	7	7	5	7	9
-0.869445	-3.49221	13	8	9	10	7	7	5	5	6	4	7	4	5	2	8	6	5	2	1	5	6	6	7	7	5	4	4	3	5	4	3	2	4	1	5	8	7	4	3	7	8	6	6	4	7	5	4	6
-0.869445	-2.99524	12	7	7	9	6	9	2	4	2	6	10	4	3	4	4	7	3	4	2	6	4	4	4	5	6	4	4	5	7	4	2	4	0	2	1	6	1	4	3	6	7	2	8	5	4	6	4	3
-0.869445	-2.49828	8	6	8	11	6	6	9	8	5	6	4	3	7	4	5	7	2	5	6	8	3	7	7	5	4	7	6	6	4	2	5	5	8	1	8	1	6	6	5	6	4	5	3	5	6	6	4	9
-0.869445	-2.00131	12	6	8	5	3	10	9	7	6	6	7	6	2	7	7	5	5	2	7	4	7	8	3	7	4	6	2	5	1	6	6	6	4	8	4	7	9	6	5	4	5	6	8	5	4	8	9	5
-0.869445	-1.50434	10	12	9	7	7	8	8	6	6	9	9	6	8	7	7	5	12	10	9	8	8	3	9	7	7	7	5	8	2	8	9	7	10	9	8	14	6	6	8	8	5	9	7	6	7	7	5	10
-0.869445	-1.00738	18	14	13	16	14	11	12	10	15	15	10	12	16	13	11	16	14	16	13	14	15	14	11	14	17	10	17	13	16	15	21	15	13	12	15	22	22	16	18	21	21	22	15	16	12	19	21	18
-0.869445	-0.510414	19	19	18	17	21	20	18	22	18	19	18	17	24	21	20	24	18	21	23	18	16	22	14	25	24	19	28	27	23	27	29	22	31	22	29	29	25	29	35	27	38	28	26	33	37	36	40	35
-0.869445	-0.0134483	24	22	24	21	16	20	16	20	20	19	27	28	27	26	26	24	25	25	24	22	26	28	29	34	27	28	25	33	29	27	26	32	27	38	30	36	33	35	29	30	38	38	34	39	41	34	30	38
-0.869445	0.483517	21	20	18	22	19	20	17	12	17	22	20	18	13	15	19	19	18	21	18	18	16	12	25	25	20	20	22	30	27	20	23	21	20	26	25	26	31	30	22	28	30	31	34	26	32	19	35	28
-0.869445	0.980482	19	18	15	19	12	16	20	16	12	12	14	17	20	18	15	23	18	23	24	16	15	17	19	22	19	19	20	20	27	26	23	23	25	23	22	20	23	18	27	26	28	31	27	25	29	26	30	33
-0.869445	1.47745	19	16	16	16	10	22	16	11	17	21	19	17	20	16	15	18	22	17	16	20	16	21	19	20	18	18	18	22	14	21	23	21	20	22	24	25	24	19	23	25	21	21	26	25	27	33	29	21
-0.869445	1.97441	16	18	17	11	10	15	16	13	14	12	13	13	17	15	16	14	12	16	19	11	16	17	17	19	17	19	21	16	21	20	17	22	16	19	16	22	26	24	15	23	20	14	19	20	20	22	20	23
-0.869445	2.47138	15	21	14	13	15	13	10	16	15	14	13	15	12	13	16	13	16	14	17	17	18	14	18	15	13	16	21	21	9	23	16	19	18	19	13	13	19	24	20	20	18	19	17	24	26	18	26	19
-0.869445	2.96834	20	14	15	17	13	9	14	15	12	13	12	15	11	10	11	16	15	13	13	16	10	15	13	18	18	10	14	14	19	15	18	22	13	12	15	15	20	16	20	23	18	20	12	18	19	20	25	17
-0.869445	3.46531	14	22	13	12	15	16	13	16	14	15	11	17	17	20	16	20	14	20	21	19	16	22	20	20	19	15	18	16	19	22	17	14	21	12	21	25	20	21	24	26	20	18	21	20	22	29	24	25
-0.869445	3.96227	20	20	16	20	16	18	17	18	20	15	16	15	15	15	18	18	28	18	17	19	18	18	16	22	19	19	20	18	21	18	19	21	20	23	23	26	20	24	30	24	23	25	21	27	21	29	31	32
-0.869445	4.45924	19	22	18	22	18	18	24	18	16	21	21	17	21	20	17	21	21	17	17	18	26	26	27	17	20	21	31	20	22	18	33	21	26	23	18	31	24	25	23	26	20	34	23	20	31	28	31	33
-0.869445	4.9562	21	24	16	17	30	23	18	21	23	19	21	23	21	26	24	24	21	21	25	23	23	29	23	30	20	27	28	22	24	30	26	25	27	30	30	32	29	35	32	32	33	34	25	34	31	40	34	38
-0.869445	5.45317	24	25	25	28	22	22	24	18	17	22	27	23	30	21	24	28	27	21	23	23	25	29	29	27	27	29	25	27	28	31	33	26	31	28	32	32	34	33	36	27	36	40	34	33	38	37	39	40
-0.869445	5.95014	34	34	32	36	33	38	30	26	36	32	37	34	34	40	39	35	43	34	42	39	40	36	34	42	39	39	34	39	43	42	45	44	37	49	43	48	40	51	46	48	46	46	48	54	43	54	44	46
-0.869445	6.4471	30	35	30	33	26	32	27	34	34	30	32	32	30	31	34	35	32	34	35	27	39	36	37	33	36	36	30	35	36	36	37	40	37	42	36	37	38	43	40	40	46	42	42	50	38	41	41	46
-0.869445	6.94407	20	19	15	21	22	14	19	23	17	18	16	19	20	18	23	14	21	16	19	15	19	14	16	22	17	20	14	19	17	23	24	18	20	21	23	23	23	19	23	22	20	21	29	19	25	26	35	27
-0.869445	7.44103	14	13	12	11	13	14	7	14	12	12	12	13	11	9	6	13	13	16	11	10	11	16	10	11	10	12	14	12	13	13	12	10	16	13	13	13	15	11	16	14	14	12	12	17	11	17	16	12
-0.869445	7.938	12	12	10	13	12	13	9	9	9	8	9	14	13	13	14	11	12	18	12	12	14	16	13	13	7	14	15	11	18	11	10	13	12	11	10	15	13	18	11	17	14	16	13	13	12	14	15	17
-0.869445	8.43496	12	15	12	13	13	12	9	10	10	12	10	14	11	9	11	11	11	12	13	11	13	13	11	15	13	13	7	14	10	14	14	16	13	14	16	16	15	13	14	17	13	10	17	17	17	18	12	16
-0.869445	8.93193	19	16	16	10	15	16	14	16	17	8	14	15	15	11	13	14	11	13	12	10	14	21	16	13	10	12	14	20	13	11	17	12	16	20	22	17	18	17	19	19	15	18	19	20	18	22	22	22
-0.869445	9.42889	18	18	17	16	14	13	16	18	17	17	16	17	12	19	20	14	18	15	13	13	12	21	19	18	15	18	12	20	12	19	15	19	17	20	19	19	21	15	22	20	17	24	23	24	26	21	24	21
-0.869445	9.92586	16	16	19	12	12	15	16	17	15	15	9	14	16	16	17	20	11	15	14	18	21	18	16	15	16	15	16	20	19	18	16	16	19	17	17	21	24	21	20	22	16	20	23	18	19	21	14	19
-0.869445	10.4228	12	11	9	11	6	9	9	11	6	8	11	8	9	6	9	7	7	8	6	8	11	9	8	12	10	8	10	9	8	12	10	8	10	15	8	8	19	7	12	14	9	11	14	10	12	12	10	14
-0.869445	10.9198	12	8	9	7	9	7	12	3	3	4	6	6	9	3	9	9	5	7	8	4	4	8	8	11	7	6	6	6	6	7	6	5	8	5	9	9	7	5	7	9	8	8	7	7	3	8	10	5
-0.869445	11.4168	9	7	9	8	8	8	2	4	6	4	3	7	7	5	2	8	7	6	8	6	4	8	6	6	3	4	5	4	8	3	7	7	3	7	6	4	3	2	5	8	8	5	5	6	6	9	5	6
-0.869445	11.9137	9	12	8	7	8	6	9	6	10	7	10	6	4	7	5	5	6	8	7	3	8	4	4	7	6	6	8	8	5	8	1	7	7	6	6	6	4	6	5	6	6	8	6	3	5	8	6	2
-0.869445	12.4107	14	9	8	11	10	8	5	9	6	7	8	9	8	6	9	5	7	6	8	5	5	6	8	8	8	6	9	5	6	6	6	9	3	7	9	8	8	7	4	10	6	5	6	6	11	7	1	7
-0.869445	12.9077	11	9	8	10	6	5	6	6	7	3	10	8	6	6	8	4	3	8	7	6	6	6	4	5	3	9	4	3	5	5	6	5	6	6	6	4	5	4	5	6	2	6	8	6	5	7	3	4
-0.869445	13.4046	6	11	7	8	6	7	6	4	4	4	5	5	3	6	8	4	5	5	4	3	3	8	5	5	5	6	4	2	2	6	3	3	6	4	2	6	6	4	6	6	3	6	3	9	6	4	7	0
-0.869445	13.9016	9	8	6	6	7	5	7	6	7	7	8	7	6	6	4	2	8	3	7	5	6	6	5	6	6	9	5	9	4	6	5	1	3	5	3	2	8	6	6	5	3	5	7	6	6	6	5	5
-0.869445	14.3985	10	13	12	12	10	10	9	8	11	16	5	10	7	9	8	6	9	10	9	9	5	11	9	6	6	9	8	7	8	11	9	8	10	9	9	6	10	8	6	9	11	9	6	9	9	7	6	6
-0.869445	14.8955	18	14	17	15	18	13	14	17	10	15	10	12	14	12	13	5	12	14	13	14	12	14	13	10	15	12	11	11	12	12	8	12	12	12	13	11	9	9	12	12	8	9	7	10	14	11	14	14
-0.368983	-11.4437	27	22	22	22	23	22	19	21	24	23	20	18	21	25	27	25	26	19	26	24	25	22	35	30	31	29	27	23	30	35	29	26	35	26	30	38	42	29	30	30	34	35	39	37	34	40	38	41
-0.368983	-10.9467	17	19	14	16	12	15	12	14	13	13	11	15	16	17	14	21	16	22	21	13	16	16	15	12	14	19	17	17	21	14	15	19	15	19	22	24	15	21	20	17	16	22	22	21	24	20	20	20
-0.368983	-10.4497	13	16	19	15	15	15	14	16	18	15	16	14	14	14	17	16	15	19	18	14	20	16	18	21	19	13	18	16	17	15	18	14	19	17	18	23	18	19	19	19	21	24	19	24	22	22	23	26
-0.368983	-9.95275	19	13	16	17	17	16	13	10	15	16	16	16	15	14	16	19	15	16	15	16	16	22	11	13	17	15	16	19	20	20	22	23	23	20	20	24	23	20	26	25	20	18	21	28	22	26	26	24
-0.368983	-9.45579	15	20	12	14	13	13	14	14	10	10	14	14	17	15	13	13	7	13	12	17	14	16	18	13	12	17	11	18	16	15	13	19	17	15	19	15	19	15	20	13	18	19	15	18	19	18	20	24
-0.368983	-8.95882	15	10	10	8	8	12	8	9	7	8	7	7	16	8	8	9	11	8	9	11	11	14	12	11	8	9	8	11	10	11	9	11	9	10	11	10	12	11	10	14	14	9	13	12	10	13	11	13
-0.368983	-8.46186	9	7	8	7	3	8	10	8	8	4	7	10	7	7	10	5	7	6	10	8	3	6	9	8	10	7	8	6	8	7	5	8	5	6	6	7	7	6	6	8	10	5	9	7	9	7	8	4
-0.368983	-7.96489	10	9	8	8	9	8	10	8	5	3	4	5	6	7	9	8	3	6	8	8	9	5	8	6	7	3	4	3	7	4	7	7	9	9	7	6	9	6	4	6	4	5	3	4	8	4	6	5
-0.368983	-7.46793	13	10	10	8	10	6	10	4	4	5	7	7	6	6	5	6	6	7	6	4	8	8	7	4	6	8	4	3	5	5	6	7	8	5	5	3	3	10	10	6	6	8	8	5	6	10	6	6
-0.368983	-6.97096	9	9	8	7	7	8	6	5	6	6	7	6	6	7	2	6	7	8	8	2	2	4	3	6	7	6	4	6	5	7	6	10	5	10	5	4	4	8	4	3	2	7	10	3	8	5	6	6
-0.368983	-6.474	12	7	7	9	10	6	4	7	8	6	8	8	8	7	5	5	7	5	8	9	6	9	8	7	6	7	6	6	10	8	4	5	7	6	10	6	5	6	6	9	6	5	4	10	6	5	5	4
-0.368983	-5.97703	13	9	9	4	8	8	2	9	7	7	3	4	3	6	5	7	4	2	4	3	2	4	4	10	4	6	5	2	3	9	4	9	4	8	5	10	5	1	4	2	6	7	2	8	2	2	6	3
-0.368983	-5.48007	7	11	8	6	6	3	6	5	6	7	8	7	3	6	6	8	7	5	5	3	7	2	5	6	4	3	6	1	7	7	6	4	4	4	5	5	7	6	4	3	5	6	8	4	4	2	5	8
-0.368983	-4.9831	10	8	8	5	7	6	9	2	6	6	4	8	5	3	5	2	7	4	4	3	6	7	6	5	5	6	7	4	6	5	2	4	6	7	6	1	8	5	7	4	8	4	8	3	10	5	3	7
-0.368983	-4.48614	10	10	9	7	5	7	6	6	9	7	6	6	5	5	4	3	4	4	7	4	5	6	5	8	5	5	7	7	3	5	5	5	8	5	8	4	7	5	7	7	3	1	6	5	2	3	3	8
-0.368983	-3.98917	12	8	8	9	7	5	6	5	5	10	5	6	5	9	7	6	3	6	6	3	6	3	7	4	5	6	8	3	1	7	6	5	5	6	6	9	1	6	3	5	8	6	5	9	7	5	7	4
-0.368983	-3.49221	14	8	9	8	7	6	6	4	6	5	2	6	8	7	7	6	7	7	2	6	9	3	4	5	3	5	5	7	5	7	5	6	5	6	6	5	7	4	6	5	5	4	4	1	5	5	4	10
-0.368983	-2.99524	11	9	5	8	6	5	6	10	5	6	8	7	7	4	6	7	5	7	5	4	6	2	6	4	6	9	4	4	6	-1	7	4	7	7	5	6	9	6	8	4	6	4	6	3	3	5	5	3
-0.368983	-2.49828	9	10	7	8	6	9	2	3	7	6	11	2	5	4	3	7	6	1	5	4	8	6	7	7	5	6	8	6	5	8	3	5	5	11	6	7	7	9	6	7	7	4	2	7	4	8	8	4
-0.368983	-2.00131	12	14	6	5	7	7	9	7	10	7	6	5	6	3	7	3	7	6	8	4	4	6	5	6	0	6	6	8	8	3	8	4	6	6	3	7	6	7	6	6	4	5	6	8	10	8	5	5
-0.368983	-1.50434	12	12	10	10	10	6	6	7	6	7	10	6	7	10	11	6	11	7	7	8	7	11	12	6	10	7	10	6	7	6	11	5	7	7	12	5	8	9	7	7	7	10	10	8	11	12	8	11
-0.368983	-1.00738	14	14	14	20	13	14	12	12	11	9	16	10	14	14	17	13	17	10	8	16	15	12	13	15	12	14	12	12	12	15	15	26	19	23	17	21	17	16	16	19	14	21	13	17	19	22	19	25
-0.368983	-0.510414	24	27	22	22	21	18	27	23	24	26	23	25	22	22	27	20	18	21	31	29	20	30	22	30	29	31	25	26	31	30	31	31	33	35	38	32	32	32	39	34	31	35	39	38	39	43	42	35
-0.368983	-0.0134483	32	31	31	25	19	30	20	27	25	27	31	23	32	31	33	27	29	29	25	30	32	30	32	31	42	33	32	32	36	41	37	40	34	36	34	36	37	45	43	43	39	48	42	51	47	44	50	49
-0.368983	0.483517	29	23	27	32	24	31	29	19	27	26	24	30	31	29	25	33	27	27	35	36	30	32	31	37	34	38	40	44	38	36	42	38	37	40	42	39	37	40	45	39	44	45	50	51	52	54	53	51
-0.368983	0.980482	31	24	26	31	20	23	19	24	30	31	24	27	27	24	22	31	26	24	31	32	32	25	31	36	26	32	38	30	37	41	29	35	31	40	40	30	37	36	38	42	39	42	38	45	39	45	42	38
-0.368983	1.47745	24	19	20	20	25	18	23	17	26	21	21	22	22	24	26	24	23	27	25	24	25	25	22	28	21	27	24	24	33	32	29	34	28	39	29	30	34	35	34	42	31	30	33	39	39	36	40	36
-0.368983	1.97441	18	22	20	20	17	16	12	20	16	13	20	16	20	16	16	22	17	19	21	20	22	26	22	20	23	21	23	22	23	21	22	28	23	22	23	19	23	26	25	34	26	31	33	22	30	28	34	28
-0.368983	2.47138	21	19	19	14	18	20	15	18	11	15	15	17	14	15	20	14	18	12	20	12	16	10	18	20	15	18	16	14	17	17	15	22	22	21	22	21	18	15	20	21	23	20	22	24	20	23	27	22
-0.368983	2.96834	16	19	12	19	11	13	11	13	11	14	13	12	12	14	12	14	16	14	15	14	19	20	17	17	18	15	16	18	17	16	17	18	16	17	15	24	17	23	17	22	22	23	19	25	22	20	22	17
-0.368983	3.46531	17	16	20	16	12	13	13	16	18	12	21	18	13	16	19	14	9	20	18	16	17	22	20	15	20	10	18	14	23	16	17	16	20	17	20	23	21	24	16	24	20	17	19	19	21	20	24	25
-0.368983	3.96227	17	16	12	15	13	18	11	13	12	15	14	20	12	17	16	16	11	19	13	14	16	14	15	9	14	18	14	19	15	24	25	21	20	23	20	23	20	18	18	19	18	22	26	26	18	17	19	21
-0.368983	4.45924	18	18	16	17	16	10	15	15	19	12	15	19	17	18	16	18	18	15	12	20	18	20	17	18	18	20	18	23	19	20	19	15	24	23	17	23	18	19	20	23	20	20	28	25	24	19	22	25
-0.368983	4.9562	17	14	18	20	18	17	16	14	20	16	18	16	22	15	18	19	19	16	15	19	18	22	21	16	19	16	17	21	20	19	21	13	19	21	24	18	22	28	26	26	27	27	26	28	21	20	23	27
-0.368983	5.45317	22	22	20	20	23	20	22	19	20	20	21	19	16	24	18	25	21	22	20	23	18	23	16	20	29	19	21	23	31	26	29	24	27	26	23	35	18	35	32	30	27	26	35	30	35	35	34	30
-0.368983	5.95014	42	40	41	34	40	35	37	38	38	40	41	38	39	35	40	42	36	37	40	41	39	47	43	39	46	44	45	42	41	40	40	37	55	46	49	42	52	45	56	47	45	47	53	54	54	46	57	53
-0.368983	6.4471	52	49	56	47	52	51	57	45	50	48	53	61	52	48	47	53	53	56	58	67	65	59	66	60	58	61	58	69	61	62	58	65	67	55	61	62	60	70	66	64	71	70	69	71	73	70	74	68
-0.368983	6.94407	46	35	45	46	41	45	45	41	47	48	43	46	49	51	47	54	42	51	49	48	48	59	49	54	52	54	53	48	50	49	59	62	55	54	57	56	48	67	51	68	73	64	58	61	60	62	70	64
-0.368983	7.44103	26	27	23	23	22	25	27	23	22	21	31	34	21	25	26	25	25	28	27	27	29	33	31	27	27	26	21	29	24	29	30	22	28	27	33	36	29	36	35	30	31	34	34	38	35	36	32	37
-0.368983	7.938	24	14	23	22	20	23	13	22	19	22	21	21	21	20	20	25	22	23	21	25	18	25	19	25	28	22	25	24	24	30	28	24	24	26	22	30	31	30	32	27	32	32	28	30	29	25	34	26
-0.368983	8.43496	19	23	13	14	11	16	13	16	12	13	13	14	9	14	9	18	15	16	16	10	17	7	17	14	11	18	17	20	18	15	21	19	16	16	20	13	15	20	15	16	20	21	22	15	19	19	22	18
-0.368983	8.93193	16	15	16	13	13	6	9	13	14	11	9	11	9	15	12	12	10	15	14	18	16	16	12	10	11	9	15	20	9	10	14	18	18	12	15	16	11	12	13	11	16	20	14	15	20	20	16	14
-0.368983	9.42889	17	10	16	13	13	14	12	14	15	12	13	12	10	12	15	11	13	15	14	12	12	11	16	13	17	15	15	14	18	13	16	16	13	19	21	15	15	16	15	16	17	19	16	18	22	17	20	18
-0.368983	9.92586	13	12	15	15	12	10	12	11	14	10	6	12	11	9	14	12	11	11	15	16	18	11	13	9	13	13	15	11	13	16	15	19	10	15	6	15	19	15	20	14	13	17	11	18	13	16	16	16
-0.368983	10.4228	11	11	11	9	10	8	5	7	7	9	9	9	6	11	8	7	12	5	8	7	12	10	8	8	7	7	11	14	6	8	10	12	10	10	11	10	8	11	8	11	10	11	9	12	11	14	9	12
-0.368983	10.9198	8	10	10	7	7	4	9	9	5	6	7	6	8	6	5	5	5	5	6	7	6	4	7	5	4	6	6	7	3	3	7	3	7	5	4	9	6	5	9	2	6	8	6	4	4	7	2	9
-0.368983	11.4168	14	10	6	11	9	11	12	8	9	10	5	7	11	9	7	9	6	8	7	3	10	11	8	7	4	7	10	5	11	6	3	8	8	7	4	7	8	6	6	9	7	8	9	6	6	7	9	8
-0.368983	11.9137	23	20	18	21	19	19	18	20	22	15	24	18	15	15	22	17	30	21	26	15	16	14	20	21	20	21	18	17	17	18	24	17	17	14	19	19	16	17	14	16	17	19	18	25	20	22	16	17
-0.368983	12.4107	28	31	27	30	28	26	32	25	25	19	23	24	28	19	18	28	26	22	27	21	24	19	27	21	31	20	26	25	27	22	29	25	20	23	25	23	26	22	26	21	29	22	21	23	25	23	23	20
-0.368983	12.9077	14	14	15	15	18	14	18	15	12	14	15	14	17	12	12	12	15	11	11	16	16	14	15	15	11	13	14	14	16	12	13	12	14	10	13	13	16	12	10	10	9	12	17	12	15	15	14	8
-0.368983	13.4046	11	10	12	10	10	6	7	7	8	10	9	7	6	7	6	6	11	4	8	10	6	7	9	5	6	4	7	4	7	7	3	5	5	9	2	6	6	5	5	8	6	3	9	7	5	6	6	5
-0.368983	13.9016	9	8	6	8	7	5	8	6	6	4	4	6	7	4	7	6	10	5	3	4	4	6	7	7	3	8	3	3	7	4	8	7	3	3	6	6	4	6	6	2	5	-1	7	6	5	4	8	6
-0.368983	14.3985	12	7	5	10	10	7	5	9	9	3	8	7	4	6	5	9	3	6	10	9	6	7	5	7	3	6	6	4	8	3	6	4	4	6	7	8	6	4	6	4	7	4	4	7	3	3	7	5
-0.368983	14.8955	14	14	7	9	4	9	4	5	7	5	7	7	5	4	6	3	6	5	7	8	6	10	9	6	3	6	5	10	6	6	5	8	6	5	7	8	8	2	5	7	7	7	6	6	7	9	5	6
0.13148	-11.4437	23	23	20	23	20	18	19	15	18	20	18	14	21	15	20	26	20	23	20	23	19	21	21	22	25	26	25	28	23	30	23	29	24	27	24	30	26	34	23	32	29	39	28	28	34	34	31	36
0.13148	-10.9467	15	11	14	13	11	14	18	14	11	11	15	18	12	15	14	15	16	13	12	17	16	16	19	16	13	15	12	21	16	16	20	15	11	15	12	19	17	20	15	22	14	15	21	20	17	21	15	20
0.13148	-10.4497	18	17	17	14	14	19	14	11	12	15	14	16	9	14	9	17	17	17	12	17	14	17	18	18	22	17	19	19	19	15	16	15	15	16	22	19	20	24	13	17	17	18	22	16	21	20	21	21
0.13148	-9.95275	20	18	16	15	15	19	14	18	15	18	17	20	14	18	19	14	15	20	18	18	18	15	18	14	13	16	26	23	20	18	24	25	22	23	24	26	23	17	28	24	24	24	28	27	27	29	22	25
0.13148	-9.45579	15	16	15	15	11	11	10	15	13	18	11	9	16	18	12	14	12	17	16	14	16	18	13	14	15	19	22	14	16	11	21	13	19	21	13	22	17	24	19	16	23	20	16	19	24	22	21	19
0.13148	-8.95882	14	11	10	10	8	7	11	8	9	7	6	6	9	6	9	9	8	7	11	6	9	3	9	10	7	7	9	10	7	4	12	12	11	10	12	8	12	7	8	12	10	10	12	8	11	12	13	12
0.13148	-8.46186	13	9	6	7	7	10	3	4	9	5	7	8	5	7	6	6	7	4	8	3	5	6	7	4	9	5	6	9	4	3	6	4	5	6	4	6	5	6	9	8	-1	9	6	4	6	6	4	6
0.13148	-7.96489	10	9	8	10	5	9	9	7	6	6	7	5	7	5	7	2	8	6	4	3	5	9	3	5	4	7	8	2	2	7	4	6	6	6	4	2	6	3	6	3	6	7	4	4	5	5	5	6
0.13148	-7.46793	11	12	8	6	8	5	9	7	7	4	5	8	3	6	6	8	4	5	8	3	6	5	3	6	6	6	4	5	5	5	5	4	5	9	6	5	8	5	3	7	6	8	7	7	7	6	2	4
0.13148	-6.97096	12	8	9	8	7	8	6	6	7	5	6	7	7	4	3	10	2	5	8	4	5	8	6	5	6	7	9	5	8	5	5	4	6	7	4	6	11	5	4	5	7	11	7	6	4	9	3	9
0.13148	-6.474	13	10	10	9	6	7	7	7	8	7	7	6	7	6	7	6	6	7	2	3	8	3	8	7	5	3	4	7	6	4	6	6	0	8	6	8	6	2	3	6	8	6	7	8	7	6	7	8
0.13148	-5.97703	10	6	8	10	3	5	8	6	8	6	7	5	3	6	6	2	0	3	7	3	4	2	4	3	7	6	3	7	5	5	4	7	4	3	7	6	5	1	5	3	3	4	5	5	3	4	3	4
0.13148	-5.48007	9	9	7	8	4	5	8	7	6	4	5	7	5	5	6	8	6	7	4	9	6	4	6	7	7	6	5	5	4	5	6	6	8	7	9	2	9	2	6	5	9	7	7	5	9	5	3	7
0.13148	-4.9831	8	9	8	7	6	9	4	3	4	6	6	4	5	8	6	4	3	6	7	3	6	1	4	4	6	10	3	5	8	4	5	7	4	6	6	4	8	4	5	6	7	7	2	5	7	7	4	7
0.13148	-4.48614	12	10	8	8	9	6	4	5	8	5	7	6	6	8	5	7	8	5	3	5	5	6	4	11	5	7	3	7	1	7	6	9	4	2	6	5	8	6	4	3	5	5	4	8	6	4	6	2
0.13148	-3.98917	11	8	8	5	8	6	7	10	5	6	6	6	6	2	8	5	4	5	5	7	5	6	5	7	4	7	3	5	9	6	1	4	7	7	3	2	6	6	7	5	8	10	5	7	8	5	5	3
0.13148	-3.49221	11	6	10	8	5	8	8	7	8	6	8	5	5	5	6	5	6	6	4	8	8	7	6	7	4	4	5	7	8	5	6	7	4	6	3	5	5	6	7	5	8	8	9	2	6	6	3	6
0.13148	-2.99524	10	7	10	8	6	10	5	11	8	6	4	9	6	7	3	7	6	6	9	7	6	6	3	7	7	9	5	5	4	8	8	6	5	3	9	9	4	6	5	7	2	8	6	1	6	6	4	2
0.13148	-2.49828	13	10	6	10	7	6	4	8	4	3	5	4	5	5	8	8	6	8	8	7	2	9	6	4	6	4	3	7	4	4	9	6	6	0	7	6	7	1	8	5	5	6	8	7	3	8	4	2
0.13148	-2.00131	10	11	8	7	8	9	9	9	4	8	5	8	5	12	4	4	6	4	4	7	5	5	3	9	4	6	7	6	4	3	9	7	7	6	5	6	5	3	5	8	6	4	6	8	5	7	5	5
0.13148	-1.50434	11	11	10	7	8	9	6	11	7	8	6	10	10	6	7	9	8	8	8	11	9	8	8	6	5	6	9	8	7	10	10	10	8	8	6	12	10	14	8	6	8	10	9	13	9	12	7	15
0.13148	-1.00738	11	15	10	9	9	12	8	10	10	8	12	9	10	14	11	15	9	12	11	14	10	16	12	8	16	13	17	17	21	14	16	13	12	17	14	12	21	17	16	15	15	17	14	20	19	17	19	17
0.13148	-0.510414	21	23	21	26	18	19	14	20	23	21	21	18	18	20	24	22	19	26	24	20	20	26	27	16	23	22	20	28	21	29	29	30	28	25	30	31	21	32	27	24	34	34	32	27	35	40	26	34
0.13148	-0.0134483	27	29	28	22	21	27	20	20	26	32	21	28	23	27	28	29	27	31	24	28	33	29	31	35	27	36	29	27	34	39	32	39	41	37	38	31	43	41	41	37	42	43	41	38	43	55	46	48
0.13148	0.483517	27	30	27	31	27	27	28	29	20	27	30	31	18	27	28	34	28	31	32	33	27	29	34	34	32	37	39	36	35	42	37	35	36	42	48	42	42	44	36	43	39	45	46	58	51	52	46	57
0.13148	0.980482	29	34	31	27	26	27	32	31	29	35	31	28	31	30	36	30	33	31	35	30	35	32	37	34	30	46	33	40	40	42	37	49	40	36	43	43	40	53	44	56	48	51	51	53	51	55	57	50
0.13148	1.47745	29	26	28	24	27	31	30	25	30	29	33	24	26	24	30	29	32	36	35	32	32	30	29	33	35	41	42	35	33	32	37	41	36	42	42	36	38	45	41	46	42	45	44	45	48	49	43	45
0.13148	1.97441	17	23	17	24	20	17	19	26	20	22	22	18	22	24	27	24	25	29	19	17	23	18	25	29	22	21	35	23	22	32	31	29	35	27	27	27	38	30	37	33	29	34	37	39	37	36	37	33
0.13148	2.47138	18	19	17	17	13	16	16	16	12	21	20	15	18	16	12	11	12	19	22	17	19	20	16	22	25	22	20	24	21	25	23	24	22	24	19	21	24	19	26	24	27	25	22	28	20	27	35	31
0.13148	2.96834	19	21	16	13	16	14	13	17	11	11	10	14	11	17	11	15	17	18	19	16	20	11	14	18	20	18	20	21	18	22	19	17	21	18	16	25	25	22	17	13	21	20	22	21	23	17	27	21
0.13148	3.46531	15	15	10	11	7	17	10	15	11	15	12	9	9	11	13	12	10	16	19	11	14	10	16	14	14	14	20	16	17	13	17	17	15	18	18	14	16	24	13	16	21	14	19	20	18	20	18	18
0.13148	3.96227	15	13	14	8	10	11	10	13	11	13	13	14	13	10	14	9	14	11	11	10	11	17	10	13	13	14	13	13	13	18	16	7	15	14	13	20	18	12	17	17	13	14	15	18	13	13	17	19
0.13148	4.45924	14	12	13	11	14	9	10	10	14	10	14	10	13	10	8	11	9	10	10	14	14	13	13	11	12	15	9	15	16	17	12	13	19	13	19	12	14	15	13	14	14	16	13	18	17	18	19	17
0.13148	4.9562	17	17	16	14	11	12	9	10	12	15	5	13	12	9	11	12	13	11	13	11	15	12	11	12	12	15	12	16	17	14	14	13	17	15	11	12	11	12	14	14	13	11	15	15	18	15	17	20
0.13148	5.45317	17	13	14	14	12	15	10	13	12	11	14	10	11	10	14	11	11	12	14	15	14	14	16	10	13	9	13	14	12	14	9	12	10	13	14	17	18	19	14	16	12	17	22	15	11	14	21	19
0.13148	5.95014	20	13	15	16	18	16	22	17	13	13	14	14	22	12	15	16	14	15	16	22	17	15	22	17	15	20	20	19	19	16	15	24	19	20	16	16	22	22	21	22	20	22	19	27	20	22	18	26
0.13148	6.4471	31	29	27	27	24	25	31	32	25	29	24	25	29	23	35	26	29	30	36	34	30	29	29	35	34	30	30	29	35	32	34	36	34	45	38	36	37	40	39	32	35	34	35	37	41	41	40	39
0.13148	6.94407	32	31	36	33	29	30	28	32	33	27	35	30	30	33	31	31	34	32	29	38	30	34	34	32	36	36	32	37	37	33	40	39	36	45	45	43	38	41	42	36	41	39	40	44	41	43	41	48
0.13148	7.44103	26	24	20	25	22	16	20	18	19	20	25	20	21	24	27	25	23	23	23	30	21	27	24	28	27	30	24	29	25	31	22	21	27	35	29	32	26	23	32	30	27	28	36	28	29	29	35	28
0.13148	7.938	27	26	21	25	14	24	14	15	20	25	24	20	18	25	20	26	24	22	21	23	22	22	25	25	21	23	21	24	28	31	22	27	29	28	33	34	29	30	31	32	25	26	27	34	34	32	35	34
0.13148	8.43496	19	23	17	14	21	19	19	18	18	21	17	14	19	17	19	21	18	21	16	18	20	22	24	18	17	23	16	17	27	25	16	21	19	20	24	28	22	27	20	27	25	23	22	28	34	26	27	27
0.13148	8.93193	22	15	17	14	15	14	16	12	14	14	15	15	17	12	19	17	17	19	18	22	16	14	14	16	17	15	17	25	18	13	16	22	14	27	19	24	20	24	17	18	21	21	21	21	24	18	21	25
0.13148	9.42889	13	13	9	8	12	9	14	10	9	10	13	12	9	14	11	6	9	14	12	15	8	9	9	10	15	18	7	12	12	16	16	15	14	17	16	14	18	14	20	20	16	15	16	16	13	18	16	16
0.13148	9.92586	16	12	11	8	6	12	10	6	11	13	9	7	10	9	12	8	10	8	13	10	10	7	7	8	6	11	7	7	12	10	13	11	9	11	10	10	12	12	10	11	12	14	10	11	9	11	12	12
0.13148	10.4228	9	8	13	6	9	4	2	8	9	7	7	7	6	6	8	7	7	7	7	10	7	7	7	9	7	6	9	7	7	11	7	7	12	6	9	10	8	8	5	8	9	10	9	10	7	10	6	9
0.13148	10.9198	9	5	6	6	11	5	7	7	6	5	4	8	5	5	5	3	6	8	8	4	5	6	6	6	6	2	6	6	4	6	6	6	3	8	6	3	6	7	7	3	5	6	3	10	6	9	9	3
0.13148	11.4168	15	13	16	14	13	12	8	10	9	12	8	9	7	10	8	7	9	13	10	10	8	11	7	5	11	8	11	12	12	14	11	7	8	10	9	12	9	11	7	14	9	8	10	13	13	12	10	4
0.13148	11.9137	42	41	39	36	35	39	40	34	33	40	29	33	44	42	33	42	38	28	30	32	33	33	23	37	31	38	44	41	36	37	36	35	38	31	37	33	37	34	35	34	28	31	31	42	31	41	36	31
0.13148	12.4107	45	52	46	37	42	35	43	50	52	41	41	46	42	40	41	39	44	39	42	35	44	43	43	42	39	42	37	37	36	34	35	41	36	29	41	36	41	43	44	41	37	37	35	38	26	44	36	40
0.13148	12.9077	21	16	15	14	20	23	18	22	12	15	12	11	16	14	15	16	18	17	12	16	14	12	15	15	11	16	10	18	17	11	15	15	15	16	15	18	12	10	12	14	9	5	11	18	17	11	13	15
0.13148	13.4046	13	7	6	3	6	9	10	6	3	7	2	7	3	7	6	4	6	7	8	6	9	7	4	5	6	6	6	6	6	7	7	4	8	6	2	7	4	3	6	6	6	8	4	4	3	7	8	8
0.13148	13.9016	10	9	7	8	7	6	4	6	5	5	3	6	4	5	4	2	3	6	11	6	6	3	6	2	3	4	5	5	3	4	6	6	5	7	1	4	2	2	8	9	4	6	1	7	6	6	6	5
0.13148	14.3985	11	4	11	6	6	9	7	7	6	3	3	7	6	7	4	5	5	5	4	4	3	5	6	7	4	4	5	4	5	5	5	5	5	5	5	2	3	3	4	5	4	6	3	5	7	4	4	4
0.13148	14.8955	8	10	3	9	6	2	8	6	5	4	6	10	7	7	2	8	7	1	3	6	2	4	6	2	3	5	3	6	5	4	3	3	8	4	7	5	3	7	6	4	4	4	9	8	5	5	7	6
0.631942	-11.4437	18	19	18	19	20	19	19	19	14	22	16	14	20	20	20	20	20	18	25	20	17	21	17	19	18	19	25	19	27	22	20	24	27	23	25	23	23	26	23	25	26	26	30	28	26	35	31	32
0.631942	-10.9467	18	17	11	21	17	15	14	12	12	15	14	16	15	14	10	13	12	14	12	18	12	15	12	19	14	17	16	18	13	16	19	19	20	18	17	15	22	17	18	14	18	20	18	20	15	25	18	18
0.631942	-10.4497	16	18	11	14	16	19	14	16	11	15	15	14	15	15	13	16	14	21	12	17	17	15	15	20	14	13	17	17	14	23	21	24	21	21	17	15	16	21	20	17	21	18	16	22	22	24	25	21
0.631942	-9.95275	22	15	18	16	15	16	16	12	13	18	17	15	19	13	15	16	18	17	15	16	21	18	15	17	18	15	18	19	16	16	20	21	17	15	21	23	17	25	26	25	17	25	27	22	24	21	22	23
0.631942	-9.45579	22	15	16	15	14	12	13	13	11	14	14	15	12	14	12	15	13	12	10	15	13	9	15	15	14	16	14	16	16	14	17	18	18	17	22	17	17	17	20	20	16	23	17	17	18	22	20	21
0.631942	-8.95882	11	10	11	7	13	7	8	8	9	9	7	7	11	6	8	7	10	7	6	10	8	8	7	9	7	8	9	8	11	6	7	6	6	10	10	6	8	6	11	11	9	11	11	14	13	10	10	14
0.631942	-8.46186	9	10	5	5	8	5	7	7	8	7	8	6	7	5	4	6	3	6	6	6	6	6	5	6	6	6	3	3	7	6	3	4	2	7	4	5	10	2	3	7	1	5	2	5	7	6	2	5
0.631942	-7.96489	6	8	7	7	5	8	4	8	1	3	3	6	6	3	6	5	5	5	7	3	7	6	4	4	6	6	7	6	7	4	4	5	9	2	5	5	3	7	5	7	7	1	1	3	7	3	4	2
0.631942	-7.46793	12	9	8	7	8	7	8	6	10	7	6	6	3	6	4	8	4	6	3	3	9	7	8	3	4	3	7	4	4	7	6	7	7	4	4	6	4	6	4	6	5	6	5	8	5	9	8	6
0.631942	-6.97096	11	7	10	7	5	6	8	7	6	9	5	6	9	8	7	6	7	4	9	7	5	8	5	7	5	7	4	4	5	6	7	4	4	5	6	6	7	4	3	6	6	7	4	7	5	5	4	7
0.631942	-6.474	10	8	11	10	8	6	4	5	5	3	2	7	7	4	1	8	8	3	7	5	5	5	3	7	4	6	6	5	4	5	8	7	6	5	8	6	6	6	4	5	5	3	6	4	4	7	3	4
0.631942	-5.97703	8	12	8	8	9	10	5	9	11	6	9	11	6	6	5	5	6	7	7	3	8	6	6	6	4	6	6	4	6	5	5	6	6	4	3	8	2	5	7	7	7	10	10	7	8	4	5	8
0.631942	-5.48007	12	8	7	8	8	6	6	7	4	7	5	6	4	4	5	10	5	6	3	6	3	7	6	4	5	7	4	4	7	6	6	7	4	6	3	3	5	7	5	8	4	6	8	7	2	5	3	6
0.631942	-4.9831	9	8	7	8	7	3	8	4	5	10	7	4	7	6	8	6	7	7	7	7	7	4	6	2	7	9	5	3	7	6	6	8	4	6	7	8	4	4	6	9	6	7	4	7	5	6	6	6
0.631942	-4.48614	12	7	8	10	8	4	5	6	7	7	4	7	8	6	7	5	1	7	5	7	4	6	7	6	9	7	11	7	6	4	4	6	4	7	3	6	5	4	5	5	4	5	3	5	2	6	5	3
0.631942	-3.98917	9	10	9	7	7	8	5	11	6	5	4	7	5	6	4	10	4	3	6	4	6	8	6	5	4	8	5	8	5	4	8	5	9	5	7	7	9	6	4	8	7	6	6	4	5	7	8	6
0.631942	-3.49221	14	8	7	7	7	8	3	6	5	6	8	6	6	4	6	6	7	4	3	5	5	8	1	6	3	7	6	8	3	6	5	10	7	10	3	6	7	5	5	7	7	5	6	10	3	9	7	3
0.631942	-2.99524	10	11	7	9	4	7	5	7	5	10	7	7	6	6	7	9	6	3	7	8	6	1	6	4	9	5	5	7	1	5	8	4	4	7	7	3	6	6	7	7	6	9	7	7	5	6	4	11
0.631942	-2.49828	11	11	11	13	8	10	8	8	8	7	7	8	7	1	3	5	6	7	5	4	7	8	6	6	8	4	7	8	7	3	8	4	4	8	6	9	9	7	8	5	5	8	7	7	5	6	8	7
0.631942	-2.00131	12	9	10	10	6	9	6	10	2	5	6	6	6	7	7	9	6	5	6	8	3	7	4	9	5	10	8	6	11	7	7	10	8	5	5	7	6	6	8	2	6	7	5	5	9	4	8	11
0.631942	-1.50434	12	12	11	9	8	7	12	10	9	6	10	11	9	9	13	9	8	5	11	15	12	11	12	9	14	12	10	13	14	14	12	14	14	9	9	9	7	17	13	16	16	15	11	9	10	9	8	14
0.631942	-1.00738	21	13	17	16	14	20	15	17	17	14	16	16	16	15	20	17	19	21	27	19	14	18	24	14	14	19	15	17	20	26	20	20	19	22	22	19	14	25	20	26	20	19	25	28	21	18	29	28
0.631942	-0.510414	19	23	22	14	18	23	22	18	20	23	22	18	20	18	24	25	26	22	25	29	32	28	24	23	23	26	24	26	28	24	27	27	28	26	29	29	31	39	31	30	32	32	36	36	33	30	46	34
0.631942	-0.0134483	22	27	21	30	23	24	24	22	23	26	25	30	23	20	25	24	31	24	27	22	23	32	31	28	30	27	32	33	35	34	35	36	35	40	33	32	44	38	35	39	42	37	49	39	36	37	44	49
0.631942	0.483517	32	27	23	29	25	23	25	26	26	22	27	25	31	26	34	25	30	30	24	26	35	30	24	35	36	39	35	35	37	37	35	35	36	39	37	38	44	43	40	42	38	46	43	46	41	50	49	44
0.631942	0.980482	28	24	27	27	28	23	28	27	28	26	27	21	22	25	26	28	30	31	31	26	32	36	28	28	35	36	30	32	38	31	40	39	46	37	43	29	37	40	42	44	42	39	39	43	40	46	46	56
0.631942	1.47745	33	25	23	26	25	26	25	26	30	26	18	34	26	30	27	32	33	24	30	24	30	34	34	27	25	29	30	35	38	31	37	40	33	27	37	36	36	40	32	39	38	39	42	34	44	39	41	38
0.631942	1.97441	19	21	22	21	16	20	20	17	22	19	21	21	21	20	25	25	26	26	21	23	26	33	20	26	27	27	33	30	31	22	27	29	31	22	32	30	31	26	33	37	34	30	37	33	37	38	33	35
0.631942	2.47138	23	17	18	18	15	14	16	18	19	15	17	17	15	18	22	20	16	16	23	18	15	22	18	22	22	18	22	20	16	19	28	26	18	22	18	30	28	22	27	28	27	30	23	27	29	31	32	27
0.631942	2.96834	17	19	18	22	15	13	16	15	20	15	19	13	19	13	17	18	19	18	14	19	15	24	19	17	20	24	22	16	15	20	14	16	23	16	26	20	23	28	25	16	26	22	19	22	25	26	23	22
0.631942	3.46531	14	14	11	10	10	12	11	12	12	16	12	14	9	13	15	12	12	13	12	8	13	13	13	16	15	11	9	14	17	14	14	14	13	17	12	13	15	15	13	22	16	14	14	19	19	19	19	13
0.631942	3.96227	15	12	11	6	10	7	11	10	11	12	12	8	9	7	10	10	10	9	8	11	12	11	12	10	10	7	14	7	12	11	10	9	9	9	11	10	11	13	9	14	10	14	10	10	12	10	13	12
0.631942	4.45924	14	11	10	10	6	9	7	7	6	3	7	7	7	7	11	7	8	8	6	11	9	7	8	10	12	12	11	7	7	5	6	13	9	12	10	7	11	8	10	11	10	9	10	12	14	8	9	9
0.631942	4.9562	13	9	14	11	8	10	8	9	8	10	11	8	8	8	6	8	10	11	8	8	11	13	10	8	10	7	16	8	10	13	11	13	14	13	6	10	12	10	11	12	12	14	12	12	12	10	12	10
0.631942	5.45317	16	11	11	12	10	10	8	12	12	13	5	10	9	7	7	11	12	10	6	6	8	8	10	12	11	8	9	12	10	8	8	9	10	11	10	11	8	9	15	18	6	11	8	12	11	13	13	13
0.631942	5.95014	11	10	10	11	12	10	12	6	7	12	8	11	9	10	9	9	8	10	9	10	13	11	13	9	9	11	10	9	14	10	12	10	10	10	9	14	10	11	11	14	13	11	14	13	10	9	11	11
0.631942	6.4471	15	14	14	16	12	13	13	14	10	14	14	15	10	18	14	13	12	14	18	7	10	13	14	13	16	10	16	14	17	17	14	17	17	21	12	10	16	19	15	15	17	16	14	21	15	19	14	19
0.631942	6.94407	13	12	18	17	9	16	15	16	14	12	17	12	15	17	15	13	12	11	17	14	18	17	19	13	8	18	16	21	13	15	18	20	16	21	14	16	16	21	17	25	18	19	17	20	17	24	22	21
0.631942	7.44103	15	13	14	17	8	14	16	13	10	13	12	10	10	12	15	12	15	11	17	13	16	12	8	13	13	14	11	16	18	15	15	20	12	15	15	18	16	20	20	17	19	15	18	18	14	19	17	22
0.631942	7.938	17	14	16	13	14	10	8	12	12	11	15	13	10	11	16	13	14	14	13	15	20	16	13	15	16	13	13	17	17	15	16	19	13	15	14	15	22	15	16	18	14	11	13	17	17	18	13	14
0.631942	8.43496	14	11	13	9	15	22	15	11	17	18	8	12	11	18	14	12	16	13	18	13	15	15	11	14	15	15	15	15	11	16	13	16	17	17	17	19	16	17	16	22	13	20	15	12	19	19	22	18
0.631942	8.93193	14	14	8	16	18	10	15	12	10	16	10	12	13	12	10	15	9	9	11	11	8	13	8	16	12	17	11	18	12	9	11	14	17	16	19	14	11	14	13	13	14	16	17	17	13	14	13	17
0.631942	9.42889	11	12	10	11	4	12	8	11	10	8	9	10	13	10	8	10	11	12	7	8	9	11	14	7	9	8	12	6	12	9	12	14	10	12	7	11	8	11	12	14	9	12	8	9	8	12	14	13
0.631942	9.92586	8	10	8	8	14	8	6	8	6	8	3	8	6	6	8	9	5	8	7	8	4	5	8	12	7	4	4	10	8	10	7	6	9	9	10	9	10	6	8	6	9	8	7	7	6	10	10	6
0.631942	10.4228	10	11	4	12	7	11	6	5	5	7	5	6	12	-2	7	7	7	4	5	8	5	7	7	10	6	3	7	7	7	7	9	5	9	3	3	8	3	8	6	7	3	7	5	8	8	6	9	4
0.631942	10.9198	9	12	9	7	6	8	5	10	8	4	3	9	4	4	8	5	4	7	9	4	7	8	6	7	3	1	6	4	7	7	5	7	9	2	5	7	5	6	7	6	6	5	5	11	4	6	7	8
0.631942	11.4168	11	10	10	10	10	12	12	11	11	13	7	13	11	10	12	9	8	10	12	8	11	10	13	8	8	10	8	9	8	14	12	8	7	8	13	6	10	11	6	6	4	8	14	9	9	9	14	8
0.631942	11.9137	35	30	26	28	24	27	32	26	28	22	28	24	24	26	23	27	30	28	26	29	26	24	19	26	21	26	19	23	26	27	23	28	28	29	23	19	30	24	23	25	26	27	25	20	24	27	28	27
0.631942	12.4107	22	24	27	21	31	23	26	26	21	21	23	24	22	25	25	22	21	24	27	18	28	24	21	20	22	22	19	28	23	20	27	16	27	22	21	19	19	17	20	18	19	21	23	16	26	22	21	21
0.631942	12.9077	13	10	12	9	10	12	7	11	7	8	9	8	7	8	8	9	9	11	12	8	8	8	7	8	5	8	8	10	7	10	8	9	8	5	6	7	10	9	6	10	5	6	9	5	11	6	4	6
0.631942	13.4046	6	7	8	5	4	5	6	4	5	6	2	7	5	7	5	6	2	7	5	4	5	4	5	4	4	4	10	3	4	6	3	2	4	8	7	7	4	6	2	6	1	4	6	8	4	6	6	6
0.631942	13.9016	8	9	7	8	3	1	3	3	5	8	2	8	2	5	3	3	4	4	3	3	3	1	5	3	4	6	7	3	5	6	2	5	6	1	6	7	5	4	3	5	4	3	3	1	4	2	4	2
0.631942	14.3985	10	6	5	10	6	9	6	7	2	5	4	5	7	3	6	5	4	5	3	3	8	4	7	5	4	6	5	6	5	6	6	6	6	8	4	8	8	7	5	6	2	3	7	7	4	8	1	4
0.631942	14.8955	7	7	7	8	8	5	1	9	4	5	6	5	6	6	6	7	4	8	5	3	8	5	6	7	8	2	5	7	5	4	9	5	6	4	5	6	7	4	5	6	6	2	5	6	7	5	3	6
1.1324	-11.4437	18	28	21	22	19	17	19	19	17	20	24	21	27	18	20	19	22	26	24	21	31	24	29	28	29	27	20	23	23	30	24	29	19	34	31	17	28	35	35	32	34	26	30	31	34	34	34	39
1.1324	-10.9467	19	16	22	13	19	15	20	17	16	15	15	18	12	20	16	14	14	17	14	16	18	18	20	15	24	19	16	21	22	20	19	18	19	20	20	20	22	27	25	21	18	23	26	25	21	26	30	23
1.1324	-10.4497	21	12	12	17	14	15	15	13	9	13	9	16	15	12	14	12	14	10	14	13	14	15	15	14	19	18	12	21	22	22	20	15	19	16	17	17	16	16	18	17	13	23	21	25	23	23	20	25
1.1324	-9.95275	21	14	14	15	17	14	15	10	18	16	15	12	16	12	15	11	17	16	14	15	17	17	19	19	13	19	23	15	16	19	19	24	16	12	24	18	24	29	17	24	19	23	19	23	20	21	25	29
1.1324	-9.45579	13	14	18	14	11	14	12	14	12	12	10	15	9	12	14	14	10	14	13	9	13	8	14	13	17	18	10	11	16	16	13	14	14	16	15	18	15	15	18	19	17	17	15	19	18	19	15	11
1.1324	-8.95882	12	10	9	15	8	8	5	8	8	6	5	8	4	6	11	7	5	5	9	5	6	10	4	6	6	8	7	9	9	6	6	7	9	8	13	9	10	7	4	10	8	11	7	10	9	9	12	12
1.1324	-8.46186	9	9	7	8	4	7	7	7	7	5	5	8	8	6	7	7	6	9	7	9	4	2	3	8	11	8	6	9	7	11	3	8	9	9	5	9	8	5	5	8	7	5	7	6	5	8	5	7
1.1324	-7.96489	9	10	6	5	8	3	8	4	8	7	6	7	9	6	5	8	3	8	3	4	3	3	7	6	4	4	2	6	5	4	6	6	6	5	7	5	10	5	8	5	5	6	6	9	5	4	4	4
1.1324	-7.46793	10	10	7	9	8	5	7	5	7	5	5	5	4	2	4	4	8	7	9	6	5	5	6	6	4	5	6	3	8	3	6	3	4	3	2	6	3	7	6	4	9	3	5	4	6	4	4	7
1.1324	-6.97096	9	8	9	9	4	6	9	2	7	7	8	4	5	3	3	4	3	3	5	6	2	5	5	8	3	8	8	7	6	6	1	5	8	6	8	5	5	7	5	3	5	2	4	5	6	2	6	4
1.1324	-6.474	9	10	8	6	5	4	5	6	8	4	6	6	8	6	5	6	5	5	10	6	4	0	10	6	7	5	2	3	4	4	2	6	4	7	0	6	7	6	7	2	7	4	6	5	6	8	5	7
1.1324	-5.97703	10	11	8	8	10	8	9	6	7	9	4	7	2	6	5	10	4	10	3	4	8	7	8	3	9	7	6	7	5	8	10	8	6	4	4	4	6	8	5	9	8	8	8	8	8	7	8	8
1.1324	-5.48007	10	11	7	7	7	1	10	9	9	7	6	7	6	8	6	7	7	2	5	6	8	7	6	7	5	9	7	7	7	5	5	3	10	8	7	6	8	10	9	5	10	3	6	6	5	9	5	5
1.1324	-4.9831	9	9	11	8	4	8	8	6	10	5	7	6	6	8	12	7	7	9	9	6	6	8	5	3	8	6	3	8	5	3	6	4	4	7	4	9	8	4	9	6	8	4	5	3	6	9	7	7
1.1324	-4.48614	9	5	11	8	9	7	7	8	6	6	8	6	3	3	7	5	5	6	10	7	8	8	5	3	4	6	2	6	6	1	7	2	8	4	3	6	4	5	11	6	9	5	6	7	5	8	3	4
1.1324	-3.98917	9	14	8	8	6	4	6	7	10	6	5	6	5	5	7	4	6	5	3	3	5	10	4	5	4	4	3	5	7	6	5	4	6	4	7	5	6	4	6	6	3	8	4	2	7	7	6	3
1.1324	-3.49221	9	7	6	7	6	8	5	8	7	5	2	5	5	6	7	5	5	6	9	7	5	4	4	6	3	4	3	7	5	3	2	7	7	4	6	6	5	3	7	6	7	2	6	6	1	7	7	5
1.1324	-2.99524	10	10	10	7	4	8	8	8	7	8	9	6	7	8	5	7	5	6	6	4	4	7	8	7	9	2	9	6	3	4	3	4	8	7	7	7	4	6	8	8	2	5	5	6	4	8	4	6
1.1324	-2.49828	12	9	6	7	9	10	7	8	6	9	9	4	7	7	7	8	6	5	3	-1	9	5	5	8	8	7	7	3	5	4	3	6	8	5	6	4	7	10	2	6	8	6	5	7	4	9	6	6
1.1324	-2.00131	10	10	4	10	8	7	8	7	7	7	6	7	7	4	6	6	10	4	6	8	4	4	7	7	8	5	5	6	7	8	8	6	5	6	8	10	7	9	7	7	6	6	5	8	7	7	7	5
1.1324	-1.50434	14	11	15	11	11	15	10	13	12	11	13	12	12	11	10	10	11	11	13	8	11	13	13	9	13	14	14	12	16	12	14	15	13	12	12	12	14	10	18	18	14	18	16	12	10	15	18	18
1.1324	-1.00738	18	18	21	21	17	18	18	21	20	25	19	20	20	28	20	21	22	30	19	23	20	25	22	32	25	32	30	31	22	28	24	32	26	35	30	29	33	23	27	29	23	33	35	25	37	37	36	40
1.1324	-0.510414	30	22	29	34	28	25	25	21	32	24	27	33	28	25	33	32	28	36	23	29	42	28	33	32	30	32	37	31	43	41	35	42	40	38	42	45	39	42	40	42	46	37	54	49	47	52	43	55
1.1324	-0.0134483	37	29	27	30	22	28	25	26	29	28	30	31	32	29	25	28	31	38	34	30	28	35	28	37	36	39	39	37	39	40	41	47	37	37	36	37	44	47	41	50	47	52	44	48	49	55	45	58
1.1324	0.483517	24	28	25	25	27	24	23	26	21	24	23	26	22	27	29	26	27	27	31	31	31	24	33	34	30	30	33	31	32	36	34	31	41	38	31	36	35	35	44	41	34	40	44	46	49	36	36	51
1.1324	0.980482	23	20	20	22	15	22	23	25	24	18	22	22	19	24	21	19	23	24	21	25	15	25	25	26	28	18	24	24	29	30	26	24	27	29	32	28	32	33	32	28	37	27	37	32	32	30	40	38
1.1324	1.47745	20	23	17	15	21	14	18	21	17	22	18	15	30	18	24	21	18	21	23	26	25	21	29	23	28	21	22	31	24	24	25	20	26	28	21	26	24	33	27	27	31	24	29	24	34	31	30	33
1.1324	1.97441	18	19	20	18	17	19	16	21	18	16	14	16	17	17	24	25	14	21	26	21	21	20	19	22	24	19	23	28	25	21	20	29	26	25	27	26	26	29	25	20	29	25	23	33	26	35	36	37
1.1324	2.47138	17	15	14	15	20	17	16	14	12	17	15	18	11	18	15	16	15	16	17	16	16	23	20	20	23	19	19	15	19	14	20	20	18	24	23	21	23	16	26	22	19	25	25	24	23	26	26	31
1.1324	2.96834	12	15	14	14	12	11	14	11	12	10	14	11	8	17	13	13	12	15	14	10	15	18	12	14	11	15	20	18	15	19	15	18	18	13	19	15	13	18	18	16	14	15	19	15	13	19	15	22
1.1324	3.46531	11	13	12	11	6	9	13	10	12	8	8	11	10	9	11	10	13	10	8	9	12	13	10	10	7	8	9	10	12	8	9	12	7	12	9	16	10	16	8	11	19	17	14	15	12	11	13	14
1.1324	3.96227	8	9	11	5	5	5	5	8	11	6	6	6	6	10	4	5	8	6	6	6	3	9	7	7	5	7	6	10	8	10	10	6	6	10	8	8	8	7	10	8	3	11	9	9	6	13	7	8
1.1324	4.45924	7	8	8	6	12	8	6	7	8	6	6	8	8	6	8	11	6	7	9	11	10	8	6	5	8	3	5	9	9	7	7	8	12	11	5	7	7	9	6	8	12	11	9	7	8	12	7	4
1.1324	4.9562	10	11	9	7	7	9	9	11	9	9	9	12	8	11	8	10	14	12	8	7	10	7	8	10	8	10	8	8	4	5	8	12	14	11	10	16	12	12	9	11	14	15	10	8	10	9	9	11
1.1324	5.45317	14	11	12	12	9	10	7	9	9	8	11	10	5	7	9	9	9	9	10	4	10	7	12	8	10	12	12	8	10	12	12	13	14	8	10	10	5	13	8	13	12	10	8	14	10	16	12	15
1.1324	5.95014	7	14	8	13	7	9	5	7	9	9	5	11	8	8	8	8	9	4	7	9	9	10	7	6	10	11	9	8	10	9	7	9	5	8	7	12	9	13	6	8	10	8	10	9	11	6	10	9
1.1324	6.4471	13	15	16	12	11	7	10	8	10	8	9	9	10	11	10	8	10	11	12	11	11	11	9	9	14	9	11	9	10	10	8	8	11	12	10	15	13	13	10	13	14	11	11	13	11	14	10	15
1.1324	6.94407	12	13	11	11	7	11	10	8	16	11	11	8	10	15	12	11	11	6	14	9	14	15	11	11	12	13	12	10	12	12	15	12	13	11	16	13	13	14	10	16	12	20	13	13	14	13	16	14
1.1324	7.44103	13	13	14	12	14	10	12	9	7	8	9	12	12	14	12	13	13	10	11	15	11	15	12	15	14	12	18	18	13	12	14	11	15	14	11	19	13	16	15	14	14	12	15	14	16	17	18	16
1.1324	7.938	14	14	14	11	6	9	9	12	15	10	8	11	11	12	9	13	11	8	8	12	14	10	11	9	9	12	10	11	14	11	13	13	17	16	13	10	13	16	14	16	10	12	17	14	14	18	17	16
1.1324	8.43496	11	12	13	10	11	10	7	11	10	10	9	12	7	9	10	11	15	10	8	9	12	14	13	13	11	7	11	14	12	11	13	11	11	14	13	11	14	9	12	14	11	10	13	9	12	13	15	14
1.1324	8.93193	13	12	10	12	10	9	9	6	5	8	10	10	7	5	6	11	10	7	11	7	8	10	7	7	7	10	7	13	8	11	9	8	9	11	13	8	12	10	12	7	10	8	7	11	9	15	11	13
1.1324	9.42889	12	13	6	7	2	7	4	8	5	2	9	5	5	3	5	5	6	5	5	9	9	6	6	8	8	7	12	9	8	4	11	8	9	6	5	9	8	7	4	9	7	8	10	9	7	10	9	10
1.1324	9.92586	10	9	10	8	6	6	5	5	6	8	9	8	8	6	8	6	5	4	8	5	8	5	5	11	6	8	11	9	6	5	4	8	7	6	10	7	6	10	9	5	6	11	4	9	8	6	7	6
1.1324	10.4228	12	8	7	9	10	8	8	9	6	5	7	8	6	6	7	2	5	5	3	1	10	3	8	3	6	4	9	6	5	6	6	7	5	8	2	4	6	6	3	7	6	4	4	6	8	6	7	7
1.1324	10.9198	10	9	6	8	7	5	10	5	5	7	6	3	3	0	7	6	5	6	3	10	6	6	4	7	6	5	5	6	6	9	6	7	5	6	7	5	6	6	8	6	9	8	3	8	6	9	7	10
1.1324	11.4168	9	13	7	10	7	5	6	11	9	10	10	7	8	7	6	6	6	5	7	6	9	8	5	8	7	6	8	8	5	7	8	9	3	3	8	6	9	6	3	8	9	9	6	6	4	6	2	9
1.1324	11.9137	14	17	9	11	10	12	11	9	10	9	11	8	8	11	12	11	6	14	9	10	6	15	14	12	12	12	10	12	13	8	9	12	7	6	15	12	4	12	8	12	10	10	8	10	7	13	11	10
1.1324	12.4107	13	11	8	10	11	8	13	8	8	9	10	11	7	11	4	7	6	9	6	6	8	3	4	8	6	6	6	9	11	12	8	2	6	3	6	8	10	7	5	6	10	10	6	10	4	8	7	9
1.1324	12.9077	11	10	10	5	10	10	2	10	8	5	5	8	9	1	8	4	5	7	6	7	6	7	7	3	1	7	7	9	6	5	6	5	7	6	5	6	10	4	6	6	6	8	4	4	1	7	3	5
1.1324	13.4046	9	11	5	6	6	6	2	3	8	3	3	8	5	8	1	4	2	7	4	4	7	5	8	5	4	6	8	4	6	10	5	4	2	4	5	5	3	5	3	4	5	7	3	4	4	2	8	3
1.1324	13.9016	7	8	9	5	4	3	7	2	3	7	6	8	6	6	3	1	6	6	5	4	4	3	5	7	1	5	2	7	6	7	4	4	2	7	5	4	6	5	6	2	3	6	3	6	8	2	4	4
1.1324	14.3985	12	7	5	6	7	7	6	9	4	7	6	8	7	7	5	8	5	3	3	5	2	8	3	6	4	5	4	5	5	4	6	6	5	4	5	5	0	4	5	6	6	4	6	2	6	6	5	9
[truncated: 865 more rows]
[truncated: 971 more columns]
