# Supplementary material for: Kapitza-resistance-like exciton dynamics in atomically flat MoSe2-WSe2 lateral heterojunction
Source: Nat Commun. 2023 Sep 21;14:5881. doi: 10.1038/s41467-023-41538-6 (PMC10514293; doi:10.1038/s41467-023-41538-6)
Supplement: Supplementary file 3 — Source Data [file 41467_2023_41538_MOESM3_ESM.zip › Data/Figure1/Fig1f_typical_spectra_un_LH.txt]

Energy(eV)	WSe2 PL intensity(a.u)	MoSe2 PL intensity(a.u)
1.73537	48	18
1.73511	52	14
1.73485	48	14
1.73459	36	11
1.73434	48	11
1.73408	45	10
1.73382	52	11
1.73357	54	10
1.73331	58	13
1.73305	46	10
1.7328	50	7
1.73254	60	8
1.73228	51	12
1.73202	49	11
1.73177	54	9
1.73151	53	6
1.73125	57	14
1.731	57	7
1.73074	58	14
1.73048	62	12
1.73023	46	11
1.72997	62	6
1.72972	60	10
1.72946	63	11
1.7292	66	9
1.72895	63	10
1.72869	62	13
1.72844	66	14
1.72818	70	8
1.72793	64	7
1.72767	75	9
1.72741	75	8
1.72716	79	11
1.72691	70	7
1.72665	67	11
1.72639	75	8
1.72614	82	7
1.72588	89	8
1.72563	76	9
1.72537	82	11
1.72512	84	7
1.72487	87	9
1.72461	86	8
1.72436	83	7
1.7241	83	11
1.72385	88	8
1.72359	89	9
1.72334	96	13
1.72309	101	12
1.72283	96	7
1.72258	92	7
1.72232	99	12
1.72207	102	6
1.72182	110	13
1.72156	109	10
1.72131	104	8
1.72106	117	10
1.7208	112	8
1.72055	113	11
1.7203	122	10
1.72004	121	7
1.71979	121	9
1.71954	123	12
1.71928	123	10
1.71903	131	11
1.71878	127	10
1.71852	129	8
1.71827	123	14
1.71802	136	9
1.71777	145	10
1.71751	149	10
1.71726	127	9
1.71701	139	12
1.71676	148	11
1.7165	154	10
1.71625	154	15
1.716	151	13
1.71575	167	7
1.7155	146	6
1.71525	165	12
1.71499	167	9
1.71474	154	13
1.71449	165	9
1.71424	182	8
1.71399	168	13
1.71374	168	7
1.71349	180	10
1.71323	179	12
1.71298	182	12
1.71273	186	12
1.71248	192	9
1.71223	198	9
1.71198	190	15
1.71173	201	10
1.71148	195	8
1.71123	221	8
1.71098	227	7
1.71073	215	9
1.71048	218	11
1.71023	223	10
1.70998	216	13
1.70973	229	15
1.70948	238	9
1.70923	235	11
1.70898	241	8
1.70873	249	11
1.70848	259	12
1.70823	263	14
1.70798	250	14
1.70773	267	13
1.70748	272	9
1.70723	267	9
1.70698	277	11
1.70673	281	8
1.70648	296	10
1.70623	313	13
1.70598	297	10
1.70573	317	13
1.70549	297	11
1.70524	324	10
1.70499	321	17
1.70474	340	10
1.70449	314	13
1.70424	344	10
1.70399	347	14
1.70375	355	11
1.7035	357	14
1.70325	359	11
1.703	395	12
1.70275	361	8
1.70251	369	8
1.70226	380	13
1.70201	391	12
1.70176	391	11
1.70151	397	12
1.70127	410	12
1.70102	409	12
1.70077	419	9
1.70053	440	12
1.70028	445	11
1.70003	441	15
1.69978	473	8
1.69954	450	14
1.69929	474	16
1.69904	467	17
1.69879	477	12
1.69855	507	15
1.6983	516	8
1.69805	506	14
1.69781	509	13
1.69756	509	13
1.69731	555	7
1.69707	551	10
1.69682	539	10
1.69658	567	14
1.69633	574	12
1.69608	592	7
1.69584	623	17
1.69559	607	12
1.69535	610	14
1.6951	601	9
1.69485	641	15
1.69461	666	9
1.69436	613	13
1.69412	636	14
1.69387	660	19
1.69363	683	12
1.69338	683	16
1.69314	702	11
1.69289	715	13
1.69265	694	12
1.6924	698	11
1.69216	727	13
1.69191	745	19
1.69167	796	13
1.69142	795	14
1.69118	767	12
1.69094	777	18
1.69069	825	10
1.69045	821	13
1.6902	849	14
1.68996	809	12
1.68971	871	16
1.68947	855	14
1.68923	866	12
1.68898	879	16
1.68874	871	9
1.68849	874	18
1.68825	913	11
1.68801	924	15
1.68776	944	16
1.68752	965	18
1.68727	964	14
1.68703	963	17
1.68679	970	18
1.68654	1007	14
1.6863	1017	17
1.68606	1014	14
1.68581	1028	13
1.68557	1086	17
1.68533	1052	13
1.68509	1077	19
1.68484	1130	18
1.6846	1144	12
1.68436	1131	19
1.68412	1117	12
1.68387	1154	17
1.68363	1120	12
1.68339	1185	16
1.68315	1190	16
1.68291	1181	12
1.68266	1217	15
1.68242	1209	18
1.68218	1202	13
1.68194	1214	16
1.6817	1228	19
1.68145	1236	13
1.68121	1237	20
1.68097	1286	14
1.68073	1325	21
1.68049	1312	19
1.68025	1282	20
1.68001	1306	15
1.67976	1286	17
1.67952	1334	21
1.67928	1317	13
1.67904	1359	20
1.6788	1384	22
1.67856	1367	17
1.67832	1410	17
1.67808	1414	18
1.67784	1417	16
1.6776	1485	15
1.67736	1445	19
1.67712	1456	17
1.67687	1459	18
1.67663	1435	19
1.67639	1509	16
1.67615	1489	17
1.67591	1482	23
1.67567	1483	20
1.67543	1524	19
1.67519	1525	20
1.67495	1521	19
1.67471	1506	22
1.67447	1520	21
1.67424	1556	23
1.67399	1553	22
1.67376	1549	17
1.67352	1570	20
1.67328	1587	21
1.67304	1568	27
1.6728	1551	22
1.67256	1594	19
1.67232	1534	19
1.67208	1544	30
1.67184	1619	23
1.6716	1592	28
1.67137	1626	25
1.67113	1612	21
1.67089	1659	24
1.67065	1606	23
1.67041	1594	25
1.67017	1655	24
1.66993	1647	21
1.6697	1668	24
1.66946	1651	26
1.66922	1674	29
1.66898	1657	25
1.66874	1627	29
1.66851	1680	30
1.66827	1635	18
1.66803	1673	25
1.66779	1624	29
1.66755	1695	26
1.66732	1655	27
1.66708	1645	19
1.66684	1703	32
1.6666	1674	25
1.66637	1681	29
1.66613	1658	30
1.66589	1628	29
1.66566	1675	27
1.66542	1622	28
1.66518	1657	29
1.66494	1654	28
1.66471	1683	39
1.66447	1680	33
1.66423	1622	35
1.664	1646	32
1.66376	1662	39
1.66352	1620	35
1.66329	1682	22
1.66305	1662	36
1.66281	1649	33
1.66258	1640	33
1.66234	1650	31
1.66211	1654	36
1.66187	1607	31
1.66163	1650	35
1.6614	1618	30
1.66116	1676	37
1.66093	1610	36
1.66069	1599	32
1.66046	1615	34
1.66022	1694	36
1.65999	1665	37
1.65975	1600	38
1.65951	1594	38
1.65928	1633	33
1.65904	1620	37
1.65881	1550	35
1.65857	1591	35
1.65834	1596	41
1.6581	1593	35
1.65787	1590	31
1.65763	1560	37
1.6574	1566	42
1.65716	1595	41
1.65693	1568	48
1.6567	1585	40
1.65646	1558	47
1.65623	1526	45
1.65599	1600	43
1.65576	1563	48
1.65552	1535	45
1.65529	1562	43
1.65505	1487	47
1.65482	1586	54
1.65459	1523	48
1.65435	1511	49
1.65412	1517	40
1.65389	1512	52
1.65365	1487	47
1.65342	1472	48
1.65319	1509	52
1.65295	1473	44
1.65272	1460	49
1.65249	1464	42
1.65225	1461	45
1.65202	1462	50
1.65179	1460	53
1.65155	1451	56
1.65132	1489	48
1.65109	1464	52
1.65085	1405	48
1.65062	1452	61
1.65039	1397	55
1.65016	1408	54
1.64992	1383	54
1.64969	1396	51
1.64946	1375	59
1.64923	1372	56
1.649	1387	57
1.64876	1381	56
1.64853	1362	56
1.6483	1365	66
1.64807	1380	66
1.64783	1388	70
1.6476	1404	59
1.64737	1347	70
1.64714	1373	58
1.64691	1377	62
1.64668	1325	65
1.64644	1381	66
1.64621	1353	59
1.64598	1336	63
1.64575	1308	68
1.64552	1311	66
1.64529	1316	62
1.64506	1346	76
1.64482	1313	66
1.64459	1333	67
1.64436	1251	80
1.64413	1338	78
1.6439	1267	79
1.64367	1293	72
1.64344	1289	66
1.64321	1253	84
1.64298	1305	72
1.64275	1257	82
1.64252	1245	88
1.64229	1242	77
1.64206	1229	76
1.64183	1224	86
1.6416	1287	85
1.64137	1246	83
1.64114	1255	88
1.64091	1257	89
1.64068	1250	81
1.64045	1165	81
1.64022	1222	85
1.63999	1213	95
1.63976	1202	84
1.63953	1215	97
1.6393	1219	103
1.63907	1176	97
1.63884	1222	91
1.63861	1198	99
1.63838	1222	95
1.63815	1188	106
1.63792	1172	104
1.63769	1172	94
1.63746	1172	102
1.63724	1189	105
1.63701	1164	99
1.63678	1211	104
1.63655	1174	105
1.63632	1169	111
1.63609	1177	119
1.63587	1110	101
1.63563	1153	123
1.63541	1108	117
1.63518	1110	119
1.63495	1123	113
1.63472	1088	109
1.6345	1071	114
1.63427	1121	110
1.63404	1131	113
1.63381	1078	122
1.63358	1094	116
1.63335	1088	133
1.63313	1088	110
1.6329	1080	121
1.63267	1119	135
1.63244	1090	124
1.63222	1085	131
1.63199	1080	137
1.63176	1054	126
1.63153	1087	132
1.63131	1055	125
1.63108	1042	145
1.63085	1059	141
1.63063	1049	151
1.6304	1060	148
1.63017	1052	155
1.62995	1044	159
1.62972	1034	142
1.62949	1047	168
1.62927	1034	154
1.62904	1057	149
1.62881	1043	174
1.62859	1012	166
1.62836	1015	158
1.62813	1010	157
1.62791	1005	158
1.62768	1016	172
1.62746	998	175
1.62723	1027	162
1.627	1033	186
1.62678	999	171
1.62655	989	182
1.62632	923	169
1.6261	998	192
1.62587	1000	188
1.62565	979	202
1.62542	929	190
1.6252	1007	209
1.62497	956	186
1.62475	958	198
1.62452	989	198
1.6243	960	202
1.62407	973	196
1.62385	955	205
1.62362	931	205
1.6234	953	207
1.62317	930	217
1.62295	939	210
1.62272	932	203
1.6225	926	219
1.62227	925	231
1.62205	941	240
1.62182	925	226
1.6216	900	231
1.62137	907	221
1.62115	906	225
1.62093	892	241
1.6207	872	267
1.62048	905	248
1.62025	872	254
1.62003	843	246
1.6198	921	249
1.61958	886	267
1.61936	867	263
1.61913	902	266
1.61891	880	273
1.61869	918	272
1.61846	874	250
1.61824	848	271
1.61802	869	288
1.61779	832	293
1.61757	866	284
1.61735	822	288
1.61712	840	291
1.6169	829	304
1.61668	848	306
1.61645	803	310
1.61623	819	300
1.61601	843	296
1.61578	814	308
1.61556	870	328
1.61534	799	314
1.61512	796	329
1.61489	809	311
1.61467	787	332
1.61445	771	317
1.61423	799	339
1.614	783	338
1.61378	810	330
1.61356	780	348
1.61334	780	343
1.61312	823	351
1.61289	772	348
1.61267	754	375
1.61245	748	370
1.61223	760	363
1.61201	784	387
1.61179	756	358
1.61156	751	366
1.61134	730	385
1.61112	745	380
1.6109	732	380
1.61068	729	401
1.61046	738	389
1.61023	737	410
1.61001	725	407
1.60979	697	393
1.60957	680	405
1.60935	685	419
1.60913	727	397
1.60891	728	408
1.60869	707	418
1.60847	682	420
1.60825	691	442
1.60803	692	416
1.60781	663	430
1.60759	644	451
1.60737	676	458
1.60714	651	460
1.60692	688	450
1.6067	665	461
1.60648	709	474
1.60626	689	461
1.60604	691	489
1.60582	686	454
1.6056	695	478
1.60538	668	495
1.60516	678	503
1.60494	662	452
1.60472	649	490
1.6045	648	485
1.60428	645	496
1.60407	655	489
1.60385	639	509
1.60363	642	518
1.60341	651	493
1.60319	659	509
1.60297	653	503
1.60275	623	541
1.60253	650	524
1.60231	618	545
1.60209	639	501
1.60187	616	553
1.60166	623	550
1.60144	631	553
1.60122	619	528
1.601	602	556
1.60078	597	554
1.60056	622	548
1.60034	592	557
1.60013	599	559
1.59991	599	534
1.59969	583	579
1.59947	614	567
1.59925	593	543
1.59904	578	585
1.59881	592	577
1.5986	583	582
1.59838	567	606
1.59816	560	564
1.59794	594	603
1.59773	593	602
1.59751	566	609
1.59729	584	604
1.59707	558	612
1.59686	597	616
1.59664	556	587
1.59642	570	588
1.5962	544	613
1.59599	571	618
1.59577	575	625
1.59555	558	615
1.59534	548	638
1.59512	541	590
1.5949	534	616
1.59468	522	650
1.59447	535	633
1.59425	531	632
1.59403	517	644
1.59382	518	637
1.5936	546	635
1.59338	534	668
1.59317	517	627
1.59295	537	652
1.59274	542	670
1.59252	512	673
1.5923	526	669
1.59209	526	665
1.59187	508	655
1.59165	525	658
1.59144	512	661
1.59122	519	655
1.59101	496	648
1.59079	509	661
1.59057	501	654
1.59036	509	665
1.59015	483	678
1.58993	532	694
1.58971	516	659
1.5895	515	665
1.58928	513	663
1.58907	467	680
1.58885	489	676
1.58864	484	672
1.58842	480	662
1.58821	479	689
1.58799	510	688
1.58778	466	686
1.58756	483	681
1.58735	477	665
1.58713	457	687
1.58692	465	689
1.5867	482	660
1.58649	472	712
1.58627	461	667
1.58606	470	694
1.58585	460	701
1.58563	457	681
1.58542	468	698
1.5852	467	680
1.58499	438	683
1.58477	471	694
1.58456	436	684
1.58435	451	693
1.58413	443	682
1.58392	443	671
1.5837	453	691
1.58349	456	693
1.58328	427	693
1.58306	433	706
1.58285	448	692
1.58264	429	685
1.58242	443	658
1.58221	449	670
1.582	428	691
1.58178	450	676
1.58157	419	689
1.58136	427	709
1.58114	419	668
1.58093	417	685
1.58072	421	702
1.5805	428	700
1.58029	404	674
1.58008	410	672
1.57987	411	664
1.57965	422	696
1.57944	401	666
1.57923	402	678
1.57901	400	671
1.5788	414	639
1.57859	400	657
1.57838	390	653
1.57817	389	672
1.57795	400	661
1.57774	382	648
1.57753	383	633
1.57732	394	642
1.57711	395	648
1.57689	383	696
1.57668	351	662
1.57647	384	661
1.57626	400	669
1.57605	372	652
1.57583	362	674
1.57562	374	640
1.57541	375	632
1.5752	389	621
1.57499	380	630
1.57478	374	643
1.57457	365	667
1.57436	363	653
1.57414	375	617
1.57393	344	640
1.57372	352	662
1.57351	360	640
1.5733	350	633
1.57309	365	633
1.57288	351	642
1.57267	369	637
1.57246	347	604
1.57225	353	632
1.57204	338	635
1.57183	348	619
1.57161	353	615
1.5714	330	614
1.57119	317	581
1.57098	337	611
1.57077	327	642
1.57056	337	633
1.57035	330	631
1.57014	339	618
1.56993	322	595
1.56972	330	578
1.56951	336	581
1.5693	341	584
1.56909	317	595
1.56888	318	587
1.56867	307	547
1.56846	308	598
1.56825	327	592
1.56804	320	604
1.56784	336	588
1.56763	316	588
1.56742	306	589
1.56721	316	576
1.567	296	554
1.56679	316	556
1.56658	317	551
1.56637	318	564
1.56616	309	561
1.56595	305	604
1.56575	311	552
1.56554	304	559
1.56533	293	575
1.56512	302	556
1.56491	312	558
1.5647	306	538
1.56449	284	555
1.56428	300	552
1.56407	288	530
1.56387	308	550
1.56366	288	547
1.56345	288	525
1.56324	287	515
1.56303	296	528
1.56283	268	516
1.56262	265	504
1.56241	285	521
1.5622	256	519
1.562	263	519
1.56179	280	487
1.56158	261	507
1.56137	269	504
1.56116	278	497
1.56096	264	499
1.56075	272	506
1.56054	255	509
1.56033	260	492
1.56013	243	484
1.55992	253	478
1.55971	261	510
1.5595	275	488
1.5593	273	497
1.55909	252	486
1.55888	273	486
1.55868	257	505
1.55847	239	485
1.55826	256	487
1.55806	263	458
1.55785	261	488
1.55764	259	451
1.55744	242	453
1.55723	252	472
1.55702	260	463
1.55682	244	471
1.55661	241	462
1.5564	227	468
1.5562	239	474
1.55599	234	464
1.55579	250	431
1.55558	247	426
1.55537	231	457
1.55517	241	437
1.55496	238	461
1.55476	224	448
1.55455	228	431
1.55435	213	439
1.55414	226	440
1.55393	238	427
1.55373	232	428
1.55352	238	410
1.55332	214	418
1.55311	232	417
1.55291	228	425
1.5527	223	410
1.5525	210	409
1.55229	220	419
1.55208	224	411
1.55188	211	430
1.55168	214	400
1.55147	227	405
1.55127	216	400
1.55106	213	412
1.55085	217	402
1.55065	199	374
1.55045	216	383
1.55024	194	424
1.55004	221	420
1.54983	189	396
1.54963	210	399
1.54942	204	383
1.54922	206	401
1.54902	194	380
1.54881	207	398
1.54861	198	395
1.5484	206	393
1.5482	193	390
1.54799	214	389
1.54779	202	370
1.54759	184	362
1.54738	188	363
1.54718	176	383
1.54698	191	362
1.54677	187	380
1.54657	172	381
1.54636	199	364
1.54616	180	340
1.54596	177	376
1.54575	178	351
1.54555	191	346
1.54535	187	367
1.54515	178	329
1.54494	180	364
1.54474	172	325
1.54453	185	347
1.54433	172	352
1.54413	166	349
1.54393	178	346
1.54372	175	328
1.54352	175	346
1.54332	166	330
1.54311	175	345
1.54291	181	336
1.54271	171	334
1.54251	164	342
1.5423	170	339
1.5421	172	323
1.5419	181	317
1.5417	171	348
1.5415	172	323
1.54129	164	306
1.54109	155	318
1.54089	175	323
1.54069	177	301
1.54048	169	311
1.54028	170	323
1.54008	167	322
1.53988	151	295
1.53968	158	297
1.53948	155	302
1.53927	156	308
1.53907	172	297
1.53887	157	298
1.53867	170	304
1.53847	164	299
1.53827	144	298
1.53807	162	302
1.53786	154	309
1.53766	154	289
1.53746	152	308
1.53726	153	296
1.53706	146	285
1.53686	147	291
1.53666	165	277
1.53646	144	282
1.53626	166	297
1.53606	146	280
1.53585	142	286
1.53565	144	278
1.53545	144	286
1.53525	149	285
1.53505	150	282
1.53485	153	291
1.53465	138	292
1.53445	139	266
1.53425	150	264
1.53405	151	266
1.53385	146	264
1.53365	135	273
1.53345	145	279
1.53325	132	265
1.53305	133	280
1.53285	135	246
1.53265	138	266
1.53245	131	265
1.53225	130	251
1.53205	133	253
1.53185	127	262
1.53165	145	254
1.53145	127	257
1.53125	131	250
1.53105	130	241
1.53085	130	260
1.53066	137	236
1.53046	129	241
1.53026	139	258
1.53006	128	243
1.52986	137	242
1.52966	117	232
1.52946	116	252
1.52926	110	244
1.52906	115	211
1.52886	120	237
1.52866	117	232
1.52846	129	232
1.52827	121	247
1.52807	124	226
1.52787	114	208
1.52767	121	231
1.52747	116	246
1.52727	113	214
1.52708	117	227
1.52688	118	225
1.52668	109	238
1.52648	109	236
1.52628	104	210
1.52609	115	209
1.52589	128	221
1.52569	109	194
1.52549	113	207
1.52529	115	218
1.5251	98	214
1.5249	105	212
1.5247	108	195
1.5245	116	211
1.5243	110	201
1.52411	107	212
1.52391	112	200
1.52371	105	204
1.52351	97	196
1.52332	104	194
1.52312	97	194
1.52292	114	206
1.52272	109	196
1.52253	95	198
1.52233	99	187
1.52213	104	220
1.52194	116	194
1.52174	108	179
1.52154	107	199
1.52135	106	190
1.52115	96	200
1.52095	110	198
1.52076	106	189
1.52056	102	184
1.52036	117	168
1.52017	106	188
1.51997	96	178
1.51977	98	196
1.51958	94	177
1.51938	92	184
1.51919	102	177
1.51899	90	187
1.51879	90	172
1.5186	90	180
1.5184	97	170
1.5182	111	193
1.51801	103	164
1.51781	99	168
1.51762	103	170
1.51742	94	166
1.51723	97	171
1.51703	103	170
1.51683	97	164
1.51664	89	193
1.51644	89	169
1.51625	90	178
1.51605	90	168
1.51586	93	172
1.51566	99	159
1.51547	89	170
1.51527	91	172
1.51507	87	173
1.51488	85	166
1.51469	79	161
1.51449	73	177
1.5143	88	162
1.5141	89	167
1.51391	91	149
1.51371	96	155
1.51352	87	164
1.51332	87	155
1.51313	82	145
1.51293	81	151
1.51274	85	155
1.51254	83	156
1.51235	81	148
1.51215	84	172
1.51196	80	152
1.51177	89	150
1.51157	88	151
1.51138	84	146
1.51118	80	145
1.51099	91	156
1.5108	79	139
1.5106	79	159
1.51041	84	146
1.51021	79	136
1.51002	72	146
1.50983	72	142
1.50963	79	141
1.50944	80	138
1.50925	81	149
1.50905	71	156
1.50886	78	145
1.50867	74	146
1.50847	88	142
1.50828	76	136
1.50808	78	134
